# Supplementary material for: Effects of Inbreeding on Microbial Community Diversity of Zea mays
Source: Microorganisms. 2023 Mar 29;11(4):879. doi: 10.3390/microorganisms11040879 (PMC10145435; doi:10.3390/microorganisms11040879)
Supplement: Supplementary file 1 [file microorganisms-11-00879-s001.zip]

Archive with 57 entries (51 files):
- DatasetS1_KronaPlots/
- DatasetS1_KronaPlots/GeneticBackground-krona.html
- DatasetS1_KronaPlots/GeneticBackground-Rhizos-krona/
- DatasetS1_KronaPlots/GeneticBackground-Rhizos-krona.html
- DatasetS1_KronaPlots/GeneticBackground-Rhizos-krona/Hybridtaxonomy.txt
- DatasetS1_KronaPlots/GeneticBackground-Rhizos-krona/Inbredtaxonomy.txt
- DatasetS1_KronaPlots/GeneticBackground-Rhizos-krona/Open_Pollinatedtaxonomy.txt
- DatasetS1_KronaPlots/GeneticBackground-Roots-krona/
- DatasetS1_KronaPlots/GeneticBackground-Roots-krona.html
- DatasetS1_KronaPlots/GeneticBackground-Roots-krona/Hybridtaxonomy.txt
- DatasetS1_KronaPlots/GeneticBackground-Roots-krona/Inbredtaxonomy.txt
- DatasetS1_KronaPlots/GeneticBackground-Roots-krona/Open_Pollinatedtaxonomy.txt
- DatasetS1_KronaPlots/GeneticBackground-Stalks-krona/
- DatasetS1_KronaPlots/GeneticBackground-Stalks-krona.html
- DatasetS1_KronaPlots/GeneticBackground-Stalks-krona/Hybridtaxonomy.txt
- DatasetS1_KronaPlots/GeneticBackground-Stalks-krona/Inbredtaxonomy.txt
- DatasetS1_KronaPlots/GeneticBackground-Stalks-krona/Open_Pollinatedtaxonomy.txt
- DatasetS1_KronaPlots/Roots_Hybrid_Krona.png
- DatasetS1_KronaPlots/Roots_Inbred_Krona.png
- DatasetS1_KronaPlots/Roots_OpenPol_Krona.png
- DatasetS2_DiffAbunTables/
- DatasetS2_DiffAbunTables/AllTisues_InbredvsHybrid_ASV.csv
- DatasetS2_DiffAbunTables/Fig4_IvsH_D4.png
- DatasetS2_DiffAbunTables/Rhizos_IvsH_ASV.csv
- DatasetS2_DiffAbunTables/Roots_IvsH_ASV.csv
- DatasetS2_DiffAbunTables/RootvsRhizos.csv
- DatasetS2_DiffAbunTables/StalksvsRhizos.csv
- DatasetS2_DiffAbunTables/StalksvsRoots.csv
- DatasetS2_DiffAbunTables/Stalks_IvsH_ASV.csv
- DatasetS3_PicrustTables/
- DatasetS3_PicrustTables/rhizo_IvH_agl.tsv
- DatasetS3_PicrustTables/rhizo_IvH_raw.tsv
- DatasetS3_PicrustTables/rhizo_Loc_agl.tsv
- DatasetS3_PicrustTables/rhizo_Loc_raw.tsv
- DatasetS3_PicrustTables/Rhizo_vs_roots_agl.tsv
- DatasetS3_PicrustTables/Rhizo_vs_roots_raw.tsv
- DatasetS3_PicrustTables/roots_IvH_agl.tsv
- DatasetS3_PicrustTables/roots_IvH_raw.tsv
- DatasetS3_PicrustTables/roots_Loc_agl.tsv
- DatasetS3_PicrustTables/roots_Loc_raw.tsv
- DatasetS3_PicrustTables/stalks_IvH_agl.tsv
- DatasetS3_PicrustTables/stalks_IvH_raw.tsv
- DatasetS3_PicrustTables/stalks_Loc_agl.tsv
- DatasetS3_PicrustTables/stalks_Loc_raw.tsv
- DatasetS3_PicrustTables/stalks_vs_rhizo_agl.tsv
- DatasetS3_PicrustTables/stalks_vs_rhizo_raw.tsv
- DatasetS3_PicrustTables/stalks_vs_roots_agl.tsv
- DatasetS3_PicrustTables/stalks_vs_roots_raw.tsv
- FigS1_Alpha_Revised.png
- FigS2_IvHpicrust_Root_Revised.png
- FigS2_IvHpicrust_Stalk_Revised.png
- FigS3_MMinoc.png
- TableS1_SharedTaxa.tsv
- TableS2_AlphaDpvalues.txt
- TableS3_PERMANOVA.csv
- TableS4_MM_DriedMasses.csv
- TableS5_Metadata.csv
