# Supplementary material for: Effects of Inbreeding on Microbial Community Diversity of Zea mays
Source: Microorganisms. 2023 Mar 29;11(4):879. doi: 10.3390/microorganisms11040879 (PMC10145435; doi:10.3390/microorganisms11040879)
Supplement: Supplementary file 1 [file microorganisms-11-00879-s001.zip › DatasetS1_KronaPlots/GeneticBackground-Roots-krona/Inbredtaxonomy.txt]

5911	Bacteria	Proteobacteria	Gammaproteobacteria	Betaproteobacteriales	Burkholderiaceae	Herbaspirillum
657	Bacteria	Proteobacteria	Gammaproteobacteria	Betaproteobacteriales	Burkholderiaceae
554	Bacteria	Proteobacteria	Gammaproteobacteria	Betaproteobacteriales	Burkholderiaceae	Burkholderia-Caballeronia-Paraburkholderia
455	Bacteria	Proteobacteria	Gammaproteobacteria	Betaproteobacteriales	Burkholderiaceae
448	Bacteria	Actinobacteria	Actinobacteria	Micromonosporales	Micromonosporaceae	Micromonospora
447	Bacteria	Proteobacteria	Gammaproteobacteria	Betaproteobacteriales	Burkholderiaceae	Duganella
429	Bacteria	Proteobacteria	Gammaproteobacteria	Betaproteobacteriales	Burkholderiaceae
399	Bacteria	Proteobacteria	Gammaproteobacteria	Betaproteobacteriales	Burkholderiaceae	Burkholderia-Caballeronia-Paraburkholderia
396	Bacteria	Proteobacteria	Alphaproteobacteria	Sphingomonadales	Sphingomonadaceae	Sphingobium
392	Bacteria	Proteobacteria	Alphaproteobacteria	Sphingomonadales	Sphingomonadaceae	Sphingobium
357	Bacteria	Proteobacteria	Gammaproteobacteria	Enterobacteriales	Enterobacteriaceae	Pantoea
351	Bacteria	Proteobacteria	Gammaproteobacteria	Betaproteobacteriales	Burkholderiaceae	Duganella
339	Bacteria	Proteobacteria	Deltaproteobacteria	Myxococcales	Haliangiaceae	Haliangium
317	Bacteria	Proteobacteria	Gammaproteobacteria	Betaproteobacteriales	Burkholderiaceae
280	Bacteria	Proteobacteria	Gammaproteobacteria	Betaproteobacteriales	Burkholderiaceae	Herbaspirillum
276	Bacteria	Actinobacteria	Actinobacteria	Micromonosporales	Micromonosporaceae	Micromonospora
270	Bacteria	Proteobacteria	Gammaproteobacteria	Betaproteobacteriales	Burkholderiaceae
265	Bacteria	Proteobacteria	Deltaproteobacteria	Myxococcales	Haliangiaceae	Haliangium
258	Bacteria	Proteobacteria	Gammaproteobacteria	Betaproteobacteriales	Burkholderiaceae	Herbaspirillum
256	Bacteria	Proteobacteria	Gammaproteobacteria	Betaproteobacteriales	Burkholderiaceae	Duganella
252	Bacteria	Proteobacteria	Gammaproteobacteria	Betaproteobacteriales	Burkholderiaceae	Herbaspirillum
226	Bacteria	Proteobacteria	Gammaproteobacteria	Betaproteobacteriales	Burkholderiaceae	Cupriavidus
225	Bacteria	Proteobacteria	Gammaproteobacteria	Betaproteobacteriales	Burkholderiaceae	Herbaspirillum
209	Bacteria	Proteobacteria	Gammaproteobacteria	Betaproteobacteriales	Burkholderiaceae	Burkholderia-Caballeronia-Paraburkholderia
205	Bacteria	Proteobacteria	Deltaproteobacteria	Myxococcales	BIrii41
202	Bacteria	Proteobacteria	Gammaproteobacteria	Betaproteobacteriales	Burkholderiaceae	Duganella
201	Bacteria	Bacteroidetes	Bacteroidia	Flavobacteriales	Flavobacteriaceae	Flavobacterium
193	Bacteria	Proteobacteria	Gammaproteobacteria	Betaproteobacteriales	Burkholderiaceae
182	Bacteria	Proteobacteria	Gammaproteobacteria	Betaproteobacteriales	Burkholderiaceae
170	Bacteria	Proteobacteria	Gammaproteobacteria	Betaproteobacteriales	Burkholderiaceae
166	Bacteria	Proteobacteria	Gammaproteobacteria	Betaproteobacteriales	Burkholderiaceae	Burkholderia-Caballeronia-Paraburkholderia
160	Bacteria	Bacteroidetes	Bacteroidia	Flavobacteriales	Flavobacteriaceae	Flavobacterium
157	Bacteria	Planctomycetes	Planctomycetacia	Gemmatales	Gemmataceae	Gemmata
156	Bacteria	Actinobacteria	Actinobacteria	Micromonosporales	Micromonosporaceae	Micromonospora
153	Bacteria	Proteobacteria	Gammaproteobacteria	Betaproteobacteriales	Burkholderiaceae
148	Bacteria	Actinobacteria	Actinobacteria	Corynebacteriales	Mycobacteriaceae	Mycobacterium
147	Bacteria	Chloroflexi	Chloroflexia	Chloroflexales	Roseiflexaceae	uncultured	uncultured Chloroflexaceae bacterium
146	Bacteria	Proteobacteria	Gammaproteobacteria	Enterobacteriales	Enterobacteriaceae	Pantoea
144	Bacteria	Proteobacteria	Gammaproteobacteria	Betaproteobacteriales	Burkholderiaceae
140	Bacteria	Actinobacteria	Actinobacteria	Micromonosporales	Micromonosporaceae	Micromonospora
140	Bacteria	Proteobacteria	Alphaproteobacteria	Sphingomonadales	Sphingomonadaceae	Sphingobium
137	Bacteria	Proteobacteria	Gammaproteobacteria	Betaproteobacteriales	Burkholderiaceae	Herbaspirillum
132	Bacteria	Proteobacteria	Alphaproteobacteria	Sphingomonadales	Sphingomonadaceae	Sphingobium
131	Bacteria	Proteobacteria	Gammaproteobacteria	Betaproteobacteriales	Burkholderiaceae	Duganella
129	Bacteria	Proteobacteria	Gammaproteobacteria	Betaproteobacteriales	Burkholderiaceae
129	Bacteria	Proteobacteria	Gammaproteobacteria	Betaproteobacteriales	Burkholderiaceae	Duganella
127	Bacteria	Proteobacteria	Alphaproteobacteria	Sphingomonadales	Sphingomonadaceae	Sphingobium
123	Bacteria	Proteobacteria	Gammaproteobacteria	Pseudomonadales	Pseudomonadaceae	Pseudomonas
121	Bacteria	Actinobacteria	Actinobacteria	Micromonosporales	Micromonosporaceae	Micromonospora
121	Bacteria	Proteobacteria	Alphaproteobacteria	Sphingomonadales	Sphingomonadaceae	Sphingobium
119	Bacteria	Actinobacteria	Actinobacteria	Micromonosporales	Micromonosporaceae	Micromonospora
117	Bacteria	Chloroflexi	Chloroflexia	Chloroflexales	Roseiflexaceae	uncultured	uncultured Chloroflexaceae bacterium
112	Bacteria	Proteobacteria	Gammaproteobacteria	Xanthomonadales	Rhodanobacteraceae	Dyella
112	Bacteria	Proteobacteria	Gammaproteobacteria	Betaproteobacteriales	Burkholderiaceae	Burkholderia-Caballeronia-Paraburkholderia
105	Bacteria	Proteobacteria	Gammaproteobacteria	Xanthomonadales	Xanthomonadaceae	Lysobacter
104	Bacteria	Proteobacteria	Gammaproteobacteria	Betaproteobacteriales	Burkholderiaceae	Cupriavidus
103	Bacteria	Actinobacteria	Actinobacteria	Micromonosporales	Micromonosporaceae	Micromonospora
102	Bacteria	Proteobacteria	Gammaproteobacteria	Enterobacteriales	Enterobacteriaceae	Pantoea
97	Bacteria	Proteobacteria	Gammaproteobacteria	Betaproteobacteriales	Burkholderiaceae
95	Bacteria	Proteobacteria	Gammaproteobacteria	Betaproteobacteriales	Burkholderiaceae
94	Bacteria	Proteobacteria	Gammaproteobacteria	Betaproteobacteriales	Burkholderiaceae	Burkholderia-Caballeronia-Paraburkholderia
93	Bacteria	Proteobacteria	Gammaproteobacteria	Betaproteobacteriales	Burkholderiaceae	Herbaspirillum
93	Bacteria	Verrucomicrobia	Verrucomicrobiae	Pedosphaerales	Pedosphaeraceae
91	Bacteria	Proteobacteria	Gammaproteobacteria	Betaproteobacteriales	Burkholderiaceae	Herbaspirillum
91	Bacteria	Chloroflexi	Chloroflexia	Chloroflexales	Roseiflexaceae	uncultured	uncultured Chloroflexaceae bacterium
89	Bacteria	Actinobacteria	Actinobacteria	Micromonosporales	Micromonosporaceae	Micromonospora
88	Bacteria	Proteobacteria	Gammaproteobacteria	Betaproteobacteriales	Burkholderiaceae
88	Bacteria	Planctomycetes	BD7-11	uncultured bacterium	uncultured bacterium	uncultured bacterium	uncultured bacterium
88	Bacteria	Proteobacteria	Gammaproteobacteria	Betaproteobacteriales	Burkholderiaceae	Burkholderia-Caballeronia-Paraburkholderia
87	Bacteria	Actinobacteria	Actinobacteria	Micromonosporales	Micromonosporaceae	Micromonospora
86	Bacteria	Chloroflexi	Chloroflexia	Chloroflexales	Roseiflexaceae	uncultured	uncultured Chloroflexaceae bacterium
85	Bacteria	Chloroflexi	Chloroflexia	Chloroflexales	Roseiflexaceae	uncultured	uncultured Chloroflexaceae bacterium
85	Bacteria	Proteobacteria	Alphaproteobacteria	Sphingomonadales	Sphingomonadaceae	Sphingobium
83	Bacteria	Proteobacteria	Alphaproteobacteria	Sphingomonadales	Sphingomonadaceae	Sphingobium
81	Bacteria	Proteobacteria	Gammaproteobacteria	Betaproteobacteriales	Burkholderiaceae	Duganella
81	Bacteria	Proteobacteria	Alphaproteobacteria	Sphingomonadales	Sphingomonadaceae	Sphingobium
80	Bacteria	Chloroflexi	Chloroflexia	Chloroflexales	Roseiflexaceae	uncultured	uncultured Chloroflexaceae bacterium
79	Bacteria	Proteobacteria	Deltaproteobacteria	Myxococcales	BIrii41
79	Bacteria	Proteobacteria	Alphaproteobacteria	Rhizobiales	Devosiaceae	Devosia
78	Bacteria	Proteobacteria	Gammaproteobacteria	Betaproteobacteriales	Nitrosomonadaceae	MND1
78	Bacteria	Chloroflexi	Chloroflexia	Chloroflexales	Roseiflexaceae	uncultured	uncultured Chloroflexaceae bacterium
77	Bacteria	Proteobacteria	Gammaproteobacteria	Betaproteobacteriales	Methylophilaceae	Methylophilus
77	Bacteria	Proteobacteria	Gammaproteobacteria	Betaproteobacteriales	Burkholderiaceae
76	Bacteria	Gemmatimonadetes	Gemmatimonadetes	Gemmatimonadales	Gemmatimonadaceae	Gemmatimonas	bacterium Ellin5301
74	Bacteria	Actinobacteria	Actinobacteria	Micromonosporales	Micromonosporaceae	Micromonospora
74	Bacteria	Chloroflexi	Chloroflexia	Chloroflexales	Roseiflexaceae	uncultured	uncultured Chloroflexaceae bacterium
74	Bacteria	Planctomycetes	Planctomycetacia	Pirellulales	Pirellulaceae	uncultured
72	Bacteria	Proteobacteria	Gammaproteobacteria	Betaproteobacteriales	Burkholderiaceae	Burkholderia-Caballeronia-Paraburkholderia
72	Bacteria	Proteobacteria	Gammaproteobacteria	Betaproteobacteriales	Burkholderiaceae	Herbaspirillum
72	Bacteria	Planctomycetes	Planctomycetacia	Pirellulales	Pirellulaceae	uncultured
72	Bacteria	Proteobacteria	Alphaproteobacteria	Rhizobiales	Hyphomicrobiaceae	Pedomicrobium
70	Bacteria	Actinobacteria	Actinobacteria	Micromonosporales	Micromonosporaceae	Micromonospora
69	Bacteria	Proteobacteria	Alphaproteobacteria	Rhizobiales	Rhizobiaceae	Allorhizobium-Neorhizobium-Pararhizobium-Rhizobium
68	Bacteria	Proteobacteria	Deltaproteobacteria	Myxococcales	BIrii41
68	Bacteria	Proteobacteria	Alphaproteobacteria	Rhizobiales	Rhizobiaceae	Allorhizobium-Neorhizobium-Pararhizobium-Rhizobium
67	Bacteria	Proteobacteria	Gammaproteobacteria	Betaproteobacteriales	Burkholderiaceae	Cupriavidus
67	Bacteria	Bacteroidetes	Bacteroidia	Cytophagales	Microscillaceae	Siphonobacter	Siphonobacter aquaeclarae
67	Bacteria	Proteobacteria	Deltaproteobacteria	Myxococcales	Haliangiaceae	Haliangium
66	Bacteria	Acidobacteria	Acidobacteriia	Acidobacteriales	Acidobacteriaceae (Subgroup 1)	uncultured	uncultured Acidobacteriales bacterium
64	Bacteria	Proteobacteria	Deltaproteobacteria	Myxococcales	BIrii41
63	Bacteria	Planctomycetes	Planctomycetacia	Gemmatales	Gemmataceae	Gemmata
63	Bacteria	Proteobacteria	Gammaproteobacteria	Betaproteobacteriales	Burkholderiaceae	Duganella
63	Bacteria	Proteobacteria	Gammaproteobacteria	Xanthomonadales	Xanthomonadaceae	Lysobacter
62	Bacteria	Proteobacteria	Alphaproteobacteria	Rhizobiales	Rhizobiaceae	Allorhizobium-Neorhizobium-Pararhizobium-Rhizobium
62	Bacteria	Actinobacteria	Actinobacteria	Micromonosporales	Micromonosporaceae	Micromonospora
62	Bacteria	Proteobacteria	Alphaproteobacteria	Rhizobiales	Xanthobacteraceae	uncultured
62	Bacteria	Proteobacteria	Gammaproteobacteria	Betaproteobacteriales	Burkholderiaceae
62	Bacteria	Proteobacteria	Alphaproteobacteria	Sphingomonadales	Sphingomonadaceae	Sphingobium
61	Bacteria	Actinobacteria	Actinobacteria	Micromonosporales	Micromonosporaceae	Micromonospora
61	Bacteria	Gemmatimonadetes	Gemmatimonadetes	Gemmatimonadales	Gemmatimonadaceae	Gemmatimonas	bacterium Ellin5301
61	Bacteria	Chloroflexi	Chloroflexia	Chloroflexales	Roseiflexaceae	uncultured	uncultured Chloroflexaceae bacterium
61	Bacteria	Proteobacteria	Gammaproteobacteria	Betaproteobacteriales	Burkholderiaceae	Burkholderia-Caballeronia-Paraburkholderia
58	Bacteria	Chloroflexi	Chloroflexia	Chloroflexales	Roseiflexaceae	uncultured	uncultured Chloroflexaceae bacterium
57	Bacteria	Planctomycetes	BD7-11	uncultured bacterium	uncultured bacterium	uncultured bacterium	uncultured bacterium
57	Bacteria	Proteobacteria	Deltaproteobacteria	Myxococcales	Haliangiaceae	Haliangium	uncultured Myxococcales bacterium
56	Bacteria	Proteobacteria	Gammaproteobacteria	Xanthomonadales	Xanthomonadaceae	Lysobacter
56	Bacteria	Planctomycetes	BD7-11	uncultured bacterium	uncultured bacterium	uncultured bacterium	uncultured bacterium
56	Bacteria	Chloroflexi	Chloroflexia	Chloroflexales	Roseiflexaceae	uncultured	uncultured Chloroflexaceae bacterium
55	Bacteria	Proteobacteria	Gammaproteobacteria	Betaproteobacteriales	Burkholderiaceae	Burkholderia-Caballeronia-Paraburkholderia
54	Bacteria	Proteobacteria	Deltaproteobacteria	Myxococcales	Haliangiaceae	Haliangium
54	Bacteria	Chloroflexi	Chloroflexia	Chloroflexales	Roseiflexaceae	uncultured	uncultured Chloroflexaceae bacterium
53	Bacteria	Proteobacteria	Gammaproteobacteria	Betaproteobacteriales	Methylophilaceae	Methylophilus
53	Bacteria	Proteobacteria	Gammaproteobacteria	Betaproteobacteriales	Burkholderiaceae	Duganella
53	Bacteria	Proteobacteria	Gammaproteobacteria	Xanthomonadales	Xanthomonadaceae	Lysobacter
53	Bacteria	Verrucomicrobia	Verrucomicrobiae	Chthoniobacterales	Chthoniobacteraceae	Candidatus Udaeobacter
53	Bacteria	Proteobacteria	Deltaproteobacteria	Myxococcales	Haliangiaceae	Haliangium
53	Bacteria	Proteobacteria	Gammaproteobacteria	Betaproteobacteriales	Burkholderiaceae	Burkholderia-Caballeronia-Paraburkholderia
53	Bacteria	Proteobacteria	Alphaproteobacteria	Sphingomonadales	Sphingomonadaceae	Sphingobium
52	Bacteria	Proteobacteria	Gammaproteobacteria	Betaproteobacteriales	Burkholderiaceae
52	Bacteria	Planctomycetes	Planctomycetacia	Gemmatales	Gemmataceae	Gemmata
52	Bacteria	Verrucomicrobia	Verrucomicrobiae	Chthoniobacterales	Chthoniobacteraceae	Candidatus Udaeobacter
52	Bacteria	Proteobacteria	Gammaproteobacteria	Betaproteobacteriales	Burkholderiaceae
51	Bacteria	Proteobacteria	Gammaproteobacteria	Betaproteobacteriales	Methylophilaceae	Methylophilus
51	Bacteria	Chloroflexi	Chloroflexia	Chloroflexales	Roseiflexaceae	uncultured	uncultured Chloroflexaceae bacterium
50	Bacteria	Planctomycetes	BD7-11	uncultured bacterium	uncultured bacterium	uncultured bacterium	uncultured bacterium
50	Bacteria	Proteobacteria	Deltaproteobacteria	Myxococcales	BIrii41
49	Bacteria	Actinobacteria	Actinobacteria	Micromonosporales	Micromonosporaceae	Micromonospora
49	Bacteria	Proteobacteria	Gammaproteobacteria	Betaproteobacteriales	Burkholderiaceae	Burkholderia-Caballeronia-Paraburkholderia
49	Bacteria	Proteobacteria	Gammaproteobacteria	Betaproteobacteriales	Burkholderiaceae
48	Bacteria	Proteobacteria	Gammaproteobacteria	Xanthomonadales	Rhodanobacteraceae	Dokdonella
48	Bacteria	Proteobacteria	Gammaproteobacteria	Betaproteobacteriales	Burkholderiaceae
47	Bacteria	Proteobacteria	Alphaproteobacteria	Rhizobiales	Rhizobiaceae	Allorhizobium-Neorhizobium-Pararhizobium-Rhizobium
47	Bacteria	Proteobacteria	Deltaproteobacteria	Myxococcales	BIrii41
47	Bacteria	Proteobacteria	Gammaproteobacteria	Betaproteobacteriales	Burkholderiaceae
46	Bacteria	Planctomycetes	Planctomycetacia	Gemmatales	Gemmataceae	Gemmata
46	Archaea	Thaumarchaeota	Nitrososphaeria	Nitrososphaerales	Nitrososphaeraceae
46	Bacteria	Proteobacteria	Gammaproteobacteria	Betaproteobacteriales	Methylophilaceae	Methylophilus
46	Bacteria	Proteobacteria	Alphaproteobacteria	Rhizobiales	Devosiaceae	Devosia
46	Bacteria	Proteobacteria	Gammaproteobacteria	Betaproteobacteriales	Burkholderiaceae
45	Bacteria	Proteobacteria	Gammaproteobacteria	Betaproteobacteriales	Burkholderiaceae	Castellaniella
45	Bacteria	Proteobacteria	Alphaproteobacteria	Caulobacterales	Caulobacteraceae	Caulobacter
45	Bacteria	Proteobacteria	Alphaproteobacteria	Sphingomonadales	Sphingomonadaceae	Sphingobium
44	Bacteria	Proteobacteria	Alphaproteobacteria	Rhizobiales	Rhizobiaceae	Allorhizobium-Neorhizobium-Pararhizobium-Rhizobium
44	Bacteria	Gemmatimonadetes	Gemmatimonadetes	Gemmatimonadales	Gemmatimonadaceae	Gemmatimonas	bacterium Ellin5301
44	Bacteria	Planctomycetes	BD7-11	uncultured bacterium	uncultured bacterium	uncultured bacterium	uncultured bacterium
43	Bacteria	Proteobacteria	Alphaproteobacteria	Rhizobiales	Rhizobiales Incertae Sedis	Nordella	Nordella oligomobilis
43	Bacteria	Proteobacteria	Alphaproteobacteria	Rhizobiales	Xanthobacteraceae	uncultured
43	Bacteria	Proteobacteria	Deltaproteobacteria	Myxococcales	Haliangiaceae	Haliangium
43	Bacteria	Chloroflexi	Chloroflexia	Chloroflexales	Roseiflexaceae	uncultured	uncultured Chloroflexaceae bacterium
42	Bacteria	Proteobacteria	Alphaproteobacteria	Rhizobiales	Xanthobacteraceae
42	Bacteria	Proteobacteria	Alphaproteobacteria	Rhizobiales	Beijerinckiaceae	Methylobacterium
42	Bacteria	Proteobacteria	Gammaproteobacteria	Betaproteobacteriales	Burkholderiaceae	Duganella
41	Bacteria	Proteobacteria	Gammaproteobacteria	Betaproteobacteriales	Burkholderiaceae
41	Bacteria	Proteobacteria	Deltaproteobacteria	Myxococcales	Haliangiaceae	Haliangium
40	Bacteria	Proteobacteria	Alphaproteobacteria	Rhizobiales	Xanthobacteraceae
40	Bacteria	Proteobacteria	Alphaproteobacteria	Rhizobiales	Rhizobiaceae	Allorhizobium-Neorhizobium-Pararhizobium-Rhizobium
40	Bacteria	Planctomycetes	Phycisphaerae	Tepidisphaerales	WD2101 soil group
40	Bacteria	Proteobacteria	Gammaproteobacteria	Betaproteobacteriales	Methylophilaceae	Methylophilus
40	Bacteria	Proteobacteria	Gammaproteobacteria	Betaproteobacteriales	Burkholderiaceae	Duganella
40	Bacteria	Proteobacteria	Gammaproteobacteria	Xanthomonadales	Xanthomonadaceae	Lysobacter
40	Bacteria	Proteobacteria	Gammaproteobacteria	Betaproteobacteriales	Burkholderiaceae	Burkholderia-Caballeronia-Paraburkholderia
40	Bacteria	Proteobacteria	Alphaproteobacteria	Rhizobiales	Rhizobiaceae	Allorhizobium-Neorhizobium-Pararhizobium-Rhizobium
40	Bacteria	Proteobacteria	Alphaproteobacteria	Sphingomonadales	Sphingomonadaceae	Sphingobium
39	Bacteria	Proteobacteria	Gammaproteobacteria	Betaproteobacteriales	Burkholderiaceae	Cupriavidus
39	Bacteria	Proteobacteria	Gammaproteobacteria	Betaproteobacteriales	Chromobacteriaceae
39	Bacteria	Proteobacteria	Alphaproteobacteria	Rhizobiales	Xanthobacteraceae	uncultured
39	Bacteria	Proteobacteria	Gammaproteobacteria	Betaproteobacteriales	Burkholderiaceae
39	Bacteria	Proteobacteria	Gammaproteobacteria	Betaproteobacteriales	Burkholderiaceae
39	Bacteria	Proteobacteria	Alphaproteobacteria	Rhizobiales	Xanthobacteraceae	uncultured
38	Bacteria	Proteobacteria	Gammaproteobacteria	Xanthomonadales	Rhodanobacteraceae	Dokdonella
38	Bacteria	Proteobacteria	Deltaproteobacteria	Myxococcales	BIrii41
38	Bacteria	Chloroflexi	Chloroflexia	Chloroflexales	Roseiflexaceae	uncultured	uncultured Chloroflexaceae bacterium
38	Bacteria	Proteobacteria	Alphaproteobacteria	Rhizobiales	Hyphomicrobiaceae	Pedomicrobium
37	Bacteria	Gemmatimonadetes	Gemmatimonadetes	Gemmatimonadales	Gemmatimonadaceae	Gemmatimonas	bacterium Ellin5301
37	Bacteria	Proteobacteria	Alphaproteobacteria	Sphingomonadales	Sphingomonadaceae	Sphingobium
36	Bacteria	Proteobacteria	Gammaproteobacteria	Betaproteobacteriales	Burkholderiaceae	Duganella
36	Bacteria	Actinobacteria	Actinobacteria	Pseudonocardiales	Pseudonocardiaceae
36	Bacteria	Proteobacteria	Gammaproteobacteria	Betaproteobacteriales	Burkholderiaceae	Burkholderia-Caballeronia-Paraburkholderia
36	Bacteria	Chloroflexi	Chloroflexia	Chloroflexales	Roseiflexaceae	uncultured	uncultured Chloroflexaceae bacterium
35	Bacteria	Proteobacteria	Alphaproteobacteria	Rhizobiales	Beijerinckiaceae	Methylobacterium
35	Bacteria	Proteobacteria	Gammaproteobacteria	Betaproteobacteriales	Burkholderiaceae	Burkholderia-Caballeronia-Paraburkholderia
35	Bacteria	Proteobacteria	Gammaproteobacteria	Betaproteobacteriales	Burkholderiaceae	Burkholderia-Caballeronia-Paraburkholderia
35	Bacteria	Proteobacteria	Alphaproteobacteria	Rhizobiales	Xanthobacteraceae	uncultured
34	Bacteria	Actinobacteria	Actinobacteria	Micromonosporales	Micromonosporaceae	Micromonospora
34	Bacteria	Gemmatimonadetes	Gemmatimonadetes	Gemmatimonadales	Gemmatimonadaceae	Gemmatimonas	bacterium Ellin5301
34	Bacteria	Planctomycetes	Phycisphaerae	Tepidisphaerales	WD2101 soil group
34	Bacteria	Proteobacteria	Gammaproteobacteria	Betaproteobacteriales	Methylophilaceae	Methylophilus
34	Bacteria	Acidobacteria	Blastocatellia (Subgroup 4)	DS-100	uncultured bacterium	uncultured bacterium	uncultured bacterium
34	Bacteria	Planctomycetes	Planctomycetacia	Pirellulales	Pirellulaceae	uncultured
34	Bacteria	Proteobacteria	Alphaproteobacteria	Rhizobiales	Hyphomicrobiaceae	Pedomicrobium
33	Bacteria	Actinobacteria	Actinobacteria	Micromonosporales	Micromonosporaceae	Micromonospora
33	Bacteria	Actinobacteria	Actinobacteria	Catenulisporales	Catenulisporaceae	Catenulispora	Catenulispora yoronensis
33	Bacteria	Actinobacteria	Actinobacteria	Streptomycetales	Streptomycetaceae
33	Bacteria	Proteobacteria	Deltaproteobacteria	Myxococcales	BIrii41
33	Bacteria	Proteobacteria	Deltaproteobacteria	Myxococcales	BIrii41	uncultured proteobacterium	uncultured proteobacterium
33	Bacteria	Proteobacteria	Alphaproteobacteria	Rhizobiales	Rhizobiaceae	Allorhizobium-Neorhizobium-Pararhizobium-Rhizobium
32	Bacteria	Proteobacteria	Alphaproteobacteria	Rhizobiales	Rhizobiaceae	Allorhizobium-Neorhizobium-Pararhizobium-Rhizobium
32	Bacteria	Proteobacteria	Deltaproteobacteria	Myxococcales	Haliangiaceae	Haliangium
32	Bacteria	Planctomycetes	Planctomycetacia	Gemmatales	Gemmataceae	Gemmata
32	Bacteria	Proteobacteria	Gammaproteobacteria	Betaproteobacteriales	Burkholderiaceae	Burkholderia-Caballeronia-Paraburkholderia
31	Bacteria	Gemmatimonadetes	Gemmatimonadetes	Gemmatimonadales	Gemmatimonadaceae	Gemmatimonas	bacterium Ellin5301
31	Bacteria	Proteobacteria	Gammaproteobacteria	Betaproteobacteriales	Burkholderiaceae
31	Bacteria	Proteobacteria	Gammaproteobacteria	Xanthomonadales	Rhodanobacteraceae	Dyella
31	Bacteria	Planctomycetes	Planctomycetacia	Gemmatales	Gemmataceae	Gemmata
31	Bacteria	Proteobacteria	Gammaproteobacteria	Gammaproteobacteria Incertae Sedis	Unknown Family	Acidibacter
31	Bacteria	Actinobacteria	Actinobacteria	Pseudonocardiales	Pseudonocardiaceae
31	Bacteria	Proteobacteria	Alphaproteobacteria	Rhizobiales	Devosiaceae	Devosia
31	Bacteria	Proteobacteria	Alphaproteobacteria	Caulobacterales	Caulobacteraceae	Caulobacter
31	Bacteria	Proteobacteria	Alphaproteobacteria	Caulobacterales	Caulobacteraceae	Caulobacter
31	Bacteria	Proteobacteria	Gammaproteobacteria	Gammaproteobacteria Incertae Sedis	Unknown Family	Acidibacter
31	Bacteria	Actinobacteria	Thermoleophilia	Solirubrobacterales	67-14	metagenome	metagenome
30	Bacteria	Proteobacteria	Alphaproteobacteria	Rhizobiales	Rhizobiales Incertae Sedis	Nordella	Nordella oligomobilis
30	Bacteria	Proteobacteria	Deltaproteobacteria	Myxococcales	BIrii41
30	Bacteria	Proteobacteria	Alphaproteobacteria	Rhizobiales	Devosiaceae	Devosia
30	Bacteria	Proteobacteria	Gammaproteobacteria	Betaproteobacteriales	Burkholderiaceae	Herbaspirillum
30	Bacteria	Actinobacteria	Actinobacteria	Pseudonocardiales	Pseudonocardiaceae
30	Bacteria	Verrucomicrobia	Verrucomicrobiae	Chthoniobacterales	Chthoniobacteraceae	Chthoniobacter
30	Bacteria	Proteobacteria	Alphaproteobacteria	Sphingomonadales	Sphingomonadaceae	Sphingobium
29	Bacteria	Proteobacteria	Alphaproteobacteria	Rhizobiales	Xanthobacteraceae
29	Bacteria	Planctomycetes	Phycisphaerae	Tepidisphaerales	WD2101 soil group
29	Bacteria	Actinobacteria	Actinobacteria	Pseudonocardiales	Pseudonocardiaceae
29	Bacteria	Proteobacteria	Gammaproteobacteria	Betaproteobacteriales	Burkholderiaceae	Burkholderia-Caballeronia-Paraburkholderia
29	Bacteria	Proteobacteria	Gammaproteobacteria	Betaproteobacteriales	Burkholderiaceae
29	Bacteria	Proteobacteria	Alphaproteobacteria	Rhizobiales	Xanthobacteraceae	uncultured
29	Bacteria	Proteobacteria	Alphaproteobacteria	Rhizobiales	Xanthobacteraceae	uncultured
29	Bacteria	Planctomycetes	Planctomycetacia	Pirellulales	Pirellulaceae	Pir4 lineage
29	Bacteria	Proteobacteria	Alphaproteobacteria	Rhizobiales	Labraceae	Labrys
28	Bacteria	Proteobacteria	Alphaproteobacteria	Rhizobiales	Rhizobiaceae	Allorhizobium-Neorhizobium-Pararhizobium-Rhizobium
28	Bacteria	Planctomycetes	Planctomycetacia	Pirellulales	Pirellulaceae	uncultured
28	Bacteria	Proteobacteria	Alphaproteobacteria	Rhizobiales	Rhizobiaceae	Allorhizobium-Neorhizobium-Pararhizobium-Rhizobium
28	Bacteria	Planctomycetes	Planctomycetacia	Gemmatales	Gemmataceae	Gemmata
28	Bacteria	Proteobacteria	Gammaproteobacteria	Xanthomonadales	Xanthomonadaceae	Lysobacter
28	Bacteria	Proteobacteria	Alphaproteobacteria	Rhizobiales	Xanthobacteraceae	uncultured
28	Bacteria	Proteobacteria	Alphaproteobacteria	Rhizobiales	Xanthobacteraceae	uncultured
28	Bacteria	Proteobacteria	Alphaproteobacteria	Rhizobiales	Labraceae	Labrys
27	Bacteria	Proteobacteria	Alphaproteobacteria	Caulobacterales	Caulobacteraceae
27	Bacteria	Proteobacteria	Alphaproteobacteria	Sphingomonadales	Sphingomonadaceae	Sphingomonas
27	Bacteria	Acidobacteria	Acidobacteriia	Acidobacteriales	uncultured
27	Bacteria	Proteobacteria	Gammaproteobacteria	Betaproteobacteriales	Burkholderiaceae	Burkholderia-Caballeronia-Paraburkholderia
27	Bacteria	Proteobacteria	Alphaproteobacteria	Rhizobiales	Beijerinckiaceae	Microvirga
27	Bacteria	Actinobacteria	Actinobacteria	Corynebacteriales	Mycobacteriaceae	Mycobacterium
27	Bacteria	Actinobacteria	Thermoleophilia	Solirubrobacterales	67-14	metagenome	metagenome
26	Bacteria	Actinobacteria	Actinobacteria	Catenulisporales	Catenulisporaceae	Catenulispora	Catenulispora yoronensis
26	Bacteria	Gemmatimonadetes	Gemmatimonadetes	Gemmatimonadales	Gemmatimonadaceae	Gemmatimonas	bacterium Ellin5301
26	Bacteria	Gemmatimonadetes	Gemmatimonadetes	Gemmatimonadales	Gemmatimonadaceae	Gemmatimonas	bacterium Ellin5301
26	Bacteria	Proteobacteria	Alphaproteobacteria	Rhizobiales	Rhizobiaceae	Allorhizobium-Neorhizobium-Pararhizobium-Rhizobium
26	Bacteria	Proteobacteria	Gammaproteobacteria	Xanthomonadales	Xanthomonadaceae	Lysobacter
26	Bacteria	Planctomycetes	BD7-11	uncultured bacterium	uncultured bacterium	uncultured bacterium	uncultured bacterium
26	Bacteria	Proteobacteria	Deltaproteobacteria	Myxococcales	BIrii41
26	Bacteria	Proteobacteria	Alphaproteobacteria	Rhizobiales	Devosiaceae	Devosia
26	Bacteria	Proteobacteria	Alphaproteobacteria	Caulobacterales	Caulobacteraceae	Caulobacter
26	Bacteria	Proteobacteria	Alphaproteobacteria	Rhizobiales	Xanthobacteraceae	uncultured
26	Bacteria	Proteobacteria	Alphaproteobacteria	Rhizobiales	Xanthobacteraceae	uncultured
26	Bacteria	Proteobacteria	Alphaproteobacteria	Rhizobiales	Rhizobiaceae	Allorhizobium-Neorhizobium-Pararhizobium-Rhizobium
26	Bacteria	Proteobacteria	Gammaproteobacteria	Betaproteobacteriales	Nitrosomonadaceae	MND1
26	Bacteria	Planctomycetes	Planctomycetacia	Pirellulales	Pirellulaceae	uncultured
26	Bacteria	Proteobacteria	Deltaproteobacteria	Myxococcales	Haliangiaceae	Haliangium	uncultured Myxococcales bacterium
26	Bacteria	Actinobacteria	Actinobacteria	Micromonosporales	Micromonosporaceae	Micromonospora
25	Bacteria	Proteobacteria	Alphaproteobacteria	Caulobacterales	Caulobacteraceae
25	Bacteria	Gemmatimonadetes	Gemmatimonadetes	Gemmatimonadales	Gemmatimonadaceae	Gemmatimonas	bacterium Ellin5301
25	Bacteria	Proteobacteria	Alphaproteobacteria	Rhizobiales	Rhizobiaceae	Allorhizobium-Neorhizobium-Pararhizobium-Rhizobium
25	Bacteria	Planctomycetes	Phycisphaerae	Tepidisphaerales	WD2101 soil group
25	Bacteria	Proteobacteria	Gammaproteobacteria	Xanthomonadales	Rhodanobacteraceae	Dyella
25	Bacteria	Actinobacteria	Actinobacteria	Pseudonocardiales	Pseudonocardiaceae
25	Bacteria	Actinobacteria	Actinobacteria	Pseudonocardiales	Pseudonocardiaceae
25	Bacteria	Verrucomicrobia	Verrucomicrobiae	Chthoniobacterales	Chthoniobacteraceae	Candidatus Udaeobacter
25	Bacteria	Planctomycetes	Planctomycetacia	Pirellulales	Pirellulaceae	Pir4 lineage
25	Bacteria	Proteobacteria	Alphaproteobacteria	Rhizobiales	Rhizobiaceae	Allorhizobium-Neorhizobium-Pararhizobium-Rhizobium
25	Bacteria	Planctomycetes	Planctomycetacia	Planctomycetales	uncultured
25	Bacteria	Proteobacteria	Gammaproteobacteria	Betaproteobacteriales	Burkholderiaceae	Burkholderia-Caballeronia-Paraburkholderia
25	Bacteria	Proteobacteria	Alphaproteobacteria	Caulobacterales	Caulobacteraceae
24	Bacteria	Chloroflexi	Chloroflexia	Chloroflexales	Roseiflexaceae	uncultured
24	Bacteria	Actinobacteria	Actinobacteria	Catenulisporales	Catenulisporaceae	Catenulispora	Catenulispora yoronensis
24	Bacteria	Proteobacteria	Alphaproteobacteria	Rhizobiales	Rhizobiaceae	Allorhizobium-Neorhizobium-Pararhizobium-Rhizobium
24	Bacteria	Proteobacteria	Gammaproteobacteria	Betaproteobacteriales	Burkholderiaceae	Cupriavidus
24	Bacteria	Proteobacteria	Gammaproteobacteria	Betaproteobacteriales	Burkholderiaceae	Cupriavidus
24	Bacteria	Actinobacteria	Thermoleophilia	Gaiellales	uncultured
24	Bacteria	Bacteroidetes	Bacteroidia	Chitinophagales	Chitinophagaceae	Terrimonas
24	Bacteria	Proteobacteria	Gammaproteobacteria	Betaproteobacteriales	Burkholderiaceae	Herbaspirillum
24	Bacteria	Acidobacteria	Blastocatellia (Subgroup 4)	DS-100	uncultured bacterium	uncultured bacterium	uncultured bacterium
24	Bacteria	Actinobacteria	Actinobacteria	Pseudonocardiales	Pseudonocardiaceae
24	Bacteria	Chloroflexi	Chloroflexia	Chloroflexales	Roseiflexaceae	uncultured	uncultured Chloroflexaceae bacterium
24	Bacteria	Proteobacteria	Gammaproteobacteria	Betaproteobacteriales	Burkholderiaceae	Burkholderia-Caballeronia-Paraburkholderia
24	Bacteria	Planctomycetes	Planctomycetacia	Gemmatales	Gemmataceae	Gemmata	Gemmata sp. Ha1-2
23	Bacteria	Proteobacteria	Alphaproteobacteria	Rhizobiales	Xanthobacteraceae
23	Bacteria	Gemmatimonadetes	Gemmatimonadetes	Gemmatimonadales	Gemmatimonadaceae	Gemmatimonas	bacterium Ellin5301
23	Bacteria	Proteobacteria	Gammaproteobacteria	Betaproteobacteriales	Burkholderiaceae	Burkholderia-Caballeronia-Paraburkholderia
23	Bacteria	Proteobacteria	Alphaproteobacteria	Rhizobiales	Xanthobacteraceae
23	Bacteria	Bacteroidetes	Bacteroidia	Flavobacteriales	Flavobacteriaceae	Flavobacterium
23	Bacteria	Proteobacteria	Gammaproteobacteria	Betaproteobacteriales	Burkholderiaceae	Ramlibacter
23	Bacteria	Proteobacteria	Gammaproteobacteria	Betaproteobacteriales	Burkholderiaceae	Herbaspirillum
23	Bacteria	Proteobacteria	Alphaproteobacteria	Caulobacterales	Caulobacteraceae	Caulobacter
23	Bacteria	Proteobacteria	Deltaproteobacteria	Myxococcales	Haliangiaceae	Haliangium
22	Bacteria	Proteobacteria	Alphaproteobacteria	Rhizobiales	Xanthobacteraceae
22	Bacteria	Actinobacteria	Actinobacteria	Micromonosporales	Micromonosporaceae	Micromonospora
22	Bacteria	Proteobacteria	Gammaproteobacteria	Betaproteobacteriales	Burkholderiaceae	Castellaniella
22	Bacteria	Proteobacteria	Gammaproteobacteria	Betaproteobacteriales	Burkholderiaceae
22	Bacteria	Proteobacteria	Alphaproteobacteria	Rhizobiales	Rhizobiaceae	Allorhizobium-Neorhizobium-Pararhizobium-Rhizobium
22	Bacteria	Proteobacteria	Deltaproteobacteria	Myxococcales	Haliangiaceae	Haliangium
22	Bacteria	Proteobacteria	Alphaproteobacteria	Rhizobiales	Rhizobiales Incertae Sedis	Nordella	Nordella oligomobilis
22	Bacteria	Proteobacteria	Deltaproteobacteria	Oligoflexales	Oligoflexaceae	Oligoflexus
22	Bacteria	Proteobacteria	Deltaproteobacteria	Myxococcales	BIrii41
22	Bacteria	Proteobacteria	Alphaproteobacteria	Rhizobiales	Devosiaceae	Devosia
22	Bacteria	Proteobacteria	Gammaproteobacteria	Betaproteobacteriales	Burkholderiaceae
22	Bacteria	Verrucomicrobia	Verrucomicrobiae	Pedosphaerales	Pedosphaeraceae
22	Bacteria	Verrucomicrobia	Verrucomicrobiae	Pedosphaerales	Pedosphaeraceae
22	Bacteria	Proteobacteria	Alphaproteobacteria	Rhizobiales	Rhizobiaceae	Allorhizobium-Neorhizobium-Pararhizobium-Rhizobium
22	Bacteria	Proteobacteria	Alphaproteobacteria	Rhizobiales	Xanthobacteraceae
22	Bacteria	Proteobacteria	Alphaproteobacteria	Sphingomonadales	Sphingomonadaceae	Sphingomonas
22	Bacteria	Actinobacteria	Thermoleophilia	Solirubrobacterales	67-14	metagenome	metagenome
21	Bacteria	Proteobacteria	Alphaproteobacteria	Rhizobiales	Rhizobiaceae	Allorhizobium-Neorhizobium-Pararhizobium-Rhizobium
21	Bacteria	Proteobacteria	Alphaproteobacteria	Rhizobiales	Xanthobacteraceae
21	Bacteria	Actinobacteria	Actinobacteria	Micromonosporales	Micromonosporaceae	Micromonospora
21	Bacteria	Gemmatimonadetes	Gemmatimonadetes	Gemmatimonadales	Gemmatimonadaceae	Gemmatimonas	bacterium Ellin5301
21	Bacteria	Proteobacteria	Gammaproteobacteria	Betaproteobacteriales	Burkholderiaceae
21	Bacteria	Proteobacteria	Gammaproteobacteria	Betaproteobacteriales	Burkholderiaceae	Cupriavidus
21	Bacteria	Proteobacteria	Gammaproteobacteria	Betaproteobacteriales	Burkholderiaceae	Cupriavidus
21	Bacteria	Planctomycetes	Phycisphaerae	Tepidisphaerales	WD2101 soil group
21	Archaea	Thaumarchaeota	Nitrososphaeria	Nitrososphaerales	Nitrososphaeraceae
21	Bacteria	Proteobacteria	Gammaproteobacteria	Gammaproteobacteria Incertae Sedis	Unknown Family	Acidibacter
21	Bacteria	Planctomycetes	BD7-11	uncultured bacterium	uncultured bacterium	uncultured bacterium	uncultured bacterium
21	Bacteria	Proteobacteria	Alphaproteobacteria	Caulobacterales	Hyphomonadaceae	SWB02
21	Bacteria	Proteobacteria	Alphaproteobacteria	Rhizobiales	Xanthobacteraceae	uncultured
21	Bacteria	Bacteroidetes	Bacteroidia	Flavobacteriales	Crocinitomicaceae	Fluviicola
21	Bacteria	Proteobacteria	Gammaproteobacteria	Betaproteobacteriales	Burkholderiaceae	Burkholderia-Caballeronia-Paraburkholderia
21	Bacteria	Proteobacteria	Gammaproteobacteria	Betaproteobacteriales	Nitrosomonadaceae	Nitrosospira
21	Bacteria	Proteobacteria	Alphaproteobacteria	Sphingomonadales	Sphingomonadaceae	Sphingobium
20	Bacteria	Proteobacteria	Gammaproteobacteria	Betaproteobacteriales	Burkholderiaceae
20	Bacteria	Proteobacteria	Gammaproteobacteria	Betaproteobacteriales	Nitrosomonadaceae	MND1
20	Bacteria	Proteobacteria	Deltaproteobacteria	Oligoflexales	Oligoflexaceae	Oligoflexus
20	Bacteria	Actinobacteria	Actinobacteria	Pseudonocardiales	Pseudonocardiaceae
20	Bacteria	Actinobacteria	Actinobacteria	Pseudonocardiales	Pseudonocardiaceae
20	Bacteria	Bacteroidetes	Bacteroidia	Chitinophagales	Chitinophagaceae	Terrimonas
20	Bacteria	Proteobacteria	Alphaproteobacteria	Rhizobiales	Devosiaceae	Devosia
20	Bacteria	Proteobacteria	Gammaproteobacteria	Betaproteobacteriales	Burkholderiaceae
20	Bacteria	Planctomycetes	Phycisphaerae	Tepidisphaerales	WD2101 soil group
20	Bacteria	Verrucomicrobia	Verrucomicrobiae	Verrucomicrobiales	Verrucomicrobiaceae	uncultured	uncultured Verrucomicrobia bacterium
20	Bacteria	Proteobacteria	Alphaproteobacteria	Rhizobiales	Rhizobiaceae	Allorhizobium-Neorhizobium-Pararhizobium-Rhizobium
20	Archaea	Thaumarchaeota	Nitrososphaeria	Nitrososphaerales	Nitrososphaeraceae
20	Bacteria	Actinobacteria	Actinobacteria	Micrococcales	Microbacteriaceae	Leifsonia
20	Bacteria	Proteobacteria	Alphaproteobacteria	Rhizobiales	Xanthobacteraceae
19	Bacteria	Proteobacteria	Alphaproteobacteria	Caulobacterales	Caulobacteraceae
19	Bacteria	Gemmatimonadetes	Gemmatimonadetes	Gemmatimonadales	Gemmatimonadaceae	Gemmatimonas	bacterium Ellin5301
19	Bacteria	Proteobacteria	Gammaproteobacteria	Betaproteobacteriales	Burkholderiaceae	Burkholderia-Caballeronia-Paraburkholderia
19	Bacteria	Planctomycetes	Planctomycetacia	Pirellulales	Pirellulaceae	uncultured
19	Bacteria	Proteobacteria	Alphaproteobacteria	Rhizobiales	Xanthobacteraceae
19	Bacteria	Planctomycetes	Phycisphaerae	Tepidisphaerales	WD2101 soil group
19	Archaea	Thaumarchaeota	Nitrososphaeria	Nitrososphaerales	Nitrososphaeraceae
19	Archaea	Thaumarchaeota	Nitrososphaeria	Nitrososphaerales	Nitrososphaeraceae
19	Bacteria	Proteobacteria	Alphaproteobacteria	Micropepsales	Micropepsaceae	uncultured
19	Bacteria	Actinobacteria	Actinobacteria	Pseudonocardiales	Pseudonocardiaceae
19	Bacteria	Proteobacteria	Gammaproteobacteria	Betaproteobacteriales	Chromobacteriaceae
19	Bacteria	Proteobacteria	Alphaproteobacteria	Rhizobiales	Xanthobacteraceae	uncultured
19	Bacteria	Proteobacteria	Gammaproteobacteria	Pseudomonadales	Pseudomonadaceae	Pseudomonas
19	Bacteria	Proteobacteria	Alphaproteobacteria	Rhizobiales	Hyphomicrobiaceae	Hyphomicrobium
19	Bacteria	Proteobacteria	Gammaproteobacteria	Betaproteobacteriales	Methylophilaceae	MM2	uncultured bacterium
19	Bacteria	Verrucomicrobia	Verrucomicrobiae	Chthoniobacterales	Chthoniobacteraceae	Candidatus Udaeobacter
19	Bacteria	Proteobacteria	Alphaproteobacteria	Rhizobiales	Rhizobiaceae	Allorhizobium-Neorhizobium-Pararhizobium-Rhizobium
19	Bacteria	Proteobacteria	Alphaproteobacteria	Sphingomonadales	Sphingomonadaceae	Sphingobium
19	Bacteria	Actinobacteria	Actinobacteria	Micromonosporales	Micromonosporaceae	Micromonospora
18	Bacteria	Proteobacteria	Gammaproteobacteria	Betaproteobacteriales	Burkholderiaceae
18	Bacteria	Planctomycetes	Planctomycetacia	Pirellulales	Pirellulaceae	uncultured
18	Bacteria	Proteobacteria	Alphaproteobacteria	Rhizobiales	Xanthobacteraceae
18	Bacteria	Planctomycetes	Planctomycetacia	Gemmatales	Gemmataceae	uncultured	uncultured Planctomycetia bacterium
18	Bacteria	Proteobacteria	Alphaproteobacteria	Rhizobiales	Rhizobiales Incertae Sedis	Bauldia
18	Bacteria	Proteobacteria	Gammaproteobacteria	Xanthomonadales	Rhodanobacteraceae	Dokdonella
18	Bacteria	Planctomycetes	Planctomycetacia	Gemmatales	Gemmataceae	Gemmata
18	Bacteria	Planctomycetes	Planctomycetacia	Gemmatales	Gemmataceae	Gemmata
18	Bacteria	Chloroflexi	Chloroflexia	Thermomicrobiales	JG30-KF-CM45
18	Bacteria	Planctomycetes	Planctomycetacia	Gemmatales	Gemmataceae	Gemmata
18	Bacteria	Proteobacteria	Deltaproteobacteria	Oligoflexales	Oligoflexaceae	Oligoflexus
18	Bacteria	Actinobacteria	Actinobacteria	Pseudonocardiales	Pseudonocardiaceae
18	Bacteria	Actinobacteria	Thermoleophilia	Solirubrobacterales	67-14
18	Bacteria	Bacteroidetes	Bacteroidia	Chitinophagales	Chitinophagaceae	Terrimonas
18	Bacteria	Proteobacteria	Gammaproteobacteria	Betaproteobacteriales	Burkholderiaceae	Herbaspirillum
18	Bacteria	Proteobacteria	Alphaproteobacteria	Rhizobiales	Rhizobiales Incertae Sedis	Nordella
18	Bacteria	Proteobacteria	Gammaproteobacteria	Betaproteobacteriales	Burkholderiaceae
18	Bacteria	Proteobacteria	Deltaproteobacteria	Myxococcales	BIrii41
18	Bacteria	Proteobacteria	Alphaproteobacteria	Rhizobiales	Xanthobacteraceae
18	Bacteria	Proteobacteria	Gammaproteobacteria	Betaproteobacteriales	Burkholderiaceae	Burkholderia-Caballeronia-Paraburkholderia
18	Bacteria	Planctomycetes	Planctomycetacia	Pirellulales	Pirellulaceae	uncultured
18	Bacteria	Proteobacteria	Alphaproteobacteria	Sphingomonadales	Sphingomonadaceae	Sphingobium
18	Bacteria	Proteobacteria	Alphaproteobacteria	Sphingomonadales	Sphingomonadaceae	Sphingobium
17	Bacteria	Planctomycetes	Planctomycetacia	Planctomycetales	uncultured
17	Bacteria	Actinobacteria	Actinobacteria	Micromonosporales	Micromonosporaceae
17	Bacteria	Actinobacteria	Actinobacteria	Catenulisporales	Catenulisporaceae	Catenulispora	Catenulispora yoronensis
17	Bacteria	Proteobacteria	Gammaproteobacteria	Betaproteobacteriales	Burkholderiaceae	Burkholderia-Caballeronia-Paraburkholderia
17	Bacteria	Proteobacteria	Gammaproteobacteria	Betaproteobacteriales	Burkholderiaceae	Burkholderia-Caballeronia-Paraburkholderia
17	Bacteria	Proteobacteria	Gammaproteobacteria	Xanthomonadales	Rhodanobacteraceae	Dokdonella
17	Bacteria	Chloroflexi	Chloroflexia	Thermomicrobiales	JG30-KF-CM45
17	Bacteria	Planctomycetes	Planctomycetacia	Gemmatales	Gemmataceae	Gemmata
17	Bacteria	Proteobacteria	Gammaproteobacteria	Gammaproteobacteria Incertae Sedis	Unknown Family	Acidibacter
17	Bacteria	Proteobacteria	Gammaproteobacteria	Xanthomonadales	Xanthomonadaceae	Lysobacter
17	Bacteria	Proteobacteria	Gammaproteobacteria	Betaproteobacteriales	Burkholderiaceae	Burkholderia-Caballeronia-Paraburkholderia
17	Bacteria	Proteobacteria	Deltaproteobacteria	Myxococcales	BIrii41
17	Bacteria	Proteobacteria	Alphaproteobacteria	Caulobacterales	Caulobacteraceae	Caulobacter
17	Bacteria	Proteobacteria	Alphaproteobacteria	Reyranellales	Reyranellaceae	Reyranella
17	Bacteria	Planctomycetes	Phycisphaerae	Tepidisphaerales	WD2101 soil group
17	Bacteria	Planctomycetes	Planctomycetacia	Planctomycetales	Rubinisphaeraceae	SH-PL14	uncultured Planctomycetaceae bacterium
17	Bacteria	Bacteroidetes	Bacteroidia	Chitinophagales	Chitinophagaceae	Terrimonas
17	Bacteria	Proteobacteria	Alphaproteobacteria	Rhizobiales	Beijerinckiaceae	Microvirga
17	Bacteria	Chloroflexi	Chloroflexia	Chloroflexales	Roseiflexaceae	uncultured	uncultured bacterium
17	Bacteria	Proteobacteria	Alphaproteobacteria	Rhizobiales	Xanthobacteraceae	Pseudolabrys
17	Bacteria	Proteobacteria	Alphaproteobacteria	Sphingomonadales	Sphingomonadaceae	Sphingobium
16	Bacteria	Proteobacteria	Alphaproteobacteria	Rhizobiales	Xanthobacteraceae
16	Bacteria	Proteobacteria	Alphaproteobacteria	Rhizobiales	Xanthobacteraceae
16	Bacteria	Gemmatimonadetes	Gemmatimonadetes	Gemmatimonadales	Gemmatimonadaceae	Gemmatimonas	bacterium Ellin5301
16	Bacteria	Gemmatimonadetes	Gemmatimonadetes	Gemmatimonadales	Gemmatimonadaceae	Gemmatimonas	bacterium Ellin5301
16	Bacteria	Proteobacteria	Gammaproteobacteria	Xanthomonadales	Rhodanobacteraceae	Dokdonella
16	Bacteria	Proteobacteria	Gammaproteobacteria	Xanthomonadales	Xanthomonadaceae	Lysobacter
16	Bacteria	Actinobacteria	Actinobacteria	Pseudonocardiales	Pseudonocardiaceae
16	Bacteria	Planctomycetes	BD7-11	uncultured bacterium	uncultured bacterium	uncultured bacterium	uncultured bacterium
16	Bacteria	Proteobacteria	Alphaproteobacteria	Rhizobiales	Devosiaceae	Devosia
16	Bacteria	Proteobacteria	Gammaproteobacteria	Betaproteobacteriales	Burkholderiaceae	Herbaspirillum
16	Bacteria	Proteobacteria	Alphaproteobacteria	Caulobacterales	Caulobacteraceae	Caulobacter
16	Bacteria	Proteobacteria	Alphaproteobacteria	Rhizobiales	Xanthobacteraceae	uncultured
16	Bacteria	Proteobacteria	Alphaproteobacteria	Rhizobiales	Xanthobacteraceae	uncultured
16	Bacteria	Actinobacteria	Thermoleophilia	Gaiellales	uncultured	bacterium Ellin6517	bacterium Ellin6517
16	Bacteria	Actinobacteria	Thermoleophilia	Gaiellales	uncultured	bacterium Ellin6517	bacterium Ellin6517
16	Bacteria	Proteobacteria	Gammaproteobacteria	Betaproteobacteriales	Burkholderiaceae
16	Bacteria	Actinobacteria	Actinobacteria	Pseudonocardiales	Pseudonocardiaceae
16	Bacteria	Planctomycetes	Planctomycetacia	Pirellulales	Pirellulaceae	Pir4 lineage
16	Bacteria	Planctomycetes	Planctomycetacia	Pirellulales	Pirellulaceae	Pir4 lineage
16	Bacteria	Planctomycetes	Planctomycetacia	Isosphaerales	Isosphaeraceae	Singulisphaera
16	Bacteria	Planctomycetes	Planctomycetacia	Pirellulales	Pirellulaceae	uncultured
16	Bacteria	Proteobacteria	Alphaproteobacteria	Rhizobiales	Methyloligellaceae	uncultured	uncultured Hyphomicrobiaceae bacterium
16	Bacteria	Chloroflexi	Chloroflexia	Chloroflexales	Roseiflexaceae	uncultured	uncultured bacterium
16	Bacteria	Proteobacteria	Alphaproteobacteria	Rhizobiales	Xanthobacteraceae
16	Bacteria	Actinobacteria	Thermoleophilia	Solirubrobacterales	67-14	metagenome	metagenome
15	Bacteria	Proteobacteria	Alphaproteobacteria	Caulobacterales	Caulobacteraceae
15	Bacteria	Proteobacteria	Gammaproteobacteria	Betaproteobacteriales	Burkholderiaceae
15	Bacteria	Proteobacteria	Gammaproteobacteria	Betaproteobacteriales	Burkholderiaceae	Burkholderia-Caballeronia-Paraburkholderia
15	Bacteria	Planctomycetes	Planctomycetacia	Pirellulales	Pirellulaceae	uncultured
15	Bacteria	Proteobacteria	Alphaproteobacteria	Rhizobiales	Xanthobacteraceae
15	Bacteria	Proteobacteria	Deltaproteobacteria	Myxococcales	Haliangiaceae	Haliangium
15	Bacteria	Proteobacteria	Alphaproteobacteria	Rhizobiales	Rhizobiales Incertae Sedis	Bauldia
15	Bacteria	Proteobacteria	Gammaproteobacteria	Xanthomonadales	Rhodanobacteraceae	Dokdonella
15	Archaea	Thaumarchaeota	Nitrososphaeria	Nitrososphaerales	Nitrososphaeraceae
15	Bacteria	Proteobacteria	Gammaproteobacteria	Betaproteobacteriales	Methylophilaceae	Methylophilus
15	Bacteria	Proteobacteria	Gammaproteobacteria	Xanthomonadales	Xanthomonadaceae	Lysobacter
15	Bacteria	Actinobacteria	Actinobacteria	Pseudonocardiales	Pseudonocardiaceae
15	Bacteria	Planctomycetes	BD7-11	uncultured bacterium	uncultured bacterium	uncultured bacterium	uncultured bacterium
15	Bacteria	Proteobacteria	Deltaproteobacteria	Myxococcales	BIrii41
15	Bacteria	Proteobacteria	Alphaproteobacteria	Rhizobiales	Rhizobiales Incertae Sedis	Nordella
15	Bacteria	Proteobacteria	Alphaproteobacteria	Caulobacterales	Hyphomonadaceae	SWB02
15	Bacteria	Acidobacteria	Blastocatellia (Subgroup 4)	DS-100	uncultured bacterium	uncultured bacterium	uncultured bacterium
15	Bacteria	Actinobacteria	Actinobacteria	Corynebacteriales	Mycobacteriaceae	Mycobacterium
15	Bacteria	Planctomycetes	Phycisphaerae	Tepidisphaerales	WD2101 soil group
15	Bacteria	Proteobacteria	Gammaproteobacteria	Xanthomonadales	Xanthomonadaceae	Luteimonas
15	Bacteria	Planctomycetes	Planctomycetacia	Gemmatales	Gemmataceae	Gemmata
15	Bacteria	Proteobacteria	Gammaproteobacteria	Xanthomonadales	Xanthomonadaceae	Luteimonas
15	Bacteria	Proteobacteria	Deltaproteobacteria	Myxococcales	BIrii41
15	Bacteria	Chloroflexi	Chloroflexia	Chloroflexales	Roseiflexaceae	uncultured	uncultured bacterium
15	Bacteria	Proteobacteria	Alphaproteobacteria	Rhizobiales	Rhizobiaceae	Allorhizobium-Neorhizobium-Pararhizobium-Rhizobium
15	Bacteria	Proteobacteria	Gammaproteobacteria	Betaproteobacteriales	TRA3-20
15	Bacteria	Proteobacteria	Deltaproteobacteria	Myxococcales	Haliangiaceae	Haliangium
15	Bacteria	Proteobacteria	Alphaproteobacteria	Rhodospirillales	Rhodospirillaceae	uncultured
15	Bacteria	Acidobacteria	Blastocatellia (Subgroup 4)	Pyrinomonadales	Pyrinomonadaceae	RB41
15	Bacteria	Planctomycetes	Phycisphaerae	Tepidisphaerales	WD2101 soil group
15	Bacteria	Proteobacteria	Deltaproteobacteria	Myxococcales	Haliangiaceae	Haliangium	uncultured Myxococcales bacterium
15	Bacteria	Proteobacteria	Deltaproteobacteria	Myxococcales	Haliangiaceae	Haliangium	uncultured Myxococcales bacterium
15	Bacteria	Proteobacteria	Alphaproteobacteria	Micropepsales	Micropepsaceae	uncultured
15	Bacteria	Rokubacteria	NC10	Rokubacteriales	uncultured candidate division SPAM bacterium	uncultured candidate division SPAM bacterium	uncultured candidate division SPAM bacterium
15	Bacteria	Proteobacteria	Alphaproteobacteria	Rhizobiales	Hyphomicrobiaceae	Hyphomicrobium
15	Bacteria	Actinobacteria	Actinobacteria	Micromonosporales	Micromonosporaceae	Micromonospora	uncultured actinobacterium
15	Bacteria	Actinobacteria	Actinobacteria	Corynebacteriales	Mycobacteriaceae	Mycobacterium
15	Bacteria	Actinobacteria	Thermoleophilia	Solirubrobacterales	67-14	metagenome	metagenome
14	Bacteria	Proteobacteria	Alphaproteobacteria	Caulobacterales	Caulobacteraceae
14	Bacteria	Actinobacteria	Actinobacteria	Catenulisporales	Catenulisporaceae	Catenulispora	Catenulispora yoronensis
14	Bacteria	Proteobacteria	Gammaproteobacteria	Betaproteobacteriales	Burkholderiaceae	Burkholderia-Caballeronia-Paraburkholderia
14	Bacteria	Proteobacteria	Alphaproteobacteria	Rhizobiales	Xanthobacteraceae
14	Bacteria	Chloroflexi	Dehalococcoidia	S085	uncultured bacterium 5G4	uncultured bacterium 5G4	uncultured bacterium 5G4
14	Bacteria	Proteobacteria	Gammaproteobacteria	Betaproteobacteriales	Burkholderiaceae	Cupriavidus
14	Bacteria	Actinobacteria	Thermoleophilia	Gaiellales	uncultured
14	Bacteria	Planctomycetes	Planctomycetacia	Gemmatales	Gemmataceae	Gemmata
14	Bacteria	Proteobacteria	Gammaproteobacteria	Betaproteobacteriales	Nitrosomonadaceae	MND1
14	Bacteria	Proteobacteria	Alphaproteobacteria	Rhizobiales	Rhizobiales Incertae Sedis	Nordella	Nordella oligomobilis
14	Bacteria	Proteobacteria	Alphaproteobacteria	Micropepsales	Micropepsaceae	uncultured
14	Bacteria	Actinobacteria	Thermoleophilia	Solirubrobacterales	67-14
14	Bacteria	Proteobacteria	Gammaproteobacteria	Betaproteobacteriales	Burkholderiaceae	Herbaspirillum
14	Bacteria	Proteobacteria	Alphaproteobacteria	Rhizobiales	Rhizobiales Incertae Sedis	Nordella
14	Bacteria	Proteobacteria	Alphaproteobacteria	Caulobacterales	Caulobacteraceae	Caulobacter
14	Bacteria	Verrucomicrobia	Verrucomicrobiae	Chthoniobacterales	Chthoniobacteraceae	Candidatus Udaeobacter
14	Bacteria	Proteobacteria	Gammaproteobacteria	Betaproteobacteriales	Burkholderiaceae
14	Bacteria	Planctomycetes	Planctomycetacia	Pirellulales	Pirellulaceae	Pir4 lineage	Planctomycetaceae bacterium LX124
14	Bacteria	Planctomycetes	Planctomycetacia	Pirellulales	Pirellulaceae	uncultured
14	Bacteria	Proteobacteria	Alphaproteobacteria	Rhizobiales	Methyloligellaceae	uncultured	uncultured Hyphomicrobiaceae bacterium
14	Bacteria	Chloroflexi	Chloroflexia	Chloroflexales	Roseiflexaceae	uncultured	uncultured bacterium
14	Bacteria	Acidobacteria	Blastocatellia (Subgroup 4)	11-24	uncultured Acidobacteriales bacterium	uncultured Acidobacteriales bacterium	uncultured Acidobacteriales bacterium
14	Bacteria	Actinobacteria	Thermoleophilia	Gaiellales	uncultured
14	Bacteria	Proteobacteria	Gammaproteobacteria	Betaproteobacteriales	Burkholderiaceae	Burkholderia-Caballeronia-Paraburkholderia
14	Bacteria	Proteobacteria	Gammaproteobacteria	Gammaproteobacteria Incertae Sedis	Unknown Family	Acidibacter
14	Bacteria	Proteobacteria	Gammaproteobacteria	Gammaproteobacteria Incertae Sedis	Unknown Family	Acidibacter
14	Bacteria	Planctomycetes	Planctomycetacia	Gemmatales	Gemmataceae	Gemmata	Gemmata sp. Ha1-2
13	Bacteria	Proteobacteria	Alphaproteobacteria	Rhizobiales	Xanthobacteraceae
13	Bacteria	Proteobacteria	Alphaproteobacteria	Reyranellales	Reyranellaceae	Reyranella
13	Bacteria	Proteobacteria	Alphaproteobacteria	Rhizobiales	Xanthobacteraceae	Pseudolabrys
13	Bacteria	Proteobacteria	Gammaproteobacteria	Betaproteobacteriales	Burkholderiaceae
13	Bacteria	Gemmatimonadetes	Gemmatimonadetes	Gemmatimonadales	Gemmatimonadaceae	Gemmatimonas	bacterium Ellin5301
13	Bacteria	Proteobacteria	Gammaproteobacteria	Betaproteobacteriales	Burkholderiaceae	Burkholderia-Caballeronia-Paraburkholderia
13	Bacteria	Proteobacteria	Gammaproteobacteria	Betaproteobacteriales	Burkholderiaceae	Burkholderia-Caballeronia-Paraburkholderia
13	Bacteria	Proteobacteria	Gammaproteobacteria	Betaproteobacteriales	Burkholderiaceae
13	Bacteria	Proteobacteria	Alphaproteobacteria	Rhizobiales	Xanthobacteraceae
13	Bacteria	Proteobacteria	Alphaproteobacteria	Rhizobiales	Xanthobacteraceae
13	Bacteria	Planctomycetes	Phycisphaerae	Tepidisphaerales	WD2101 soil group
13	Bacteria	Planctomycetes	Planctomycetacia	Gemmatales	Gemmataceae	Gemmata
13	Bacteria	Proteobacteria	Gammaproteobacteria	Betaproteobacteriales	Methylophilaceae	Methylophilus
13	Bacteria	Proteobacteria	Alphaproteobacteria	Rhizobiales	Rhizobiales Incertae Sedis	Nordella	Nordella oligomobilis
13	Bacteria	Proteobacteria	Alphaproteobacteria	Rhizobiales	Rhizobiales Incertae Sedis	Nordella	Nordella oligomobilis
13	Bacteria	Proteobacteria	Gammaproteobacteria	Gammaproteobacteria Incertae Sedis	Unknown Family	Acidibacter
13	Bacteria	Actinobacteria	Thermoleophilia	uncultured	uncultured bacterium	uncultured bacterium	uncultured bacterium
13	Bacteria	Planctomycetes	Planctomycetacia	Gemmatales	Gemmataceae	Gemmata
13	Bacteria	Bacteroidetes	Bacteroidia	Chitinophagales	Chitinophagaceae	Terrimonas
13	Bacteria	Proteobacteria	Alphaproteobacteria	Rhizobiales	Xanthobacteraceae	uncultured
13	Bacteria	Acidobacteria	Blastocatellia (Subgroup 4)	DS-100	uncultured bacterium	uncultured bacterium	uncultured bacterium
13	Bacteria	Verrucomicrobia	Verrucomicrobiae	Chthoniobacterales	Chthoniobacteraceae	Candidatus Udaeobacter
13	Bacteria	Proteobacteria	Gammaproteobacteria	Gammaproteobacteria Incertae Sedis	Unknown Family	Acidibacter
13	Bacteria	Planctomycetes	Planctomycetacia	Pirellulales	Pirellulaceae	Pir4 lineage	Planctomycetaceae bacterium LX124
13	Bacteria	Actinobacteria	Actinobacteria	Pseudonocardiales	Pseudonocardiaceae
13	Bacteria	Planctomycetes	Planctomycetacia	Pirellulales	Pirellulaceae	Pir4 lineage
13	Bacteria	Planctomycetes	Planctomycetacia	Pirellulales	Pirellulaceae	Pir4 lineage
13	Bacteria	Planctomycetes	Planctomycetacia	Pirellulales	Pirellulaceae	Pir4 lineage
13	Bacteria	Planctomycetes	Planctomycetacia	Pirellulales	Pirellulaceae	Pir4 lineage
13	Bacteria	Verrucomicrobia	Verrucomicrobiae	Verrucomicrobiales	Verrucomicrobiaceae	uncultured	uncultured Verrucomicrobia bacterium
13	Bacteria	Proteobacteria	Alphaproteobacteria	Rhizobiales	Methyloligellaceae	uncultured	uncultured Hyphomicrobiaceae bacterium
13	Bacteria	Bacteroidetes	Bacteroidia	Flavobacteriales	Crocinitomicaceae	Fluviicola
13	Bacteria	Planctomycetes	Planctomycetacia	Gemmatales	Gemmataceae	uncultured	uncultured Planctomycetia bacterium
13	Bacteria	Chloroflexi	Chloroflexia	Chloroflexales	Roseiflexaceae	uncultured	uncultured bacterium
13	Bacteria	Proteobacteria	Deltaproteobacteria	Myxococcales	Haliangiaceae	Haliangium
13	Bacteria	Proteobacteria	Alphaproteobacteria	Rhizobiales	Xanthobacteraceae
13	Bacteria	Planctomycetes	Planctomycetacia	Planctomycetales	uncultured
13	Bacteria	Actinobacteria	Thermoleophilia	Solirubrobacterales	67-14	metagenome	metagenome
13	Bacteria	Verrucomicrobia	Verrucomicrobiae	Chthoniobacterales	Chthoniobacteraceae	Chthoniobacter
13	Bacteria	Planctomycetes	Phycisphaerae	Tepidisphaerales	WD2101 soil group
13	Bacteria	Planctomycetes	Phycisphaerae	Tepidisphaerales	WD2101 soil group	uncultured Planctomycetales bacterium	uncultured Planctomycetales bacterium
13	Bacteria	Proteobacteria	Alphaproteobacteria	Caulobacterales	Caulobacteraceae
13	Bacteria	Proteobacteria	Deltaproteobacteria	Myxococcales	BIrii41
13	Bacteria	Proteobacteria	Gammaproteobacteria	Gammaproteobacteria Incertae Sedis	Unknown Family	Acidibacter
13	Bacteria	Proteobacteria	Gammaproteobacteria	Gammaproteobacteria Incertae Sedis	Unknown Family	Acidibacter
13	Bacteria	Proteobacteria	Deltaproteobacteria	Myxococcales	Polyangiaceae
13	Bacteria	Proteobacteria	Alphaproteobacteria	Rhizobiales	Xanthobacteraceae	uncultured
13	Bacteria	Proteobacteria	Alphaproteobacteria	Rhizobiales	Xanthobacteraceae	uncultured
12	Bacteria	Proteobacteria	Alphaproteobacteria	Reyranellales	Reyranellaceae	Reyranella
12	Bacteria	Proteobacteria	Alphaproteobacteria	Rhizobiales	Xanthobacteraceae
12	Bacteria	Proteobacteria	Alphaproteobacteria	Rhizobiales	Rhizobiaceae	Allorhizobium-Neorhizobium-Pararhizobium-Rhizobium
12	Bacteria	Proteobacteria	Alphaproteobacteria	Rhizobiales	Rhizobiaceae	Allorhizobium-Neorhizobium-Pararhizobium-Rhizobium
12	Bacteria	Actinobacteria	Actinobacteria	Catenulisporales	Catenulisporaceae	Catenulispora	Catenulispora yoronensis
12	Bacteria	Proteobacteria	Alphaproteobacteria	Rhizobiales	Xanthobacteraceae	Pseudolabrys
12	Bacteria	Planctomycetes	Phycisphaerae	Tepidisphaerales	WD2101 soil group
12	Bacteria	Proteobacteria	Gammaproteobacteria	Betaproteobacteriales	Burkholderiaceae
12	Bacteria	Gemmatimonadetes	Gemmatimonadetes	Gemmatimonadales	Gemmatimonadaceae	Gemmatimonas	bacterium Ellin5301
12	Bacteria	Gemmatimonadetes	Gemmatimonadetes	Gemmatimonadales	Gemmatimonadaceae	Gemmatimonas	bacterium Ellin5301
12	Bacteria	Actinobacteria	Actinobacteria	Micrococcales	Micrococcaceae	Arthrobacter
12	Bacteria	Chloroflexi	Dehalococcoidia	S085	uncultured bacterium 5G4	uncultured bacterium 5G4	uncultured bacterium 5G4
12	Bacteria	Proteobacteria	Gammaproteobacteria	Betaproteobacteriales	Burkholderiaceae	Cupriavidus
12	Bacteria	Planctomycetes	Phycisphaerae	Tepidisphaerales	WD2101 soil group
12	Bacteria	Planctomycetes	Phycisphaerae	Tepidisphaerales	WD2101 soil group
12	Bacteria	Proteobacteria	Gammaproteobacteria	Xanthomonadales	Rhodanobacteraceae	Dokdonella
12	Bacteria	Planctomycetes	Planctomycetacia	Gemmatales	Gemmataceae	Gemmata
12	Bacteria	Planctomycetes	Planctomycetacia	Gemmatales	Gemmataceae	Gemmata
12	Bacteria	Chloroflexi	Chloroflexia	Thermomicrobiales	JG30-KF-CM45
12	Archaea	Thaumarchaeota	Nitrososphaeria	Nitrososphaerales	Nitrososphaeraceae
12	Archaea	Thaumarchaeota	Nitrososphaeria	Nitrososphaerales	Nitrososphaeraceae
12	Archaea	Thaumarchaeota	Nitrososphaeria	Nitrososphaerales	Nitrososphaeraceae
12	Bacteria	Planctomycetes	Planctomycetacia	Gemmatales	Gemmataceae	Gemmata
12	Bacteria	Planctomycetes	Planctomycetacia	Gemmatales	Gemmataceae	Gemmata
12	Bacteria	Actinobacteria	Actinobacteria	Pseudonocardiales	Pseudonocardiaceae
12	Bacteria	Proteobacteria	Gammaproteobacteria	Betaproteobacteriales	Burkholderiaceae	Burkholderia-Caballeronia-Paraburkholderia
12	Bacteria	Proteobacteria	Deltaproteobacteria	Myxococcales	BIrii41
12	Bacteria	Bacteroidetes	Bacteroidia	Sphingobacteriales	env.OPS 17
12	Bacteria	Acidobacteria	Acidobacteriia	Solibacterales	Solibacteraceae (Subgroup 3)	Candidatus Solibacter
12	Bacteria	Acidobacteria	Blastocatellia (Subgroup 4)	DS-100	uncultured bacterium	uncultured bacterium	uncultured bacterium
12	Bacteria	Firmicutes	Bacilli	Bacillales	Paenibacillaceae	Cohnella
12	Bacteria	Actinobacteria	Actinobacteria	Propionibacteriales	Nocardioidaceae
12	Bacteria	Proteobacteria	Alphaproteobacteria	Rhizobiales	Methyloligellaceae	uncultured	uncultured Hyphomicrobiaceae bacterium
12	Bacteria	Proteobacteria	Alphaproteobacteria	Rhizobiales	Beijerinckiaceae	Microvirga
12	Bacteria	Proteobacteria	Alphaproteobacteria	Rhizobiales	Beijerinckiaceae	Microvirga
12	Bacteria	Actinobacteria	Actinobacteria	Corynebacteriales	Mycobacteriaceae	Mycobacterium
12	Bacteria	Proteobacteria	Alphaproteobacteria	Rhizobiales	Rhizobiaceae	Allorhizobium-Neorhizobium-Pararhizobium-Rhizobium
12	Bacteria	Chloroflexi	Chloroflexia	Thermomicrobiales	JG30-KF-CM45	uncultured bacterium	uncultured bacterium
12	Bacteria	Proteobacteria	Deltaproteobacteria	Myxococcales	Haliangiaceae	Haliangium
12	Bacteria	Actinobacteria	Thermoleophilia	Gaiellales	uncultured
12	Bacteria	Chloroflexi	Chloroflexia	Chloroflexales	Roseiflexaceae	uncultured	uncultured Chloroflexaceae bacterium
12	Bacteria	Proteobacteria	Gammaproteobacteria	Betaproteobacteriales	Burkholderiaceae	Burkholderia-Caballeronia-Paraburkholderia
12	Bacteria	Verrucomicrobia	Verrucomicrobiae	Chthoniobacterales	Chthoniobacteraceae	Chthoniobacter
12	Bacteria	Planctomycetes	Phycisphaerae	Tepidisphaerales	WD2101 soil group
12	Bacteria	Planctomycetes	Phycisphaerae	Tepidisphaerales	WD2101 soil group
12	Bacteria	Proteobacteria	Alphaproteobacteria	Sphingomonadales	Sphingomonadaceae	Sphingobium
12	Bacteria	Rokubacteria	NC10	Rokubacteriales	uncultured candidate division SPAM bacterium	uncultured candidate division SPAM bacterium	uncultured candidate division SPAM bacterium
12	Bacteria	Proteobacteria	Alphaproteobacteria	Rhizobiales	Hyphomicrobiaceae	Hyphomicrobium
12	Bacteria	Acidobacteria	Acidobacteriia	Acidobacteriales	Acidobacteriaceae (Subgroup 1)	uncultured	Acidobacteria bacterium AB60
12	Bacteria	Proteobacteria	Alphaproteobacteria	Rhizobiales	Hyphomicrobiaceae	Pedomicrobium
11	Bacteria	Proteobacteria	Alphaproteobacteria	Rhizobiales	Rhizobiaceae	Allorhizobium-Neorhizobium-Pararhizobium-Rhizobium
11	Bacteria	Proteobacteria	Alphaproteobacteria	Caulobacterales	Caulobacteraceae
11	Bacteria	Proteobacteria	Alphaproteobacteria	Rhizobiales	Xanthobacteraceae
11	Bacteria	Proteobacteria	Alphaproteobacteria	Rhizobiales	Xanthobacteraceae
11	Bacteria	Proteobacteria	Alphaproteobacteria	Rhizobiales	Rhizobiaceae	Allorhizobium-Neorhizobium-Pararhizobium-Rhizobium
11	Bacteria	Actinobacteria	Actinobacteria	Catenulisporales	Catenulisporaceae	Catenulispora	Catenulispora yoronensis
11	Bacteria	Proteobacteria	Gammaproteobacteria	Betaproteobacteriales	Burkholderiaceae
11	Bacteria	Gemmatimonadetes	Gemmatimonadetes	Gemmatimonadales	Gemmatimonadaceae	Gemmatimonas	bacterium Ellin5301
11	Bacteria	Proteobacteria	Gammaproteobacteria	Betaproteobacteriales	Burkholderiaceae	Burkholderia-Caballeronia-Paraburkholderia
11	Bacteria	Actinobacteria	Actinobacteria	Frankiales	uncultured
11	Bacteria	Proteobacteria	Alphaproteobacteria	Rhizobiales	Xanthobacteraceae
11	Bacteria	Proteobacteria	Gammaproteobacteria	Betaproteobacteriales	Burkholderiaceae	Cupriavidus
11	Bacteria	Planctomycetes	Phycisphaerae	Tepidisphaerales	WD2101 soil group
11	Bacteria	Actinobacteria	Thermoleophilia	Gaiellales	uncultured
11	Bacteria	Actinobacteria	Thermoleophilia	Gaiellales	uncultured
11	Bacteria	Proteobacteria	Gammaproteobacteria	Xanthomonadales	Rhodanobacteraceae	Dokdonella
11	Bacteria	Proteobacteria	Gammaproteobacteria	Xanthomonadales	Rhodanobacteraceae	Dyella
11	Bacteria	Planctomycetes	Planctomycetacia	Gemmatales	Gemmataceae	Gemmata
11	Archaea	Thaumarchaeota	Nitrososphaeria	Nitrososphaerales	Nitrososphaeraceae
11	Bacteria	Verrucomicrobia	Verrucomicrobiae	Opitutales	Opitutaceae	Opitutus
11	Bacteria	Verrucomicrobia	Verrucomicrobiae	Opitutales	Opitutaceae	Opitutus
11	Bacteria	Bacteroidetes	Bacteroidia	Chitinophagales	Chitinophagaceae
11	Bacteria	Bacteroidetes	Bacteroidia	Chitinophagales	Chitinophagaceae
11	Bacteria	Planctomycetes	Planctomycetacia	Gemmatales	Gemmataceae	Gemmata
11	Bacteria	Proteobacteria	Alphaproteobacteria	Elsterales	uncultured
11	Bacteria	Planctomycetes	Planctomycetacia	Pirellulales	Pirellulaceae	Pir4 lineage	Planctomycetaceae bacterium LX124
11	Bacteria	Proteobacteria	Deltaproteobacteria	Myxococcales	BIrii41
11	Bacteria	Proteobacteria	Alphaproteobacteria	Rhizobiales	Devosiaceae	Devosia
11	Bacteria	Proteobacteria	Gammaproteobacteria	Betaproteobacteriales	Burkholderiaceae
11	Bacteria	Proteobacteria	Alphaproteobacteria	Rhizobiales	Xanthobacteraceae	uncultured
11	Bacteria	Firmicutes	Bacilli	Bacillales	Paenibacillaceae	Cohnella
11	Bacteria	Actinobacteria	Thermoleophilia	Solirubrobacterales	67-14	metagenome	metagenome
11	Bacteria	Proteobacteria	Gammaproteobacteria	Pseudomonadales	Pseudomonadaceae	Pseudomonas
11	Bacteria	Chloroflexi	Anaerolineae	SBR1031	A4b	wastewater metagenome	wastewater metagenome
11	Bacteria	Actinobacteria	Thermoleophilia	Gaiellales	uncultured	bacterium Ellin6517	bacterium Ellin6517
11	Bacteria	Verrucomicrobia	Verrucomicrobiae	Verrucomicrobiales	Verrucomicrobiaceae	uncultured	uncultured Verrucomicrobia bacterium
11	Bacteria	Verrucomicrobia	Verrucomicrobiae	Verrucomicrobiales	Verrucomicrobiaceae	uncultured	uncultured Verrucomicrobia bacterium
11	Bacteria	Planctomycetes	Planctomycetacia	Planctomycetales	Rubinisphaeraceae	SH-PL14	uncultured Planctomycetaceae bacterium
11	Bacteria	Chloroflexi	Chloroflexia	Thermomicrobiales	JG30-KF-CM45
11	Bacteria	Planctomycetes	Planctomycetacia	Gemmatales	Gemmataceae	uncultured	uncultured Planctomycetia bacterium
11	Bacteria	Chloroflexi	Chloroflexia	Chloroflexales	Roseiflexaceae	uncultured	uncultured bacterium
11	Bacteria	Chloroflexi	Chloroflexia	Chloroflexales	Roseiflexaceae	uncultured	uncultured bacterium
11	Bacteria	Proteobacteria	Alphaproteobacteria	Rhizobiales	Rhizobiaceae	Allorhizobium-Neorhizobium-Pararhizobium-Rhizobium
11	Bacteria	Proteobacteria	Alphaproteobacteria	Rhizobiales	Xanthobacteraceae	uncultured
11	Bacteria	Proteobacteria	Alphaproteobacteria	Rhizobiales	Xanthobacteraceae
11	Bacteria	Planctomycetes	Planctomycetacia	Gemmatales	Gemmataceae	uncultured
11	Bacteria	Planctomycetes	Phycisphaerae	Tepidisphaerales	WD2101 soil group
11	Bacteria	Planctomycetes	Planctomycetacia	Gemmatales	Gemmataceae	Gemmata	Gemmata sp. Fl1-1
11	Bacteria	Bacteroidetes	Bacteroidia	Sphingobacteriales	Sphingobacteriaceae	Pedobacter
11	Bacteria	Actinobacteria	Actinobacteria	Micromonosporales	Micromonosporaceae	Hamadaea	Hamadaea tsunoensis
11	Bacteria	Proteobacteria	Gammaproteobacteria	Gammaproteobacteria Incertae Sedis	Unknown Family	Acidibacter
11	Bacteria	Acidobacteria	Acidobacteriia	Acidobacteriales	Acidobacteriaceae (Subgroup 1)	uncultured	Acidobacteria bacterium AB60
11	Bacteria	Actinobacteria	Thermoleophilia	Solirubrobacterales	67-14	metagenome	metagenome
11	Bacteria	Actinobacteria	Thermoleophilia	Solirubrobacterales	67-14	metagenome	metagenome
11	Bacteria	Proteobacteria	Alphaproteobacteria	Rhizobiales	Labraceae	Labrys
10	Bacteria	Acidobacteria	Acidobacteriia	Acidobacteriales	Acidobacteriaceae (Subgroup 1)	uncultured	uncultured Acidobacteriales bacterium
10	Bacteria	Armatimonadetes	Fimbriimonadia	Fimbriimonadales	Fimbriimonadaceae	Armatimonadetes bacterium 55-13	Armatimonadetes bacterium 55-13
10	Bacteria	Actinobacteria	Actinobacteria	Catenulisporales	Catenulisporaceae	Catenulispora	Catenulispora yoronensis
10	Bacteria	Proteobacteria	Gammaproteobacteria	Betaproteobacteriales	Burkholderiaceae	Burkholderia-Caballeronia-Paraburkholderia
10	Bacteria	Actinobacteria	Actinobacteria	Streptomycetales	Streptomycetaceae
10	Bacteria	Actinobacteria	Actinobacteria	Frankiales	uncultured
10	Bacteria	Proteobacteria	Gammaproteobacteria	Betaproteobacteriales	Burkholderiaceae
10	Bacteria	Proteobacteria	Gammaproteobacteria	Betaproteobacteriales	Burkholderiaceae
10	Bacteria	Proteobacteria	Alphaproteobacteria	Rhizobiales	Xanthobacteraceae
10	Bacteria	Proteobacteria	Alphaproteobacteria	Rhizobiales	Rhizobiaceae	Allorhizobium-Neorhizobium-Pararhizobium-Rhizobium
10	Bacteria	Proteobacteria	Alphaproteobacteria	Rhizobiales	Rhizobiaceae	Allorhizobium-Neorhizobium-Pararhizobium-Rhizobium
10	Bacteria	Chloroflexi	Dehalococcoidia	S085	uncultured bacterium 5G4	uncultured bacterium 5G4	uncultured bacterium 5G4
10	Bacteria	Chloroflexi	Anaerolineae	SBR1031	A4b
10	Bacteria	Proteobacteria	Gammaproteobacteria	Xanthomonadales	Rhodanobacteraceae	Dyella
10	Bacteria	Proteobacteria	Gammaproteobacteria	Xanthomonadales	Rhodanobacteraceae	Dyella
10	Bacteria	Planctomycetes	Phycisphaerae	Tepidisphaerales	WD2101 soil group
10	Bacteria	Planctomycetes	Phycisphaerae	Tepidisphaerales	WD2101 soil group
10	Bacteria	Bacteroidetes	Bacteroidia	Flavobacteriales	Flavobacteriaceae	Flavobacterium
10	Bacteria	Planctomycetes	Phycisphaerae	Tepidisphaerales	WD2101 soil group
10	Bacteria	Planctomycetes	Phycisphaerae	Tepidisphaerales	WD2101 soil group
10	Bacteria	Actinobacteria	Thermoleophilia	Gaiellales	uncultured
10	Bacteria	Chloroflexi	Chloroflexia	Thermomicrobiales	JG30-KF-CM45
10	Bacteria	Verrucomicrobia	Verrucomicrobiae	Opitutales	Opitutaceae	Lacunisphaera
10	Bacteria	Verrucomicrobia	Verrucomicrobiae	Opitutales	Opitutaceae	Lacunisphaera
10	Bacteria	Proteobacteria	Gammaproteobacteria	Betaproteobacteriales	Nitrosomonadaceae	MND1
10	Bacteria	Proteobacteria	Gammaproteobacteria	Betaproteobacteriales	Methylophilaceae	Methylophilus
10	Bacteria	Proteobacteria	Alphaproteobacteria	Elsterales	uncultured
10	Bacteria	Proteobacteria	Alphaproteobacteria	Rhizobiales	Rhizobiales Incertae Sedis	Nordella	Nordella oligomobilis
10	Bacteria	Proteobacteria	Alphaproteobacteria	Rhizobiales	Rhizobiales Incertae Sedis	Nordella	Nordella oligomobilis
10	Bacteria	Proteobacteria	Gammaproteobacteria	Xanthomonadales	Xanthomonadaceae	Lysobacter
10	Bacteria	Actinobacteria	Actinobacteria	Pseudonocardiales	Pseudonocardiaceae
10	Bacteria	Actinobacteria	Actinobacteria	Pseudonocardiales	Pseudonocardiaceae
10	Bacteria	Actinobacteria	Actinobacteria	Pseudonocardiales	Pseudonocardiaceae
10	Bacteria	Actinobacteria	Actinobacteria	Pseudonocardiales	Pseudonocardiaceae
10	Bacteria	Proteobacteria	Gammaproteobacteria	Betaproteobacteriales	Burkholderiaceae	Burkholderia-Caballeronia-Paraburkholderia
10	Bacteria	Proteobacteria	Gammaproteobacteria	Betaproteobacteriales	SC-I-84
10	Bacteria	Planctomycetes	Planctomycetacia	Gemmatales	Gemmataceae	Gemmata
10	Bacteria	Planctomycetes	Planctomycetacia	Gemmatales	Gemmataceae	Gemmata
10	Bacteria	Proteobacteria	Gammaproteobacteria	Betaproteobacteriales	Burkholderiaceae	Herbaspirillum
10	Bacteria	Proteobacteria	Gammaproteobacteria	Betaproteobacteriales	Burkholderiaceae	Herbaspirillum
10	Bacteria	Proteobacteria	Gammaproteobacteria	Betaproteobacteriales	Burkholderiaceae	Herbaspirillum
10	Bacteria	Acidobacteria	Acidobacteriia	Solibacterales	Solibacteraceae (Subgroup 3)	Candidatus Solibacter
10	Bacteria	Proteobacteria	Alphaproteobacteria	Reyranellales	Reyranellaceae	Reyranella	uncultured proteobacterium
10	Bacteria	Planctomycetes	Planctomycetacia	Pirellulales	Pirellulaceae	Pir4 lineage
10	Bacteria	Proteobacteria	Deltaproteobacteria	Myxococcales	BIrii41
10	Bacteria	Actinobacteria	Actinobacteria	Propionibacteriales	Nocardioidaceae
10	Bacteria	Actinobacteria	Actinobacteria	Propionibacteriales	Nocardioidaceae
10	Bacteria	Actinobacteria	Actinobacteria	Pseudonocardiales	Pseudonocardiaceae
10	Bacteria	Planctomycetes	Planctomycetacia	Pirellulales	Pirellulaceae	Pir4 lineage
10	Bacteria	Proteobacteria	Alphaproteobacteria	Micropepsales	Micropepsaceae	uncultured
10	Bacteria	Proteobacteria	Alphaproteobacteria	Micropepsales	Micropepsaceae	uncultured
10	Bacteria	Proteobacteria	Alphaproteobacteria	Azospirillales	Inquilinaceae	Inquilinus
10	Bacteria	Planctomycetes	Planctomycetacia	Isosphaerales	Isosphaeraceae	Singulisphaera
10	Bacteria	Planctomycetes	Planctomycetacia	Pirellulales	Pirellulaceae	uncultured
10	Bacteria	Bacteroidetes	Bacteroidia	Flavobacteriales	Crocinitomicaceae	Fluviicola
10	Bacteria	Bacteroidetes	Bacteroidia	Flavobacteriales	Crocinitomicaceae	Fluviicola
10	Bacteria	Chloroflexi	Chloroflexia	Thermomicrobiales	JG30-KF-CM45
10	Bacteria	Chloroflexi	Chloroflexia	Thermomicrobiales	JG30-KF-CM45
10	Bacteria	Proteobacteria	Gammaproteobacteria	Betaproteobacteriales	Methylophilaceae	MM2	uncultured bacterium
10	Bacteria	Proteobacteria	Alphaproteobacteria	Rhizobiales	Xanthobacteraceae	uncultured
10	Bacteria	Proteobacteria	Alphaproteobacteria	Rhizobiales	Xanthobacteraceae	uncultured
10	Bacteria	Planctomycetes	Planctomycetacia	Gemmatales	Gemmataceae	uncultured	uncultured Planctomycetia bacterium
10	Bacteria	Proteobacteria	Alphaproteobacteria	Rhizobiales	Beijerinckiaceae	Microvirga
10	Bacteria	Chloroflexi	Chloroflexia	Chloroflexales	Roseiflexaceae	uncultured	uncultured bacterium
10	Bacteria	Chloroflexi	Chloroflexia	Chloroflexales	Roseiflexaceae	uncultured	uncultured bacterium
10	Archaea	Thaumarchaeota	Nitrososphaeria	Nitrososphaerales	Nitrososphaeraceae
10	Bacteria	Proteobacteria	Gammaproteobacteria	Betaproteobacteriales	TRA3-20
10	Bacteria	Proteobacteria	Alphaproteobacteria	Rhizobiales	Xanthobacteraceae	uncultured
10	Bacteria	Proteobacteria	Alphaproteobacteria	Rhizobiales	Xanthobacteraceae
10	Bacteria	Planctomycetes	Planctomycetacia	Pirellulales	Pirellulaceae	uncultured	uncultured sludge bacterium A40
10	Bacteria	Planctomycetes	Planctomycetacia	Pirellulales	Pirellulaceae	uncultured	uncultured sludge bacterium A40
10	Bacteria	Planctomycetes	Planctomycetacia	Planctomycetales	uncultured
10	Bacteria	Proteobacteria	Gammaproteobacteria	Betaproteobacteriales	Nitrosomonadaceae	Nitrosospira
10	Bacteria	Proteobacteria	Alphaproteobacteria	Caulobacterales	Caulobacteraceae
10	Bacteria	Proteobacteria	Alphaproteobacteria	Caulobacterales	Caulobacteraceae
10	Bacteria	Rokubacteria	NC10	Rokubacteriales	uncultured candidate division SPAM bacterium	uncultured candidate division SPAM bacterium	uncultured candidate division SPAM bacterium
10	Bacteria	Proteobacteria	Alphaproteobacteria	Rhizobiales	Hyphomicrobiaceae	Hyphomicrobium
10	Bacteria	Actinobacteria	Actinobacteria	Corynebacteriales	Mycobacteriaceae	Mycobacterium
10	Bacteria	Proteobacteria	Deltaproteobacteria	Myxococcales	Polyangiaceae
10	Bacteria	Proteobacteria	Alphaproteobacteria	Rhizobiales	Xanthobacteraceae	uncultured
10	Bacteria	Proteobacteria	Alphaproteobacteria	Rhizobiales	Labraceae	Labrys
9	Bacteria	Proteobacteria	Alphaproteobacteria	Rhizobiales	Xanthobacteraceae
9	Bacteria	Proteobacteria	Alphaproteobacteria	Rhizobiales	Xanthobacteraceae
9	Bacteria	Proteobacteria	Alphaproteobacteria	Rhizobiales	Xanthobacteraceae
9	Bacteria	Proteobacteria	Alphaproteobacteria	Rhizobiales	Rhizobiaceae	Allorhizobium-Neorhizobium-Pararhizobium-Rhizobium
9	Bacteria	Proteobacteria	Gammaproteobacteria	Pseudomonadales	Pseudomonadaceae	Pseudomonas
9	Bacteria	Proteobacteria	Alphaproteobacteria	Rhizobiales	Xanthobacteraceae	Pseudolabrys
9	Bacteria	Proteobacteria	Alphaproteobacteria	Rhizobiales	Xanthobacteraceae	Pseudolabrys
9	Bacteria	Planctomycetes	Phycisphaerae	Tepidisphaerales	WD2101 soil group
9	Bacteria	Proteobacteria	Gammaproteobacteria	Betaproteobacteriales	Burkholderiaceae	Burkholderia-Caballeronia-Paraburkholderia
9	Bacteria	Actinobacteria	Actinobacteria	Frankiales	uncultured
9	Bacteria	Planctomycetes	Planctomycetacia	Pirellulales	Pirellulaceae	uncultured
9	Bacteria	Planctomycetes	Planctomycetacia	Pirellulales	Pirellulaceae	uncultured
9	Bacteria	Proteobacteria	Alphaproteobacteria	Rhizobiales	Xanthobacteraceae
9	Bacteria	Proteobacteria	Alphaproteobacteria	Rhizobiales	Xanthobacteraceae
9	Bacteria	Chloroflexi	Anaerolineae	SBR1031	A4b
9	Bacteria	Proteobacteria	Gammaproteobacteria	Xanthomonadales	Rhodanobacteraceae	Dyella
9	Bacteria	Actinobacteria	Thermoleophilia	Gaiellales	uncultured
9	Bacteria	Proteobacteria	Alphaproteobacteria	Micropepsales	Micropepsaceae	uncultured
9	Bacteria	Planctomycetes	Phycisphaerae	Tepidisphaerales	CPla-3 termite group
9	Bacteria	Planctomycetes	Phycisphaerae	Tepidisphaerales	WD2101 soil group
9	Bacteria	Armatimonadetes	uncultured	metagenome	metagenome	metagenome	metagenome
9	Bacteria	Proteobacteria	Gammaproteobacteria	Xanthomonadales	Rhodanobacteraceae	Dokdonella
9	Bacteria	Planctomycetes	Planctomycetacia	Gemmatales	Gemmataceae	Gemmata
9	Bacteria	Proteobacteria	Alphaproteobacteria	Sphingomonadales	Sphingomonadaceae	Sphingomonas
9	Bacteria	Chloroflexi	Chloroflexia	Thermomicrobiales	JG30-KF-CM45
9	Bacteria	Chloroflexi	Chloroflexia	Thermomicrobiales	JG30-KF-CM45
9	Archaea	Thaumarchaeota	Nitrososphaeria	Nitrososphaerales	Nitrososphaeraceae
9	Bacteria	Proteobacteria	Gammaproteobacteria	Betaproteobacteriales	Nitrosomonadaceae	MND1
9	Bacteria	Proteobacteria	Alphaproteobacteria	Caulobacterales	Caulobacteraceae
9	Bacteria	Planctomycetes	Planctomycetacia	Gemmatales	Gemmataceae	Gemmata
9	Bacteria	Bacteroidetes	Bacteroidia	Cytophagales	Microscillaceae	Siphonobacter	Siphonobacter aquaeclarae
9	Bacteria	Proteobacteria	Alphaproteobacteria	Rhizobiales	Rhizobiales Incertae Sedis	Nordella	Nordella oligomobilis
9	Bacteria	Proteobacteria	Deltaproteobacteria	Oligoflexales	Oligoflexaceae	Oligoflexus
9	Bacteria	Chloroflexi	KD4-96	bacterium Ellin6529	bacterium Ellin6529	bacterium Ellin6529	bacterium Ellin6529
9	Bacteria	Proteobacteria	Deltaproteobacteria	Myxococcales	Haliangiaceae	Haliangium
9	Bacteria	Actinobacteria	Thermoleophilia	Gaiellales	uncultured
9	Bacteria	Proteobacteria	Gammaproteobacteria	Betaproteobacteriales	Burkholderiaceae	Burkholderia-Caballeronia-Paraburkholderia
9	Bacteria	Planctomycetes	Planctomycetacia	Gemmatales	Gemmataceae	Gemmata	Gemmata sp. Fl1-1
9	Bacteria	Proteobacteria	Deltaproteobacteria	Myxococcales	BIrii41
9	Bacteria	Proteobacteria	Deltaproteobacteria	Myxococcales	BIrii41
9	Bacteria	Proteobacteria	Gammaproteobacteria	Betaproteobacteriales	Burkholderiaceae	Herbaspirillum
9	Bacteria	Proteobacteria	Alphaproteobacteria	Rhizobiales	Rhizobiales Incertae Sedis	Nordella
9	Bacteria	Proteobacteria	Alphaproteobacteria	Rhizobiales	Rhizobiales Incertae Sedis	Nordella
9	Bacteria	Proteobacteria	Alphaproteobacteria	Rhizobiales	KF-JG30-B3
9	Bacteria	Acidobacteria	Blastocatellia (Subgroup 4)	DS-100	uncultured bacterium	uncultured bacterium	uncultured bacterium
9	Bacteria	Acidobacteria	Blastocatellia (Subgroup 4)	DS-100	uncultured bacterium	uncultured bacterium	uncultured bacterium
9	Bacteria	Firmicutes	Bacilli	Bacillales	Paenibacillaceae	Cohnella
9	Bacteria	Proteobacteria	Gammaproteobacteria	Pseudomonadales	Pseudomonadaceae	Pseudomonas
9	Bacteria	Verrucomicrobia	Verrucomicrobiae	Chthoniobacterales	Chthoniobacteraceae	Candidatus Udaeobacter
9	Bacteria	Verrucomicrobia	Verrucomicrobiae	Chthoniobacterales	Chthoniobacteraceae	Candidatus Udaeobacter
9	Bacteria	Planctomycetes	Planctomycetacia	Pirellulales	Pirellulaceae	Pir4 lineage
9	Bacteria	Actinobacteria	Actinobacteria	Propionibacteriales	Nocardioidaceae
9	Bacteria	Actinobacteria	Thermoleophilia	Gaiellales	uncultured	bacterium Ellin6517	bacterium Ellin6517
9	Bacteria	Proteobacteria	Gammaproteobacteria	Betaproteobacteriales	Burkholderiaceae
9	Bacteria	Verrucomicrobia	Verrucomicrobiae	Verrucomicrobiales	Verrucomicrobiaceae	uncultured	uncultured Verrucomicrobia bacterium
9	Bacteria	Verrucomicrobia	Verrucomicrobiae	Verrucomicrobiales	Verrucomicrobiaceae	uncultured	uncultured Verrucomicrobia bacterium
9	Bacteria	Planctomycetes	Planctomycetacia	Planctomycetales	Rubinisphaeraceae	SH-PL14	uncultured Planctomycetaceae bacterium
9	Bacteria	Proteobacteria	Alphaproteobacteria	Rhizobiales	Hyphomicrobiaceae	Hyphomicrobium
9	Bacteria	Planctomycetes	Planctomycetacia	Pirellulales	Pirellulaceae	uncultured
9	Bacteria	Proteobacteria	Alphaproteobacteria	Rhizobiales	Methyloligellaceae	uncultured	uncultured Hyphomicrobiaceae bacterium
9	Bacteria	Proteobacteria	Alphaproteobacteria	Rhizobiales	Methyloligellaceae	uncultured	uncultured Hyphomicrobiaceae bacterium
9	Bacteria	Chloroflexi	Chloroflexia	Thermomicrobiales	JG30-KF-CM45
9	Bacteria	Proteobacteria	Alphaproteobacteria	Rhizobiales	Xanthobacteraceae	uncultured
9	Bacteria	Proteobacteria	Alphaproteobacteria	Rhizobiales	Beijerinckiaceae	Microvirga
9	Bacteria	Proteobacteria	Alphaproteobacteria	Rhizobiales	Beijerinckiaceae
9	Bacteria	Actinobacteria	Actinobacteria	Micrococcales	Microbacteriaceae	Leifsonia
9	Bacteria	Planctomycetes	Planctomycetacia	Pirellulales	Pirellulaceae	uncultured
9	Bacteria	Proteobacteria	Alphaproteobacteria	Rhizobiales	Xanthobacteraceae	uncultured
9	Bacteria	Proteobacteria	Alphaproteobacteria	Rhizobiales	Xanthobacteraceae	uncultured
9	Bacteria	Bacteroidetes	Bacteroidia	Chitinophagales	Chitinophagaceae
9	Bacteria	Verrucomicrobia	Verrucomicrobiae	Chthoniobacterales	Chthoniobacteraceae	Chthoniobacter
9	Bacteria	Actinobacteria	Actinobacteria	Corynebacteriales	Mycobacteriaceae	Mycobacterium
9	Bacteria	Verrucomicrobia	Verrucomicrobiae	Pedosphaerales	Pedosphaeraceae
9	Bacteria	Actinobacteria	Thermoleophilia	Solirubrobacterales	67-14
9	Bacteria	Proteobacteria	Gammaproteobacteria	Betaproteobacteriales	Nitrosomonadaceae	Nitrosospira
9	Bacteria	Proteobacteria	Alphaproteobacteria	Rhizobiales	Xanthobacteraceae	Pseudolabrys
9	Bacteria	Proteobacteria	Alphaproteobacteria	Caulobacterales	Caulobacteraceae
9	Bacteria	Actinobacteria	Actinobacteria	Micromonosporales	Micromonosporaceae	Hamadaea	Hamadaea tsunoensis
9	Bacteria	Rokubacteria	NC10	Rokubacteriales	uncultured candidate division SPAM bacterium	uncultured candidate division SPAM bacterium	uncultured candidate division SPAM bacterium
9	Bacteria	Actinobacteria	Actinobacteria	Corynebacteriales	Mycobacteriaceae	Mycobacterium
9	Bacteria	Acidobacteria	Acidobacteriia	Acidobacteriales	Acidobacteriaceae (Subgroup 1)	uncultured	Acidobacteria bacterium AB60
9	Bacteria	Proteobacteria	Alphaproteobacteria	Rhizobiales	KF-JG30-B3
9	Bacteria	Actinobacteria	Thermoleophilia	Solirubrobacterales	67-14	metagenome	metagenome
8	Bacteria	Planctomycetes	Planctomycetacia	Planctomycetales	uncultured
8	Bacteria	Proteobacteria	Alphaproteobacteria	Rhizobiales	Xanthobacteraceae
8	Bacteria	Chloroflexi	Chloroflexia	Chloroflexales	Roseiflexaceae	uncultured
8	Bacteria	Proteobacteria	Alphaproteobacteria	Reyranellales	Reyranellaceae	Reyranella
8	Bacteria	Proteobacteria	Alphaproteobacteria	Reyranellales	Reyranellaceae	Reyranella
8	Bacteria	Proteobacteria	Alphaproteobacteria	Rhizobiales	Beijerinckiaceae	Methylobacterium
8	Bacteria	Proteobacteria	Alphaproteobacteria	Rhizobiales	Beijerinckiaceae	Methylobacterium
8	Bacteria	Acidobacteria	Acidobacteriia	Acidobacteriales	Acidobacteriaceae (Subgroup 1)	Edaphobacter
8	Bacteria	Acidobacteria	Acidobacteriia	Acidobacteriales	Acidobacteriaceae (Subgroup 1)	uncultured	uncultured Acidobacteriales bacterium
8	Bacteria	Verrucomicrobia	Verrucomicrobiae	Opitutales	Opitutaceae	Lacunisphaera
8	Bacteria	Actinobacteria	Actinobacteria	Catenulisporales	Catenulisporaceae	Catenulispora	Catenulispora yoronensis
8	Bacteria	Actinobacteria	Actinobacteria	Catenulisporales	Catenulisporaceae	Catenulispora	Catenulispora yoronensis
8	Bacteria	Planctomycetes	Planctomycetacia	Gemmatales	Gemmataceae	Fimbriiglobus	Gemmata sp. Wa1-6
8	Bacteria	Planctomycetes	Phycisphaerae	Tepidisphaerales	WD2101 soil group
8	Bacteria	Planctomycetes	Phycisphaerae	Tepidisphaerales	WD2101 soil group
8	Bacteria	Planctomycetes	Phycisphaerae	Tepidisphaerales	WD2101 soil group
8	Bacteria	Actinobacteria	Thermoleophilia	Solirubrobacterales	Solirubrobacteraceae	Conexibacter
8	Bacteria	Actinobacteria	Thermoleophilia	Solirubrobacterales	Solirubrobacteraceae	Conexibacter
8	Bacteria	Proteobacteria	Gammaproteobacteria	Betaproteobacteriales	Burkholderiaceae	Burkholderia-Caballeronia-Paraburkholderia
8	Bacteria	Actinobacteria	Actinobacteria	Frankiales	uncultured
8	Bacteria	Proteobacteria	Gammaproteobacteria	Betaproteobacteriales	Burkholderiaceae
8	Bacteria	Actinobacteria	Actinobacteria	Micrococcales	Micrococcaceae	Arthrobacter
8	Bacteria	Proteobacteria	Gammaproteobacteria	Betaproteobacteriales	Burkholderiaceae
8	Bacteria	Proteobacteria	Alphaproteobacteria	Rhizobiales	Xanthobacteraceae
8	Bacteria	Proteobacteria	Alphaproteobacteria	Rhizobiales	Xanthobacteraceae
8	Bacteria	Chloroflexi	Dehalococcoidia	S085	uncultured bacterium 5G4	uncultured bacterium 5G4	uncultured bacterium 5G4
8	Bacteria	Proteobacteria	Gammaproteobacteria	Betaproteobacteriales	Burkholderiaceae	Cupriavidus
8	Bacteria	Planctomycetes	Phycisphaerae	Tepidisphaerales	WD2101 soil group
8	Bacteria	Planctomycetes	Phycisphaerae	Tepidisphaerales	WD2101 soil group
8	Bacteria	Planctomycetes	Phycisphaerae	Tepidisphaerales	WD2101 soil group
8	Bacteria	Armatimonadetes	Fimbriimonadia	Fimbriimonadales	Fimbriimonadaceae
8	Bacteria	Actinobacteria	Thermoleophilia	Gaiellales	uncultured
8	Bacteria	Actinobacteria	Thermoleophilia	Gaiellales	uncultured
8	Bacteria	Actinobacteria	Thermoleophilia	Gaiellales	uncultured
8	Bacteria	Proteobacteria	Gammaproteobacteria	Xanthomonadales	Rhodanobacteraceae	Dokdonella
8	Bacteria	Proteobacteria	Gammaproteobacteria	Xanthomonadales	Rhodanobacteraceae	Dokdonella
8	Bacteria	Proteobacteria	Gammaproteobacteria	Xanthomonadales	Rhodanobacteraceae	Dokdonella
8	Bacteria	Proteobacteria	Gammaproteobacteria	Betaproteobacteriales	Nitrosomonadaceae	IS-44
8	Bacteria	Chloroflexi	Chloroflexia	Thermomicrobiales	JG30-KF-CM45
8	Archaea	Thaumarchaeota	Nitrososphaeria	Nitrososphaerales	Nitrososphaeraceae
8	Bacteria	Proteobacteria	Gammaproteobacteria	Enterobacteriales	Enterobacteriaceae	Pantoea
8	Bacteria	Proteobacteria	Alphaproteobacteria	Caulobacterales	Caulobacteraceae
8	Bacteria	Proteobacteria	Alphaproteobacteria	Caulobacterales	Caulobacteraceae
8	Bacteria	Proteobacteria	Gammaproteobacteria	Betaproteobacteriales	Methylophilaceae	Methylophilus
8	Bacteria	Proteobacteria	Gammaproteobacteria	Betaproteobacteriales	Methylophilaceae	Methylophilus
8	Bacteria	Proteobacteria	Gammaproteobacteria	Betaproteobacteriales	Burkholderiaceae	Duganella
8	Bacteria	Proteobacteria	Alphaproteobacteria	Rhizobiales	Rhizobiales Incertae Sedis	Nordella	Nordella oligomobilis
8	Bacteria	Proteobacteria	Alphaproteobacteria	Rhizobiales	Rhizobiales Incertae Sedis	Nordella	Nordella oligomobilis
8	Bacteria	Proteobacteria	Alphaproteobacteria	Rhizobiales	Rhizobiales Incertae Sedis	Nordella	Nordella oligomobilis
8	Bacteria	Proteobacteria	Gammaproteobacteria	Xanthomonadales	Xanthomonadaceae	Lysobacter
8	Bacteria	Actinobacteria	Actinobacteria	Pseudonocardiales	Pseudonocardiaceae
8	Bacteria	Proteobacteria	Deltaproteobacteria	Myxococcales	Haliangiaceae	Haliangium
8	Bacteria	Planctomycetes	Planctomycetacia	Gemmatales	Gemmataceae	Gemmata	Gemmata sp. Fl1-1
8	Bacteria	Planctomycetes	Planctomycetacia	Gemmatales	Gemmataceae	Gemmata	Gemmata sp. Fl1-1
8	Bacteria	Planctomycetes	Planctomycetacia	Gemmatales	Gemmataceae	Gemmata
8	Bacteria	Planctomycetes	BD7-11	uncultured bacterium	uncultured bacterium	uncultured bacterium	uncultured bacterium
8	Bacteria	Planctomycetes	BD7-11	uncultured bacterium	uncultured bacterium	uncultured bacterium	uncultured bacterium
8	Bacteria	Proteobacteria	Alphaproteobacteria	Rhizobiales	Rhizobiales Incertae Sedis	Nordella
8	Bacteria	Proteobacteria	Deltaproteobacteria	Myxococcales	Polyangiaceae
8	Bacteria	Acidobacteria	Acidobacteriia	Solibacterales	Solibacteraceae (Subgroup 3)	Candidatus Solibacter
8	Bacteria	Proteobacteria	Alphaproteobacteria	Rhizobiales	Xanthobacteraceae	uncultured
8	Bacteria	Proteobacteria	Alphaproteobacteria	Rhizobiales	Xanthobacteraceae	uncultured
8	Bacteria	Proteobacteria	Alphaproteobacteria	Rhizobiales	Xanthobacteraceae	uncultured
8	Bacteria	Proteobacteria	Alphaproteobacteria	Reyranellales	Reyranellaceae	Reyranella
8	Bacteria	Firmicutes	Bacilli	Bacillales	Paenibacillaceae	Cohnella
8	Bacteria	Proteobacteria	Gammaproteobacteria	Pseudomonadales	Pseudomonadaceae	Pseudomonas
8	Bacteria	Verrucomicrobia	Verrucomicrobiae	Chthoniobacterales	Chthoniobacteraceae	Candidatus Udaeobacter
8	Bacteria	Verrucomicrobia	Verrucomicrobiae	Chthoniobacterales	Chthoniobacteraceae	Chthoniobacter
8	Bacteria	Actinobacteria	Actinobacteria	Propionibacteriales	Nocardioidaceae
8	Bacteria	Actinobacteria	Actinobacteria	Pseudonocardiales	Pseudonocardiaceae
8	Bacteria	Proteobacteria	Alphaproteobacteria	Micropepsales	Micropepsaceae	uncultured
8	Bacteria	Planctomycetes	Planctomycetacia	Planctomycetales	Rubinisphaeraceae	SH-PL14	uncultured Planctomycetaceae bacterium
8	Bacteria	Planctomycetes	Planctomycetacia	Isosphaerales	Isosphaeraceae	Singulisphaera
8	Bacteria	Planctomycetes	Planctomycetacia	Isosphaerales	Isosphaeraceae	Singulisphaera
8	Bacteria	Proteobacteria	Alphaproteobacteria	Rhizobiales	Hyphomicrobiaceae	Hyphomicrobium
8	Bacteria	Proteobacteria	Alphaproteobacteria	Rhizobiales	Methyloligellaceae	uncultured	uncultured Hyphomicrobiaceae bacterium
8	Bacteria	Proteobacteria	Alphaproteobacteria	Rhizobiales	Methyloligellaceae	uncultured	uncultured Hyphomicrobiaceae bacterium
8	Bacteria	Bacteroidetes	Bacteroidia	Flavobacteriales	Crocinitomicaceae	Fluviicola
8	Bacteria	Planctomycetes	Planctomycetacia	Gemmatales	Gemmataceae	uncultured	uncultured Planctomycetia bacterium
8	Bacteria	Acidobacteria	Acidobacteriia	Solibacterales	Solibacteraceae (Subgroup 3)	Candidatus Solibacter
8	Bacteria	Chloroflexi	Chloroflexia	Thermomicrobiales	JG30-KF-CM45	uncultured bacterium	uncultured bacterium
8	Archaea	Thaumarchaeota	Nitrososphaeria	Nitrososphaerales	Nitrososphaeraceae
8	Bacteria	Proteobacteria	Gammaproteobacteria	Betaproteobacteriales	TRA3-20
8	Bacteria	Actinobacteria	Actinobacteria	Micrococcales	Microbacteriaceae	Leifsonia
8	Bacteria	Planctomycetes	Planctomycetacia	Pirellulales	Pirellulaceae	uncultured
8	Bacteria	Proteobacteria	Alphaproteobacteria	Rhizobiales	Xanthobacteraceae
8	Bacteria	Proteobacteria	Alphaproteobacteria	Rhizobiales	Xanthobacteraceae
8	Bacteria	Proteobacteria	Alphaproteobacteria	Rhizobiales	Xanthobacteraceae
8	Bacteria	Planctomycetes	Planctomycetacia	Pirellulales	Pirellulaceae	uncultured
8	Bacteria	Planctomycetes	Planctomycetacia	Pirellulales	Pirellulaceae	uncultured
8	Bacteria	Proteobacteria	Alphaproteobacteria	Sphingomonadales	Sphingomonadaceae
8	Bacteria	Proteobacteria	Deltaproteobacteria	Myxococcales	Polyangiaceae	uncultured
8	Bacteria	Planctomycetes	Planctomycetacia	Pirellulales	Pirellulaceae	uncultured	uncultured sludge bacterium A40
8	Bacteria	Proteobacteria	Alphaproteobacteria	Rhizobiales	Xanthobacteraceae
8	Bacteria	Actinobacteria	Thermoleophilia	Gaiellales	uncultured
8	Bacteria	Planctomycetes	Planctomycetacia	Planctomycetales	uncultured
8	Bacteria	Proteobacteria	Gammaproteobacteria	Betaproteobacteriales	Burkholderiaceae	Burkholderia-Caballeronia-Paraburkholderia
8	Bacteria	Chloroflexi	TK10	uncultured beta proteobacterium	uncultured beta proteobacterium	uncultured beta proteobacterium	uncultured beta proteobacterium
8	Bacteria	Proteobacteria	Gammaproteobacteria	Betaproteobacteriales	Nitrosomonadaceae	Nitrosospira
8	Bacteria	Proteobacteria	Alphaproteobacteria	Caulobacterales	Caulobacteraceae
8	Bacteria	Proteobacteria	Alphaproteobacteria	Sphingomonadales	Sphingomonadaceae	Sphingobium
8	Bacteria	Armatimonadetes	Chthonomonadetes	Chthonomonadales	uncultured bacterium	uncultured bacterium	uncultured bacterium
8	Bacteria	Actinobacteria	Actinobacteria	Corynebacteriales	Mycobacteriaceae	Mycobacterium
8	Bacteria	Proteobacteria	Deltaproteobacteria	Myxococcales	Polyangiaceae
8	Bacteria	Deinococcus-Thermus	Deinococci	Deinococcales	Deinococcaceae	Deinococcus
7	Bacteria	Proteobacteria	Alphaproteobacteria	Rhodospirillales	Rhodospirillaceae	uncultured
7	Bacteria	Proteobacteria	Alphaproteobacteria	Rhizobiales	Rhizobiaceae	Allorhizobium-Neorhizobium-Pararhizobium-Rhizobium
7	Bacteria	Proteobacteria	Alphaproteobacteria	Rhizobiales	Rhizobiaceae	Allorhizobium-Neorhizobium-Pararhizobium-Rhizobium
7	Bacteria	Proteobacteria	Alphaproteobacteria	Rhizobiales	Rhizobiaceae	Allorhizobium-Neorhizobium-Pararhizobium-Rhizobium
7	Bacteria	Spirochaetes	Leptospirae	Leptospirales	Leptospiraceae	Turneriella
7	Bacteria	Planctomycetes	Planctomycetacia	Planctomycetales	uncultured
7	Bacteria	Proteobacteria	Alphaproteobacteria	Reyranellales	Reyranellaceae	Reyranella
7	Bacteria	Actinobacteria	Actinobacteria	Micromonosporales	Micromonosporaceae
7	Bacteria	Acidobacteria	Acidobacteriia	Acidobacteriales	Acidobacteriaceae (Subgroup 1)	Edaphobacter
7	Bacteria	Acidobacteria	Acidobacteriia	Acidobacteriales	Acidobacteriaceae (Subgroup 1)	Edaphobacter
7	Bacteria	Acidobacteria	Acidobacteriia	Acidobacteriales	Acidobacteriaceae (Subgroup 1)	Edaphobacter
7	Bacteria	Acidobacteria	Acidobacteriia	Acidobacteriales	Acidobacteriaceae (Subgroup 1)	uncultured	uncultured Acidobacteriales bacterium
7	Bacteria	Verrucomicrobia	Verrucomicrobiae	Opitutales	Opitutaceae
7	Bacteria	Actinobacteria	Actinobacteria	Streptosporangiales	Streptosporangiaceae	Nonomuraea
7	Bacteria	Actinobacteria	Actinobacteria	Catenulisporales	Catenulisporaceae	Catenulispora	Catenulispora yoronensis
7	Bacteria	Planctomycetes	Planctomycetacia	Gemmatales	Gemmataceae	Fimbriiglobus	Gemmata sp. Wa1-6
7	Bacteria	Planctomycetes	Phycisphaerae	Tepidisphaerales	WD2101 soil group
7	Bacteria	Proteobacteria	Gammaproteobacteria	Betaproteobacteriales	Burkholderiaceae
7	Bacteria	Proteobacteria	Gammaproteobacteria	Betaproteobacteriales	Burkholderiaceae
7	Bacteria	Actinobacteria	Actinobacteria	Micrococcales	Micrococcaceae	Arthrobacter
7	Bacteria	Proteobacteria	Gammaproteobacteria	Betaproteobacteriales	Burkholderiaceae
7	Bacteria	Planctomycetes	Planctomycetacia	Pirellulales	Pirellulaceae	uncultured
7	Bacteria	Proteobacteria	Alphaproteobacteria	Rhizobiales	Rhizobiaceae	Allorhizobium-Neorhizobium-Pararhizobium-Rhizobium
7	Bacteria	Proteobacteria	Alphaproteobacteria	Rhizobiales	Rhizobiaceae	Allorhizobium-Neorhizobium-Pararhizobium-Rhizobium
7	Bacteria	Planctomycetes	Phycisphaerae	Tepidisphaerales	WD2101 soil group
7	Bacteria	Planctomycetes	Phycisphaerae	Tepidisphaerales	CPla-3 termite group
7	Bacteria	Planctomycetes	Phycisphaerae	Tepidisphaerales	CPla-3 termite group
7	Bacteria	Proteobacteria	Deltaproteobacteria	Myxococcales	Haliangiaceae	Haliangium	uncultured Myxococcales bacterium
7	Bacteria	Proteobacteria	Alphaproteobacteria	Rhizobiales	Rhizobiales Incertae Sedis	Bauldia
7	Bacteria	Actinobacteria	Thermoleophilia	Gaiellales	uncultured
7	Bacteria	Actinobacteria	Thermoleophilia	Gaiellales	uncultured
7	Bacteria	Proteobacteria	Gammaproteobacteria	Xanthomonadales	Rhodanobacteraceae	Dokdonella
7	Bacteria	Planctomycetes	Planctomycetacia	Gemmatales	Gemmataceae	Gemmata
7	Bacteria	Planctomycetes	Planctomycetacia	Gemmatales	Gemmataceae	Gemmata
7	Bacteria	Proteobacteria	Gammaproteobacteria	Xanthomonadales	Rhodanobacteraceae	Dyella
7	Bacteria	Proteobacteria	Alphaproteobacteria	Rhizobiales	Rhizobiaceae
7	Archaea	Thaumarchaeota	Nitrososphaeria	Nitrososphaerales	Nitrososphaeraceae
7	Bacteria	Proteobacteria	Gammaproteobacteria	Enterobacteriales	Enterobacteriaceae	Pantoea
7	Bacteria	Proteobacteria	Gammaproteobacteria	Betaproteobacteriales	Methylophilaceae	Methylophilus
7	Bacteria	Proteobacteria	Gammaproteobacteria	Betaproteobacteriales	Methylophilaceae	Methylophilus
7	Bacteria	Planctomycetes	Planctomycetacia	Isosphaerales	Isosphaeraceae	Singulisphaera
7	Bacteria	Planctomycetes	Planctomycetacia	Gemmatales	Gemmataceae	Gemmata
7	Bacteria	Bacteroidetes	Bacteroidia	Cytophagales	Microscillaceae	Siphonobacter	Siphonobacter aquaeclarae
7	Bacteria	Planctomycetes	Planctomycetacia	Pirellulales	Pirellulaceae	Pir4 lineage	Planctomycetaceae bacterium LX124
7	Bacteria	Proteobacteria	Alphaproteobacteria	Elsterales	uncultured
7	Bacteria	Chloroflexi	AD3	uncultured forest soil bacterium	uncultured forest soil bacterium	uncultured forest soil bacterium	uncultured forest soil bacterium
7	Bacteria	Proteobacteria	Alphaproteobacteria	Micropepsales	Micropepsaceae	uncultured
7	Bacteria	Proteobacteria	Gammaproteobacteria	Gammaproteobacteria Incertae Sedis	Unknown Family	Acidibacter
7	Bacteria	Chloroflexi	KD4-96	bacterium Ellin6529	bacterium Ellin6529	bacterium Ellin6529	bacterium Ellin6529
7	Bacteria	Actinobacteria	Actinobacteria	Propionibacteriales	Nocardioidaceae	Nocardioides
7	Bacteria	Actinobacteria	Actinobacteria	Propionibacteriales	Nocardioidaceae	Nocardioides
7	Bacteria	Actinobacteria	Actinobacteria	Pseudonocardiales	Pseudonocardiaceae
7	Bacteria	Actinobacteria	Actinobacteria	Pseudonocardiales	Pseudonocardiaceae
7	Bacteria	Actinobacteria	Thermoleophilia	Gaiellales	uncultured
7	Bacteria	Proteobacteria	Gammaproteobacteria	Betaproteobacteriales	Burkholderiaceae	Burkholderia-Caballeronia-Paraburkholderia
7	Bacteria	Actinobacteria	Thermoleophilia	Solirubrobacterales	67-14
7	Bacteria	Actinobacteria	Thermoleophilia	Solirubrobacterales	67-14
7	Bacteria	Actinobacteria	Thermoleophilia	Solirubrobacterales	67-14
7	Bacteria	Proteobacteria	Alphaproteobacteria	Caulobacterales	Caulobacteraceae
7	Bacteria	Planctomycetes	Planctomycetacia	Pirellulales	Pirellulaceae	Pir4 lineage	Planctomycetaceae bacterium LX124
7	Bacteria	Bacteroidetes	Bacteroidia	Chitinophagales	Chitinophagaceae	Terrimonas
7	Bacteria	Proteobacteria	Deltaproteobacteria	Myxococcales	BIrii41
7	Bacteria	Proteobacteria	Deltaproteobacteria	Myxococcales	BIrii41
7	Bacteria	Verrucomicrobia	Verrucomicrobiae	Pedosphaerales	Pedosphaeraceae	uncultured Desulfovibrio sp.	uncultured Desulfovibrio sp.
7	Bacteria	Proteobacteria	Alphaproteobacteria	Caulobacterales	Caulobacteraceae	Caulobacter
7	Bacteria	Planctomycetes	Planctomycetacia	Gemmatales	Gemmataceae	uncultured	uncultured Zavarzinella sp.
7	Bacteria	Proteobacteria	Alphaproteobacteria	Reyranellales	Reyranellaceae	Reyranella
7	Bacteria	Proteobacteria	Alphaproteobacteria	Reyranellales	Reyranellaceae	Reyranella	uncultured proteobacterium
7	Bacteria	Proteobacteria	Alphaproteobacteria	Reyranellales	Reyranellaceae	Reyranella	uncultured proteobacterium
7	Bacteria	Actinobacteria	Thermoleophilia	Solirubrobacterales	67-14	metagenome	metagenome
7	Bacteria	Proteobacteria	Gammaproteobacteria	Pseudomonadales	Pseudomonadaceae	Pseudomonas
7	Bacteria	Proteobacteria	Gammaproteobacteria	Pseudomonadales	Pseudomonadaceae	Pseudomonas
7	Bacteria	Proteobacteria	Gammaproteobacteria	Xanthomonadales	Xanthomonadaceae	Luteimonas
7	Bacteria	Proteobacteria	Alphaproteobacteria	Sphingomonadales	Sphingomonadaceae	Porphyrobacter
7	Bacteria	Proteobacteria	Deltaproteobacteria	Myxococcales	Polyangiaceae	Pajaroellobacter
7	Bacteria	Planctomycetes	Planctomycetacia	Gemmatales	Gemmataceae	Gemmata
7	Bacteria	Chloroflexi	TK10	uncultured Chloroflexus sp.	uncultured Chloroflexus sp.	uncultured Chloroflexus sp.	uncultured Chloroflexus sp.
7	Bacteria	Proteobacteria	Deltaproteobacteria	Myxococcales	BIrii41
7	Bacteria	Proteobacteria	Deltaproteobacteria	Myxococcales	BIrii41
7	Bacteria	Verrucomicrobia	Verrucomicrobiae	Chthoniobacterales	Chthoniobacteraceae	Chthoniobacter
7	Bacteria	Actinobacteria	Actinobacteria	Pseudonocardiales	Pseudonocardiaceae
7	Bacteria	Planctomycetes	Planctomycetacia	Pirellulales	Pirellulaceae	Pir4 lineage
7	Bacteria	Actinobacteria	Actinobacteria	Pseudonocardiales	Pseudonocardiaceae	Actinophytocola
7	Bacteria	Planctomycetes	Planctomycetacia	Isosphaerales	Isosphaeraceae	Singulisphaera
7	Bacteria	Planctomycetes	Planctomycetacia	Isosphaerales	Isosphaeraceae	Singulisphaera
7	Bacteria	Planctomycetes	Planctomycetacia	Isosphaerales	Isosphaeraceae	Singulisphaera
7	Bacteria	Planctomycetes	Planctomycetacia	Pirellulales	Pirellulaceae	uncultured
7	Bacteria	Planctomycetes	Planctomycetacia	Pirellulales	Pirellulaceae	uncultured
7	Bacteria	Planctomycetes	Planctomycetacia	Pirellulales	Pirellulaceae	uncultured
7	Bacteria	Proteobacteria	Alphaproteobacteria	Rhizobiales	Hyphomicrobiaceae	Hyphomicrobium
7	Bacteria	Acidobacteria	Acidobacteriia	Solibacterales	Solibacteraceae (Subgroup 3)	Candidatus Solibacter
7	Bacteria	Verrucomicrobia	Verrucomicrobiae	Chthoniobacterales	Chthoniobacteraceae	Candidatus Udaeobacter
7	Archaea	Thaumarchaeota	Nitrososphaeria	Nitrososphaerales	Nitrososphaeraceae
7	Bacteria	Proteobacteria	Gammaproteobacteria	Betaproteobacteriales	Nitrosomonadaceae	MND1
7	Bacteria	Proteobacteria	Gammaproteobacteria	Betaproteobacteriales	TRA3-20
7	Bacteria	Actinobacteria	Actinobacteria	Micrococcales	Microbacteriaceae	Leifsonia
7	Bacteria	Actinobacteria	Actinobacteria	Micrococcales	Microbacteriaceae	Leifsonia
7	Bacteria	Actinobacteria	Actinobacteria	Micrococcales	Microbacteriaceae	Leifsonia
7	Bacteria	Actinobacteria	Actinobacteria	Micrococcales	Microbacteriaceae	Leifsonia
7	Bacteria	Proteobacteria	Alphaproteobacteria	Rhizobiales	Xanthobacteraceae	uncultured
7	Bacteria	Proteobacteria	Deltaproteobacteria	Myxococcales	Haliangiaceae	Haliangium
7	Bacteria	Acidobacteria	Blastocatellia (Subgroup 4)	Pyrinomonadales	Pyrinomonadaceae	RB41
7	Bacteria	Proteobacteria	Gammaproteobacteria	Pseudomonadales	Pseudomonadaceae	Pseudomonas
7	Bacteria	Actinobacteria	Thermoleophilia	Gaiellales	uncultured
7	Bacteria	Actinobacteria	Thermoleophilia	Gaiellales	uncultured
7	Bacteria	Actinobacteria	Thermoleophilia	Gaiellales	uncultured
7	Bacteria	Planctomycetes	Planctomycetacia	Planctomycetales	uncultured
7	Bacteria	Planctomycetes	Planctomycetacia	Planctomycetales	uncultured
7	Bacteria	Proteobacteria	Gammaproteobacteria	Betaproteobacteriales	Burkholderiaceae	Achromobacter
7	Bacteria	Planctomycetes	Planctomycetacia	Pirellulales	Pirellulaceae	uncultured
7	Bacteria	Verrucomicrobia	Verrucomicrobiae	Chthoniobacterales	Chthoniobacteraceae	Chthoniobacter
7	Bacteria	Proteobacteria	Gammaproteobacteria	Betaproteobacteriales	Nitrosomonadaceae	Nitrosospira
7	Bacteria	Planctomycetes	Phycisphaerae	Tepidisphaerales	WD2101 soil group	uncultured Planctomycetales bacterium	uncultured Planctomycetales bacterium
7	Bacteria	Rokubacteria	NC10	Rokubacteriales	uncultured candidate division SPAM bacterium	uncultured candidate division SPAM bacterium	uncultured candidate division SPAM bacterium
7	Bacteria	Rokubacteria	NC10	Rokubacteriales	uncultured candidate division SPAM bacterium	uncultured candidate division SPAM bacterium	uncultured candidate division SPAM bacterium
7	Bacteria	Proteobacteria	Gammaproteobacteria	Gammaproteobacteria Incertae Sedis	Unknown Family	Acidibacter
7	Bacteria	Acidobacteria	Acidobacteriia	Acidobacteriales	Acidobacteriaceae (Subgroup 1)	uncultured	Acidobacteria bacterium AB60
7	Bacteria	Planctomycetes	Planctomycetacia	Pirellulales	Pirellulaceae	uncultured
7	Bacteria	Actinobacteria	Acidimicrobiia	IMCC26256	metagenome	metagenome	metagenome
7	Bacteria	Actinobacteria	Acidimicrobiia	IMCC26256	metagenome	metagenome	metagenome
7	Bacteria	Proteobacteria	Alphaproteobacteria	Rhizobiales	KF-JG30-B3
6	Bacteria	Proteobacteria	Alphaproteobacteria	Rhodospirillales	Rhodospirillaceae	uncultured
6	Bacteria	Proteobacteria	Alphaproteobacteria	Rhizobiales	Rhizobiaceae	Allorhizobium-Neorhizobium-Pararhizobium-Rhizobium
6	Bacteria	Proteobacteria	Alphaproteobacteria	Reyranellales	Reyranellaceae	Reyranella
6	Bacteria	Spirochaetes	Leptospirae	Leptospirales	Leptospiraceae	Turneriella
6	Bacteria	Spirochaetes	Leptospirae	Leptospirales	Leptospiraceae	Turneriella
6	Bacteria	Planctomycetes	Planctomycetacia	Isosphaerales	Isosphaeraceae
6	Bacteria	Planctomycetes	Planctomycetacia	Planctomycetales	uncultured
6	Bacteria	Chloroflexi	Chloroflexia	Chloroflexales	Roseiflexaceae	uncultured
6	Bacteria	Actinobacteria	Actinobacteria	Frankiales	Sporichthyaceae	Sporichthya
6	Bacteria	Bacteroidetes	Bacteroidia	Chitinophagales	Chitinophagaceae	Niastella	metagenome
6	Bacteria	Proteobacteria	Alphaproteobacteria	Rhizobiales	Beijerinckiaceae	Methylobacterium
6	Bacteria	Verrucomicrobia	Verrucomicrobiae	Opitutales	Opitutaceae
6	Bacteria	Actinobacteria	Actinobacteria	Streptosporangiales	Streptosporangiaceae	Nonomuraea
6	Bacteria	Proteobacteria	Alphaproteobacteria	Rhizobiales	Xanthobacteraceae	Pseudolabrys
6	Bacteria	Planctomycetes	Planctomycetacia	Gemmatales	Gemmataceae	Fimbriiglobus	Gemmata sp. Wa1-6
6	Bacteria	Planctomycetes	Phycisphaerae	Tepidisphaerales	WD2101 soil group
6	Bacteria	Planctomycetes	Phycisphaerae	Tepidisphaerales	WD2101 soil group
6	Bacteria	Actinobacteria	Thermoleophilia	Solirubrobacterales	Solirubrobacteraceae	Conexibacter
6	Bacteria	Actinobacteria	Thermoleophilia	Solirubrobacterales	Solirubrobacteraceae	Conexibacter
6	Bacteria	Proteobacteria	Gammaproteobacteria	Betaproteobacteriales	Burkholderiaceae	Burkholderia-Caballeronia-Paraburkholderia
6	Bacteria	Actinobacteria	Actinobacteria	Streptomycetales	Streptomycetaceae
6	Bacteria	Actinobacteria	Actinobacteria	Streptomycetales	Streptomycetaceae
6	Bacteria	Chloroflexi	Ktedonobacteria	C0119	uncultured soil bacterium	uncultured soil bacterium	uncultured soil bacterium
6	Bacteria	Actinobacteria	Actinobacteria	Frankiales	uncultured
6	Bacteria	Actinobacteria	Actinobacteria	Micrococcales	Micrococcaceae	Arthrobacter
6	Bacteria	Planctomycetes	Planctomycetacia	Pirellulales	Pirellulaceae	uncultured
6	Bacteria	Proteobacteria	Alphaproteobacteria	Rhizobiales	Rhizobiaceae	Allorhizobium-Neorhizobium-Pararhizobium-Rhizobium
6	Bacteria	Chloroflexi	Dehalococcoidia	S085	uncultured bacterium 5G4	uncultured bacterium 5G4	uncultured bacterium 5G4
6	Bacteria	Chloroflexi	Dehalococcoidia	S085	uncultured bacterium 5G4	uncultured bacterium 5G4	uncultured bacterium 5G4
6	Bacteria	Proteobacteria	Alphaproteobacteria	Micropepsales	Micropepsaceae	uncultured
6	Bacteria	Planctomycetes	Planctomycetacia	Gemmatales	Gemmataceae	uncultured
6	Bacteria	Chloroflexi	Anaerolineae	SBR1031	A4b
6	Bacteria	Planctomycetes	Phycisphaerae	Tepidisphaerales	WD2101 soil group
6	Bacteria	Proteobacteria	Deltaproteobacteria	Myxococcales	Haliangiaceae	Haliangium
6	Bacteria	Proteobacteria	Alphaproteobacteria	Rhizobiales	Rhizobiales Incertae Sedis	Bauldia
6	Bacteria	Planctomycetes	Phycisphaerae	Tepidisphaerales	WD2101 soil group
6	Bacteria	Actinobacteria	Thermoleophilia	Gaiellales	uncultured
6	Bacteria	Proteobacteria	Gammaproteobacteria	Xanthomonadales	Rhodanobacteraceae	Dokdonella
6	Bacteria	Proteobacteria	Gammaproteobacteria	Xanthomonadales	Rhodanobacteraceae	Dokdonella
6	Bacteria	Planctomycetes	Planctomycetacia	Gemmatales	Gemmataceae	Gemmata
6	Bacteria	Planctomycetes	Planctomycetacia	Gemmatales	Gemmataceae	Gemmata
6	Bacteria	Planctomycetes	Planctomycetacia	Gemmatales	Gemmataceae	Gemmata
6	Bacteria	Proteobacteria	Gammaproteobacteria	Betaproteobacteriales	Nitrosomonadaceae	MND1
6	Bacteria	Proteobacteria	Gammaproteobacteria	Betaproteobacteriales	Nitrosomonadaceae	MND1
6	Bacteria	Proteobacteria	Gammaproteobacteria	Betaproteobacteriales	Nitrosomonadaceae	MND1
6	Bacteria	Proteobacteria	Alphaproteobacteria	Sphingomonadales	Sphingomonadaceae	Sphingomonas
6	Bacteria	Chloroflexi	Chloroflexia	Thermomicrobiales	JG30-KF-CM45
6	Bacteria	Verrucomicrobia	Verrucomicrobiae	Opitutales	Opitutaceae	Lacunisphaera
6	Archaea	Thaumarchaeota	Nitrososphaeria	Nitrososphaerales	Nitrososphaeraceae
6	Archaea	Thaumarchaeota	Nitrososphaeria	Nitrososphaerales	Nitrososphaeraceae
6	Bacteria	Proteobacteria	Alphaproteobacteria	Rhizobiales	Hyphomicrobiaceae
6	Bacteria	Proteobacteria	Gammaproteobacteria	Betaproteobacteriales	Nitrosomonadaceae	MND1
6	Bacteria	Proteobacteria	Gammaproteobacteria	Betaproteobacteriales	Methylophilaceae	Methylophilus
6	Bacteria	Proteobacteria	Gammaproteobacteria	Betaproteobacteriales	Burkholderiaceae
6	Bacteria	Planctomycetes	Planctomycetacia	Gemmatales	Gemmataceae	Gemmata
6	Bacteria	Planctomycetes	Planctomycetacia	Gemmatales	Gemmataceae	Gemmata
6	Bacteria	Actinobacteria	Thermoleophilia	Solirubrobacterales	67-14
6	Bacteria	Planctomycetes	Planctomycetacia	Pirellulales	Pirellulaceae	Pir4 lineage	Planctomycetaceae bacterium LX124
6	Bacteria	Planctomycetes	Planctomycetacia	Pirellulales	Pirellulaceae	Pir4 lineage	Planctomycetaceae bacterium LX124
6	Bacteria	Proteobacteria	Gammaproteobacteria	Steroidobacterales	Steroidobacteraceae	Steroidobacter
6	Bacteria	Proteobacteria	Alphaproteobacteria	Micropepsales	Micropepsaceae	uncultured
6	Bacteria	Proteobacteria	Gammaproteobacteria	Gammaproteobacteria Incertae Sedis	Unknown Family	Acidibacter
6	Bacteria	Proteobacteria	Gammaproteobacteria	Gammaproteobacteria Incertae Sedis	Unknown Family	Acidibacter
6	Bacteria	Proteobacteria	Gammaproteobacteria	Xanthomonadales	Xanthomonadaceae	Lysobacter
6	Bacteria	Proteobacteria	Gammaproteobacteria	Xanthomonadales	Xanthomonadaceae	Lysobacter
6	Bacteria	Actinobacteria	Actinobacteria	Pseudonocardiales	Pseudonocardiaceae
6	Bacteria	Proteobacteria	Deltaproteobacteria	Myxococcales	Haliangiaceae	Haliangium
6	Bacteria	Proteobacteria	Gammaproteobacteria	Betaproteobacteriales	SC-I-84
6	Bacteria	Proteobacteria	Alphaproteobacteria	Caulobacterales	Caulobacteraceae
6	Bacteria	Proteobacteria	Alphaproteobacteria	Caulobacterales	Caulobacteraceae
6	Bacteria	Planctomycetes	Planctomycetacia	Gemmatales	Gemmataceae	Gemmata	Gemmata sp. Fl1-1
6	Bacteria	Planctomycetes	Planctomycetacia	Gemmatales	Gemmataceae	Gemmata
6	Bacteria	Planctomycetes	Planctomycetacia	Gemmatales	Gemmataceae	Gemmata
6	Bacteria	Proteobacteria	Deltaproteobacteria	Oligoflexales	0319-6G20	uncultured Syntrophobacteraceae bacterium	uncultured Syntrophobacteraceae bacterium
6	Bacteria	Bacteroidetes	Bacteroidia	Chitinophagales	Chitinophagaceae	Terrimonas
6	Bacteria	Bacteroidetes	Bacteroidia	Chitinophagales	Chitinophagaceae	Terrimonas
6	Bacteria	Bacteroidetes	Bacteroidia	Chitinophagales	Chitinophagaceae	Terrimonas
6	Bacteria	Proteobacteria	Alphaproteobacteria	Rhizobiales	Rhizobiales Incertae Sedis	Nordella
6	Bacteria	Proteobacteria	Alphaproteobacteria	Rhizobiales	Rhizobiales Incertae Sedis	Nordella
6	Bacteria	Proteobacteria	Alphaproteobacteria	Rhizobiales	Rhizobiales Incertae Sedis	Nordella
6	Bacteria	Proteobacteria	Alphaproteobacteria	Rhizobiales	Rhizobiales Incertae Sedis	Nordella
6	Bacteria	Proteobacteria	Alphaproteobacteria	Rhizobiales	Rhizobiales Incertae Sedis	Nordella
6	Bacteria	Proteobacteria	Deltaproteobacteria	Myxococcales	Polyangiaceae
6	Bacteria	Proteobacteria	Deltaproteobacteria	Myxococcales	Polyangiaceae
6	Bacteria	Proteobacteria	Deltaproteobacteria	Myxococcales	Polyangiaceae
6	Bacteria	Proteobacteria	Alphaproteobacteria	Micropepsales	Micropepsaceae	uncultured
6	Bacteria	Proteobacteria	Alphaproteobacteria	Caulobacterales	Hyphomonadaceae	SWB02
6	Bacteria	Acidobacteria	Acidobacteriia	Solibacterales	Solibacteraceae (Subgroup 3)	Candidatus Solibacter
6	Bacteria	Proteobacteria	Alphaproteobacteria	Caulobacterales	Caulobacteraceae	Caulobacter
6	Bacteria	Planctomycetes	Planctomycetacia	Gemmatales	Gemmataceae	uncultured	uncultured Zavarzinella sp.
6	Bacteria	Proteobacteria	Alphaproteobacteria	Reyranellales	Reyranellaceae	Reyranella
6	Bacteria	Firmicutes	Bacilli	Bacillales	Paenibacillaceae	Cohnella
6	Bacteria	Planctomycetes	Phycisphaerae	Tepidisphaerales	WD2101 soil group
6	Bacteria	Planctomycetes	Phycisphaerae	Tepidisphaerales	WD2101 soil group
6	Bacteria	Verrucomicrobia	Verrucomicrobiae	Chthoniobacterales	Chthoniobacteraceae	Candidatus Udaeobacter
6	Bacteria	Verrucomicrobia	Verrucomicrobiae	Chthoniobacterales	Chthoniobacteraceae	Candidatus Udaeobacter
6	Bacteria	Verrucomicrobia	Verrucomicrobiae	Chthoniobacterales	Chthoniobacteraceae	Candidatus Udaeobacter
6	Bacteria	Planctomycetes	Planctomycetacia	Gemmatales	Gemmataceae	uncultured
6	Bacteria	Planctomycetes	Planctomycetacia	Gemmatales	Gemmataceae	uncultured
6	Bacteria	Proteobacteria	Alphaproteobacteria	Sphingomonadales	Sphingomonadaceae	Porphyrobacter
6	Bacteria	Planctomycetes	Planctomycetacia	Pirellulales	Pirellulaceae	Pir4 lineage
6	Bacteria	Proteobacteria	Gammaproteobacteria	Xanthomonadales	Xanthomonadaceae	Luteimonas
6	Bacteria	Proteobacteria	Gammaproteobacteria	Xanthomonadales	Xanthomonadaceae	Luteimonas
6	Bacteria	Actinobacteria	Actinobacteria	Propionibacteriales	Nocardioidaceae
6	Bacteria	Actinobacteria	Actinobacteria	Propionibacteriales	Nocardioidaceae
6	Bacteria	Chloroflexi	TK10	uncultured Chloroflexus sp.	uncultured Chloroflexus sp.	uncultured Chloroflexus sp.	uncultured Chloroflexus sp.
6	Bacteria	Actinobacteria	Thermoleophilia	Gaiellales	uncultured	bacterium Ellin6517	bacterium Ellin6517
6	Bacteria	Actinobacteria	Thermoleophilia	Gaiellales	uncultured	bacterium Ellin6517	bacterium Ellin6517
6	Bacteria	Verrucomicrobia	Verrucomicrobiae	Chthoniobacterales	Chthoniobacteraceae	Chthoniobacter
6	Bacteria	Proteobacteria	Deltaproteobacteria	Myxococcales	BIrii41
6	Bacteria	Proteobacteria	Deltaproteobacteria	Myxococcales	BIrii41
6	Bacteria	Planctomycetes	Planctomycetacia	Pirellulales	Pirellulaceae	uncultured
6	Bacteria	Planctomycetes	Planctomycetacia	Pirellulales	Pirellulaceae	Pir4 lineage	Planctomycetaceae bacterium LX124
6	Bacteria	Actinobacteria	Thermoleophilia	Gaiellales	uncultured	uncultured bacterium 5G12	uncultured bacterium 5G12
6	Bacteria	Actinobacteria	Thermoleophilia	Gaiellales	uncultured	uncultured bacterium 5G12	uncultured bacterium 5G12
6	Bacteria	Actinobacteria	Actinobacteria	Propionibacteriales	Nocardioidaceae
6	Bacteria	Actinobacteria	Actinobacteria	Propionibacteriales	Nocardioidaceae
6	Bacteria	Verrucomicrobia	Verrucomicrobiae	Pedosphaerales	Pedosphaeraceae
6	Bacteria	Verrucomicrobia	Verrucomicrobiae	Pedosphaerales	Pedosphaeraceae
6	Bacteria	Planctomycetes	Planctomycetacia	Pirellulales	Pirellulaceae	Pir4 lineage
6	Bacteria	Verrucomicrobia	Verrucomicrobiae	Verrucomicrobiales	Verrucomicrobiaceae	uncultured	uncultured Verrucomicrobia bacterium
6	Bacteria	Planctomycetes	Planctomycetacia	Planctomycetales	Rubinisphaeraceae	SH-PL14	uncultured Planctomycetaceae bacterium
6	Bacteria	Planctomycetes	Planctomycetacia	Isosphaerales	Isosphaeraceae	Singulisphaera
6	Bacteria	Planctomycetes	Planctomycetacia	Isosphaerales	Isosphaeraceae	Singulisphaera
6	Bacteria	Planctomycetes	Planctomycetacia	Pirellulales	Pirellulaceae	uncultured
6	Bacteria	Proteobacteria	Alphaproteobacteria	Rhizobiales	Hyphomicrobiaceae	Hyphomicrobium
6	Bacteria	Chloroflexi	Chloroflexia	Thermomicrobiales	JG30-KF-CM45
6	Bacteria	Planctomycetes	Planctomycetacia	Gemmatales	Gemmataceae	uncultured	uncultured Planctomycetia bacterium
6	Archaea	Thaumarchaeota	Nitrososphaeria	Nitrososphaerales	Nitrososphaeraceae	Candidatus Nitrososphaera
6	Bacteria	Proteobacteria	Alphaproteobacteria	Rhizobiales	Beijerinckiaceae	Microvirga
6	Bacteria	Chloroflexi	Chloroflexia	Chloroflexales	Roseiflexaceae	uncultured	uncultured bacterium
6	Bacteria	Acidobacteria	Acidobacteriia	Solibacterales	Solibacteraceae (Subgroup 3)	Candidatus Solibacter
6	Bacteria	Proteobacteria	Alphaproteobacteria	Rhizobiales	Beijerinckiaceae
6	Bacteria	Chloroflexi	Chloroflexia	Thermomicrobiales	JG30-KF-CM45	uncultured bacterium	uncultured bacterium
6	Bacteria	Chloroflexi	Chloroflexia	Thermomicrobiales	JG30-KF-CM45	uncultured bacterium	uncultured bacterium
6	Archaea	Thaumarchaeota	Nitrososphaeria	Nitrososphaerales	Nitrososphaeraceae
6	Bacteria	Planctomycetes	Planctomycetacia	Isosphaerales	Isosphaeraceae	Singulisphaera
6	Bacteria	Planctomycetes	Planctomycetacia	Gemmatales	Gemmataceae	Gemmata
6	Bacteria	Planctomycetes	Planctomycetacia	Gemmatales	Gemmataceae	Gemmata
6	Bacteria	Planctomycetes	Planctomycetacia	Pirellulales	Pirellulaceae	uncultured
6	Bacteria	Planctomycetes	Planctomycetacia	Pirellulales	Pirellulaceae	uncultured
6	Bacteria	Proteobacteria	Alphaproteobacteria	Rhizobiales	Xanthobacteraceae	uncultured
6	Bacteria	Acidobacteria	Blastocatellia (Subgroup 4)	Pyrinomonadales	Pyrinomonadaceae	RB41
6	Bacteria	Planctomycetes	Planctomycetacia	Pirellulales	Pirellulaceae	uncultured
6	Bacteria	Planctomycetes	Planctomycetacia	Gemmatales	Gemmataceae	uncultured
6	Bacteria	Planctomycetes	Planctomycetacia	Gemmatales	Gemmataceae	uncultured
6	Bacteria	Proteobacteria	Alphaproteobacteria	Rhizobiales	Xanthobacteraceae
6	Bacteria	Proteobacteria	Alphaproteobacteria	Rhizobiales	Xanthobacteraceae
6	Bacteria	Proteobacteria	Alphaproteobacteria	Sphingomonadales	Sphingomonadaceae	Sphingomonas
6	Bacteria	Bacteroidetes	Bacteroidia	Chitinophagales	Chitinophagaceae
6	Bacteria	Actinobacteria	Thermoleophilia	Gaiellales	uncultured
6	Bacteria	Actinobacteria	Thermoleophilia	Gaiellales	uncultured
6	Bacteria	Acidobacteria	Acidobacteriia	Solibacterales	Solibacteraceae (Subgroup 3)	Bryobacter	uncultured actinobacterium
6	Bacteria	Planctomycetes	Planctomycetacia	Pirellulales	Pirellulaceae	uncultured
6	Bacteria	Planctomycetes	Planctomycetacia	Pirellulales	Pirellulaceae	uncultured
6	Bacteria	Planctomycetes	Planctomycetacia	Pirellulales	Pirellulaceae	uncultured
6	Bacteria	Verrucomicrobia	Verrucomicrobiae	Chthoniobacterales	Chthoniobacteraceae	Chthoniobacter
6	Bacteria	Planctomycetes	Planctomycetacia	Gemmatales	Gemmataceae	Gemmata	Gemmata sp. Fl1-1
6	Bacteria	Proteobacteria	Alphaproteobacteria	Caulobacterales	Caulobacteraceae
6	Bacteria	Proteobacteria	Alphaproteobacteria	Caulobacterales	Caulobacteraceae
6	Bacteria	Rokubacteria	NC10	Rokubacteriales	uncultured candidate division SPAM bacterium	uncultured candidate division SPAM bacterium	uncultured candidate division SPAM bacterium
6	Bacteria	Rokubacteria	NC10	Rokubacteriales	uncultured candidate division SPAM bacterium	uncultured candidate division SPAM bacterium	uncultured candidate division SPAM bacterium
6	Bacteria	Proteobacteria	Deltaproteobacteria	Myxococcales	Haliangiaceae	Haliangium	uncultured proteobacterium
6	Bacteria	Actinobacteria	Actinobacteria	Micromonosporales	Micromonosporaceae	Micromonospora	uncultured actinobacterium
6	Bacteria	Actinobacteria	Thermoleophilia	Gaiellales	Gaiellaceae	Gaiella
6	Bacteria	Actinobacteria	Actinobacteria	Corynebacteriales	Mycobacteriaceae	Mycobacterium
6	Bacteria	Actinobacteria	Actinobacteria	Corynebacteriales	Mycobacteriaceae	Mycobacterium
6	Bacteria	Acidobacteria	Acidobacteriia	Acidobacteriales	Acidobacteriaceae (Subgroup 1)	uncultured	Acidobacteria bacterium AB60
6	Bacteria	Planctomycetes	Planctomycetacia	Pirellulales	Pirellulaceae	uncultured
6	Bacteria	Actinobacteria	Thermoleophilia	Solirubrobacterales	67-14	metagenome	metagenome
6	Bacteria	Actinobacteria	Thermoleophilia	Solirubrobacterales	67-14	metagenome	metagenome
6	Bacteria	Actinobacteria	Thermoleophilia	Solirubrobacterales	67-14
6	Bacteria	Actinobacteria	Thermoleophilia	Solirubrobacterales	67-14
5	Bacteria	Proteobacteria	Alphaproteobacteria	Rhizobiales	Rhizobiaceae	Allorhizobium-Neorhizobium-Pararhizobium-Rhizobium
5	Bacteria	Proteobacteria	Alphaproteobacteria	Caulobacterales	Caulobacteraceae
5	Bacteria	Proteobacteria	Alphaproteobacteria	Caulobacterales	Caulobacteraceae
5	Bacteria	Proteobacteria	Alphaproteobacteria	Reyranellales	Reyranellaceae	Reyranella
5	Bacteria	Proteobacteria	Alphaproteobacteria	Reyranellales	Reyranellaceae	Reyranella
5	Bacteria	Spirochaetes	Leptospirae	Leptospirales	Leptospiraceae	Turneriella
5	Bacteria	Planctomycetes	Planctomycetacia	Planctomycetales	uncultured
5	Bacteria	Planctomycetes	Planctomycetacia	Planctomycetales	uncultured
5	Bacteria	Proteobacteria	Alphaproteobacteria	Rhizobiales	Xanthobacteraceae
5	Bacteria	Proteobacteria	Alphaproteobacteria	Rhizobiales	Rhizobiaceae	Allorhizobium-Neorhizobium-Pararhizobium-Rhizobium
5	Bacteria	Chloroflexi	Chloroflexia	Chloroflexales	Roseiflexaceae	uncultured
5	Bacteria	Actinobacteria	Actinobacteria	Frankiales	Sporichthyaceae	Sporichthya
5	Bacteria	Bacteroidetes	Bacteroidia	Chitinophagales	Chitinophagaceae	Niastella	metagenome
5	Bacteria	Acidobacteria	Acidobacteriia	Acidobacteriales	Acidobacteriaceae (Subgroup 1)	Edaphobacter
5	Bacteria	Acidobacteria	Acidobacteriia	Acidobacteriales	Acidobacteriaceae (Subgroup 1)	Edaphobacter
5	Bacteria	Verrucomicrobia	Verrucomicrobiae	Opitutales	Opitutaceae
5	Bacteria	Armatimonadetes	Fimbriimonadia	Fimbriimonadales	Fimbriimonadaceae	Armatimonadetes bacterium 55-13	Armatimonadetes bacterium 55-13
5	Bacteria	Proteobacteria	Alphaproteobacteria	Rhizobiales	Xanthobacteraceae	Pseudolabrys
5	Bacteria	Planctomycetes	Planctomycetacia	Gemmatales	Gemmataceae	Fimbriiglobus	Gemmata sp. Wa1-6
5	Bacteria	Planctomycetes	Phycisphaerae	Tepidisphaerales	WD2101 soil group
5	Bacteria	Planctomycetes	Phycisphaerae	Tepidisphaerales	WD2101 soil group
5	Bacteria	Actinobacteria	Thermoleophilia	Solirubrobacterales	Solirubrobacteraceae	Conexibacter
5	Bacteria	Actinobacteria	Thermoleophilia	Solirubrobacterales	Solirubrobacteraceae	Conexibacter
5	Bacteria	Proteobacteria	Gammaproteobacteria	Betaproteobacteriales	Burkholderiaceae	Burkholderia-Caballeronia-Paraburkholderia
5	Bacteria	Chloroflexi	Ktedonobacteria	C0119	uncultured soil bacterium	uncultured soil bacterium	uncultured soil bacterium
5	Bacteria	Actinobacteria	Actinobacteria	Frankiales	uncultured
5	Bacteria	Actinobacteria	Actinobacteria	Frankiales	uncultured
5	Bacteria	Proteobacteria	Gammaproteobacteria	Betaproteobacteriales	Burkholderiaceae
5	Bacteria	Actinobacteria	Actinobacteria	Micrococcales	Micrococcaceae	Arthrobacter
5	Bacteria	Proteobacteria	Alphaproteobacteria	Rhizobiales	Xanthobacteraceae
5	Bacteria	Proteobacteria	Alphaproteobacteria	Rhizobiales	Rhizobiaceae	Allorhizobium-Neorhizobium-Pararhizobium-Rhizobium
5	Bacteria	Chloroflexi	Dehalococcoidia	S085	uncultured bacterium 5G4	uncultured bacterium 5G4	uncultured bacterium 5G4
5	Bacteria	Latescibacteria	metagenome	metagenome	metagenome	metagenome	metagenome
5	Bacteria	Chloroflexi	Anaerolineae	SBR1031	A4b
5	Bacteria	Proteobacteria	Gammaproteobacteria	Betaproteobacteriales	Burkholderiaceae	Cupriavidus
5	Bacteria	Proteobacteria	Gammaproteobacteria	Betaproteobacteriales	Burkholderiaceae	Cupriavidus
5	Bacteria	Proteobacteria	Alphaproteobacteria	Micropepsales	Micropepsaceae	uncultured
5	Bacteria	Planctomycetes	Phycisphaerae	Tepidisphaerales	WD2101 soil group
5	Bacteria	Planctomycetes	Phycisphaerae	Tepidisphaerales	WD2101 soil group
5	Bacteria	Planctomycetes	Phycisphaerae	Tepidisphaerales	WD2101 soil group
5	Bacteria	Planctomycetes	Phycisphaerae	Tepidisphaerales	WD2101 soil group
5	Bacteria	Proteobacteria	Deltaproteobacteria	Myxococcales	Haliangiaceae	Haliangium
5	Bacteria	Planctomycetes	Phycisphaerae	Tepidisphaerales	CPla-3 termite group
5	Bacteria	Proteobacteria	Deltaproteobacteria	Myxococcales	Haliangiaceae	Haliangium	uncultured Myxococcales bacterium
5	Bacteria	Proteobacteria	Alphaproteobacteria	Rhizobiales	Rhizobiales Incertae Sedis	Bauldia
5	Bacteria	Planctomycetes	Phycisphaerae	Tepidisphaerales	WD2101 soil group
5	Bacteria	Planctomycetes	Phycisphaerae	Tepidisphaerales	WD2101 soil group
5	Bacteria	Actinobacteria	Thermoleophilia	Gaiellales	uncultured
5	Bacteria	Proteobacteria	Alphaproteobacteria	Sphingomonadales	Sphingomonadaceae	Sphingomonas
5	Bacteria	Proteobacteria	Gammaproteobacteria	Xanthomonadales	Rhodanobacteraceae	Dyella
5	Bacteria	Proteobacteria	Gammaproteobacteria	Xanthomonadales	Rhodanobacteraceae	Dyella
5	Bacteria	Verrucomicrobia	Verrucomicrobiae	Opitutales	Opitutaceae	Lacunisphaera
5	Bacteria	Proteobacteria	Alphaproteobacteria	Rhizobiales	Rhizobiaceae
5	Bacteria	Proteobacteria	Alphaproteobacteria	Rhizobiales	Rhizobiaceae
5	Bacteria	Proteobacteria	Alphaproteobacteria	Rhizobiales	Rhizobiaceae
5	Bacteria	Proteobacteria	Alphaproteobacteria	Rhizobiales	Rhizobiaceae
5	Archaea	Thaumarchaeota	Nitrososphaeria	Nitrososphaerales	Nitrososphaeraceae
5	Archaea	Thaumarchaeota	Nitrososphaeria	Nitrososphaerales	Nitrososphaeraceae
5	Bacteria	Proteobacteria	Gammaproteobacteria	Betaproteobacteriales	Nitrosomonadaceae	MND1
5	Bacteria	Proteobacteria	Alphaproteobacteria	Caulobacterales	Caulobacteraceae
5	Bacteria	Proteobacteria	Alphaproteobacteria	Caulobacterales	Caulobacteraceae
5	Bacteria	Proteobacteria	Gammaproteobacteria	Betaproteobacteriales	Methylophilaceae	Methylophilus
5	Bacteria	Proteobacteria	Gammaproteobacteria	Betaproteobacteriales	Burkholderiaceae	Duganella
5	Bacteria	Planctomycetes	Planctomycetacia	Planctomycetales	uncultured
5	Bacteria	Acidobacteria	Blastocatellia (Subgroup 4)	11-24	uncultured Acidobacteriales bacterium	uncultured Acidobacteriales bacterium	uncultured Acidobacteriales bacterium
5	Bacteria	Actinobacteria	Actinobacteria	Corynebacteriales	Nocardiaceae	Rhodococcus
5	Bacteria	Proteobacteria	Alphaproteobacteria	Elsterales	uncultured
5	Bacteria	Proteobacteria	Alphaproteobacteria	Rhodospirillales	Rhodospirillaceae	uncultured
5	Bacteria	Proteobacteria	Alphaproteobacteria	Rhizobiales	Rhizobiales Incertae Sedis	Nordella	Nordella oligomobilis
5	Bacteria	Proteobacteria	Alphaproteobacteria	Rhizobiales	Rhizobiales Incertae Sedis	Nordella	Nordella oligomobilis
5	Bacteria	Proteobacteria	Alphaproteobacteria	Rhizobiales	Rhizobiales Incertae Sedis	Nordella	Nordella oligomobilis
5	Bacteria	Proteobacteria	Deltaproteobacteria	Oligoflexales	Oligoflexaceae	Oligoflexus
5	Bacteria	Chloroflexi	KD4-96	bacterium Ellin6529	bacterium Ellin6529	bacterium Ellin6529	bacterium Ellin6529
5	Bacteria	Chloroflexi	KD4-96	bacterium Ellin6529	bacterium Ellin6529	bacterium Ellin6529	bacterium Ellin6529
5	Bacteria	Actinobacteria	Actinobacteria	Propionibacteriales	Nocardioidaceae	Nocardioides
5	Bacteria	Chloroflexi	Chloroflexia	Thermomicrobiales	JG30-KF-CM45	uncultured soil bacterium	uncultured soil bacterium
5	Bacteria	Actinobacteria	Actinobacteria	Pseudonocardiales	Pseudonocardiaceae
5	Bacteria	Actinobacteria	Actinobacteria	Pseudonocardiales	Pseudonocardiaceae
5	Bacteria	Proteobacteria	Deltaproteobacteria	Myxococcales	Haliangiaceae	Haliangium
5	Bacteria	Actinobacteria	Thermoleophilia	Gaiellales	uncultured
5	Bacteria	Proteobacteria	Alphaproteobacteria	Caulobacterales	Caulobacteraceae
5	Bacteria	Actinobacteria	Thermoleophilia	uncultured	uncultured bacterium	uncultured bacterium	uncultured bacterium
5	Bacteria	Planctomycetes	Planctomycetacia	Gemmatales	Gemmataceae	Gemmata	Gemmata sp. Fl1-1
5	Bacteria	Planctomycetes	Planctomycetacia	Gemmatales	Gemmataceae	Gemmata
5	Bacteria	Planctomycetes	Planctomycetacia	Gemmatales	Gemmataceae	Gemmata
5	Bacteria	Planctomycetes	BD7-11	uncultured bacterium	uncultured bacterium	uncultured bacterium	uncultured bacterium
5	Bacteria	Planctomycetes	Planctomycetacia	Pirellulales	Pirellulaceae	Pir4 lineage	Planctomycetaceae bacterium LX124
5	Bacteria	Bacteroidetes	Bacteroidia	Chitinophagales	Chitinophagaceae	Terrimonas
5	Bacteria	Bacteroidetes	Bacteroidia	Chitinophagales	Chitinophagaceae	Terrimonas
5	Bacteria	Proteobacteria	Deltaproteobacteria	Myxococcales	BIrii41
5	Bacteria	Proteobacteria	Alphaproteobacteria	Rhizobiales	Xanthobacteraceae	uncultured
5	Bacteria	Proteobacteria	Alphaproteobacteria	Rhizobiales	Rhizobiales Incertae Sedis	Nordella
5	Bacteria	Proteobacteria	Deltaproteobacteria	Myxococcales	Polyangiaceae
5	Bacteria	Chloroflexi	Ktedonobacteria	Ktedonobacterales	Ktedonobacteraceae	uncultured	uncultured Ktedobacteria bacterium
5	Bacteria	Proteobacteria	Alphaproteobacteria	Caulobacterales	Hyphomonadaceae	SWB02
5	Bacteria	Proteobacteria	Alphaproteobacteria	Caulobacterales	Caulobacteraceae	Caulobacter
5	Bacteria	Proteobacteria	Alphaproteobacteria	Caulobacterales	Caulobacteraceae	Caulobacter
5	Bacteria	Planctomycetes	Planctomycetacia	Gemmatales	Gemmataceae	uncultured	uncultured Zavarzinella sp.
5	Bacteria	Proteobacteria	Alphaproteobacteria	Rhizobiales	Xanthobacteraceae	uncultured
5	Bacteria	Proteobacteria	Alphaproteobacteria	Rhizobiales	Xanthobacteraceae	uncultured
5	Bacteria	Proteobacteria	Alphaproteobacteria	Rhizobiales	KF-JG30-B3
5	Bacteria	Acidobacteria	Blastocatellia (Subgroup 4)	DS-100	uncultured bacterium	uncultured bacterium	uncultured bacterium
5	Bacteria	Acidobacteria	Blastocatellia (Subgroup 4)	DS-100	uncultured bacterium	uncultured bacterium	uncultured bacterium
5	Bacteria	Acidobacteria	Blastocatellia (Subgroup 4)	DS-100	uncultured bacterium	uncultured bacterium	uncultured bacterium
5	Bacteria	Firmicutes	Bacilli	Bacillales	Paenibacillaceae	Cohnella
5	Bacteria	Firmicutes	Bacilli	Bacillales	Paenibacillaceae	Cohnella
5	Bacteria	Proteobacteria	Alphaproteobacteria	Reyranellales	Reyranellaceae	Reyranella	uncultured proteobacterium
5	Bacteria	Actinobacteria	Actinobacteria	Corynebacteriales	Mycobacteriaceae	Mycobacterium
5	Bacteria	Actinobacteria	Thermoleophilia	Solirubrobacterales	67-14	metagenome	metagenome
5	Bacteria	Planctomycetes	Phycisphaerae	Tepidisphaerales	WD2101 soil group
5	Bacteria	Planctomycetes	Phycisphaerae	Tepidisphaerales	WD2101 soil group
5	Bacteria	Verrucomicrobia	Verrucomicrobiae	Chthoniobacterales	Chthoniobacteraceae	Candidatus Udaeobacter
5	Bacteria	Planctomycetes	Planctomycetacia	Gemmatales	Gemmataceae	uncultured
5	Bacteria	Planctomycetes	Planctomycetacia	Gemmatales	Gemmataceae	uncultured
5	Bacteria	Proteobacteria	Alphaproteobacteria	Sphingomonadales	Sphingomonadaceae	Porphyrobacter
5	Bacteria	Proteobacteria	Alphaproteobacteria	Sphingomonadales	Sphingomonadaceae	Porphyrobacter
5	Bacteria	Proteobacteria	Deltaproteobacteria	Myxococcales	Polyangiaceae	Pajaroellobacter
5	Bacteria	Planctomycetes	Planctomycetacia	Gemmatales	Gemmataceae	Gemmata
5	Bacteria	Planctomycetes	Planctomycetacia	Gemmatales	Gemmataceae	Gemmata
5	Bacteria	Planctomycetes	Planctomycetacia	Gemmatales	Gemmataceae	Gemmata
5	Bacteria	Planctomycetes	Planctomycetacia	Gemmatales	Gemmataceae	Gemmata
5	Bacteria	Chloroflexi	TK10	uncultured Chloroflexus sp.	uncultured Chloroflexus sp.	uncultured Chloroflexus sp.	uncultured Chloroflexus sp.
5	Bacteria	Actinobacteria	Thermoleophilia	Gaiellales	uncultured	bacterium Ellin6517	bacterium Ellin6517
5	Bacteria	Proteobacteria	Gammaproteobacteria	Gammaproteobacteria Incertae Sedis	Unknown Family	Acidibacter
5	Bacteria	Planctomycetes	Phycisphaerae	Tepidisphaerales	CPla-3 termite group	metagenome	metagenome
5	Bacteria	Proteobacteria	Deltaproteobacteria	Myxococcales	BIrii41
5	Bacteria	Proteobacteria	Deltaproteobacteria	Myxococcales	BIrii41
5	Bacteria	Verrucomicrobia	Verrucomicrobiae	Pedosphaerales	Pedosphaeraceae
5	Bacteria	Verrucomicrobia	Verrucomicrobiae	Pedosphaerales	Pedosphaeraceae
5	Bacteria	Actinobacteria	Actinobacteria	Pseudonocardiales	Pseudonocardiaceae
5	Bacteria	Planctomycetes	Planctomycetacia	Pirellulales	Pirellulaceae	Pir4 lineage
5	Bacteria	Verrucomicrobia	Verrucomicrobiae	Verrucomicrobiales	Verrucomicrobiaceae	uncultured	uncultured Verrucomicrobia bacterium
5	Bacteria	Planctomycetes	Planctomycetacia	Planctomycetales	Rubinisphaeraceae	SH-PL14	uncultured Planctomycetaceae bacterium
5	Bacteria	Planctomycetes	Planctomycetacia	Isosphaerales	Isosphaeraceae	Singulisphaera
5	Bacteria	Planctomycetes	Planctomycetacia	Isosphaerales	Isosphaeraceae	Singulisphaera
5	Bacteria	Planctomycetes	Planctomycetacia	Isosphaerales	Isosphaeraceae	Singulisphaera
5	Bacteria	Planctomycetes	Planctomycetacia	Isosphaerales	Isosphaeraceae	Singulisphaera
5	Bacteria	Planctomycetes	Planctomycetacia	Isosphaerales	Isosphaeraceae	Singulisphaera
5	Bacteria	Verrucomicrobia	Verrucomicrobiae	Pedosphaerales	Pedosphaeraceae	Pedosphaera	Pedosphaera parvula Ellin514
5	Bacteria	Actinobacteria	Actinobacteria	Micrococcales	Microbacteriaceae
5	Bacteria	Proteobacteria	Alphaproteobacteria	Rhizobiales	Methyloligellaceae	uncultured	uncultured Hyphomicrobiaceae bacterium
5	Bacteria	Proteobacteria	Alphaproteobacteria	Rhizobiales	Hyphomicrobiaceae	Hyphomicrobium
5	Bacteria	Bacteroidetes	Bacteroidia	Flavobacteriales	Crocinitomicaceae	Fluviicola
5	Bacteria	Chloroflexi	Chloroflexia	Thermomicrobiales	JG30-KF-CM45
5	Bacteria	Chloroflexi	Chloroflexia	Thermomicrobiales	JG30-KF-CM45
5	Bacteria	Chloroflexi	Chloroflexia	Thermomicrobiales	JG30-KF-CM45
5	Bacteria	Proteobacteria	Gammaproteobacteria	Betaproteobacteriales	Methylophilaceae	MM2	uncultured bacterium
5	Bacteria	Planctomycetes	Planctomycetacia	Gemmatales	Gemmataceae	uncultured	uncultured Planctomycetia bacterium
5	Bacteria	Planctomycetes	Planctomycetacia	Gemmatales	Gemmataceae	uncultured	uncultured Planctomycetia bacterium
5	Bacteria	Planctomycetes	Planctomycetacia	Gemmatales	Gemmataceae	uncultured	uncultured Planctomycetia bacterium
5	Archaea	Thaumarchaeota	Nitrososphaeria	Nitrososphaerales	Nitrososphaeraceae	Candidatus Nitrososphaera
5	Bacteria	Proteobacteria	Alphaproteobacteria	Rhizobiales	Beijerinckiaceae	Microvirga
5	Bacteria	Proteobacteria	Alphaproteobacteria	Rhizobiales	Beijerinckiaceae	Microvirga
5	Bacteria	Proteobacteria	Alphaproteobacteria	Rhizobiales	Beijerinckiaceae	Microvirga
5	Bacteria	Chloroflexi	Chloroflexia	Chloroflexales	Roseiflexaceae	uncultured	uncultured bacterium
5	Bacteria	Acidobacteria	Acidobacteriia	Solibacterales	Solibacteraceae (Subgroup 3)	Candidatus Solibacter
5	Bacteria	Acidobacteria	Acidobacteriia	Solibacterales	Solibacteraceae (Subgroup 3)	Candidatus Solibacter
5	Bacteria	Verrucomicrobia	Verrucomicrobiae	Chthoniobacterales	Chthoniobacteraceae	Candidatus Udaeobacter
5	Bacteria	Proteobacteria	Alphaproteobacteria	Rhizobiales	Rhizobiaceae	Allorhizobium-Neorhizobium-Pararhizobium-Rhizobium
5	Bacteria	Proteobacteria	Alphaproteobacteria	Rhizobiales	Rhizobiaceae	Allorhizobium-Neorhizobium-Pararhizobium-Rhizobium
5	Bacteria	Proteobacteria	Alphaproteobacteria	Rhizobiales	Beijerinckiaceae
5	Archaea	Thaumarchaeota	Nitrososphaeria	Nitrososphaerales	Nitrososphaeraceae
5	Archaea	Thaumarchaeota	Nitrososphaeria	Nitrososphaerales	Nitrososphaeraceae
5	Bacteria	Armatimonadetes	uncultured	uncultured bacterium	uncultured bacterium	uncultured bacterium	uncultured bacterium
5	Bacteria	Proteobacteria	Gammaproteobacteria	Betaproteobacteriales	Nitrosomonadaceae	MND1
5	Bacteria	Planctomycetes	Planctomycetacia	Gemmatales	Gemmataceae	Gemmata
5	Bacteria	Bacteroidetes	Bacteroidia	Flavobacteriales	Weeksellaceae	Chryseobacterium
5	Bacteria	Proteobacteria	Deltaproteobacteria	Myxococcales	Haliangiaceae	Haliangium
5	Bacteria	Proteobacteria	Alphaproteobacteria	Rhizobiales	Xanthobacteraceae
5	Bacteria	Proteobacteria	Alphaproteobacteria	Rhizobiales	Xanthobacteraceae
5	Bacteria	Proteobacteria	Alphaproteobacteria	Rhodospirillales	Rhodospirillaceae	uncultured
5	Bacteria	Proteobacteria	Alphaproteobacteria	Rhodospirillales	Rhodospirillaceae	uncultured
5	Bacteria	Acidobacteria	Blastocatellia (Subgroup 4)	Pyrinomonadales	Pyrinomonadaceae	RB41
5	Bacteria	Proteobacteria	Deltaproteobacteria	Myxococcales	Polyangiaceae	uncultured
5	Bacteria	Planctomycetes	Planctomycetacia	Gemmatales	Gemmataceae	uncultured
5	Bacteria	Planctomycetes	Planctomycetacia	Gemmatales	Gemmataceae	uncultured
5	Bacteria	Bacteroidetes	Bacteroidia	Chitinophagales	Chitinophagaceae
5	Bacteria	Actinobacteria	Thermoleophilia	Gaiellales	uncultured
5	Bacteria	Planctomycetes	Planctomycetacia	Planctomycetales	uncultured
5	Bacteria	Actinobacteria	Thermoleophilia	Solirubrobacterales	67-14	metagenome	metagenome
5	Bacteria	Planctomycetes	Phycisphaerae	Tepidisphaerales	WD2101 soil group
5	Bacteria	Planctomycetes	Planctomycetacia	Pirellulales	Pirellulaceae	uncultured
5	Bacteria	Actinobacteria	Thermoleophilia	Solirubrobacterales	67-14
5	Bacteria	Planctomycetes	Planctomycetacia	Gemmatales	Gemmataceae	Gemmata	Gemmata sp. Fl1-1
5	Bacteria	Planctomycetes	Planctomycetacia	Gemmatales	Gemmataceae	Gemmata	Gemmata sp. Fl1-1
5	Bacteria	Planctomycetes	Planctomycetacia	Gemmatales	Gemmataceae	Gemmata	Gemmata sp. Fl1-1
5	Bacteria	Planctomycetes	Planctomycetacia	Gemmatales	Gemmataceae	Gemmata	Gemmata sp. Fl1-1
5	Bacteria	Planctomycetes	Phycisphaerae	Tepidisphaerales	WD2101 soil group	uncultured Planctomycetales bacterium	uncultured Planctomycetales bacterium
5	Bacteria	Proteobacteria	Alphaproteobacteria	Micropepsales	Micropepsaceae	uncultured
5	Bacteria	Proteobacteria	Alphaproteobacteria	Sphingomonadales	Sphingomonadaceae	Sphingobium
5	Bacteria	Bacteroidetes	Bacteroidia	Sphingobacteriales	Sphingobacteriaceae	Pedobacter
5	Bacteria	Bacteroidetes	Bacteroidia	Sphingobacteriales	Sphingobacteriaceae	Pedobacter
5	Bacteria	Proteobacteria	Deltaproteobacteria	Myxococcales	BIrii41
5	Bacteria	Actinobacteria	Actinobacteria	Micromonosporales	Micromonosporaceae	Hamadaea	Hamadaea tsunoensis
5	Bacteria	Proteobacteria	Gammaproteobacteria	Gammaproteobacteria Incertae Sedis	Unknown Family	Acidibacter
5	Bacteria	Proteobacteria	Gammaproteobacteria	Gammaproteobacteria Incertae Sedis	Unknown Family	Acidibacter
5	Bacteria	Proteobacteria	Gammaproteobacteria	Gammaproteobacteria Incertae Sedis	Unknown Family	Acidibacter
5	Bacteria	Planctomycetes	Planctomycetacia	Gemmatales	Gemmataceae	Gemmata	Gemmata sp. Ha1-2
5	Bacteria	Planctomycetes	Planctomycetacia	Gemmatales	Gemmataceae	Gemmata	Gemmata sp. Ha1-2
5	Bacteria	Planctomycetes	Planctomycetacia	Gemmatales	Gemmataceae	Gemmata	Gemmata sp. Ha1-2
5	Bacteria	Acidobacteria	Acidobacteriia	Acidobacteriales	Acidobacteriaceae (Subgroup 1)	uncultured	Acidobacteria bacterium AB60
5	Bacteria	Acidobacteria	Acidobacteriia	Acidobacteriales	Acidobacteriaceae (Subgroup 1)	uncultured	Acidobacteria bacterium AB60
5	Bacteria	Proteobacteria	Alphaproteobacteria	Rhizobiales	Xanthobacteraceae	uncultured
5	Bacteria	Planctomycetes	Planctomycetacia	Pirellulales	Pirellulaceae	uncultured
5	Bacteria	Proteobacteria	Alphaproteobacteria	Rhizobiales	KF-JG30-B3
5	Bacteria	Proteobacteria	Alphaproteobacteria	Rhizobiales	KF-JG30-B3
5	Bacteria	Actinobacteria	Thermoleophilia	Solirubrobacterales	67-14	metagenome	metagenome
5	Bacteria	Actinobacteria	Thermoleophilia	Solirubrobacterales	67-14	metagenome	metagenome
4	Bacteria	Proteobacteria	Alphaproteobacteria	Rhodospirillales	Rhodospirillaceae	uncultured
4	Bacteria	Proteobacteria	Alphaproteobacteria	Caulobacterales	Caulobacteraceae
4	Bacteria	Proteobacteria	Alphaproteobacteria	Caulobacterales	Caulobacteraceae
4	Bacteria	Proteobacteria	Alphaproteobacteria	Rhizobiales	Beijerinckiaceae	Methylobacterium
4	Bacteria	Spirochaetes	Leptospirae	Leptospirales	Leptospiraceae	Turneriella
4	Bacteria	Planctomycetes	Planctomycetacia	Planctomycetales	uncultured
4	Bacteria	Chloroflexi	Chloroflexia	Chloroflexales	Roseiflexaceae	uncultured
4	Bacteria	Acidobacteria	Acidobacteriia	Acidobacteriales	Acidobacteriaceae (Subgroup 1)	uncultured	uncultured Acidobacteriales bacterium
4	Bacteria	Acidobacteria	Acidobacteriia	Acidobacteriales	Acidobacteriaceae (Subgroup 1)	uncultured	uncultured Acidobacteriales bacterium
4	Bacteria	Verrucomicrobia	Verrucomicrobiae	Opitutales	Opitutaceae
4	Bacteria	Verrucomicrobia	Verrucomicrobiae	Opitutales	Opitutaceae	Lacunisphaera
4	Bacteria	Verrucomicrobia	Verrucomicrobiae	Opitutales	Opitutaceae	Lacunisphaera
4	Bacteria	Verrucomicrobia	Verrucomicrobiae	Opitutales	Opitutaceae	Lacunisphaera
4	Bacteria	Verrucomicrobia	Verrucomicrobiae	Opitutales	Opitutaceae	Lacunisphaera
4	Bacteria	Armatimonadetes	Fimbriimonadia	Fimbriimonadales	Fimbriimonadaceae	Armatimonadetes bacterium 55-13	Armatimonadetes bacterium 55-13
4	Bacteria	Armatimonadetes	Fimbriimonadia	Fimbriimonadales	Fimbriimonadaceae	Armatimonadetes bacterium 55-13	Armatimonadetes bacterium 55-13
4	Bacteria	Armatimonadetes	Fimbriimonadia	Fimbriimonadales	Fimbriimonadaceae	Armatimonadetes bacterium 55-13	Armatimonadetes bacterium 55-13
4	Bacteria	Actinobacteria	Actinobacteria	Catenulisporales	Catenulisporaceae	Catenulispora	Catenulispora yoronensis
4	Bacteria	Actinobacteria	Actinobacteria	Catenulisporales	Catenulisporaceae	Catenulispora	Catenulispora yoronensis
4	Bacteria	Proteobacteria	Alphaproteobacteria	Rhizobiales	Xanthobacteraceae	Pseudolabrys
4	Bacteria	Proteobacteria	Alphaproteobacteria	Rhizobiales	Xanthobacteraceae	Pseudolabrys
4	Bacteria	Proteobacteria	Alphaproteobacteria	Rhizobiales	Xanthobacteraceae	Pseudolabrys
4	Bacteria	Proteobacteria	Gammaproteobacteria	Pseudomonadales	Moraxellaceae	Acinetobacter
4	Bacteria	Planctomycetes	Planctomycetacia	Gemmatales	Gemmataceae	Fimbriiglobus	Gemmata sp. Wa1-6
4	Bacteria	Planctomycetes	Planctomycetacia	Gemmatales	Gemmataceae	Fimbriiglobus	Gemmata sp. Wa1-6
4	Bacteria	Planctomycetes	Planctomycetacia	Gemmatales	Gemmataceae	Fimbriiglobus	Gemmata sp. Wa1-6
4	Bacteria	Planctomycetes	Phycisphaerae	Tepidisphaerales	WD2101 soil group
4	Bacteria	Proteobacteria	Alphaproteobacteria	Rhizobiales	Rhizobiales Incertae Sedis	Nordella
4	Bacteria	Actinobacteria	Thermoleophilia	Solirubrobacterales	Solirubrobacteraceae	Conexibacter
4	Bacteria	Actinobacteria	Thermoleophilia	Solirubrobacterales	Solirubrobacteraceae	Conexibacter
4	Bacteria	Actinobacteria	Thermoleophilia	Solirubrobacterales	Solirubrobacteraceae	Conexibacter
4	Bacteria	Actinobacteria	Thermoleophilia	Solirubrobacterales	Solirubrobacteraceae	Conexibacter
4	Bacteria	Actinobacteria	Thermoleophilia	Solirubrobacterales	Solirubrobacteraceae	Conexibacter
4	Bacteria	Actinobacteria	Thermoleophilia	Solirubrobacterales	Solirubrobacteraceae	Conexibacter
4	Bacteria	Actinobacteria	Thermoleophilia	Solirubrobacterales	Solirubrobacteraceae	Conexibacter
4	Bacteria	Actinobacteria	Thermoleophilia	Solirubrobacterales	Solirubrobacteraceae	Conexibacter
4	Bacteria	Proteobacteria	Gammaproteobacteria	Betaproteobacteriales	Burkholderiaceae
4	Bacteria	Proteobacteria	Deltaproteobacteria	Myxococcales	Polyangiaceae	Pajaroellobacter
4	Bacteria	Actinobacteria	Thermoleophilia	Gaiellales	uncultured
4	Bacteria	Proteobacteria	Deltaproteobacteria	Desulfarculales	Desulfarculaceae	uncultured	uncultured Dongia sp.
4	Bacteria	Proteobacteria	Gammaproteobacteria	Betaproteobacteriales	Burkholderiaceae	Castellaniella
4	Bacteria	Proteobacteria	Gammaproteobacteria	Betaproteobacteriales	Burkholderiaceae	Burkholderia-Caballeronia-Paraburkholderia
4	Bacteria	Proteobacteria	Gammaproteobacteria	Betaproteobacteriales	Burkholderiaceae	Burkholderia-Caballeronia-Paraburkholderia
4	Bacteria	Proteobacteria	Gammaproteobacteria	Betaproteobacteriales	Burkholderiaceae	Burkholderia-Caballeronia-Paraburkholderia
4	Bacteria	Actinobacteria	Actinobacteria	Streptomycetales	Streptomycetaceae
4	Bacteria	Chloroflexi	Ktedonobacteria	C0119	uncultured soil bacterium	uncultured soil bacterium	uncultured soil bacterium
4	Bacteria	Chloroflexi	Ktedonobacteria	C0119	uncultured soil bacterium	uncultured soil bacterium	uncultured soil bacterium
4	Bacteria	Actinobacteria	Actinobacteria	Frankiales	uncultured
4	Bacteria	Actinobacteria	Actinobacteria	Frankiales	uncultured
4	Bacteria	Proteobacteria	Gammaproteobacteria	Betaproteobacteriales	Burkholderiaceae
4	Bacteria	Actinobacteria	Actinobacteria	Micrococcales	Micrococcaceae	Arthrobacter
4	Bacteria	Proteobacteria	Alphaproteobacteria	Rhizobiales	Xanthobacteraceae
4	Bacteria	Proteobacteria	Alphaproteobacteria	Rhizobiales	Xanthobacteraceae
4	Bacteria	Proteobacteria	Alphaproteobacteria	Rhizobiales	Xanthobacteraceae
4	Bacteria	Proteobacteria	Alphaproteobacteria	Rhizobiales	Xanthobacteraceae
4	Bacteria	Chloroflexi	Dehalococcoidia	S085	uncultured bacterium 5G4	uncultured bacterium 5G4	uncultured bacterium 5G4
4	Bacteria	Chloroflexi	Dehalococcoidia	S085	uncultured bacterium 5G4	uncultured bacterium 5G4	uncultured bacterium 5G4
4	Bacteria	Chloroflexi	Dehalococcoidia	S085	uncultured bacterium 5G4	uncultured bacterium 5G4	uncultured bacterium 5G4
4	Bacteria	Chloroflexi	Dehalococcoidia	S085	uncultured bacterium 5G4	uncultured bacterium 5G4	uncultured bacterium 5G4
4	Bacteria	Chloroflexi	Anaerolineae	SBR1031	A4b
4	Bacteria	Chloroflexi	Anaerolineae	SBR1031	A4b
4	Bacteria	Proteobacteria	Gammaproteobacteria	Xanthomonadales	Rhodanobacteraceae	Dyella
4	Bacteria	Actinobacteria	Thermoleophilia	Gaiellales	uncultured
4	Bacteria	Proteobacteria	Gammaproteobacteria	Betaproteobacteriales	Burkholderiaceae	Cupriavidus
4	Bacteria	Proteobacteria	Alphaproteobacteria	Micropepsales	Micropepsaceae	uncultured
4	Bacteria	Planctomycetes	Phycisphaerae	Tepidisphaerales	WD2101 soil group
4	Bacteria	Proteobacteria	Deltaproteobacteria	Myxococcales	Haliangiaceae	Haliangium
4	Bacteria	Proteobacteria	Deltaproteobacteria	Myxococcales	Haliangiaceae	Haliangium	uncultured Myxococcales bacterium
4	Bacteria	Bacteroidetes	Bacteroidia	Flavobacteriales	Flavobacteriaceae	Flavobacterium
4	Bacteria	Planctomycetes	Phycisphaerae	Tepidisphaerales	WD2101 soil group
4	Bacteria	Armatimonadetes	Fimbriimonadia	Fimbriimonadales	Fimbriimonadaceae
4	Bacteria	Armatimonadetes	Fimbriimonadia	Fimbriimonadales	Fimbriimonadaceae
4	Bacteria	Armatimonadetes	Fimbriimonadia	Fimbriimonadales	Fimbriimonadaceae
4	Bacteria	Armatimonadetes	uncultured	metagenome	metagenome	metagenome	metagenome
4	Bacteria	Proteobacteria	Gammaproteobacteria	Xanthomonadales	Rhodanobacteraceae	Dokdonella
4	Bacteria	Proteobacteria	Gammaproteobacteria	Xanthomonadales	Rhodanobacteraceae	Dokdonella
4	Bacteria	Planctomycetes	Planctomycetacia	Gemmatales	Gemmataceae	Gemmata
4	Bacteria	Planctomycetes	Planctomycetacia	Gemmatales	Gemmataceae	Gemmata
4	Bacteria	Planctomycetes	Planctomycetacia	Gemmatales	Gemmataceae	Gemmata
4	Bacteria	Planctomycetes	Planctomycetacia	Gemmatales	Gemmataceae	Gemmata
4	Bacteria	Planctomycetes	Planctomycetacia	Gemmatales	Gemmataceae	Gemmata
4	Bacteria	Proteobacteria	Gammaproteobacteria	Betaproteobacteriales	Nitrosomonadaceae	MND1
4	Bacteria	Proteobacteria	Gammaproteobacteria	Betaproteobacteriales	Nitrosomonadaceae	MND1
4	Bacteria	Proteobacteria	Alphaproteobacteria	Sphingomonadales	Sphingomonadaceae	Sphingomonas
4	Bacteria	Proteobacteria	Alphaproteobacteria	Sphingomonadales	Sphingomonadaceae	Sphingomonas
4	Bacteria	Proteobacteria	Alphaproteobacteria	Sphingomonadales	Sphingomonadaceae	Sphingomonas
4	Bacteria	Proteobacteria	Alphaproteobacteria	Sphingomonadales	Sphingomonadaceae	Sphingomonas
4	Bacteria	Proteobacteria	Deltaproteobacteria	Myxococcales	Archangiaceae	Anaeromyxobacter	uncultured bacterium SJA-5
4	Bacteria	Verrucomicrobia	Verrucomicrobiae	Opitutales	Opitutaceae	Lacunisphaera
4	Archaea	Thaumarchaeota	Nitrososphaeria	Nitrososphaerales	Nitrososphaeraceae
4	Bacteria	Proteobacteria	Gammaproteobacteria	Enterobacteriales	Enterobacteriaceae	Pantoea
4	Bacteria	Bacteroidetes	Bacteroidia	Chitinophagales	Chitinophagaceae	uncultured
4	Bacteria	Proteobacteria	Gammaproteobacteria	Betaproteobacteriales	Nitrosomonadaceae	MND1
4	Bacteria	Proteobacteria	Alphaproteobacteria	Caulobacterales	Caulobacteraceae
4	Bacteria	Proteobacteria	Gammaproteobacteria	Betaproteobacteriales	Burkholderiaceae	Duganella
4	Bacteria	Planctomycetes	Planctomycetacia	Planctomycetales	uncultured
4	Bacteria	Proteobacteria	Gammaproteobacteria	Betaproteobacteriales	Burkholderiaceae
4	Bacteria	Bacteroidetes	Bacteroidia	Chitinophagales	Chitinophagaceae
4	Bacteria	Bacteroidetes	Bacteroidia	Chitinophagales	Chitinophagaceae
4	Bacteria	Acidobacteria	Blastocatellia (Subgroup 4)	11-24	uncultured Acidobacteriales bacterium	uncultured Acidobacteriales bacterium	uncultured Acidobacteriales bacterium
4	Bacteria	Planctomycetes	Planctomycetacia	Gemmatales	Gemmataceae	Gemmata
4	Bacteria	Planctomycetes	Planctomycetacia	Gemmatales	Gemmataceae	uncultured
4	Bacteria	Proteobacteria	Alphaproteobacteria	Elsterales	uncultured
4	Bacteria	Proteobacteria	Gammaproteobacteria	Steroidobacterales	Steroidobacteraceae	Steroidobacter
4	Bacteria	Proteobacteria	Gammaproteobacteria	Steroidobacterales	Steroidobacteraceae	Steroidobacter
4	Bacteria	Chloroflexi	AD3	uncultured forest soil bacterium	uncultured forest soil bacterium	uncultured forest soil bacterium	uncultured forest soil bacterium
4	Bacteria	Acidobacteria	Holophagae	Subgroup 7	uncultured candidate division OS-K bacterium	uncultured candidate division OS-K bacterium	uncultured candidate division OS-K bacterium
4	Bacteria	Proteobacteria	Alphaproteobacteria	Micropepsales	Micropepsaceae	uncultured
4	Bacteria	Proteobacteria	Gammaproteobacteria	Gammaproteobacteria Incertae Sedis	Unknown Family	Acidibacter
4	Bacteria	Proteobacteria	Deltaproteobacteria	Oligoflexales	Oligoflexaceae	Oligoflexus
4	Bacteria	Proteobacteria	Gammaproteobacteria	Xanthomonadales	Xanthomonadaceae	Lysobacter
4	Bacteria	Planctomycetes	Planctomycetacia	Planctomycetales	uncultured
4	Bacteria	Chloroflexi	KD4-96	bacterium Ellin6529	bacterium Ellin6529	bacterium Ellin6529	bacterium Ellin6529
4	Bacteria	Actinobacteria	Actinobacteria	Propionibacteriales	Nocardioidaceae	Nocardioides
4	Bacteria	Chloroflexi	Chloroflexia	Thermomicrobiales	JG30-KF-CM45	uncultured soil bacterium	uncultured soil bacterium
4	Bacteria	Chloroflexi	Chloroflexia	Thermomicrobiales	JG30-KF-CM45	uncultured soil bacterium	uncultured soil bacterium
4	Bacteria	Actinobacteria	Actinobacteria	Pseudonocardiales	Pseudonocardiaceae
4	Bacteria	Actinobacteria	Actinobacteria	Pseudonocardiales	Pseudonocardiaceae
4	Bacteria	Acidobacteria	Acidobacteriia	Solibacterales	Solibacteraceae (Subgroup 3)	Candidatus Solibacter
4	Bacteria	Proteobacteria	Deltaproteobacteria	Myxococcales	Haliangiaceae	Haliangium
4	Bacteria	Actinobacteria	Thermoleophilia	Gaiellales	uncultured
4	Bacteria	Proteobacteria	Gammaproteobacteria	Betaproteobacteriales	SC-I-84
4	Bacteria	Proteobacteria	Gammaproteobacteria	Betaproteobacteriales	SC-I-84
4	Bacteria	Proteobacteria	Gammaproteobacteria	Betaproteobacteriales	SC-I-84
4	Bacteria	Proteobacteria	Alphaproteobacteria	Caulobacterales	Caulobacteraceae
4	Bacteria	Proteobacteria	Alphaproteobacteria	Caulobacterales	Caulobacteraceae
4	Bacteria	Actinobacteria	Thermoleophilia	uncultured	uncultured bacterium	uncultured bacterium	uncultured bacterium
4	Bacteria	Actinobacteria	Thermoleophilia	uncultured	uncultured bacterium	uncultured bacterium	uncultured bacterium
4	Bacteria	Actinobacteria	Thermoleophilia	uncultured	uncultured bacterium	uncultured bacterium	uncultured bacterium
4	Bacteria	Planctomycetes	Planctomycetacia	Gemmatales	Gemmataceae	Fimbriiglobus	uncultured bacterium
4	Bacteria	Proteobacteria	Gammaproteobacteria	Betaproteobacteriales	SC-I-84
4	Bacteria	Proteobacteria	Gammaproteobacteria	Betaproteobacteriales	SC-I-84
4	Bacteria	Planctomycetes	Planctomycetacia	Gemmatales	Gemmataceae	Gemmata
4	Bacteria	Planctomycetes	Planctomycetacia	Gemmatales	Gemmataceae	Gemmata
4	Bacteria	Planctomycetes	Planctomycetacia	Gemmatales	Gemmataceae	Gemmata
4	Bacteria	Actinobacteria	Acidimicrobiia	IMCC26256	uncultured Ferrimicrobium sp.	uncultured Ferrimicrobium sp.	uncultured Ferrimicrobium sp.
4	Bacteria	Actinobacteria	Acidimicrobiia	IMCC26256	uncultured Ferrimicrobium sp.	uncultured Ferrimicrobium sp.	uncultured Ferrimicrobium sp.
4	Bacteria	Bacteroidetes	Bacteroidia	Chitinophagales	Chitinophagaceae	Terrimonas
4	Bacteria	Bacteroidetes	Bacteroidia	Chitinophagales	Chitinophagaceae	Terrimonas
4	Bacteria	Planctomycetes	Planctomycetacia	Gemmatales	Gemmataceae	Gemmata
4	Bacteria	Planctomycetes	Planctomycetacia	Gemmatales	Gemmataceae	Gemmata
4	Bacteria	Proteobacteria	Alphaproteobacteria	Rhizobiales	Xanthobacteraceae	uncultured
4	Bacteria	Proteobacteria	Alphaproteobacteria	Rhizobiales	Rhizobiales Incertae Sedis	Nordella
4	Bacteria	Proteobacteria	Alphaproteobacteria	Rhizobiales	Rhizobiales Incertae Sedis	Nordella
4	Bacteria	Planctomycetes	Planctomycetacia	Pirellulales	Pirellulaceae	Pirellula	uncultured Pasteuria sp.
4	Bacteria	Planctomycetes	Planctomycetacia	Pirellulales	Pirellulaceae	Pirellula	uncultured Pasteuria sp.
4	Bacteria	Planctomycetes	Planctomycetacia	Pirellulales	Pirellulaceae	Pirellula	uncultured Pasteuria sp.
4	Bacteria	Proteobacteria	Gammaproteobacteria	Betaproteobacteriales	Chromobacteriaceae
4	Bacteria	Proteobacteria	Deltaproteobacteria	Oligoflexales	0319-6G20	uncultured Roseobacter sp.	uncultured Roseobacter sp.
4	Bacteria	Verrucomicrobia	Verrucomicrobiae	Pedosphaerales	Pedosphaeraceae	uncultured Desulfovibrio sp.	uncultured Desulfovibrio sp.
4	Bacteria	Proteobacteria	Gammaproteobacteria	Betaproteobacteriales	Burkholderiaceae
4	Bacteria	Acidobacteria	Acidobacteriia	Solibacterales	Solibacteraceae (Subgroup 3)	Candidatus Solibacter
4	Bacteria	Proteobacteria	Alphaproteobacteria	Caulobacterales	Caulobacteraceae	Caulobacter
4	Bacteria	Proteobacteria	Alphaproteobacteria	Caulobacterales	Caulobacteraceae	Phenylobacterium
4	Bacteria	Proteobacteria	Alphaproteobacteria	Rhizobiales	KF-JG30-B3
4	Bacteria	Proteobacteria	Alphaproteobacteria	Reyranellales	Reyranellaceae	Reyranella
4	Bacteria	Proteobacteria	Alphaproteobacteria	Reyranellales	Reyranellaceae	Reyranella
4	Bacteria	Proteobacteria	Alphaproteobacteria	Reyranellales	Reyranellaceae	Reyranella
4	Bacteria	Firmicutes	Bacilli	Bacillales	Paenibacillaceae	Cohnella
4	Bacteria	Proteobacteria	Alphaproteobacteria	Reyranellales	Reyranellaceae	Reyranella	uncultured proteobacterium
4	Bacteria	Proteobacteria	Alphaproteobacteria	Reyranellales	Reyranellaceae	Reyranella	uncultured proteobacterium
4	Bacteria	Proteobacteria	Gammaproteobacteria	Pseudomonadales	Pseudomonadaceae	Pseudomonas
4	Bacteria	Proteobacteria	Gammaproteobacteria	Pseudomonadales	Pseudomonadaceae	Pseudomonas
4	Bacteria	Proteobacteria	Gammaproteobacteria	Pseudomonadales	Pseudomonadaceae	Pseudomonas
4	Bacteria	Planctomycetes	Phycisphaerae	Tepidisphaerales	WD2101 soil group
4	Bacteria	Verrucomicrobia	Verrucomicrobiae	Chthoniobacterales	Chthoniobacteraceae	Candidatus Udaeobacter
4	Bacteria	Verrucomicrobia	Verrucomicrobiae	Chthoniobacterales	Chthoniobacteraceae	Candidatus Udaeobacter
4	Bacteria	Proteobacteria	Gammaproteobacteria	Xanthomonadales	Xanthomonadaceae	Luteimonas
4	Bacteria	Planctomycetes	Planctomycetacia	Gemmatales	Gemmataceae	Gemmata
4	Bacteria	Proteobacteria	Deltaproteobacteria	Myxococcales	Polyangiaceae	Pajaroellobacter
4	Bacteria	Proteobacteria	Deltaproteobacteria	Myxococcales	Polyangiaceae	Pajaroellobacter
4	Bacteria	Proteobacteria	Deltaproteobacteria	Myxococcales	Polyangiaceae	Pajaroellobacter
4	Bacteria	Planctomycetes	Planctomycetacia	Pirellulales	Pirellulaceae	Pir4 lineage
4	Bacteria	Planctomycetes	Planctomycetacia	Gemmatales	Gemmataceae	Gemmata
4	Bacteria	Proteobacteria	Gammaproteobacteria	Xanthomonadales	Xanthomonadaceae	Luteimonas
4	Bacteria	Chloroflexi	Anaerolineae	SBR1031	A4b	wastewater metagenome	wastewater metagenome
4	Bacteria	Actinobacteria	Actinobacteria	Propionibacteriales	Nocardioidaceae
4	Bacteria	Actinobacteria	Actinobacteria	Propionibacteriales	Nocardioidaceae
4	Bacteria	Chloroflexi	TK10	uncultured Chloroflexus sp.	uncultured Chloroflexus sp.	uncultured Chloroflexus sp.	uncultured Chloroflexus sp.
4	Bacteria	Actinobacteria	Thermoleophilia	Gaiellales	uncultured	bacterium Ellin6517	bacterium Ellin6517
4	Bacteria	Proteobacteria	Deltaproteobacteria	Myxococcales	BIrii41
4	Bacteria	Proteobacteria	Deltaproteobacteria	Myxococcales	BIrii41
4	Bacteria	Proteobacteria	Deltaproteobacteria	Myxococcales	BIrii41
4	Bacteria	Proteobacteria	Deltaproteobacteria	Myxococcales	BIrii41
4	Bacteria	Planctomycetes	Planctomycetacia	Pirellulales	Pirellulaceae	Pir4 lineage	Planctomycetaceae bacterium LX124
4	Bacteria	Actinobacteria	Actinobacteria	Propionibacteriales	Nocardioidaceae
4	Bacteria	Actinobacteria	Actinobacteria	Propionibacteriales	Nocardioidaceae
4	Bacteria	Actinobacteria	Actinobacteria	Propionibacteriales	Nocardioidaceae
4	Bacteria	Actinobacteria	Actinobacteria	Frankiales	Nakamurellaceae	Nakamurella
4	Bacteria	Actinobacteria	Actinobacteria	Pseudonocardiales	Pseudonocardiaceae
4	Bacteria	Actinobacteria	Actinobacteria	Pseudonocardiales	Pseudonocardiaceae
4	Bacteria	Planctomycetes	Planctomycetacia	Pirellulales	Pirellulaceae	Pir4 lineage
4	Bacteria	Planctomycetes	Planctomycetacia	Pirellulales	Pirellulaceae	Pir4 lineage
4	Bacteria	Proteobacteria	Alphaproteobacteria	Azospirillales	Inquilinaceae	Inquilinus
4	Bacteria	Actinobacteria	Actinobacteria	Pseudonocardiales	Pseudonocardiaceae	Actinophytocola
4	Bacteria	Planctomycetes	Planctomycetacia	Isosphaerales	Isosphaeraceae	Singulisphaera
4	Bacteria	Planctomycetes	Planctomycetacia	Isosphaerales	Isosphaeraceae	Singulisphaera
4	Bacteria	Verrucomicrobia	Verrucomicrobiae	Pedosphaerales	Pedosphaeraceae	Pedosphaera	Pedosphaera parvula Ellin514
4	Bacteria	Bacteroidetes	Bacteroidia	Chitinophagales	Chitinophagaceae	Terrimonas
4	Bacteria	Planctomycetes	Planctomycetacia	Pirellulales	Pirellulaceae	uncultured
4	Bacteria	Proteobacteria	Alphaproteobacteria	Rhizobiales	Methyloligellaceae	uncultured	uncultured Hyphomicrobiaceae bacterium
4	Bacteria	Proteobacteria	Alphaproteobacteria	Rhizobiales	Methyloligellaceae	uncultured	uncultured Hyphomicrobiaceae bacterium
4	Bacteria	Actinobacteria	Actinobacteria	Frankiales	Frankiaceae	Jatrophihabitans
4	Bacteria	Actinobacteria	Actinobacteria	Frankiales	Frankiaceae	Jatrophihabitans
4	Bacteria	Actinobacteria	Actinobacteria	Frankiales	Frankiaceae	Jatrophihabitans
4	Bacteria	Bacteroidetes	Bacteroidia	Flavobacteriales	Crocinitomicaceae	Fluviicola
4	Bacteria	Chloroflexi	Chloroflexia	Thermomicrobiales	JG30-KF-CM45
4	Bacteria	Chloroflexi	Chloroflexia	Thermomicrobiales	JG30-KF-CM45
4	Bacteria	Planctomycetes	Planctomycetacia	Isosphaerales	Isosphaeraceae	Aquisphaera
4	Bacteria	Planctomycetes	Planctomycetacia	Gemmatales	Gemmataceae	uncultured	uncultured Planctomycetia bacterium
4	Bacteria	Bacteroidetes	Bacteroidia	Cytophagales	Spirosomaceae	Dyadobacter
4	Bacteria	Proteobacteria	Alphaproteobacteria	Rhizobiales	Beijerinckiaceae	Microvirga
4	Bacteria	Chloroflexi	Chloroflexia	Chloroflexales	Roseiflexaceae	uncultured	uncultured bacterium
4	Bacteria	Chloroflexi	Chloroflexia	Chloroflexales	Roseiflexaceae	uncultured	uncultured bacterium
4	Bacteria	Chloroflexi	Chloroflexia	Chloroflexales	Roseiflexaceae	uncultured	uncultured bacterium
4	Bacteria	Acidobacteria	Acidobacteriia	Solibacterales	Solibacteraceae (Subgroup 3)	Candidatus Solibacter
4	Bacteria	Acidobacteria	Acidobacteriia	Solibacterales	Solibacteraceae (Subgroup 3)	Candidatus Solibacter
4	Bacteria	Acidobacteria	Acidobacteriia	Solibacterales	Solibacteraceae (Subgroup 3)	Candidatus Solibacter
4	Bacteria	Actinobacteria	Actinobacteria	Corynebacteriales	Mycobacteriaceae	Mycobacterium
4	Bacteria	Verrucomicrobia	Verrucomicrobiae	Chthoniobacterales	Chthoniobacteraceae	Candidatus Udaeobacter
4	Bacteria	Proteobacteria	Deltaproteobacteria	Myxococcales	BIrii41	uncultured proteobacterium	uncultured proteobacterium
4	Bacteria	Proteobacteria	Deltaproteobacteria	Myxococcales	BIrii41	uncultured proteobacterium	uncultured proteobacterium
4	Bacteria	Proteobacteria	Alphaproteobacteria	Rhizobiales	Beijerinckiaceae
4	Bacteria	Actinobacteria	Actinobacteria	Frankiales	Frankiaceae	Jatrophihabitans
4	Bacteria	Chloroflexi	Chloroflexia	Thermomicrobiales	JG30-KF-CM45	uncultured bacterium	uncultured bacterium
4	Bacteria	Chloroflexi	Chloroflexia	Thermomicrobiales	JG30-KF-CM45	uncultured bacterium	uncultured bacterium
4	Bacteria	Chloroflexi	Chloroflexia	Thermomicrobiales	JG30-KF-CM45	uncultured bacterium	uncultured bacterium
4	Archaea	Thaumarchaeota	Nitrososphaeria	Nitrososphaerales	Nitrososphaeraceae
4	Archaea	Thaumarchaeota	Nitrososphaeria	Nitrososphaerales	Nitrososphaeraceae
4	Bacteria	Planctomycetes	Planctomycetacia	Isosphaerales	Isosphaeraceae	Singulisphaera
4	Bacteria	Planctomycetes	Planctomycetacia	Isosphaerales	Isosphaeraceae	Singulisphaera
4	Bacteria	Proteobacteria	Gammaproteobacteria	Betaproteobacteriales	TRA3-20
4	Bacteria	Planctomycetes	Planctomycetacia	Gemmatales	Gemmataceae	Gemmata
4	Bacteria	Planctomycetes	Planctomycetacia	Gemmatales	Gemmataceae	Gemmata
4	Bacteria	Actinobacteria	Actinobacteria	Micrococcales	Microbacteriaceae	Leifsonia
4	Bacteria	Actinobacteria	Actinobacteria	Micrococcales	Microbacteriaceae	Leifsonia
4	Bacteria	Actinobacteria	Actinobacteria	Micrococcales	Microbacteriaceae	Leifsonia
4	Bacteria	Planctomycetes	Planctomycetacia	Pirellulales	Pirellulaceae	uncultured
4	Bacteria	Proteobacteria	Alphaproteobacteria	Rhodospirillales	Rhodospirillaceae	uncultured
4	Bacteria	Acidobacteria	Blastocatellia (Subgroup 4)	Pyrinomonadales	Pyrinomonadaceae	RB41
4	Bacteria	Proteobacteria	Alphaproteobacteria	Rhizobiales	Hyphomicrobiaceae
4	Bacteria	Proteobacteria	Alphaproteobacteria	Sphingomonadales	Sphingomonadaceae
4	Bacteria	Planctomycetes	Planctomycetacia	Gemmatales	Gemmataceae	uncultured
4	Bacteria	Actinobacteria	Thermoleophilia	Gaiellales	uncultured
4	Bacteria	Planctomycetes	Planctomycetacia	Pirellulales	Pirellulaceae	uncultured	uncultured sludge bacterium A40
4	Bacteria	Planctomycetes	Planctomycetacia	Pirellulales	Pirellulaceae	uncultured	uncultured sludge bacterium A40
4	Bacteria	Proteobacteria	Alphaproteobacteria	Rhizobiales	Xanthobacteraceae
4	Bacteria	Bacteroidetes	Bacteroidia	Chitinophagales	Chitinophagaceae
4	Bacteria	Bacteroidetes	Bacteroidia	Chitinophagales	Chitinophagaceae
4	Bacteria	Actinobacteria	Thermoleophilia	Gaiellales	uncultured
4	Bacteria	Actinobacteria	Thermoleophilia	Gaiellales	uncultured
4	Bacteria	Planctomycetes	Planctomycetacia	Planctomycetales	uncultured
4	Bacteria	Planctomycetes	Planctomycetacia	Planctomycetales	uncultured
4	Bacteria	Planctomycetes	Planctomycetacia	Planctomycetales	uncultured
4	Bacteria	Proteobacteria	Deltaproteobacteria	Myxococcales	Polyangiaceae	Pajaroellobacter
4	Bacteria	Proteobacteria	Gammaproteobacteria	Betaproteobacteriales	Burkholderiaceae	Burkholderia-Caballeronia-Paraburkholderia
4	Bacteria	Proteobacteria	Gammaproteobacteria	Betaproteobacteriales	Burkholderiaceae	Burkholderia-Caballeronia-Paraburkholderia
4	Bacteria	Proteobacteria	Gammaproteobacteria	Betaproteobacteriales	Burkholderiaceae	Burkholderia-Caballeronia-Paraburkholderia
4	Bacteria	Proteobacteria	Gammaproteobacteria	Betaproteobacteriales	Burkholderiaceae	Achromobacter
4	Bacteria	Planctomycetes	Planctomycetacia	Pirellulales	Pirellulaceae	uncultured
4	Bacteria	Verrucomicrobia	Verrucomicrobiae	Chthoniobacterales	Chthoniobacteraceae	Chthoniobacter
4	Bacteria	Verrucomicrobia	Verrucomicrobiae	Chthoniobacterales	Chthoniobacteraceae	Chthoniobacter
4	Bacteria	Planctomycetes	Phycisphaerae	Tepidisphaerales	WD2101 soil group
4	Bacteria	Planctomycetes	Phycisphaerae	Tepidisphaerales	WD2101 soil group
4	Bacteria	Planctomycetes	Phycisphaerae	Tepidisphaerales	WD2101 soil group
4	Bacteria	Planctomycetes	Planctomycetacia	Pirellulales	Pirellulaceae	uncultured
4	Bacteria	Actinobacteria	Thermoleophilia	Solirubrobacterales	67-14
4	Bacteria	Planctomycetes	Phycisphaerae	Tepidisphaerales	WD2101 soil group
4	Bacteria	Planctomycetes	Planctomycetacia	Gemmatales	Gemmataceae	Gemmata	Gemmata sp. Fl1-1
4	Bacteria	Planctomycetes	Planctomycetacia	Gemmatales	Gemmataceae	Gemmata	Gemmata sp. Fl1-1
4	Bacteria	Proteobacteria	Alphaproteobacteria	Micropepsales	Micropepsaceae	uncultured
4	Bacteria	Proteobacteria	Alphaproteobacteria	Micropepsales	Micropepsaceae	uncultured
4	Bacteria	Proteobacteria	Alphaproteobacteria	Caulobacterales	Caulobacteraceae
4	Bacteria	Proteobacteria	Alphaproteobacteria	Caulobacterales	Caulobacteraceae
4	Bacteria	Proteobacteria	Alphaproteobacteria	Caulobacterales	Caulobacteraceae
4	Bacteria	Proteobacteria	Alphaproteobacteria	Sphingomonadales	Sphingomonadaceae	Sphingobium
4	Bacteria	Armatimonadetes	Chthonomonadetes	Chthonomonadales	uncultured bacterium	uncultured bacterium	uncultured bacterium
4	Bacteria	Actinobacteria	Actinobacteria	Micromonosporales	Micromonosporaceae	Hamadaea	Hamadaea tsunoensis
4	Bacteria	Actinobacteria	Actinobacteria	Micromonosporales	Micromonosporaceae	Hamadaea	Hamadaea tsunoensis
4	Bacteria	Proteobacteria	Alphaproteobacteria	Rhizobiales	Hyphomicrobiaceae	Hyphomicrobium
4	Bacteria	Planctomycetes	Planctomycetacia	Gemmatales	Gemmataceae	Gemmata	Gemmata sp. Ha1-2
4	Bacteria	Actinobacteria	Thermoleophilia	Gaiellales	Gaiellaceae	Gaiella
4	Bacteria	Actinobacteria	Actinobacteria	Corynebacteriales	Mycobacteriaceae	Mycobacterium
4	Bacteria	Actinobacteria	Actinobacteria	Corynebacteriales	Mycobacteriaceae	Mycobacterium
4	Bacteria	Actinobacteria	Actinobacteria	Corynebacteriales	Mycobacteriaceae	Mycobacterium
4	Bacteria	Actinobacteria	Actinobacteria	Corynebacteriales	Mycobacteriaceae	Mycobacterium
4	Bacteria	Actinobacteria	Actinobacteria	Corynebacteriales	Mycobacteriaceae	Mycobacterium
4	Bacteria	Proteobacteria	Deltaproteobacteria	Myxococcales	Archangiaceae
4	Bacteria	Acidobacteria	Acidobacteriia	Acidobacteriales	Acidobacteriaceae (Subgroup 1)	uncultured	Acidobacteria bacterium AB60
4	Bacteria	Deinococcus-Thermus	Deinococci	Deinococcales	Deinococcaceae	Deinococcus
4	Bacteria	Actinobacteria	Acidimicrobiia	IMCC26256	metagenome	metagenome	metagenome
4	Bacteria	Proteobacteria	Alphaproteobacteria	Rhizobiales	KF-JG30-B3
4	Bacteria	Proteobacteria	Alphaproteobacteria	Rhizobiales	KF-JG30-B3
4	Bacteria	Planctomycetes	Planctomycetacia	Pirellulales	Pirellulaceae	Pirellula
4	Bacteria	Actinobacteria	Thermoleophilia	Solirubrobacterales	67-14
4	Bacteria	Proteobacteria	Alphaproteobacteria	Rhizobiales	Labraceae	Labrys
3	Bacteria	Proteobacteria	Alphaproteobacteria	Rhodospirillales	Rhodospirillaceae	uncultured
3	Bacteria	Proteobacteria	Alphaproteobacteria	Caulobacterales	Caulobacteraceae
3	Bacteria	Proteobacteria	Alphaproteobacteria	Caulobacterales	Caulobacteraceae
3	Bacteria	Proteobacteria	Alphaproteobacteria	Rhizobiales	Beijerinckiaceae	Methylobacterium
3	Bacteria	Spirochaetes	Leptospirae	Leptospirales	Leptospiraceae	Turneriella
3	Bacteria	Planctomycetes	Planctomycetacia	Isosphaerales	Isosphaeraceae
3	Bacteria	Planctomycetes	Planctomycetacia	Isosphaerales	Isosphaeraceae
3	Bacteria	Planctomycetes	Planctomycetacia	Isosphaerales	Isosphaeraceae
3	Bacteria	Planctomycetes	Planctomycetacia	Planctomycetales	uncultured
3	Bacteria	Planctomycetes	Planctomycetacia	Planctomycetales	uncultured
3	Bacteria	Planctomycetes	Planctomycetacia	Planctomycetales	uncultured
3	Bacteria	Chloroflexi	Chloroflexia	Chloroflexales	Roseiflexaceae	uncultured
3	Bacteria	Proteobacteria	Alphaproteobacteria	Reyranellales	Reyranellaceae	Reyranella
3	Bacteria	Proteobacteria	Alphaproteobacteria	Reyranellales	Reyranellaceae	Reyranella
3	Bacteria	Proteobacteria	Alphaproteobacteria	Reyranellales	Reyranellaceae	Reyranella
3	Bacteria	Proteobacteria	Alphaproteobacteria	Reyranellales	Reyranellaceae	Reyranella
3	Bacteria	Gemmatimonadetes	Gemmatimonadetes	Gemmatimonadales	Gemmatimonadaceae	uncultured	metagenome
3	Bacteria	Gemmatimonadetes	Gemmatimonadetes	Gemmatimonadales	Gemmatimonadaceae	uncultured	metagenome
3	Bacteria	Proteobacteria	Alphaproteobacteria	Rhizobiales	Beijerinckiaceae	Methylobacterium
3	Bacteria	Proteobacteria	Alphaproteobacteria	Rhizobiales	Beijerinckiaceae	Methylobacterium
3	Bacteria	Proteobacteria	Alphaproteobacteria	Rhizobiales	Beijerinckiaceae	Methylobacterium
3	Bacteria	Proteobacteria	Alphaproteobacteria	Rhizobiales	Beijerinckiaceae	Methylobacterium
3	Bacteria	Acidobacteria	Acidobacteriia	Acidobacteriales	Acidobacteriaceae (Subgroup 1)	Edaphobacter
3	Bacteria	Acidobacteria	Acidobacteriia	Acidobacteriales	Acidobacteriaceae (Subgroup 1)	Edaphobacter
3	Bacteria	Acidobacteria	Acidobacteriia	Acidobacteriales	Acidobacteriaceae (Subgroup 1)	Edaphobacter
3	Bacteria	Acidobacteria	Acidobacteriia	Acidobacteriales	Acidobacteriaceae (Subgroup 1)	Edaphobacter
3	Bacteria	Cyanobacteria	Melainabacteria	Vampirovibrionales	uncultured bacterium	uncultured bacterium	uncultured bacterium
3	Bacteria	Verrucomicrobia	Verrucomicrobiae	Opitutales	Opitutaceae	Lacunisphaera
3	Bacteria	Armatimonadetes	Fimbriimonadia	Fimbriimonadales	Fimbriimonadaceae	Armatimonadetes bacterium 55-13	Armatimonadetes bacterium 55-13
3	Bacteria	Acidobacteria	Acidobacteriia	Solibacterales	Solibacteraceae (Subgroup 3)	Candidatus Solibacter
3	Bacteria	Actinobacteria	Actinobacteria	Catenulisporales	Catenulisporaceae	Catenulispora	Catenulispora yoronensis
3	Bacteria	Actinobacteria	Actinobacteria	Catenulisporales	Catenulisporaceae	Catenulispora	Catenulispora yoronensis
3	Bacteria	Proteobacteria	Gammaproteobacteria	Pseudomonadales	Pseudomonadaceae	Pseudomonas
3	Bacteria	Proteobacteria	Gammaproteobacteria	Pseudomonadales	Pseudomonadaceae	Pseudomonas
3	Bacteria	Chloroflexi	Chloroflexia	Thermomicrobiales	JG30-KF-CM45
3	Bacteria	Planctomycetes	Planctomycetacia	Isosphaerales	Isosphaeraceae
3	Bacteria	Planctomycetes	Planctomycetacia	Isosphaerales	Isosphaeraceae
3	Bacteria	Planctomycetes	Planctomycetacia	Isosphaerales	Isosphaeraceae
3	Bacteria	Actinobacteria	Actinobacteria	Pseudonocardiales	Pseudonocardiaceae	Pseudonocardia
3	Bacteria	Planctomycetes	Planctomycetacia	Gemmatales	Gemmataceae	Fimbriiglobus	Gemmata sp. Wa1-6
3	Bacteria	Planctomycetes	Planctomycetacia	Gemmatales	Gemmataceae	Fimbriiglobus	Gemmata sp. Wa1-6
3	Bacteria	Planctomycetes	Planctomycetacia	Gemmatales	Gemmataceae	Fimbriiglobus	Gemmata sp. Wa1-6
3	Bacteria	Planctomycetes	Planctomycetacia	Gemmatales	Gemmataceae	Fimbriiglobus	Gemmata sp. Wa1-6
3	Bacteria	Planctomycetes	Phycisphaerae	Tepidisphaerales	WD2101 soil group
3	Bacteria	Proteobacteria	Alphaproteobacteria	Rhizobiales	Rhizobiales Incertae Sedis	Nordella
3	Bacteria	Actinobacteria	Thermoleophilia	Solirubrobacterales	Solirubrobacteraceae	Conexibacter
3	Bacteria	Actinobacteria	Thermoleophilia	Solirubrobacterales	Solirubrobacteraceae	Conexibacter
3	Bacteria	Actinobacteria	Thermoleophilia	Solirubrobacterales	Solirubrobacteraceae	Conexibacter
3	Bacteria	Actinobacteria	Thermoleophilia	Solirubrobacterales	Solirubrobacteraceae	Conexibacter
3	Bacteria	Actinobacteria	Thermoleophilia	Solirubrobacterales	Solirubrobacteraceae	Conexibacter
3	Bacteria	Actinobacteria	Actinobacteria	Micrococcales	Microbacteriaceae
3	Bacteria	Actinobacteria	Thermoleophilia	Gaiellales	uncultured
3	Bacteria	Proteobacteria	Deltaproteobacteria	Myxococcales	Polyangiaceae
3	Bacteria	Proteobacteria	Deltaproteobacteria	Myxococcales	Polyangiaceae
3	Bacteria	Chloroflexi	Ktedonobacteria	C0119	uncultured soil bacterium	uncultured soil bacterium	uncultured soil bacterium
3	Bacteria	Actinobacteria	Actinobacteria	Frankiales	uncultured
3	Bacteria	Actinobacteria	Actinobacteria	Micrococcales	Micrococcaceae	Arthrobacter
3	Bacteria	Proteobacteria	Gammaproteobacteria	Betaproteobacteriales	Burkholderiaceae
3	Bacteria	Proteobacteria	Gammaproteobacteria	Betaproteobacteriales	Burkholderiaceae
3	Bacteria	Planctomycetes	Planctomycetacia	Pirellulales	Pirellulaceae	uncultured
3	Bacteria	Planctomycetes	Planctomycetacia	Pirellulales	Pirellulaceae	uncultured
3	Bacteria	Proteobacteria	Alphaproteobacteria	uncultured	uncultured Bradyrhizobiaceae bacterium	uncultured Bradyrhizobiaceae bacterium	uncultured Bradyrhizobiaceae bacterium
3	Bacteria	Verrucomicrobia	Verrucomicrobiae	Verrucomicrobiales	Rubritaleaceae	Luteolibacter
3	Bacteria	Proteobacteria	Alphaproteobacteria	Rhizobiales	Rhizobiaceae	Allorhizobium-Neorhizobium-Pararhizobium-Rhizobium
3	Bacteria	Chloroflexi	Dehalococcoidia	S085	uncultured bacterium 5G4	uncultured bacterium 5G4	uncultured bacterium 5G4
3	Bacteria	Chloroflexi	Dehalococcoidia	S085	uncultured bacterium 5G4	uncultured bacterium 5G4	uncultured bacterium 5G4
3	Bacteria	Chloroflexi	Dehalococcoidia	S085	uncultured bacterium 5G4	uncultured bacterium 5G4	uncultured bacterium 5G4
3	Bacteria	Chloroflexi	Dehalococcoidia	S085	uncultured bacterium 5G4	uncultured bacterium 5G4	uncultured bacterium 5G4
3	Bacteria	Chloroflexi	Dehalococcoidia	S085	uncultured bacterium 5G4	uncultured bacterium 5G4	uncultured bacterium 5G4
3	Bacteria	Chloroflexi	Dehalococcoidia	S085	uncultured bacterium 5G4	uncultured bacterium 5G4	uncultured bacterium 5G4
3	Bacteria	Chloroflexi	Dehalococcoidia	S085	uncultured bacterium 5G4	uncultured bacterium 5G4	uncultured bacterium 5G4
3	Bacteria	Verrucomicrobia	Verrucomicrobiae	Chthoniobacterales	Chthoniobacteraceae	Chthoniobacter	uncultured bacterium
3	Bacteria	Proteobacteria	Alphaproteobacteria	Micropepsales	Micropepsaceae	uncultured
3	Bacteria	Actinobacteria	Thermoleophilia	Gaiellales	uncultured
3	Bacteria	Proteobacteria	Gammaproteobacteria	Betaproteobacteriales	Burkholderiaceae	Cupriavidus
3	Bacteria	Planctomycetes	Phycisphaerae	Tepidisphaerales	WD2101 soil group
3	Bacteria	Planctomycetes	Phycisphaerae	Tepidisphaerales	WD2101 soil group
3	Bacteria	Proteobacteria	Deltaproteobacteria	Myxococcales	Haliangiaceae	Haliangium
3	Bacteria	Proteobacteria	Deltaproteobacteria	Myxococcales	Haliangiaceae	Haliangium
3	Bacteria	Planctomycetes	Phycisphaerae	Tepidisphaerales	CPla-3 termite group
3	Bacteria	Planctomycetes	Phycisphaerae	Tepidisphaerales	CPla-3 termite group
3	Bacteria	Planctomycetes	Phycisphaerae	Tepidisphaerales	CPla-3 termite group
3	Bacteria	Planctomycetes	Phycisphaerae	Tepidisphaerales	CPla-3 termite group
3	Bacteria	Proteobacteria	Alphaproteobacteria	Rhizobiales	Rhizobiales Incertae Sedis	Bauldia
3	Bacteria	Proteobacteria	Alphaproteobacteria	Rhizobiales	Rhizobiales Incertae Sedis	Bauldia
3	Bacteria	Proteobacteria	Alphaproteobacteria	Rhizobiales	Rhizobiales Incertae Sedis	Bauldia
3	Bacteria	Planctomycetes	Phycisphaerae	Tepidisphaerales	WD2101 soil group
3	Bacteria	Planctomycetes	Planctomycetacia	Gemmatales	Gemmataceae	uncultured
3	Bacteria	Planctomycetes	Planctomycetacia	Gemmatales	Gemmataceae	uncultured
3	Bacteria	Chloroflexi	Dehalococcoidia	S085	metagenome	metagenome	metagenome
3	Bacteria	Armatimonadetes	Fimbriimonadia	Fimbriimonadales	Fimbriimonadaceae
3	Bacteria	Actinobacteria	Thermoleophilia	Gaiellales	uncultured
3	Bacteria	Actinobacteria	Thermoleophilia	Gaiellales	uncultured
3	Bacteria	Actinobacteria	Thermoleophilia	Gaiellales	uncultured
3	Bacteria	Chloroflexi	TK10	uncultured Chloroflexus sp.	uncultured Chloroflexus sp.	uncultured Chloroflexus sp.	uncultured Chloroflexus sp.
3	Bacteria	Chloroflexi	TK10	uncultured Chloroflexus sp.	uncultured Chloroflexus sp.	uncultured Chloroflexus sp.	uncultured Chloroflexus sp.
3	Bacteria	Proteobacteria	Gammaproteobacteria	Xanthomonadales	Rhodanobacteraceae	Dokdonella
3	Bacteria	Planctomycetes	Planctomycetacia	Gemmatales	Gemmataceae	Gemmata
3	Bacteria	Planctomycetes	Planctomycetacia	Gemmatales	Gemmataceae	Gemmata
3	Bacteria	Planctomycetes	Planctomycetacia	Gemmatales	Gemmataceae	Gemmata
3	Bacteria	Actinobacteria	Actinobacteria	Propionibacteriales	Nocardioidaceae	Aeromicrobium
3	Bacteria	Proteobacteria	Gammaproteobacteria	Betaproteobacteriales	Nitrosomonadaceae	IS-44
3	Bacteria	Proteobacteria	Gammaproteobacteria	Betaproteobacteriales	Nitrosomonadaceae	IS-44
3	Bacteria	Proteobacteria	Gammaproteobacteria	Betaproteobacteriales	Nitrosomonadaceae	IS-44
3	Bacteria	Proteobacteria	Gammaproteobacteria	Betaproteobacteriales	Nitrosomonadaceae	IS-44
3	Bacteria	Proteobacteria	Gammaproteobacteria	Betaproteobacteriales	Nitrosomonadaceae	MND1
3	Bacteria	Proteobacteria	Gammaproteobacteria	Betaproteobacteriales	Nitrosomonadaceae	MND1
3	Bacteria	Proteobacteria	Alphaproteobacteria	Sphingomonadales	Sphingomonadaceae	Sphingomonas
3	Bacteria	Proteobacteria	Alphaproteobacteria	Sphingomonadales	Sphingomonadaceae	Sphingomonas
3	Bacteria	Proteobacteria	Alphaproteobacteria	Sphingomonadales	Sphingomonadaceae	Sphingomonas
3	Bacteria	Chloroflexi	Chloroflexia	Thermomicrobiales	JG30-KF-CM45
3	Bacteria	Chloroflexi	Chloroflexia	Thermomicrobiales	JG30-KF-CM45
3	Bacteria	Chloroflexi	Chloroflexia	Thermomicrobiales	JG30-KF-CM45
3	Bacteria	Chloroflexi	Chloroflexia	Thermomicrobiales	JG30-KF-CM45
3	Bacteria	Chloroflexi	Chloroflexia	Thermomicrobiales	JG30-KF-CM45
3	Bacteria	Firmicutes	Bacilli	Bacillales	Alicyclobacillaceae	Tumebacillus
3	Bacteria	Actinobacteria	Actinobacteria	Frankiales	Geodermatophilaceae	Geodermatophilus
3	Bacteria	Proteobacteria	Gammaproteobacteria	Xanthomonadales	Rhodanobacteraceae	Dyella
3	Bacteria	Proteobacteria	Alphaproteobacteria	Rhizobiales	Xanthobacteraceae	uncultured
3	Bacteria	Acidobacteria	Acidobacteriia	Solibacterales	Solibacteraceae (Subgroup 3)	Bryobacter
3	Bacteria	Proteobacteria	Alphaproteobacteria	Micropepsales	Micropepsaceae	uncultured
3	Bacteria	Verrucomicrobia	Verrucomicrobiae	Opitutales	Opitutaceae	Lacunisphaera
3	Bacteria	Verrucomicrobia	Verrucomicrobiae	Opitutales	Opitutaceae	Lacunisphaera
3	Bacteria	Verrucomicrobia	Verrucomicrobiae	Opitutales	Opitutaceae	Lacunisphaera
3	Bacteria	Proteobacteria	Gammaproteobacteria	Enterobacteriales	Enterobacteriaceae	Pantoea
3	Bacteria	Bacteroidetes	Bacteroidia	Chitinophagales	Chitinophagaceae	uncultured
3	Bacteria	Actinobacteria	Actinobacteria	Micromonosporales	Micromonosporaceae	Hamadaea
3	Bacteria	Bacteroidetes	Bacteroidia	Cytophagales	Microscillaceae	Siphonobacter
3	Bacteria	Actinobacteria	Acidimicrobiia	IMCC26256	uncultured Acidimicrobiales bacterium	uncultured Acidimicrobiales bacterium	uncultured Acidimicrobiales bacterium
3	Bacteria	Proteobacteria	Alphaproteobacteria	Rhizobiales	Beijerinckiaceae	Methylobacterium
3	Bacteria	Verrucomicrobia	Verrucomicrobiae	Opitutales	Opitutaceae	Opitutus
3	Bacteria	Proteobacteria	Gammaproteobacteria	Betaproteobacteriales	Nitrosomonadaceae	MND1
3	Bacteria	Proteobacteria	Gammaproteobacteria	Betaproteobacteriales	Nitrosomonadaceae	MND1
3	Bacteria	Proteobacteria	Gammaproteobacteria	Betaproteobacteriales	Nitrosomonadaceae	MND1
3	Bacteria	Proteobacteria	Gammaproteobacteria	Betaproteobacteriales	Nitrosomonadaceae	MND1
3	Bacteria	Proteobacteria	Gammaproteobacteria	Betaproteobacteriales	Methylophilaceae	Methylophilus
3	Bacteria	Proteobacteria	Gammaproteobacteria	Betaproteobacteriales	Methylophilaceae	Methylophilus
3	Bacteria	Proteobacteria	Gammaproteobacteria	Betaproteobacteriales	Burkholderiaceae	Duganella
3	Bacteria	Planctomycetes	Planctomycetacia	Isosphaerales	Isosphaeraceae	Singulisphaera
3	Bacteria	Actinobacteria	Actinobacteria	Corynebacteriales	Nocardiaceae	Rhodococcus
3	Bacteria	Actinobacteria	Actinobacteria	Corynebacteriales	Nocardiaceae	Rhodococcus
3	Bacteria	Actinobacteria	Thermoleophilia	Solirubrobacterales	67-14
3	Bacteria	Actinobacteria	Thermoleophilia	Solirubrobacterales	67-14
3	Bacteria	Planctomycetes	Planctomycetacia	Gemmatales	Gemmataceae	uncultured
3	Bacteria	Planctomycetes	Planctomycetacia	Gemmatales	Gemmataceae	uncultured
3	Bacteria	Planctomycetes	Planctomycetacia	Gemmatales	Gemmataceae	uncultured
3	Bacteria	Proteobacteria	Alphaproteobacteria	Elsterales	uncultured
3	Bacteria	Proteobacteria	Alphaproteobacteria	Elsterales	uncultured
3	Bacteria	Proteobacteria	Alphaproteobacteria	Elsterales	uncultured
3	Bacteria	Proteobacteria	Gammaproteobacteria	Steroidobacterales	Steroidobacteraceae	Steroidobacter
3	Bacteria	Proteobacteria	Alphaproteobacteria	Rhodospirillales	Rhodospirillaceae	uncultured
3	Bacteria	Planctomycetes	BD7-11	uncultured bacterium	uncultured bacterium	uncultured bacterium	uncultured bacterium
3	Bacteria	Proteobacteria	Deltaproteobacteria	Oligoflexales	0319-6G20
3	Bacteria	Proteobacteria	Alphaproteobacteria	Rhizobiales	Rhizobiales Incertae Sedis	Nordella	Nordella oligomobilis
3	Bacteria	Proteobacteria	Gammaproteobacteria	Gammaproteobacteria Incertae Sedis	Unknown Family	Acidibacter
3	Bacteria	Proteobacteria	Gammaproteobacteria	Gammaproteobacteria Incertae Sedis	Unknown Family	Acidibacter
3	Bacteria	Proteobacteria	Deltaproteobacteria	Oligoflexales	Oligoflexaceae	Oligoflexus
3	Bacteria	Proteobacteria	Gammaproteobacteria	Xanthomonadales	Xanthomonadaceae	Lysobacter
3	Bacteria	Planctomycetes	Planctomycetacia	Planctomycetales	uncultured
3	Bacteria	Chloroflexi	KD4-96	bacterium Ellin6529	bacterium Ellin6529	bacterium Ellin6529	bacterium Ellin6529
3	Bacteria	Actinobacteria	Actinobacteria	Propionibacteriales	Nocardioidaceae	Nocardioides
3	Bacteria	Actinobacteria	Actinobacteria	Propionibacteriales	Nocardioidaceae	Nocardioides
3	Bacteria	Actinobacteria	Actinobacteria	Propionibacteriales	Nocardioidaceae	Nocardioides
3	Bacteria	Chloroflexi	Chloroflexia	Thermomicrobiales	JG30-KF-CM45	uncultured soil bacterium	uncultured soil bacterium
3	Bacteria	Actinobacteria	Thermoleophilia	Solirubrobacterales	Solirubrobacteraceae	JCM 18997	uncultured bacterium
3	Bacteria	Actinobacteria	Thermoleophilia	Solirubrobacterales	Solirubrobacteraceae	JCM 18997	uncultured bacterium
3	Bacteria	Acidobacteria	Acidobacteriia	Solibacterales	Solibacteraceae (Subgroup 3)	Candidatus Solibacter
3	Bacteria	Proteobacteria	Deltaproteobacteria	Myxococcales	Haliangiaceae	Haliangium
3	Bacteria	Actinobacteria	Thermoleophilia	Gaiellales	uncultured
3	Bacteria	Actinobacteria	Thermoleophilia	Gaiellales	uncultured
3	Bacteria	Proteobacteria	Gammaproteobacteria	Betaproteobacteriales	Burkholderiaceae	Burkholderia-Caballeronia-Paraburkholderia
3	Bacteria	Acidobacteria	Acidobacteriia	Acidobacteriales	uncultured
3	Bacteria	Actinobacteria	Thermoleophilia	Solirubrobacterales	67-14
3	Bacteria	Actinobacteria	Thermoleophilia	Solirubrobacterales	67-14
3	Bacteria	Proteobacteria	Gammaproteobacteria	Betaproteobacteriales	SC-I-84
3	Bacteria	Proteobacteria	Gammaproteobacteria	Betaproteobacteriales	SC-I-84
3	Bacteria	Proteobacteria	Gammaproteobacteria	Betaproteobacteriales	SC-I-84
3	Bacteria	Proteobacteria	Gammaproteobacteria	Betaproteobacteriales	SC-I-84
3	Bacteria	Proteobacteria	Gammaproteobacteria	Betaproteobacteriales	SC-I-84
3	Bacteria	Proteobacteria	Gammaproteobacteria	Betaproteobacteriales	SC-I-84
3	Bacteria	Proteobacteria	Alphaproteobacteria	Caulobacterales	Caulobacteraceae
3	Bacteria	Actinobacteria	Thermoleophilia	uncultured	uncultured bacterium	uncultured bacterium	uncultured bacterium
3	Bacteria	Actinobacteria	Thermoleophilia	uncultured	uncultured bacterium	uncultured bacterium	uncultured bacterium
3	Bacteria	Planctomycetes	Planctomycetacia	Gemmatales	Gemmataceae	Fimbriiglobus	uncultured bacterium
3	Bacteria	Planctomycetes	Planctomycetacia	Gemmatales	Gemmataceae	Fimbriiglobus	uncultured bacterium
3	Bacteria	Planctomycetes	Planctomycetacia	Gemmatales	Gemmataceae	Fimbriiglobus	uncultured bacterium
3	Bacteria	Planctomycetes	Planctomycetacia	Gemmatales	Gemmataceae	Gemmata	Gemmata sp. Fl1-1
3	Bacteria	Proteobacteria	Gammaproteobacteria	Betaproteobacteriales	SC-I-84
3	Bacteria	Proteobacteria	Gammaproteobacteria	Betaproteobacteriales	SC-I-84
3	Bacteria	Proteobacteria	Gammaproteobacteria	Betaproteobacteriales	SC-I-84
3	Bacteria	Proteobacteria	Deltaproteobacteria	Myxococcales	Haliangiaceae	Haliangium
3	Bacteria	Planctomycetes	Planctomycetacia	Gemmatales	Gemmataceae	Gemmata
3	Bacteria	Planctomycetes	Planctomycetacia	Gemmatales	Gemmataceae	Gemmata
3	Bacteria	Planctomycetes	Planctomycetacia	Gemmatales	Gemmataceae	Gemmata
3	Bacteria	Planctomycetes	Planctomycetacia	Gemmatales	Gemmataceae	Gemmata
3	Bacteria	Planctomycetes	Planctomycetacia	Gemmatales	Gemmataceae	Gemmata
3	Bacteria	Actinobacteria	Acidimicrobiia	IMCC26256	uncultured Ferrimicrobium sp.	uncultured Ferrimicrobium sp.	uncultured Ferrimicrobium sp.
3	Bacteria	Actinobacteria	Acidimicrobiia	IMCC26256	uncultured Ferrimicrobium sp.	uncultured Ferrimicrobium sp.	uncultured Ferrimicrobium sp.
3	Bacteria	Actinobacteria	Acidimicrobiia	IMCC26256	uncultured Ferrimicrobium sp.	uncultured Ferrimicrobium sp.	uncultured Ferrimicrobium sp.
3	Bacteria	Proteobacteria	Deltaproteobacteria	Oligoflexales	0319-6G20	uncultured Syntrophobacteraceae bacterium	uncultured Syntrophobacteraceae bacterium
3	Bacteria	Bacteroidetes	Bacteroidia	Chitinophagales	Chitinophagaceae
3	Bacteria	Bacteroidetes	Bacteroidia	Chitinophagales	Chitinophagaceae	Terrimonas
3	Bacteria	Proteobacteria	Deltaproteobacteria	Myxococcales	BIrii41
3	Bacteria	Planctomycetes	Phycisphaerae	Tepidisphaerales	WD2101 soil group
3	Bacteria	Planctomycetes	Planctomycetacia	Gemmatales	Gemmataceae	Gemmata
3	Bacteria	Proteobacteria	Alphaproteobacteria	Rhizobiales	Rhizobiales Incertae Sedis	Nordella
3	Bacteria	Proteobacteria	Alphaproteobacteria	Rhizobiales	Rhizobiales Incertae Sedis	Nordella
3	Bacteria	Planctomycetes	Planctomycetacia	Pirellulales	Pirellulaceae	Pirellula	uncultured Pasteuria sp.
3	Bacteria	Proteobacteria	Deltaproteobacteria	Myxococcales	Polyangiaceae
3	Bacteria	Proteobacteria	Gammaproteobacteria	Betaproteobacteriales	Chromobacteriaceae
3	Bacteria	Proteobacteria	Gammaproteobacteria	Betaproteobacteriales	Chromobacteriaceae
3	Bacteria	Proteobacteria	Gammaproteobacteria	Betaproteobacteriales	Chromobacteriaceae
3	Bacteria	Verrucomicrobia	Verrucomicrobiae	Pedosphaerales	Pedosphaeraceae	uncultured Desulfovibrio sp.	uncultured Desulfovibrio sp.
3	Bacteria	Proteobacteria	Gammaproteobacteria	Betaproteobacteriales	Burkholderiaceae
3	Bacteria	Proteobacteria	Alphaproteobacteria	Micropepsales	Micropepsaceae	uncultured
3	Bacteria	Proteobacteria	Alphaproteobacteria	Micropepsales	Micropepsaceae	uncultured
3	Bacteria	Bacteroidetes	Bacteroidia	Sphingobacteriales	env.OPS 17
3	Bacteria	Proteobacteria	Alphaproteobacteria	Caulobacterales	Hyphomonadaceae	SWB02
3	Bacteria	Proteobacteria	Alphaproteobacteria	Caulobacterales	Hyphomonadaceae	SWB02
3	Bacteria	Planctomycetes	Planctomycetacia	Gemmatales	Gemmataceae	uncultured	uncultured Zavarzinella sp.
3	Bacteria	Proteobacteria	Alphaproteobacteria	Caulobacterales	Caulobacteraceae	Phenylobacterium
3	Bacteria	Proteobacteria	Alphaproteobacteria	Caulobacterales	Caulobacteraceae	Phenylobacterium
3	Bacteria	Acidobacteria	Blastocatellia (Subgroup 4)	DS-100	uncultured bacterium	uncultured bacterium	uncultured bacterium
3	Bacteria	Acidobacteria	Blastocatellia (Subgroup 4)	DS-100	uncultured bacterium	uncultured bacterium	uncultured bacterium
3	Bacteria	Acidobacteria	Blastocatellia (Subgroup 4)	DS-100	uncultured bacterium	uncultured bacterium	uncultured bacterium
3	Bacteria	Proteobacteria	Alphaproteobacteria	Reyranellales	Reyranellaceae	Reyranella
3	Bacteria	Proteobacteria	Alphaproteobacteria	Reyranellales	Reyranellaceae	Reyranella
3	Bacteria	Proteobacteria	Alphaproteobacteria	Reyranellales	Reyranellaceae	Reyranella
3	Bacteria	Firmicutes	Bacilli	Bacillales	Paenibacillaceae	Cohnella
3	Bacteria	Proteobacteria	Alphaproteobacteria	Reyranellales	Reyranellaceae	Reyranella	uncultured proteobacterium
3	Bacteria	Proteobacteria	Alphaproteobacteria	Reyranellales	Reyranellaceae	Reyranella	uncultured proteobacterium
3	Bacteria	Proteobacteria	Alphaproteobacteria	Reyranellales	Reyranellaceae	Reyranella	uncultured proteobacterium
3	Bacteria	Proteobacteria	Gammaproteobacteria	Pseudomonadales	Pseudomonadaceae	Pseudomonas
3	Bacteria	Planctomycetes	Phycisphaerae	Tepidisphaerales	WD2101 soil group
3	Bacteria	Planctomycetes	Planctomycetacia	Gemmatales	Gemmataceae	Gemmata
3	Bacteria	Planctomycetes	Planctomycetacia	Gemmatales	Gemmataceae	uncultured
3	Bacteria	Planctomycetes	Planctomycetacia	Gemmatales	Gemmataceae	uncultured
3	Bacteria	Proteobacteria	Alphaproteobacteria	Sphingomonadales	Sphingomonadaceae	Porphyrobacter
3	Bacteria	Proteobacteria	Alphaproteobacteria	Sphingomonadales	Sphingomonadaceae	Porphyrobacter
3	Bacteria	Proteobacteria	Deltaproteobacteria	Myxococcales	Polyangiaceae	Pajaroellobacter
3	Bacteria	Proteobacteria	Deltaproteobacteria	Myxococcales	Polyangiaceae	Pajaroellobacter
3	Bacteria	Proteobacteria	Deltaproteobacteria	Myxococcales	Polyangiaceae	Pajaroellobacter
3	Bacteria	Planctomycetes	Planctomycetacia	Pirellulales	Pirellulaceae	Pir4 lineage
3	Bacteria	Planctomycetes	Planctomycetacia	Pirellulales	Pirellulaceae	Pir4 lineage
3	Bacteria	Planctomycetes	Planctomycetacia	Gemmatales	Gemmataceae	Gemmata
3	Bacteria	Planctomycetes	Planctomycetacia	Gemmatales	Gemmataceae	Gemmata
3	Bacteria	Planctomycetes	Planctomycetacia	Gemmatales	Gemmataceae	Gemmata
3	Bacteria	Planctomycetes	Planctomycetacia	Gemmatales	Gemmataceae	Gemmata
3	Bacteria	Planctomycetes	Planctomycetacia	Gemmatales	Gemmataceae	Gemmata
3	Bacteria	Chloroflexi	Anaerolineae	SBR1031	A4b	wastewater metagenome	wastewater metagenome
3	Bacteria	Actinobacteria	Actinobacteria	Propionibacteriales	Nocardioidaceae
3	Bacteria	Actinobacteria	Actinobacteria	Propionibacteriales	Nocardioidaceae
3	Bacteria	Chloroflexi	TK10	uncultured Chloroflexus sp.	uncultured Chloroflexus sp.	uncultured Chloroflexus sp.	uncultured Chloroflexus sp.
3	Bacteria	Chloroflexi	TK10	uncultured Chloroflexus sp.	uncultured Chloroflexus sp.	uncultured Chloroflexus sp.	uncultured Chloroflexus sp.
3	Bacteria	Chloroflexi	TK10	uncultured Chloroflexus sp.	uncultured Chloroflexus sp.	uncultured Chloroflexus sp.	uncultured Chloroflexus sp.
3	Bacteria	Actinobacteria	Thermoleophilia	Gaiellales	uncultured	bacterium Ellin6517	bacterium Ellin6517
3	Bacteria	Actinobacteria	Thermoleophilia	Gaiellales	uncultured	bacterium Ellin6517	bacterium Ellin6517
3	Bacteria	Actinobacteria	Thermoleophilia	Gaiellales	uncultured	bacterium Ellin6517	bacterium Ellin6517
3	Bacteria	Verrucomicrobia	Verrucomicrobiae	Chthoniobacterales	Chthoniobacteraceae	Chthoniobacter
3	Bacteria	Proteobacteria	Deltaproteobacteria	Myxococcales	BIrii41
3	Bacteria	Proteobacteria	Deltaproteobacteria	Myxococcales	BIrii41
3	Bacteria	Proteobacteria	Deltaproteobacteria	Myxococcales	BIrii41
3	Bacteria	Planctomycetes	Planctomycetacia	Pirellulales	Pirellulaceae	Pir4 lineage	Planctomycetaceae bacterium LX124
3	Bacteria	Planctomycetes	Planctomycetacia	Pirellulales	Pirellulaceae	Pir4 lineage	Planctomycetaceae bacterium LX124
3	Bacteria	Planctomycetes	Planctomycetacia	Pirellulales	Pirellulaceae	Pir4 lineage	Planctomycetaceae bacterium LX124
3	Bacteria	Actinobacteria	Thermoleophilia	Gaiellales	uncultured	uncultured bacterium 5G12	uncultured bacterium 5G12
3	Bacteria	Actinobacteria	Actinobacteria	Propionibacteriales	Nocardioidaceae
3	Bacteria	Planctomycetes	Planctomycetacia	Pirellulales	Pirellulaceae	uncultured	uncultured sludge bacterium A17
3	Bacteria	Planctomycetes	Planctomycetacia	Pirellulales	Pirellulaceae	uncultured	uncultured sludge bacterium A17
3	Bacteria	Planctomycetes	Planctomycetacia	Pirellulales	Pirellulaceae	uncultured	uncultured sludge bacterium A17
3	Bacteria	Actinobacteria	Actinobacteria	Pseudonocardiales	Pseudonocardiaceae
3	Bacteria	Actinobacteria	Actinobacteria	Pseudonocardiales	Pseudonocardiaceae
3	Bacteria	Planctomycetes	Planctomycetacia	Gemmatales	Gemmataceae	Gemmata
3	Bacteria	Planctomycetes	Planctomycetacia	Pirellulales	Pirellulaceae	Pir4 lineage
3	Bacteria	Planctomycetes	Planctomycetacia	Pirellulales	Pirellulaceae	Pir4 lineage
3	Bacteria	Verrucomicrobia	Verrucomicrobiae	Verrucomicrobiales	Verrucomicrobiaceae	uncultured	uncultured Verrucomicrobia bacterium
[truncated: 1,185 more rows]
