# Supplementary material for: Effects of Inbreeding on Microbial Community Diversity of Zea mays
Source: Microorganisms. 2023 Mar 29;11(4):879. doi: 10.3390/microorganisms11040879 (PMC10145435; doi:10.3390/microorganisms11040879)
Supplement: Supplementary file 1 [file microorganisms-11-00879-s001.zip › DatasetS2_DiffAbunTables/AllTisues_InbredvsHybrid_ASV.csv]

	baseMean	log2FoldChange	lfcSE	stat	pvalue	padj	Kingdom	Phylum	Class	Order	Family	Genus	Species
f8a61aa04355e60b2aaaf1f902ce30dc	9.21869140532857	2.09806379092667	0.298674257252679	7.02458862784315	0.00000000000214697860453289	0.000000000396117552536317	Archaea	Thaumarchaeota	Nitrososphaeria	Nitrososphaerales	Nitrososphaeraceae	NA	NA
c77612d0cea78a7761e05637d8be4bec	5.0653516934776	1.14052145535584	0.250204191893091	4.55836269858807	0.00000515539505566566	0.000149133473266617	Archaea	Thaumarchaeota	Nitrososphaeria	Nitrososphaerales	Nitrososphaeraceae	NA	NA
f902947e368d991a7efdc0f90870e219	5.07902824189505	-0.947484411981483	0.234377174137479	-4.0425626576832	0.000052870178121905	0.00069675341882082	Bacteria	Acidobacteria	Acidobacteriia	Acidobacteriales	Acidobacteriaceae (Subgroup 1)	uncultured	Acidobacteria bacterium AB60
7b0016eafac53cffe9809626d3d7d7f7	5.31642853011287	-1.0293014980624	0.245023698298102	-4.20082426806783	0.0000265944962689996	0.000436149738811593	Bacteria	Acidobacteria	Acidobacteriia	Solibacterales	Solibacteraceae (Subgroup 3)	Candidatus Solibacter	NA
82602f53725970c69e0ac88ce6a1a26c	2.27110724643633	-1.45919308613156	0.245826479086912	-5.93586619127252	0.00000000292298127588956	0.000000219047612308013	Bacteria	Bacteroidetes	Bacteroidia	Cytophagales	Spirosomaceae	Spirosoma	Spirosoma oryzae
ee5ed45abe3ff2a799b0aa0ddbd8327d	10.6841630164347	-1.87597994885991	0.346560126230028	-5.41314423349077	0.0000000619275675476042	0.00000268838499118423	Bacteria	Bacteroidetes	Bacteroidia	Sphingobacteriales	Sphingobacteriaceae	Pedobacter	NA
7f44f5eec82e21c0acafd231aff4611b	1.82460434195279	0.978121623072719	0.203051977729579	4.81709971018042	0.00000145659910198508	0.0000488622789665905	Bacteria	Bacteroidetes	Bacteroidia	Chitinophagales	Chitinophagaceae	Terrimonas	NA
c468e344abd64bff0ae021cab6a90c20	1.76868286522165	-0.923894481599003	0.231727846165304	-3.98698083500909	0.000066919428855035	0.000866430499912558	Bacteria	Deinococcus-Thermus	Deinococci	Deinococcales	Deinococcaceae	Deinococcus	Deinococcus sp. N3
9fe11a5717148d08bb02bc98cfba737b	2.04899330167461	0.754858593091751	0.19151938953273	3.94142125731217	0.0000810002265991228	0.000979969954592666	Bacteria	Planctomycetes	Planctomycetacia	Pirellulales	Pirellulaceae	Pir4 lineage	NA
0438e2b82b025da1d117bfec1924fe75	3.37571379809019	-1.02109543513612	0.227044939441475	-4.4973274350355	0.00000688129713039581	0.000175117147663176	Bacteria	Planctomycetes	Planctomycetacia	Isosphaerales	Isosphaeraceae	NA	NA
106a8da07ec9c50d25986886beaa33dd	4.83114376909976	-1.16383737646407	0.246483345313479	-4.72176882776358	0.00000233802338226683	0.0000718942190047051	Bacteria	Planctomycetes	Planctomycetacia	Gemmatales	Gemmataceae	Gemmata	Gemmata-like str. CJuql4
626e8cadaf434c0bfa78c13d1dbde018	2.65759819618655	-0.987634045336422	0.225221238318096	-4.38517278704204	0.0000115893748180907	0.000253346306395076	Bacteria	Planctomycetes	BD7-11	uncultured bacterium	uncultured bacterium	uncultured bacterium	uncultured bacterium
33f15fcf2fb7bd097ed5c883f76831f8	2.24880624876489	-1.39888798283785	0.24528958439769	-5.70300604598774	0.000000011771280542873	0.000000668246541587713	Bacteria	Actinobacteria	Actinobacteria	Propionibacteriales	Nocardioidaceae	Nocardioides	NA
518f9d876b9fc00e965940834ec0396e	12.2409374552276	-1.22881544815924	0.28641487329201	-4.29033392726926	0.0000178404657156452	0.000330976137720629	Bacteria	Actinobacteria	Actinobacteria	Micrococcales	Microbacteriaceae	NA	NA
3f60c76f601f7227c9027491c1afbeb9	6.37349016610116	-1.77661816774427	0.309255777813833	-5.74481802831107	0.00000000920198919589629	0.000000617369820597406	Bacteria	Actinobacteria	Actinobacteria	Micrococcales	Microbacteriaceae	NA	NA
8bdd148e3d8e635abe4064109d57f6b2	4.88529876776419	1.06477683182254	0.242898413204532	4.38363025009119	0.0000116717810534317	0.000253346306395076	Bacteria	Actinobacteria	Actinobacteria	Micrococcales	Micrococcaceae	Paenarthrobacter	NA
e7f72ece319ebdd962ba862e893aef91	2.35726453373616	1.05436177630772	0.243081926902054	4.33747498115137	0.0000144128934425328	0.000303906153159691	Bacteria	Actinobacteria	Actinobacteria	Micrococcales	Micrococcaceae	Micrococcus	NA
fba4efff2147dd26f83bd981065e65db	14.0208277989418	-1.18677831440019	0.282252208773282	-4.20467325856593	0.0000261459589829976	0.000436149738811593	Bacteria	Actinobacteria	Thermoleophilia	Solirubrobacterales	67-14	metagenome	metagenome
e38dbf9874a8606f5a7535bf6d69ddbd	1.56110108338394	-0.925595700898749	0.222413395732318	-4.16160050904818	0.0000316024848944656	0.000496226252172672	Bacteria	Firmicutes	Bacilli	Lactobacillales	Lactobacillaceae	Lactobacillus	Lactobacillus iners AB-1
8f2cc2cd4dbe645a1ab5b709769d7aab	2.11698611573616	0.946595104050357	0.223244940072676	4.24016375798796	0.0000223356779906786	0.00038334256644467	Bacteria	Verrucomicrobia	Verrucomicrobiae	Pedosphaerales	Pedosphaeraceae	uncultured Desulfovibrio sp.	uncultured Desulfovibrio sp.
fd5fca30f0bf4f0539a26cd348eb7677	2.20934255649214	0.783211940877035	0.192814493908385	4.06199723372029	0.000048654653835219	0.000666582164942946	Bacteria	Gemmatimonadetes	Gemmatimonadetes	Gemmatimonadales	Gemmatimonadaceae	uncultured	NA
81567b17d7db8def839e25ee1bb1b89f	3.59068288168645	1.09870653784914	0.255680262517316	4.29718949375193	0.0000172977316311277	0.000330976137720629	Bacteria	Proteobacteria	Deltaproteobacteria	Myxococcales	BIrii41	NA	NA
38dc7221d094cf53c8d4cff484b582ff	1.86103389688091	-0.902357550598234	0.22752049693908	-3.96604948889439	0.0000730736963608543	0.000929799791626043	Bacteria	Proteobacteria	Gammaproteobacteria	KF-JG30-C25	uncultured gamma proteobacterium	uncultured gamma proteobacterium	uncultured gamma proteobacterium
3cbad7074216f02ba51f7baf73cb96b2	33.2613567603207	-2.20461114058181	0.348485460183557	-6.32626434233605	0.000000000251167401550643	0.0000000244238446881573	Bacteria	Proteobacteria	Gammaproteobacteria	Xanthomonadales	Rhodanobacteraceae	Rhodanobacter	NA
3825b2c2fd1ab7ab163dbf82ba257d88	33.040132693337	-1.43424515309194	0.346121824143003	-4.14375821762505	0.000034165996414451	0.000515814863465379	Bacteria	Proteobacteria	Gammaproteobacteria	Xanthomonadales	Rhodanobacteraceae	Rhodanobacter	uncultured Xanthomonadaceae bacterium
696728884a83d75c3be4e5fcea6a01b5	4.88131044289834	1.35562088069157	0.257410523464686	5.2663770790923	0.000000139142337433646	0.00000513435225130154	Bacteria	Proteobacteria	Gammaproteobacteria	Xanthomonadales	Xanthomonadaceae	Lysobacter	NA
9e9fd98bf539e174764913aabfc6653c	9.54167145351261	-1.73829069597466	0.328353770745607	-5.29395685643399	0.000000119697683908851	0.00000464931003814378	Bacteria	Proteobacteria	Gammaproteobacteria	Betaproteobacteriales	Burkholderiaceae	Burkholderia-Caballeronia-Paraburkholderia	NA
8adc79d6926fb24296635ff5592aefc4	8.87834975257589	2.01776600770532	0.31737413470186	6.3576888822424	0.000000000204811755826677	0.0000000244238446881573	Bacteria	Proteobacteria	Gammaproteobacteria	Betaproteobacteriales	Burkholderiaceae	Burkholderia-Caballeronia-Paraburkholderia	NA
dc87af224093a934d51fa23036bc7db9	2.00802403928166	0.986368658350154	0.236891829841915	4.16379348755247	0.0000313003238923984	0.000496226252172672	Bacteria	Proteobacteria	Gammaproteobacteria	Betaproteobacteriales	Rhodocyclaceae	NA	NA
306ca21f9cbae906ea55566ff2b4a8b3	7.56230326835507	1.26465404609434	0.277896512414886	4.55080934663285	0.00000534399548652034	0.000149133473266617	Bacteria	Proteobacteria	Gammaproteobacteria	Betaproteobacteriales	Burkholderiaceae	Cupriavidus	NA
a6795cd72b8a4633e7394e7f9268f7dd	14.4096750939337	1.37891367420229	0.322373514992144	4.27737891010026	0.0000189106763595329	0.000340392174471593	Bacteria	Proteobacteria	Gammaproteobacteria	Betaproteobacteriales	Burkholderiaceae	NA	NA
4de2d7ebaf93af06cbcd2fe25ecb2b9a	1.56032270008208	0.911392004034354	0.22218993040419	4.10186007249034	0.0000409842107150187	0.000593065637405565	Bacteria	Proteobacteria	Gammaproteobacteria	Betaproteobacteriales	Burkholderiaceae	NA	NA
8d9881797d48d4e5e02c2cdd5fcb155c	6.38668832413507	2.25185016777889	0.288548758802386	7.80405425109135	0.00000000000000599494012517115	0.0000000000014747552707921	Bacteria	Proteobacteria	Gammaproteobacteria	Betaproteobacteriales	Burkholderiaceae	NA	NA
2332807853f18e52a250645f0e2c2b45	3.98557805756188	1.49153303599654	0.269624343957233	5.53189305574396	0.0000000316793040851084	0.00000155862176098733	Bacteria	Proteobacteria	Gammaproteobacteria	Betaproteobacteriales	Burkholderiaceae	NA	NA
591632b33966a0eca9a11025b1307338	3.09169067162426	-1.51841204714094	0.265361435160652	-5.72205243848521	0.0000000105244810878006	0.000000647255586899734	Bacteria	Proteobacteria	Gammaproteobacteria	Betaproteobacteriales	Burkholderiaceae	NA	NA
b82d4711585abf7bf0ee0686e7a6a70a	7.72881322611602	1.29309021123969	0.284418211772679	4.54643956580809	0.00000545610268048598	0.000149133473266617	Bacteria	Proteobacteria	Gammaproteobacteria	Betaproteobacteriales	Burkholderiaceae	NA	NA
cc14e5c747032e52f010309fc9bb9e74	2.49041247008329	0.951786194678218	0.21061708197262	4.51903609034878	0.00000621218058747718	0.000163735331198506	Bacteria	Proteobacteria	Gammaproteobacteria	Betaproteobacteriales	TRA3-20	NA	NA
89a095d1d3373924a634fabb9ae2610f	3.70346458704659	1.47436949331787	0.269224305766754	5.47636101844094	0.0000000434161473908605	0.00000200256979840344	Bacteria	Proteobacteria	Gammaproteobacteria	Betaproteobacteriales	Chromobacteriaceae	NA	NA
fc0fd579f0b7026b157eb2dbd04895de	3.5801536513025	1.15018731725967	0.281775379221153	4.08192979968254	0.0000446632888458151	0.000633875137850223	Bacteria	Proteobacteria	Gammaproteobacteria	Betaproteobacteriales	Burkholderiaceae	Massilia	NA
578c446e99df776e65c78dc59e8f697a	6.64402520959216	3.06091045039658	0.292002858701582	10.482467411474	0.000000000000000000000000103994520196791	0.000000000000000000000076747955905232	Bacteria	Proteobacteria	Gammaproteobacteria	Betaproteobacteriales	Burkholderiaceae	Duganella	NA
f47bdab5a09061bb25fe2c6f3833da72	46.6546198485104	1.69573079767431	0.378076712522811	4.4851500806784	0.00000728626304041879	0.000179242070794302	Bacteria	Proteobacteria	Gammaproteobacteria	Betaproteobacteriales	Burkholderiaceae	NA	NA
3e8771b913aa3d9904df230b13e24054	20.9506212565665	2.20268485634322	0.371237884856429	5.93335148753765	0.00000000296812482802185	0.000000219047612308013	Bacteria	Proteobacteria	Gammaproteobacteria	Betaproteobacteriales	Burkholderiaceae	Massilia	NA
c89cf55dd0f915acd99cfe7fc148f274	13.5220978826089	1.58065173764536	0.331405501297153	4.76953982797068	0.00000184647234828319	0.0000592476779579563	Bacteria	Proteobacteria	Gammaproteobacteria	Betaproteobacteriales	Burkholderiaceae	Massilia	NA
8575406920eaae6ecc6b296e53e73f2a	18.7167722112342	1.45031674991408	0.335458677256872	4.32338421463317	0.000015365379567653	0.000314990281136887	Bacteria	Proteobacteria	Gammaproteobacteria	Betaproteobacteriales	Burkholderiaceae	Herbaspirillum	NA
56dd39dfbe5eb658b4b9d075121377ef	1.97958410679461	-1.02673042702613	0.239380787445934	-4.28910957299789	0.0000179390860553186	0.000330976137720629	Bacteria	Proteobacteria	Gammaproteobacteria	Aeromonadales	Aeromonadaceae	Aeromonas	NA
94cda2930d93f669b9f87cf23de82a93	2.56850036251834	0.868925491999855	0.20455070846024	4.24797107055122	0.0000215715241694475	0.000379042496120291	Bacteria	Acidobacteria	Blastocatellia (Subgroup 4)	DS-100	uncultured bacterium	uncultured bacterium	uncultured bacterium
9895deb88d4b1588e253b5df655063a7	12.5127517098092	-1.1062863598172	0.273137446395359	-4.05029180149792	0.0000511538046368434	0.000686391051308917	Bacteria	Proteobacteria	Alphaproteobacteria	Elsterales	uncultured	NA	NA
c12416cce280e20d23b3938ec9ff2c05	2.43420696460759	-0.953853168602505	0.215174887810325	-4.43292048765151	0.00000929651574093944	0.000221317052155268	Bacteria	Proteobacteria	Alphaproteobacteria	Acetobacterales	Acetobacteraceae	NA	NA
420e120c27c3b515362aed81eb9d90ea	2.13885761638187	-1.19528810939449	0.229978418296944	-5.19739251294076	0.000000202103328952832	0.00000710248841748523	Bacteria	Proteobacteria	Alphaproteobacteria	Sphingomonadales	Sphingomonadaceae	Sphingomonas	NA
8e975dffb6326a77b8958df881c9fb3c	2.23632534342998	1.39390567937151	0.248473066834377	5.60988640390806	0.0000000202459465294381	0.00000106725060990895	Bacteria	Proteobacteria	Alphaproteobacteria	Sphingomonadales	Sphingomonadaceae	Sphingomonas	NA
ed84a29ba7a689a813e99223d4639c2c	17.6631327817442	1.92324904515713	0.293668090130626	6.54905694487152	0.0000000000579015516239846	0.00000000854626901970012	Bacteria	Proteobacteria	Alphaproteobacteria	Sphingomonadales	Sphingomonadaceae	Sphingobium	NA
646ce1f0f312c610b2e94504f3f6a35a	3.06772040072667	-0.87212077443052	0.212547515915292	-4.10318027324344	0.0000407509473163863	0.000593065637405565	Bacteria	Proteobacteria	Alphaproteobacteria	Micropepsales	Micropepsaceae	uncultured	NA
560dfda31003c1078ac7bd9f3d218c76	5.6713066152121	-1.59783465891902	0.299082092292545	-5.34246181933257	0.0000000916926886663339	0.00000375940023531969	Bacteria	Proteobacteria	Alphaproteobacteria	Rhizobiales	Beijerinckiaceae	Methylobacterium	NA
93421c9e1b8c215f05e5d4ceb0a5a628	4.88563737368739	1.06230052730288	0.240482646558696	4.41736874782606	0.00000999097015865504	0.000230416749283982	Bacteria	Proteobacteria	Alphaproteobacteria	Rhizobiales	Xanthobacteraceae	uncultured	NA
d1ba30b4f85a7c07700d94f33fc5c234	5.55929072585058	1.03402347108911	0.254596289604834	4.06142396141768	0.0000487743047519229	0.000666582164942946	Bacteria	Proteobacteria	Alphaproteobacteria	Rhizobiales	Xanthobacteraceae	NA	NA
642a83f7510d26bd4141a44a855be95a	4.31765538755164	0.882821684091828	0.222924931935634	3.96017473876241	0.0000748949403702559	0.000936821457512692	Bacteria	Proteobacteria	Alphaproteobacteria	Rhizobiales	Rhizobiales Incertae Sedis	Nordella	Nordella oligomobilis
844ea6c43f8d7eda0a86db8935f1dc01	10.8354840040478	-1.25381214506762	0.292127465294384	-4.29200364232825	0.0000177068043543329	0.000330976137720629	Bacteria	Proteobacteria	Alphaproteobacteria	Rhizobiales	Devosiaceae	Devosia	NA
736976edca4c2b1f7cb62d5de9db0b24	4.82895590454315	-0.973192161842938	0.234888470891846	-4.14320957579498	0.0000342478703384872	0.000515814863465379	Bacteria	Proteobacteria	Alphaproteobacteria	Rhizobiales	Devosiaceae	Devosia	NA
2f276f6e58e6818619ed2717ab67200f	6.51460193021893	-2.85703460661599	0.312297863020227	-9.14842829530008	0.0000000000000000000577678582892341	0.0000000000000000213163397087274	Bacteria	Proteobacteria	Alphaproteobacteria	Rhizobiales	Rhizobiaceae	NA	NA
81bb8404ca2cdd21931355a8c884e197	6.43350093150561	1.84317135293805	0.291727620622399	6.31812424550563	0.000000000264757123990865	0.0000000244238446881573	Bacteria	Proteobacteria	Alphaproteobacteria	Rhizobiales	Rhizobiaceae	Allorhizobium-Neorhizobium-Pararhizobium-Rhizobium	NA
08d5f42a6bd92c8efacfa9db498ceeff	2.80365289896515	0.943688836809254	0.239106903550923	3.94672350649331	0.0000792279612182325	0.00097450392298426	Bacteria	Proteobacteria	Alphaproteobacteria	Rhizobiales	Rhizobiaceae	Allorhizobium-Neorhizobium-Pararhizobium-Rhizobium	NA
