# Supplementary material for: Effects of Inbreeding on Microbial Community Diversity of Zea mays
Source: Microorganisms. 2023 Mar 29;11(4):879. doi: 10.3390/microorganisms11040879 (PMC10145435; doi:10.3390/microorganisms11040879)
Supplement: Supplementary file 1 [file microorganisms-11-00879-s001.zip › DatasetS2_DiffAbunTables/Rhizos_IvsH_ASV.csv]

	baseMean	log2FoldChange	lfcSE	stat	pvalue	padj	Kingdom	Phylum	Class	Order	Family	Genus	Species
8d9881797d48d4e5e02c2cdd5fcb155c	8.7872631210461	2.14269430410412	0.470951002340849	4.5497181096418	0.00000537178287017092	0.000819196887701065	Bacteria	Proteobacteria	Gammaproteobacteria	Betaproteobacteriales	Burkholderiaceae	NA	NA
420e120c27c3b515362aed81eb9d90ea	5.27980516260441	-2.93342129660727	0.472111488908567	-6.2134079884156	0.000000000518475975861013	0.000000158135172637609	Bacteria	Proteobacteria	Alphaproteobacteria	Sphingomonadales	Sphingomonadaceae	Sphingomonas	NA
