# Supplementary material for: Effects of Inbreeding on Microbial Community Diversity of Zea mays
Source: Microorganisms. 2023 Mar 29;11(4):879. doi: 10.3390/microorganisms11040879 (PMC10145435; doi:10.3390/microorganisms11040879)
Supplement: Supplementary file 1 [file microorganisms-11-00879-s001.zip › DatasetS2_DiffAbunTables/Roots_IvsH_ASV.csv]

	baseMean	log2FoldChange	lfcSE	stat	pvalue	padj	Kingdom	Phylum	Class	Order	Family	Genus	Species
d5b34ac7925dbf36ebd52d721f778600	5.79198249823481	-1.93009655830003	0.436289527661136	-4.42388926602686	0.00000969397213156051	0.000324748066407277	Bacteria	Acidobacteria	Blastocatellia (Subgroup 4)	Pyrinomonadales	Pyrinomonadaceae	RB41	NA
7f44f5eec82e21c0acafd231aff4611b	3.13750935230927	1.77228057097368	0.368191461428045	4.81347547849105	0.00000148327809182056	0.0000621122700949861	Bacteria	Bacteroidetes	Bacteroidia	Chitinophagales	Chitinophagaceae	Terrimonas	NA
626e8cadaf434c0bfa78c13d1dbde018	2.87619007395911	-1.74499827083902	0.402983657701697	-4.33019611959236	0.0000148976600930492	0.000453701466470135	Bacteria	Planctomycetes	BD7-11	uncultured bacterium	uncultured bacterium	uncultured bacterium	uncultured bacterium
696728884a83d75c3be4e5fcea6a01b5	8.4863737814066	2.78190565575056	0.45332974388845	6.1366051825514	0.000000000843035544695375	0.0000000941389691576502	Bacteria	Proteobacteria	Gammaproteobacteria	Xanthomonadales	Xanthomonadaceae	Lysobacter	NA
8d9881797d48d4e5e02c2cdd5fcb155c	4.72045116016898	2.50209012402341	0.503310408480694	4.97126640312542	0.000000665169748017721	0.0000371386442643227	Bacteria	Proteobacteria	Gammaproteobacteria	Betaproteobacteriales	Burkholderiaceae	NA	NA
2332807853f18e52a250645f0e2c2b45	18.57427898216	3.63410051447908	0.552146439346461	6.58176935593486	0.0000000000464882366494523	0.0000000155735592775665	Bacteria	Proteobacteria	Gammaproteobacteria	Betaproteobacteriales	Burkholderiaceae	NA	NA
e81b5983e6fd76a4969ff7f2ab1bd03a	2.32453071268778	-1.81897495016338	0.403146077336816	-4.51195001618156	0.00000642343274678393	0.000239094441130291	Bacteria	Proteobacteria	Gammaproteobacteria	Betaproteobacteriales	Burkholderiaceae	Massilia	NA
578c446e99df776e65c78dc59e8f697a	31.6896716544647	3.19545588649877	0.591418242978012	5.40303909194356	0.0000000655211730968196	0.00000438991859748691	Bacteria	Proteobacteria	Gammaproteobacteria	Betaproteobacteriales	Burkholderiaceae	Duganella	NA
57846cd98df3988ba283a9108e134a94	7.42073971197283	2.64799662533256	0.43993293353508	6.01909160120066	0.0000000017539859656803	0.000000146896324625725	Bacteria	Proteobacteria	Gammaproteobacteria	Betaproteobacteriales	Methylophilaceae	Methylophilus	NA
501a6ee48b44a7d5f6faa820481a2699	3.06190093083542	2.19517622138029	0.453114997440545	4.84463377681144	0.00000126845428713674	0.0000607045980272585	Bacteria	Proteobacteria	Gammaproteobacteria	Enterobacteriales	Enterobacteriaceae	Pantoea	NA
01fae3653643d20ee1106d85f17b67a9	5.26801028278866	2.88521487449304	0.457707528169161	6.3036211924107	0.000000000290770651474863	0.0000000487040841220395	Bacteria	Proteobacteria	Alphaproteobacteria	Rhizobiales	Rhizobiaceae	Allorhizobium-Neorhizobium-Pararhizobium-Rhizobium	NA
