# Supplementary material for: Effects of Inbreeding on Microbial Community Diversity of Zea mays
Source: Microorganisms. 2023 Mar 29;11(4):879. doi: 10.3390/microorganisms11040879 (PMC10145435; doi:10.3390/microorganisms11040879)
Supplement: Supplementary file 1 [file microorganisms-11-00879-s001.zip › DatasetS2_DiffAbunTables/RootvsRhizos.csv]

	baseMean	log2FoldChange	lfcSE	stat	pvalue	padj	Kingdom	Phylum	Class	Order	Family	Genus	Species
b81b44fa9c290fb7797fdd7b34cbabf5	19.5537338503812	-2.45237109976336	0.335437067748872	-7.31097226738027	0.000000000000265216273056626	0.0000000000036414615268886	Archaea	Thaumarchaeota	Nitrososphaeria	Nitrosotaleales	Nitrosotaleaceae	Candidatus Nitrosotalea	uncultured archaeon
1230d7765ed2388f908de37ade0efdd6	1.72197833885273	-1.11858283785285	0.256348457788116	-4.36352474091112	0.0000127983459017253	0.0000510164479492736	Archaea	Thaumarchaeota	Nitrososphaeria	Nitrosopumilales	Nitrosopumilaceae	Candidatus Nitrosotenuis	uncultured bacterium
4fce50300689cd05b738957e24dd7942	35.2162640314546	-3.70752768734594	0.328964897909005	-11.2702835801389	0.0000000000000000000000000000183976399011094	0.00000000000000000000000000106093056763064	Archaea	Thaumarchaeota	Nitrososphaeria	Nitrososphaerales	Nitrososphaeraceae	NA	NA
0f9e19cb798e93284bef77850a4e85fe	3.9063851051325	-2.26800630545263	0.303639772521634	-7.4693979863624	0.0000000000000805625362904947	0.00000000000112397732082706	Archaea	Thaumarchaeota	Nitrososphaeria	Nitrososphaerales	Nitrososphaeraceae	uncultured soil archaeon	uncultured soil archaeon
63a37f347166e51961940ea4b609e9a1	6.36627486816869	-3.54672602528434	0.329601113880365	-10.7606615266831	0.00000000000000000000000000527898403810567	0.00000000000000000000000024033269436639	Archaea	Thaumarchaeota	Nitrososphaeria	Nitrososphaerales	Nitrososphaeraceae	NA	NA
f8a61aa04355e60b2aaaf1f902ce30dc	15.54913999611	-3.57496698203918	0.316613095007766	-11.291279604059	0.0000000000000000000000000000144911450016583	0.000000000000000000000000000895345744745318	Archaea	Thaumarchaeota	Nitrososphaeria	Nitrososphaerales	Nitrososphaeraceae	NA	NA
c77612d0cea78a7761e05637d8be4bec	5.0653516934776	-1.83182784921204	0.257440718085873	-7.11553270528485	0.00000000000111481405803191	0.0000000000141810905911412	Archaea	Thaumarchaeota	Nitrososphaeria	Nitrososphaerales	Nitrososphaeraceae	NA	NA
4cb45925222e0a6a4ece9ee2096f59ef	14.7694974416521	-1.90288002176051	0.321094613536149	-5.92622841225671	0.00000000309971361819927	0.0000000219774777028063	Archaea	Thaumarchaeota	Nitrososphaeria	Nitrososphaerales	Nitrososphaeraceae	Candidatus Nitrocosmicus	NA
2e31e1ae11d5a78f4d406151a850f95b	3.79572706751136	-2.20253246480163	0.26514263534454	-8.3069720640724	0.000000000000000098175048643221	0.00000000000000184611776253013	Archaea	Thaumarchaeota	Nitrososphaeria	Nitrososphaerales	Nitrososphaeraceae	NA	NA
c26ab41a98da234b363570ee469fe811	29.370301297025	-3.20767645072384	0.320172682245244	-10.0185825606035	0.0000000000000000000000126301246480328	0.000000000000000000000455210742522847	Archaea	Thaumarchaeota	Nitrososphaeria	Nitrososphaerales	Nitrososphaeraceae	NA	NA
09842a93670750b1ebe07520e1b204d3	8.71498051468794	-2.83638002684804	0.260824680866777	-10.8746611609842	0.0000000000000000000000000015222031272584	0.0000000000000000000000000774532767693246	Bacteria	Acidobacteria	Acidobacteriia	Acidobacteriales	Acidobacteriaceae (Subgroup 1)	Acidipila	NA
225e127d4cb9380ddab2be66d9467b72	2.24984809065074	-1.514687917119	0.245007241467057	-6.18221693387241	0.000000000632075831420844	0.00000000506245920536139	Bacteria	Acidobacteria	Acidobacteriia	Solibacterales	Solibacteraceae (Subgroup 3)	Bryobacter	NA
90f5b435825e3eec634c9b21900501a7	2.41390003058346	0.798246286477899	0.212735387875845	3.75229666511226	0.000175221937780093	0.000580716383830575	Bacteria	Acidobacteria	Acidobacteriia	Solibacterales	Solibacteraceae (Subgroup 3)	Candidatus Solibacter	NA
2eb68c719abf8bc385cb19d6bb08af60	1.51320317853813	1.09739714328518	0.204823705913176	5.35776431928422	0.0000000842580498953968	0.000000458384988424643	Bacteria	Chloroflexi	Anaerolineae	SBR1031	A4b	NA	NA
a093148f14136946dcf9ff292c07deda	1.36138191022521	0.752470716840615	0.207484722423977	3.62663191800216	0.000287142153964392	0.000906488916712405	Bacteria	Chloroflexi	Anaerolineae	SBR1031	A4b	wastewater metagenome	wastewater metagenome
6f94aa8b4af45987a0307323090e3ffd	1.90320157641265	-1.35943954589978	0.236163619478573	-5.75634616754813	0.00000000859540365324664	0.0000000571924935389103	Bacteria	Chloroflexi	Dehalococcoidia	S085	uncultured bacterium 5G4	uncultured bacterium 5G4	uncultured bacterium 5G4
fe47c13db20f5e16f07bce6773017019	6.54150493009977	-2.45060670542385	0.284845138169011	-8.60329483303239	0.00000000000000000774596566521459	0.000000000000000159530007152634	Bacteria	Chloroflexi	Gitt-GS-136	uncultured bacterium	uncultured bacterium	uncultured bacterium	uncultured bacterium
acb2b22fdd69ad67daba580983ced235	6.86826662527906	-0.973114067393573	0.253532805966819	-3.83821755801073	0.000123930657033899	0.000415503947032257	Bacteria	Chloroflexi	KD4-96	bacterium Ellin6529	bacterium Ellin6529	bacterium Ellin6529	bacterium Ellin6529
c1442e06ba8b8142801cea6079095f96	3.55499329520965	2.36755662239275	0.239182680555182	9.89852867647967	0.0000000000000000000000422444030465354	0.00000000000000000000140543879366358	Bacteria	Chloroflexi	Chloroflexia	Chloroflexales	Roseiflexaceae	uncultured	uncultured bacterium
9f3762c67f58d5cd43a6fbca1a5ebe62	1.56415008691343	-1.04087848368478	0.221946008693933	-4.6897823926186	0.00000273495747486881	0.0000115967559596153	Bacteria	Chloroflexi	Ktedonobacteria	Ktedonobacterales	Ktedonobacteraceae	NA	NA
8ae64217ed70b3c10c0f134ccb79726a	2.13288372600233	-1.61955495684909	0.254679992747766	-6.35917623279147	0.00000000020283858420839	0.00000000179036097285977	Bacteria	Chloroflexi	Ktedonobacteria	Ktedonobacterales	Ktedonobacteraceae	uncultured	uncultured Ktedobacteria bacterium
c3e003c35c45b41c1cc12b23e49e4d6f	1.95374813114694	-1.15084210637577	0.240636976599429	-4.78248240415477	0.00000173143547754799	0.00000765967115228793	Bacteria	Chloroflexi	Chloroflexia	Thermomicrobiales	AKYG1722	NA	NA
c6256bb8971d2cb1ea93b2ad23575688	5.29621474805267	-1.79699435959882	0.194834895300587	-9.22316485877161	0.0000000000000000000288457840585491	0.000000000000000000693100089184583	Bacteria	Chloroflexi	Chloroflexia	Thermomicrobiales	JG30-KF-CM45	uncultured anaerobic ammonium-oxidizing bacterium	uncultured anaerobic ammonium-oxidizing bacterium
a8d1247c47556185bf39ac30f8691536	1.60386146317586	-1.28409973357116	0.253323511357735	-5.06901126819532	0.00000039988755725026	0.00000190056448912898	Bacteria	Chloroflexi	Chloroflexia	Thermomicrobiales	JG30-KF-CM45	uncultured Thermomicrobium sp.	uncultured Thermomicrobium sp.
77d2193e4b377278e469ad635c1345ec	7.71549372077711	-1.6736725234429	0.277637894488322	-6.02825679299802	0.00000000165737566479872	0.0000000122532474363324	Bacteria	Chloroflexi	Chloroflexia	Thermomicrobiales	JG30-KF-CM45	uncultured bacterium	uncultured bacterium
93bcad252b7295ba9c29dc08ebf6e044	1.71085586554936	-1.0638117034836	0.216118308584197	-4.92235808457273	0.000000855075694048201	0.00000391344166852748	Bacteria	Chloroflexi	Chloroflexia	Thermomicrobiales	JG30-KF-CM45	metagenome	metagenome
08465edd500b398e1bdd16b711daf176	2.07344870726708	-1.75278689365963	0.246409953649739	-7.11329582144697	0.00000000000113304059678761	0.0000000000142040596553809	Bacteria	Chloroflexi	Chloroflexia	Thermomicrobiales	JG30-KF-CM45	NA	NA
6a99749865e92bae38b96be21c81c691	2.07014836458995	-1.15004806549709	0.226737623027626	-5.07215366440077	0.000000393338561415112	0.00000187976715814404	Bacteria	Chloroflexi	Chloroflexia	Thermomicrobiales	JG30-KF-CM45	uncultured soil bacterium	uncultured soil bacterium
bb3f6c6901266248298d3f98797589f0	4.59652287210525	-1.59483529083451	0.236977455341205	-6.72990301350916	0.0000000000169776213862096	0.000000000185894208849003	Bacteria	Chloroflexi	Chloroflexia	Thermomicrobiales	JG30-KF-CM45	NA	NA
f9f37b83c292c1867a38fbc104c829f4	5.61845051028377	-1.55225575891608	0.232858856384881	-6.66607997228343	0.0000000000262726136163116	0.000000000271470555219279	Bacteria	Chloroflexi	Chloroflexia	Thermomicrobiales	JG30-KF-CM45	NA	NA
4743c1c4700cfbfa21f05dc7ee7143fb	4.74263565404301	-1.25351699776677	0.251370300195506	-4.98673469694642	0.000000614082981036468	0.00000284054427056976	Bacteria	Chloroflexi	Chloroflexia	Thermomicrobiales	JG30-KF-CM45	NA	NA
7a87cdda8974d360a9544ad34d5ef425	4.21705327059895	-1.33131413000174	0.265328323815977	-5.0176102982699	0.000000523181657113285	0.00000244622774812428	Bacteria	Chloroflexi	JG30-KF-CM66	uncultured Caldilinea sp.	uncultured Caldilinea sp.	uncultured Caldilinea sp.	uncultured Caldilinea sp.
1feaf0f39e7e4d010bb6e9c6ac2a16b7	2.35253039681843	-1.02643508095207	0.207051660334567	-4.95738638025648	0.000000714477994521855	0.00000328735885777343	Bacteria	Chloroflexi	Ktedonobacteria	C0119	uncultured soil bacterium	uncultured soil bacterium	uncultured soil bacterium
76039d1487adc15857a48f3976eac39a	1.93454195055582	-1.60987059236511	0.253934935810548	-6.33969716386789	0.000000000230217227528793	0.00000000199137901812406	Bacteria	Chloroflexi	Chloroflexia	Kallotenuales	AKIW781	NA	NA
40eabb85df184596d4c7d8a73d62444b	15.1945901723509	-1.76228576104273	0.295697610771992	-5.95975651085528	0.00000000252614045592024	0.0000000182092624530917	Bacteria	Rokubacteria	NC10	Rokubacteriales	metagenome	metagenome	metagenome
7d9b831a62293221b3a90f782fb58b0c	2.33106239798414	-1.05943268062006	0.225142577025148	-4.7056078624423	0.00000253110635018527	0.0000108925721040311	Bacteria	Proteobacteria	Deltaproteobacteria	Oligoflexales	0319-6G20	uncultured Syntrophobacteraceae bacterium	uncultured Syntrophobacteraceae bacterium
ce563d75a36fdfe51d73bde7edb1510a	75.1775618737794	-1.71333433853106	0.415734400523802	-4.12122339737187	0.0000376865759676753	0.000138130882254403	Bacteria	Bacteroidetes	Bacteroidia	Flavobacteriales	Weeksellaceae	Chryseobacterium	NA
e1a7b8a03cfafc3e2d57f4d7569232a5	28.1059150112999	2.44587623809839	0.255578487004259	9.56996133269084	0.00000000000000000000106945663838967	0.0000000000000000000289087497564707	Bacteria	Bacteroidetes	Bacteroidia	Sphingobacteriales	Sphingobacteriaceae	Mucilaginibacter	NA
6b8c318ff7e101c14627053d52ef1565	2.01612568724307	-1.44625312341986	0.262194078822297	-5.51596409009702	0.0000000346873087524945	0.000000205510425143204	Bacteria	Bacteroidetes	Bacteroidia	Sphingobacteriales	Sphingobacteriaceae	Mucilaginibacter	NA
d4088a736d4e6d63708ee519c9899f64	1.66942475965022	-1.281643191718	0.250534642126567	-5.11563263602697	0.000000312691125244511	0.00000153680581441195	Bacteria	Bacteroidetes	Bacteroidia	Chitinophagales	Chitinophagaceae	Chitinophaga	eubacterium sp. 22-7
ee0f4339a01c5fdc605ffa403ade1926	4.12964268512217	1.40855238045847	0.240458760286729	5.85777111542485	0.00000000469120584614579	0.0000000327249440073879	Bacteria	Bacteroidetes	Bacteroidia	Chitinophagales	Chitinophagaceae	NA	NA
59c1f11a1100904fdfe4d48020446be7	1.91539979223348	1.37539667591131	0.214649546388107	6.40763839968456	0.000000000147790911836866	0.00000000134567514461988	Bacteria	Bacteroidetes	Bacteroidia	Chitinophagales	Chitinophagaceae	NA	NA
67f521008a25d17deedf1c17878e876d	1.61887825082067	-0.984266571623678	0.244010708572394	-4.03370236241769	0.0000549048549493852	0.000198714223979992	Bacteria	Bacteroidetes	Bacteroidia	Chitinophagales	Chitinophagaceae	uncultured	NA
7f44f5eec82e21c0acafd231aff4611b	1.82460434195279	1.46138084062903	0.216450711983193	6.7515640269296	0.0000000000146259815261156	0.000000000164304857403767	Bacteria	Bacteroidetes	Bacteroidia	Chitinophagales	Chitinophagaceae	Terrimonas	NA
2027507d9559326ecd19f43c90dc4f70	2.48698469164288	1.04431619102197	0.229650577979281	4.54741372833031	0.00000543091709345444	0.0000222641861888061	Bacteria	Bacteroidetes	Bacteroidia	Chitinophagales	Chitinophagaceae	Niastella	NA
bc834a7bba678cec3d8c88e5db6e23ea	9.72966818647552	1.63418107460362	0.283635674906284	5.76154983023052	0.00000000833450488068045	0.0000000558864086960356	Bacteria	Bacteroidetes	Bacteroidia	Chitinophagales	Chitinophagaceae	Niastella	NA
bb0fd7993f0a3afdad679cf38eb8e827	2.38133599443761	1.13453456694099	0.259110048945157	4.37858188657561	0.0000119454057561162	0.0000478369258288912	Bacteria	Bacteroidetes	Bacteroidia	Flavobacteriales	Crocinitomicaceae	Fluviicola	NA
a5dce76dd95f22c459eaaf772fd623fd	1.8481459540662	-1.17882024892744	0.235030503414686	-5.01560534399036	0.000000528667482125112	0.00000245858802171087	Bacteria	Planctomycetes	Phycisphaerae	Tepidisphaerales	CPla-3 termite group	metagenome	metagenome
331830da17c1cbc83dfb2857c4ff2326	2.68494739113314	0.81755757367383	0.194983023850184	4.19296796987825	0.0000275328330647267	0.000104455704390301	Bacteria	Planctomycetes	Phycisphaerae	Tepidisphaerales	WD2101 soil group	NA	NA
da7753c87b6575c841d7d31c32c6e759	5.22904773067676	-2.50061667934313	0.296292050022777	-8.43970224361705	0.0000000000000000318147071640107	0.000000000000000625448220383393	Bacteria	Planctomycetes	Phycisphaerae	Tepidisphaerales	WD2101 soil group	NA	NA
c52f73d2fa32f2b0d848b4a44f37d860	5.87520220660042	-1.0336750530403	0.246325915272822	-4.1963715100599	0.0000271225217312638	0.000103352340517812	Bacteria	Planctomycetes	Phycisphaerae	Tepidisphaerales	WD2101 soil group	NA	NA
9a4e8e820abcb872958f03963bb5cbb6	7.1753953278952	-1.43783820712006	0.230021976123051	-6.25087320504928	0.000000000408164149847057	0.000000003427786306968	Bacteria	Planctomycetes	Phycisphaerae	Tepidisphaerales	WD2101 soil group	NA	NA
70fa49cab90db990c5d6e7c535f99ed3	3.33903891887754	-2.01314498597486	0.277196009913291	-7.26253233805418	0.000000000000379909648502442	0.00000000000505572070699404	Bacteria	Planctomycetes	Phycisphaerae	Tepidisphaerales	WD2101 soil group	NA	NA
26f75429b923b6266641891a28b48155	10.2957643920422	-1.05338425916091	0.272186394439398	-3.87008418010932	0.0001087977793658	0.000371976597436429	Bacteria	Planctomycetes	Planctomycetacia	Pirellulales	Pirellulaceae	uncultured	NA
e4aaaf91b157c19d1bae0073ff3023a7	7.69295309923579	0.968823897016125	0.259513171053019	3.73323593975965	0.00018903536340436	0.000612417937620866	Bacteria	Planctomycetes	Planctomycetacia	Pirellulales	Pirellulaceae	uncultured	NA
b99d9c4f04a3f9ae7e3f93ea8dc5fd07	2.43450911151797	-1.35528325285807	0.210455356899732	-6.4397660046438	0.000000000119657832388247	0.0000000011129465055466	Bacteria	Planctomycetes	Planctomycetacia	Isosphaerales	Isosphaeraceae	uncultured	uncultured soil bacterium
9c09273af2d2ff7f6a8a446ea67d3898	1.80384045399871	-1.4678021545953	0.264402523502449	-5.55139238140328	0.0000000283403162846181	0.000000173859963791066	Bacteria	Planctomycetes	Planctomycetacia	Isosphaerales	Isosphaeraceae	uncultured	NA
0438e2b82b025da1d117bfec1924fe75	3.37571379809019	-0.948879830232143	0.234617726232551	-4.04436546832621	0.0000524650240638621	0.000190681705106053	Bacteria	Planctomycetes	Planctomycetacia	Isosphaerales	Isosphaeraceae	NA	NA
8cb9d575d23677346e29ceda3815ca01	2.15720110146865	-1.67957055228589	0.256493290020701	-6.548204641729	0.0000000000582328884248069	0.000000000565971331319753	Bacteria	Planctomycetes	Planctomycetacia	Isosphaerales	Isosphaeraceae	Singulisphaera	NA
5a1b230321bf75eaacc64c7ded813229	2.27861339168775	-1.24445741414067	0.229020940173897	-5.43381497428028	0.000000055161779702198	0.000000311862349296741	Bacteria	Planctomycetes	Planctomycetacia	Isosphaerales	Isosphaeraceae	Singulisphaera	NA
b361cdf6813f76b3b42015ba5d2bbd5a	5.54378794428814	-0.883970620932211	0.22132971928498	-3.99390838152208	0.000064992985668979	0.000233273579268327	Bacteria	Planctomycetes	Planctomycetacia	Isosphaerales	Isosphaeraceae	Singulisphaera	NA
c20bdf0ee48ddc2ce56a81efa914516c	6.79994874843291	-1.60229157252714	0.252505946114076	-6.34555976675205	0.000000000221618137203493	0.00000000193636049172749	Bacteria	Planctomycetes	Planctomycetacia	Isosphaerales	Isosphaeraceae	Singulisphaera	NA
7274bca7ef6c043b611626390333a001	1.55661259514483	-1.09212524225953	0.231781761103945	-4.71186877283998	0.00000245455428355407	0.0000106692937450968	Bacteria	Planctomycetes	Planctomycetacia	Isosphaerales	Isosphaeraceae	Singulisphaera	NA
cbd50ba2fa25a29bd981dab1ae85d658	3.46555958183993	-0.878317180640182	0.212525057628887	-4.1327699916398	0.0000358417357853308	0.000133060521263138	Bacteria	Planctomycetes	Planctomycetacia	Isosphaerales	Isosphaeraceae	Singulisphaera	NA
ce07816ee6fb04ba171e7097a1051b6a	3.61391369864611	-2.67049173321805	0.268958831200105	-9.9289981344067	0.0000000000000000000000311368188070762	0.00000000000000000000107733393072484	Bacteria	Planctomycetes	Planctomycetacia	Isosphaerales	Isosphaeraceae	NA	NA
bebbd48310f1fe74cfd2b05918b632a1	2.41852506891363	-1.57210908661908	0.210097761216699	-7.48275030402431	0.0000000000000727830900734458	0.00000000000103208808054968	Bacteria	Planctomycetes	Planctomycetacia	Isosphaerales	Isosphaeraceae	Aquisphaera	NA
42fe38fc3734a1a3e4a6704f3092e337	1.69782148363237	-1.34398005445065	0.247983859943789	-5.4196271271658	0.0000000597234684028666	0.000000331158975438972	Bacteria	Planctomycetes	Planctomycetacia	Isosphaerales	Isosphaeraceae	NA	NA
16b35d90a70f49dc8ae8a9ee6d920c9e	4.32754028733908	-2.01863605554913	0.241290454336111	-8.36600047483532	0.0000000000000000596069567748784	0.00000000000000114577816911711	Bacteria	Planctomycetes	Planctomycetacia	Isosphaerales	Isosphaeraceae	NA	NA
192b8083e1c8328740789da7c6d1d100	1.70850030818613	-0.930562690005771	0.208761914494682	-4.45753092587909	0.00000829090789389524	0.00003366964942826	Bacteria	Planctomycetes	Planctomycetacia	Isosphaerales	Isosphaeraceae	Paludisphaera	NA
50410affe76c92ebc856217eabf671f2	2.05722837967561	-1.49238251073183	0.230592299497841	-6.47195294024034	0.0000000000967442559504706	0.000000000909606319534316	Bacteria	Planctomycetes	Planctomycetacia	Isosphaerales	Isosphaeraceae	Singulisphaera	NA
7b745500dbb5a5da33ee97842e0594db	5.24217251896498	-0.994298965813568	0.208412374564325	-4.770824994879	0.00000183472897409133	0.00000805604346491877	Bacteria	Planctomycetes	Planctomycetacia	Gemmatales	Gemmataceae	Gemmata	NA
cd35f8f711b3e70009855d6abd80ee3c	2.9509331813181	-0.903674683222407	0.226618073898338	-3.98765494595016	0.0000667296220143776	0.00023851703736544	Bacteria	Planctomycetes	Planctomycetacia	Gemmatales	Gemmataceae	Gemmata	NA
9fef9cc2759f9f073d36c86694cdbd1a	3.7874233186388	-0.922213440375314	0.21827155897775	-4.22507377825309	0.0000238862509564092	0.0000926529465349506	Bacteria	Planctomycetes	Planctomycetacia	Gemmatales	Gemmataceae	Gemmata	NA
9dd0da6df4c89fcd843bdda45968962a	2.81242375983257	-0.857884491258365	0.208505781813667	-4.11443981934765	0.0000388120796332836	0.000141655902459031	Bacteria	Planctomycetes	Planctomycetacia	Gemmatales	Gemmataceae	uncultured	NA
44f103a45ea531ea1c6a087a290aba4f	1.39430642984415	-0.827684973672397	0.214804165785173	-3.85320727206087	0.000116580620622273	0.000393914987649478	Bacteria	Planctomycetes	Planctomycetacia	Gemmatales	Gemmataceae	uncultured	NA
8ce52db0ce78d90df20fb38e476e6390	4.20886843504797	1.26868577410782	0.212347774781651	5.97456589979508	0.00000000230703664266928	0.000000016769636100075	Bacteria	Planctomycetes	Planctomycetacia	Planctomycetales	uncultured	NA	NA
ae05d41ead65f720b381bf91dc020e3d	3.17830354923963	-0.791524505913056	0.211819152822554	-3.73679384213257	0.000186381613257892	0.000608377718747458	Bacteria	Planctomycetes	Planctomycetacia	Planctomycetales	Rubinisphaeraceae	SH-PL14	uncultured Planctomycetaceae bacterium
00310aca2b8fb692de41ae29d38be9e0	1.72766087899288	-1.00796240418185	0.251024182131808	-4.01539961457811	0.0000593451547946379	0.000213889828739007	Bacteria	Actinobacteria	Actinobacteria	Catenulisporales	Actinospicaceae	Actinospica	NA
12ec806aa3bb20d945a932be88bf95a2	6.2911715755069	2.60280978784686	0.280069038149489	9.29345780256362	0.0000000000000000000149355617932632	0.000000000000000000379978263269785	Bacteria	Actinobacteria	Actinobacteria	Catenulisporales	Catenulisporaceae	Catenulispora	Catenulispora yoronensis
0cb62f832597470ddff0e7b1bcab52c2	1.80280679474841	0.874793200500854	0.227445235361431	3.84617070175477	0.000119978191297023	0.00040381764775068	Bacteria	Actinobacteria	Actinobacteria	Frankiales	uncultured	NA	NA
d9b6495eeb3de29254fcdf9d3be0bf6c	2.48023436788992	-1.61406640692579	0.252185703323076	-6.4003089217869	0.000000000155062894724807	0.00000000139718129100998	Bacteria	Actinobacteria	Actinobacteria	Pseudonocardiales	Pseudonocardiaceae	Crossiella	uncultured bacterium
b52caa9e10a3f3d203d36f91bc96ada0	3.74933215746495	-2.3333636654717	0.284914874640554	-8.18968707202615	0.00000000000000026190624364378	0.00000000000000471976876566396	Bacteria	Actinobacteria	Actinobacteria	Kineosporiales	Kineosporiaceae	NA	NA
49273f866f16e4c7d72cccd7f94d4948	1.97799934363816	-1.15443248147199	0.239944604966145	-4.81124583582479	0.00000149992388597616	0.00000668780495551226	Bacteria	Actinobacteria	Actinobacteria	Frankiales	Geodermatophilaceae	Geodermatophilus	NA
a9e6a651d64edc9837b46744b9fee135	7.21622032535155	-1.37375525212745	0.269459111410016	-5.09819558499583	0.000000342906423665283	0.00000164785586928039	Bacteria	Actinobacteria	Actinobacteria	Frankiales	Geodermatophilaceae	Blastococcus	NA
d2389f15770d02be5daca21c30a430c3	8.09439331967622	-1.3592552983193	0.251197585354123	-5.41110017599532	0.0000000626387171584498	0.000000345111403452606	Bacteria	Actinobacteria	Actinobacteria	Frankiales	Geodermatophilaceae	NA	NA
41d4e7238c42c3c3056445ba988fae71	4.08846265153387	0.739661435615155	0.202384168695187	3.65473959936642	0.000257443141963888	0.000818707050730746	Bacteria	Actinobacteria	Actinobacteria	Frankiales	Frankiaceae	Jatrophihabitans	NA
b3f1f3d13b09b371c10a8314c7d5d95a	5.25056959648232	-0.872113708807659	0.209821804273954	-4.15644938249118	0.0000323231744094543	0.000121036995083021	Bacteria	Actinobacteria	Actinobacteria	Frankiales	Frankiaceae	Jatrophihabitans	NA
6457007654d4861a9a66b491f93a6cd6	3.44716707994646	-1.23183669942471	0.215383512739194	-5.71927109813798	0.0000000106981988850185	0.0000000695785115454213	Bacteria	Actinobacteria	Actinobacteria	Propionibacteriales	Nocardioidaceae	Nocardioides	NA
993f63f6e1b7267aae5736f3e9617c02	2.64793128440218	-1.65507530451291	0.248710432084406	-6.6546275949986	0.0000000000284018267699589	0.000000000289030354776641	Bacteria	Actinobacteria	Actinobacteria	Frankiales	Acidothermaceae	Acidothermus	uncultured actinobacterium
c79c0c28aa824f24c15d57a66a8cc99e	1.81282391570633	-1.1078300485015	0.213540637837038	-5.18791205141447	0.000000212664990119703	0.00000108849240505055	Bacteria	Actinobacteria	Actinobacteria	Streptosporangiales	Thermomonosporaceae	Actinoallomurus	NA
41154dcfcbfdfdf21b64fd50c0760c80	2.55158307313767	-1.10163128253788	0.267217336060112	-4.12260408991602	0.000037461324088908	0.000137889554625129	Bacteria	Actinobacteria	Actinobacteria	Streptosporangiales	Streptosporangiaceae	Streptosporangium	NA
12a320c95280c8056da4fd54b0554632	8.17356847326402	-2.82367330407385	0.237750796253204	-11.8766092420008	0.00000000000000000000000000000001565913249038	0.00000000000000000000000000000104193458493683	Bacteria	Actinobacteria	Actinobacteria	Streptosporangiales	Streptosporangiaceae	Nonomuraea	NA
c690e4c04aa531cc46b9ff84dde91a8a	6.21795500477893	-2.87608062554091	0.225725384228277	-12.7415028459197	0.000000000000000000000000000000000000347633125449245	0.0000000000000000000000000000000000300702653513597	Bacteria	Actinobacteria	Actinobacteria	Streptosporangiales	Streptosporangiaceae	Microbispora	NA
fab7d723d9337f891eca9f0677971c05	113.591020941375	-2.61346222743468	0.274717222008589	-9.51328136010697	0.00000000000000000000184741245618757	0.0000000000000000000484245992303712	Bacteria	Actinobacteria	Actinobacteria	Streptomycetales	Streptomycetaceae	Streptomyces	NA
86d2d83aa6ee49112f44b6d828fb6c36	57.0899066517519	1.98670518537278	0.185256481565344	10.7240792256546	0.00000000000000000000000000784646489956076	0.000000000000000000000000339359606906003	Bacteria	Actinobacteria	Actinobacteria	Streptomycetales	Streptomycetaceae	Streptomyces	NA
04ef77d248966c062009ee7ae267baf9	17.0932298745845	1.38895535259523	0.306386282100874	4.53334706459846	0.00000580563053151519	0.0000236880679705691	Bacteria	Actinobacteria	Actinobacteria	Streptomycetales	Streptomycetaceae	Streptomyces	NA
1f76a3cb0467b78b337d2b1046ab286a	2.88241454078642	2.52240506049689	0.255802440103285	9.8607544927188	0.0000000000000000000000615848625550653	0.00000000000000000000183692779690109	Bacteria	Actinobacteria	Actinobacteria	Streptomycetales	Streptomycetaceae	NA	NA
62b4bf11ed42da1b25498ec4b3b3ca8d	33.1338468036589	-1.86511828990566	0.242204656068122	-7.70058809018549	0.0000000000000135441430677911	0.000000000000213012431884351	Bacteria	Actinobacteria	Actinobacteria	Streptomycetales	Streptomycetaceae	Streptomyces	NA
8b92be7eb06634675c336b911493945d	66.4098991756488	2.23243238471609	0.356440128754978	6.26313426749627	0.000000000377315464100306	0.00000000319978310241926	Bacteria	Actinobacteria	Actinobacteria	Streptomycetales	Streptomycetaceae	Streptomyces	NA
f9448a7b1b916f2a43cb59ead0b4a6b2	66.7546273840975	2.41468115336152	0.340736053376186	7.08666174135559	0.00000000000137385630722009	0.0000000000169769386535054	Bacteria	Actinobacteria	Actinobacteria	Streptomycetales	Streptomycetaceae	Streptomyces	NA
f799c432faf87fbc38c4dae2c9ae635f	11.3387628395025	-1.37660348637014	0.22734889658019	-6.05502602861582	0.00000000140394961646574	0.0000000105601427673293	Bacteria	Actinobacteria	Actinobacteria	Corynebacteriales	Mycobacteriaceae	Mycobacterium	NA
b46a90515acc7525942d42e2bfe8f973	5.77588944974576	-1.34545578851115	0.248730735705392	-5.40928641044494	0.0000000632763659977235	0.000000346418079671081	Bacteria	Actinobacteria	Actinobacteria	Corynebacteriales	Mycobacteriaceae	Mycobacterium	NA
e61a02be209f0af4762395553ddaf020	2.7292368059973	-1.36234614730242	0.247242686082641	-5.51015752533549	0.0000000358512709783001	0.000000209780004420244	Bacteria	Actinobacteria	Actinobacteria	Corynebacteriales	Mycobacteriaceae	Mycobacterium	NA
16a1b9dc9f773a7a2677ebd993ea1aea	4.39671310525947	-1.07848347373309	0.176881671787103	-6.09720307840127	0.00000000107940358233495	0.00000000833646516714043	Bacteria	Actinobacteria	Actinobacteria	Corynebacteriales	Mycobacteriaceae	Mycobacterium	NA
5b5ab14bfc667773161540e913854978	15.5854321004029	-1.5307785040636	0.281313945271773	-5.44153082274232	0.0000000528246507085276	0.000000300613966203134	Bacteria	Actinobacteria	Actinobacteria	Corynebacteriales	Mycobacteriaceae	Mycobacterium	NA
89debdc4559a3e0702bb600e19e9b1b5	15.7381971338376	-1.37161260772937	0.294793507253999	-4.65279110285005	0.00000327471956834665	0.0000136842146213519	Bacteria	Actinobacteria	Actinobacteria	Corynebacteriales	Mycobacteriaceae	Mycobacterium	NA
c4154cd98715446dc685c1b6ab07fbb2	1.6593673724673	1.11711754521908	0.238333933360858	4.68719468296469	0.00000276975463771163	0.0000116870134713198	Bacteria	Actinobacteria	Actinobacteria	Corynebacteriales	Mycobacteriaceae	Mycobacterium	NA
5c72785c5ab1519f7b96f6491890ff53	3.29854127208904	-1.70785462417194	0.263433844303753	-6.48304939209971	0.0000000000898870549980654	0.000000000854420907399193	Bacteria	Actinobacteria	Actinobacteria	Corynebacteriales	Nocardiaceae	Rhodococcus	NA
a979b46fa9e8e010d9947e514c1ddf2f	2.56685665277345	1.36602225423694	0.220181146502231	6.20408366446169	0.000000000550165133759643	0.00000000453231276859134	Bacteria	Actinobacteria	Actinobacteria	Pseudonocardiales	Pseudonocardiaceae	NA	NA
c493f6987a4f0704bdfe198167872cf3	25.075088975941	-1.84471938533297	0.321101682521087	-5.74496954002048	0.00000000919375348363327	0.0000000607068455217006	Bacteria	Actinobacteria	Actinobacteria	Pseudonocardiales	Pseudonocardiaceae	Pseudonocardia	NA
16f701d0b83496798ff5d502689401c1	1.62071570936579	-0.943164898257075	0.213473807576678	-4.41817621076673	0.00000995372564125508	0.0000400463845566774	Bacteria	Actinobacteria	Actinobacteria	Pseudonocardiales	Pseudonocardiaceae	Pseudonocardia	NA
7b60177df35e320490a484da59041f42	5.02128116809161	-1.50931338858999	0.261090360206107	-5.78080855761401	0.00000000743424509024646	0.0000000502392343989312	Bacteria	Actinobacteria	Actinobacteria	Micromonosporales	Micromonosporaceae	NA	NA
0cbc58cb660d1cd9dab0af3d8f6b37f5	15.7112840161919	4.59688269770566	0.295044358506985	15.580310435242	0.000000000000000000000000000000000000000000000000000000990724417875967	0.000000000000000000000000000000000000000000000000000285658873820904	Bacteria	Actinobacteria	Actinobacteria	Micromonosporales	Micromonosporaceae	Micromonospora	NA
69774030c3703a0a02b7004a6da95557	3.03683270220077	-2.49283110933968	0.241586707448907	-10.3185772746495	0.000000000000000000000000580773406189137	0.0000000000000000000000228349543797093	Bacteria	Actinobacteria	Actinobacteria	Micromonosporales	Micromonosporaceae	Micromonospora	NA
f5ae9a261662927f2a66ea8ac254961d	5.77940183239814	-2.65580904363143	0.269800485474138	-9.84360365017211	0.0000000000000000000000730464793834934	0.00000000000000000000210617348889073	Bacteria	Actinobacteria	Actinobacteria	Micromonosporales	Micromonosporaceae	Micromonospora	uncultured actinobacterium
f18217d8a37ac48238340067668631a3	2.28611048029171	0.845844473481483	0.213194281661299	3.96748199290482	0.000072635998344226	0.000257500567900637	Bacteria	Actinobacteria	Actinobacteria	Micromonosporales	Micromonosporaceae	Hamadaea	Hamadaea tsunoensis
0b88aea22a56452f7a6b297f43a283a5	9.17312761237527	-3.43180267359964	0.206204363493179	-16.6427257671158	0.0000000000000000000000000000000000000000000000000000000000000341703207275363	0.0000000000000000000000000000000000000000000000000000000000295573274293189	Bacteria	Actinobacteria	Actinobacteria	Micromonosporales	Micromonosporaceae	NA	NA
fba97c2b30e09f8c447d3dc6854ca4e5	1.54404983836297	0.838697544996085	0.219207507390124	3.82604389321144	0.000130219080990101	0.000434901563924468	Bacteria	Actinobacteria	Actinobacteria	Micromonosporales	Micromonosporaceae	Micromonospora	NA
536c26760167de37042fea112773d33b	5.95119237983022	-0.914904863863749	0.21706636856164	-4.2148623479825	0.0000249930581100741	0.0000965133717197056	Bacteria	Actinobacteria	Actinobacteria	Micromonosporales	Micromonosporaceae	Hamadaea	NA
b8540bfaf600167819612d1d3f324ce6	8.51172380596478	2.44375700546005	0.247816372005675	9.86116044586471	0.0000000000000000000000613363501151632	0.00000000000000000000183692779690109	Bacteria	Actinobacteria	Actinobacteria	Pseudonocardiales	Pseudonocardiaceae	Amycolatopsis	NA
de5130912235f0dc30c12506e069882f	3.58225253744725	-2.7272978960417	0.300463852242881	-9.07695842838718	0.00000000000000000011165123229557	0.00000000000000000254153462988601	Bacteria	Actinobacteria	Thermoleophilia	Gaiellales	uncultured	bacterium Ellin6517	bacterium Ellin6517
a39147489bc089fa2873385b13eb00ac	6.59602153384735	-1.46436057905103	0.263841247633242	-5.55015787784096	0.0000000285411732466258	0.000000173859963791066	Bacteria	Actinobacteria	Thermoleophilia	Gaiellales	uncultured	bacterium Ellin6517	bacterium Ellin6517
748921691f28203e01f8220ea52cf9b6	3.06490221305241	-0.907946924651731	0.232097318020813	-3.91192337935724	0.0000915639644867214	0.00031808365173098	Bacteria	Actinobacteria	Thermoleophilia	uncultured	uncultured bacterium	uncultured bacterium	uncultured bacterium
95a52c4fd6fb53acdbd4645083b7168d	1.98861944443698	-1.35286951598318	0.256073052982618	-5.2831389333067	0.000000126989011157909	0.000000673898740193812	Bacteria	Actinobacteria	Thermoleophilia	Solirubrobacterales	67-14	NA	NA
dd30b1a41e5c2c8cc57a264eeeda0a73	2.93289435217125	-1.31757270101301	0.23587652796857	-5.58585761949392	0.0000000232549706855962	0.000000144716184482308	Bacteria	Acidobacteria	Acidobacteriia	Solibacterales	Solibacteraceae (Subgroup 3)	Bryobacter	uncultured actinobacterium
fe70b492c640c99e3979207f682f33ca	2.20039689638295	-1.0733107658424	0.209347094567616	-5.12694369157219	0.000000294483543789281	0.00000146395554814786	Bacteria	Actinobacteria	Thermoleophilia	Solirubrobacterales	67-14	NA	NA
d12f23e1bb3ae66f8c90ae3a573caa4c	2.0786060798662	-0.779245086347739	0.19755048149534	-3.94453650757678	0.0000799544726938525	0.000281140727155213	Bacteria	Actinobacteria	Thermoleophilia	Solirubrobacterales	Solirubrobacteraceae	Parviterribacter	uncultured bacterium
63d7c5fad6ffc97a6fab8cee6441eda8	4.93625929869643	-0.999493566765355	0.256630853315487	-3.8946742133793	0.00009833079930873	0.000338869089251201	Bacteria	Actinobacteria	Thermoleophilia	Solirubrobacterales	Solirubrobacteraceae	Conexibacter	NA
a1e03d8524f7a345477fe05349c37164	13.5451294206761	-1.20779169111936	0.291501928185301	-4.14334031557963	0.0000342283431208016	0.000127618606894368	Bacteria	Actinobacteria	Thermoleophilia	Solirubrobacterales	Solirubrobacteraceae	Solirubrobacter	NA
5d333269fc02f2a497785943432562b1	2.85797701634946	-1.1693230014233	0.244525960448077	-4.78199942157715	0.00000173560178710802	0.00000765967115228793	Bacteria	Actinobacteria	Thermoleophilia	Solirubrobacterales	67-14	NA	NA
6fb2bf871edb16807eb28260e631e09a	3.28690061491784	-1.34947339078486	0.233118751647523	-5.78878095926524	0.00000000708990801699132	0.00000004828953098187	Bacteria	Actinobacteria	Thermoleophilia	Solirubrobacterales	67-14	NA	NA
4ddb41575be277d8433008d72bfef998	25.1474831759655	-1.27826538035689	0.331526615966177	-3.85569459221728	0.000115401490015817	0.000391459956328162	Bacteria	Actinobacteria	Thermoleophilia	Gaiellales	uncultured	NA	NA
a82e58c4a98e91a32a5467590b168f2c	5.40952908781168	-2.16282380970726	0.28325376527648	-7.63564010383466	0.0000000000000224701203090495	0.000000000000335114725298755	Bacteria	Actinobacteria	Thermoleophilia	Gaiellales	uncultured	uncultured bacterium 5G12	uncultured bacterium 5G12
c8094389938458bdb444aa408e10a727	9.46724087382043	-1.64253871549272	0.267448060781136	-6.14152411760008	0.000000000817334127446554	0.00000000636931549766909	Bacteria	Actinobacteria	Thermoleophilia	Gaiellales	uncultured	uncultured bacterium 5G12	uncultured bacterium 5G12
93245c724ff52812456e94da627f54b8	7.00583051008987	-2.39460197691464	0.29844094187602	-8.02370466284555	0.00000000000000102602815147018	0.0000000000000174022421768963	Bacteria	Actinobacteria	Thermoleophilia	Gaiellales	uncultured	uncultured Conexibacter sp.	uncultured Conexibacter sp.
14adbd704d718994b7b1d101a0fc2a4a	2.32702259913807	-1.24005448295357	0.268054254914917	-4.62613243482062	0.00000372557127750719	0.0000154933613223256	Bacteria	Actinobacteria	Thermoleophilia	Gaiellales	uncultured	NA	NA
3bc86588536ba51a703fc7e0824ffdf0	2.76003548715638	-1.10048957822757	0.215665307150356	-5.10276591431713	0.000000334724933535602	0.00000162522076235118	Bacteria	Actinobacteria	Thermoleophilia	Gaiellales	uncultured	NA	NA
db7caedc8be7806e5be9db41b973bdf7	4.01622762467339	-1.04511695221264	0.223486900316142	-4.67641258048783	0.00000291936966228016	0.0000122585182420987	Bacteria	Actinobacteria	Thermoleophilia	Gaiellales	uncultured	NA	NA
bff6d3ec04521e3085916ecb66314471	2.13119641827763	-1.32357646440258	0.232329391024596	-5.69698245480468	0.0000000121946471499363	0.0000000769953998882842	Bacteria	Actinobacteria	Thermoleophilia	Gaiellales	uncultured	NA	NA
3e820ff0a8136c7efc3bb36b1c9da82f	7.51789708921179	-1.34429840966285	0.267622292853133	-5.02311819890348	0.000000508392345285615	0.0000023899966232177	Bacteria	Actinobacteria	Thermoleophilia	Gaiellales	uncultured	NA	NA
967be96af4b52f3a926f4af22fcd93f9	13.1227983497321	-1.91269060399163	0.278006841577259	-6.88001271170186	0.00000000000598472200483274	0.0000000000681155859760569	Bacteria	Actinobacteria	Thermoleophilia	Gaiellales	Gaiellaceae	Gaiella	actinobacterium WWH12
2de9a6e3cc9593ed1eb08afa64f8678d	2.26271945250778	-1.77059742720095	0.263543080701368	-6.71843640322051	0.0000000000183684878718201	0.000000000198609275114055	Bacteria	Actinobacteria	Thermoleophilia	Gaiellales	uncultured	NA	NA
7129bf9cf4755089ebea7ebd7b0bef0d	3.25216539438444	-1.17887611539125	0.241338788805464	-4.8847353598907	0.00000103567862845894	0.00000471506322956308	Bacteria	Actinobacteria	Thermoleophilia	Gaiellales	uncultured	bacterium Ellin7530	bacterium Ellin7530
55800dd9cadfeb4782c3a50c7db58c56	2.24288668133496	-1.602056309583	0.241277369601878	-6.63989462512164	0.0000000000313907486011709	0.000000000315732529535033	Bacteria	Actinobacteria	Acidimicrobiia	IMCC26256	uncultured Acidimicrobiales bacterium	uncultured Acidimicrobiales bacterium	uncultured Acidimicrobiales bacterium
be03372c43fdf43fb25d4911168e5e67	3.49411615943959	-1.41244889732597	0.204640363541418	-6.9021031476036	0.00000000000512382074130808	0.0000000000598933100166418	Bacteria	Actinobacteria	Acidimicrobiia	IMCC26256	uncultured Ferrimicrobium sp.	uncultured Ferrimicrobium sp.	uncultured Ferrimicrobium sp.
1285ef079e104cd0e35238d21651187f	1.43912286906019	0.928635774227905	0.214403306784431	4.33125677096757	0.0000148260663637893	0.0000585595771903092	Bacteria	Armatimonadetes	Fimbriimonadia	Fimbriimonadales	Fimbriimonadaceae	Armatimonadetes bacterium 55-13	Armatimonadetes bacterium 55-13
3bf1ff223e3eee198ba6c25a6fd251f0	1.39051823248017	0.773974427275162	0.20721115446211	3.73519673342049	0.000187568495433011	0.000609950182517123	Bacteria	Armatimonadetes	Fimbriimonadia	Fimbriimonadales	Fimbriimonadaceae	NA	NA
a30b38d94f20f5995d4a8124a29066ee	10.5008897082245	-2.03976475668599	0.267998408145564	-7.61110773306566	0.0000000000000271756583840295	0.000000000000398422788172636	Bacteria	Nitrospirae	Nitrospira	Nitrospirales	Nitrospiraceae	Nitrospira	Nitrospira japonica
1e11b0bf4f83672532a18595c93e6a4d	2.6315916407327	-1.79640808901148	0.271891963488761	-6.60706578436893	0.000000000039201187583087	0.000000000385329855220117	Bacteria	Nitrospirae	Nitrospira	Nitrospirales	Nitrospiraceae	Nitrospira	NA
f3ce332580c7c5dabb2ae2a759018c53	1.69305480241721	-0.755526610081694	0.207708336298546	-3.6374399966102	0.000275361313272387	0.000872481816778809	Bacteria	Nitrospirae	Nitrospira	Nitrospirales	Nitrospiraceae	Nitrospira	NA
7fbe0deaa6b9485e69b803c259e79a0c	3.06587609300988	-2.32666737960527	0.287981694940168	-8.079219688212	0.000000000000000651825080260987	0.0000000000000112765738885151	Bacteria	Firmicutes	Bacilli	Bacillales	Paenibacillaceae	Paenibacillus	NA
64511669f38e27cf861328061151884d	2.21811529417498	-1.1752916722356	0.215572285442192	-5.4519609040874	0.0000000498174099696842	0.000000287280397491845	Bacteria	Firmicutes	Bacilli	Bacillales	Paenibacillaceae	Paenibacillus	NA
09b64de669edb8b03d70871055f89c61	6.09965701594508	-3.55750574810921	0.266222981019273	-13.3628799981459	0.0000000000000000000000000000000000000000996333636784776	0.0000000000000000000000000000000000000107728574477354	Bacteria	Firmicutes	Bacilli	Bacillales	Paenibacillaceae	Paenibacillus	NA
76bb793c0d473e7c2a64799e7e9f030a	2.1299260303736	-1.536657251575	0.230394776099247	-6.66967054371517	0.0000000000256378299588121	0.000000000270447840419177	Bacteria	Firmicutes	Bacilli	Bacillales	Paenibacillaceae	Paenibacillus	NA
77d0ea1e70efc2c52ddfb66aa7ec421d	10.300170834969	-3.73459781144851	0.261151473901752	-14.3005044377177	0.000000000000000000000000000000000000000000000217229245353475	0.000000000000000000000000000000000000000000031317216205126	Bacteria	Firmicutes	Bacilli	Bacillales	Paenibacillaceae	Cohnella	NA
95d4e4fbde1a11edb57dc9c957b91864	46.2044830812403	-4.80827543620667	0.323270100785339	-14.8738637582803	0.0000000000000000000000000000000000000000000000000487186107421419	0.0000000000000000000000000000000000000000000000105353995729882	Bacteria	Firmicutes	Bacilli	Bacillales	Paenibacillaceae	Cohnella	NA
f4bed809621968692b2e275e5c17121b	40.7301115275447	-4.95973701010364	0.306707083616547	-16.170924230444	0.0000000000000000000000000000000000000000000000000000000000808759050217091	0.0000000000000000000000000000000000000000000000000000000349788289218892	Bacteria	Firmicutes	Bacilli	Bacillales	Paenibacillaceae	Cohnella	NA
e62d1f7b8c0e432765d111c7a2978201	1.72550127399011	-1.15589640444388	0.216410061366188	-5.34123227518513	0.0000000923168786415343	0.000000499088125155795	Bacteria	Firmicutes	Bacilli	Bacillales	Paenibacillaceae	Paenibacillus	NA
2366517154813ed3c370e8aafd79f4c3	6.84169162632394	-3.54709286853234	0.27076435662696	-13.1002947090975	0.00000000000000000000000000000000000000327981641307363	0.000000000000000000000000000000000000315226799700965	Bacteria	Firmicutes	Bacilli	Bacillales	Paenibacillaceae	Brevibacillus	NA
725f130a613442109ac714c7fbae12b9	2.11887477585833	-1.57794895240876	0.218633534305767	-7.21732353373541	0.000000000000530207305096026	0.00000000000694892907436458	Bacteria	Firmicutes	Bacilli	Bacillales	Paenibacillaceae	Brevibacillus	NA
2ee267c2a3d203aec729b4e852ea6f4b	28.5062177028043	-2.06194946059358	0.332544626319353	-6.20051956158636	0.000000000562770644019811	0.00000000459242082148242	Bacteria	Firmicutes	Bacilli	Bacillales	Bacillaceae	Bacillus	NA
b5f15b0f2655d53de7477b4941d95cc2	9.17079901068279	-3.25511545190739	0.219897711186713	-14.8028619049313	0.000000000000000000000000000000000000000000000000140380260589067	0.0000000000000000000000000000000000000000000000242857850819085	Bacteria	Firmicutes	Bacilli	Bacillales	Bacillaceae	Bacillus	NA
9eb53b9908cc7190b6fc46e92eaeb444	178.994240679836	-3.4244852468543	0.356001847966815	-9.61929064810222	0.000000000000000000000662867001445726	0.0000000000000000000184961276209856	Bacteria	Firmicutes	Bacilli	Bacillales	Paenibacillaceae	NA	NA
bbdb079013e74ce953e037f4c4bb1ec0	4.03312448504745	-2.82882489872285	0.27741840563264	-10.1969618499964	0.00000000000000000000000204571859629014	0.0000000000000000000000769368080778684	Bacteria	Firmicutes	Bacilli	Bacillales	Paenibacillaceae	Ammoniphilus	NA
15a9782daaa883a9dd6b641398bb5b7c	3.77178746858662	-2.73950387783935	0.262048221842993	-10.4541975464376	0.00000000000000000000000014018036165411	0.00000000000000000000000577409584908598	Bacteria	Firmicutes	Bacilli	Bacillales	Alicyclobacillaceae	Tumebacillus	NA
48bc18c2e08d97fd45b8a1e15127f19c	1.75421769683349	-1.02994841045132	0.21871791820248	-4.70902621475137	0.00000248903061091624	0.0000107650573922127	Bacteria	Firmicutes	Bacilli	Bacillales	Alicyclobacillaceae	Tumebacillus	NA
d4e922a484a29de772091b7a2bf6306b	1.97656779263045	-1.6242035827422	0.23545496900774	-6.89814952552054	0.00000000000526842785912523	0.000000000060762534641911	Bacteria	Firmicutes	Bacilli	Bacillales	Alicyclobacillaceae	Tumebacillus	NA
85d71cf2aad10373b4cb6a182c3105f1	2.19666507028751	-1.75996144882832	0.24873141577533	-7.07575053735081	0.0000000000014864204805583	0.0000000000181092072631399	Bacteria	Firmicutes	Bacilli	Bacillales	Alicyclobacillaceae	Tumebacillus	uncultured Alicyclobacillus sp.
99e2a02d0c5ad5cb44c1c361c6da0e10	1.47934332631361	-0.993565117522106	0.216509190608122	-4.58902051562533	0.00000445330665338667	0.0000183433821675213	Bacteria	Firmicutes	Clostridia	Clostridiales	Clostridiaceae 1	Clostridium sensu stricto 13	NA
d37252ea399129c131724df0109f3341	1.46179468768096	-0.828645094515304	0.224813200799546	-3.68592721231777	0.000227871477354513	0.000735480701162886	Bacteria	Firmicutes	Clostridia	Clostridiales	Clostridiaceae 1	Clostridium sensu stricto 12	NA
e4a79f5dc9f061687202ec45363540aa	1.90202690392677	-1.58198379325125	0.238786519276854	-6.62509675186926	0.0000000000347020809614281	0.000000000345026437145234	Bacteria	Firmicutes	Clostridia	Clostridiales	Clostridiaceae 1	Clostridium sensu stricto 1	NA
b3ddc8675773125449534041f1ebb0a7	2.20070929809292	-1.17113091698703	0.192664405416746	-6.07860551332146	0.00000000121232198575637	0.00000000928016387326778	Bacteria	Verrucomicrobia	Verrucomicrobiae	Pedosphaerales	Pedosphaeraceae	Pedosphaera	Pedosphaera parvula Ellin514
e7fc54a1f8faf5d1595271e3d2783dbc	1.79990854641985	-0.863825625169054	0.219947382789293	-3.92741943193109	0.0000858621697590854	0.000299478938877455	Bacteria	Verrucomicrobia	Verrucomicrobiae	Pedosphaerales	Pedosphaeraceae	NA	NA
97d4885c94b18153b15eba1d61512c29	3.65665961425334	-1.6505163093388	0.276181335917546	-5.97620510399574	0.00000000228395417619447	0.0000000167425454441375	Bacteria	Verrucomicrobia	Verrucomicrobiae	Pedosphaerales	Pedosphaeraceae	bacterium Ellin516	bacterium Ellin516
ec6eda962a3205ec979607791c1dee11	20.5096191467056	1.85713207112114	0.314911926989988	5.8973062369282	0.00000000369483748913109	0.0000000259840197406373	Bacteria	Verrucomicrobia	Verrucomicrobiae	Chthoniobacterales	Chthoniobacteraceae	LD29	NA
c52ca67b365c53ef14daab5e819aa358	5.467923044257	-2.84495182106806	0.3088982900648	-9.20999536925653	0.0000000000000000000326139000002129	0.000000000000000000762460094599572	Bacteria	Verrucomicrobia	Verrucomicrobiae	Chthoniobacterales	Chthoniobacteraceae	Candidatus Udaeobacter	NA
7219f2aefec6d78c6d3d53fdb7de9a00	26.7356201095902	1.34998249191859	0.360322780345793	3.74659212671217	0.000179253190038074	0.000591809196118069	Bacteria	Verrucomicrobia	Verrucomicrobiae	Chthoniobacterales	Chthoniobacteraceae	Chthoniobacter	NA
74eeb8dbce68609b15f4e76360573315	16.5778041506454	1.67438095646672	0.26949745903159	6.21297492927552	0.000000000519907471426691	0.00000000432423041138546	Bacteria	Verrucomicrobia	Verrucomicrobiae	Chthoniobacterales	Chthoniobacteraceae	Chthoniobacter	NA
e4fa70e57c736b3701c5125841f7a888	3.89767933962293	-1.35245252522036	0.263651780541078	-5.12969236333166	0.000000290216069833584	0.00000145108034916792	Bacteria	Verrucomicrobia	Verrucomicrobiae	Chthoniobacterales	Chthoniobacteraceae	Chthoniobacter	NA
aeb26a65dfe23c02afe9954c93996c0e	1.97957778197045	-1.48923121329909	0.260454681942632	-5.71781318036397	0.0000000107903679384638	0.0000000696542407968001	Bacteria	Verrucomicrobia	Verrucomicrobiae	Opitutales	Opitutaceae	uncultured	uncultured Verrucomicrobia bacterium
385b880c49638aadf092b9ef14689c98	1.52765788829448	-0.969442156157727	0.210172859539166	-4.61259440578278	0.00000397673826396238	0.0000164587492742941	Bacteria	Gemmatimonadetes	Gemmatimonadetes	Gemmatimonadales	Gemmatimonadaceae	Gemmatimonas	Gemmatimonadetes bacterium Ellin7146
b5a31cf51f54c296259a20b724715440	11.4177299255483	-2.99769545663647	0.353833947550932	-8.47204028156448	0.0000000000000000241131715677059	0.000000000000000485067288513153	Bacteria	Gemmatimonadetes	Gemmatimonadetes	Gemmatimonadales	Gemmatimonadaceae	uncultured	uncultured proteobacterium
ca1006aacc97121afc1885cc50d7a96c	3.78157459381825	-1.01875320661954	0.21661622315481	-4.70303281897526	0.00000256325198043196	0.0000109763017973943	Bacteria	Proteobacteria	Deltaproteobacteria	Myxococcales	Haliangiaceae	Haliangium	uncultured Myxococcales bacterium
4560f8f4ee8cc9dd1a52c7bc905cc47a	2.71673905720679	-2.15960336647065	0.279168177890443	-7.73585077923234	0.0000000000000102713880248218	0.000000000000164532419286497	Bacteria	Proteobacteria	Deltaproteobacteria	Myxococcales	Haliangiaceae	Haliangium	NA
8fa3fb97a152d654bd3b03d9a8a17dae	15.4096091593305	-1.07691378750981	0.270383334704018	-3.98291480755899	0.0000680751633560985	0.000242325169971297	Bacteria	Proteobacteria	Deltaproteobacteria	Myxococcales	Haliangiaceae	Haliangium	metagenome
2f03094140d01c1ff0babca0d703886d	5.08068959580943	3.41003586658295	0.285135725680011	11.9593427251196	0.00000000000000000000000000000000580193318096851	0.00000000000000000000000000000041822268346148	Bacteria	Proteobacteria	Deltaproteobacteria	Myxococcales	Haliangiaceae	Haliangium	NA
ddfeccb875d5ec68bef88de5514745c6	1.96126926454648	-1.22224273577499	0.214309071057489	-5.70317779711306	0.0000000117594209508405	0.0000000753474009072374	Bacteria	Proteobacteria	Deltaproteobacteria	Myxococcales	Polyangiaceae	Pajaroellobacter	NA
1d99ffe65fe7ba5bd4960ffbcd38b346	1.94148775169455	-1.27710679120141	0.234600647904046	-5.44374792913514	0.0000000521710336926167	0.000000298860557245785	Bacteria	Proteobacteria	Deltaproteobacteria	Myxococcales	Polyangiaceae	Pajaroellobacter	NA
9fd3b5264da2ea7950cedef34992b744	2.81853431409143	-1.13664005081372	0.214279687271665	-5.30446943098571	0.000000113001176877855	0.000000603370481477436	Bacteria	Proteobacteria	Deltaproteobacteria	Myxococcales	Polyangiaceae	Pajaroellobacter	NA
81567b17d7db8def839e25ee1bb1b89f	4.90614840709061	3.2907651936796	0.272327143815288	12.0838677613115	0.00000000000000000000000000000000128528495454755	0.000000000000000000000000000000101070135062148	Bacteria	Proteobacteria	Deltaproteobacteria	Myxococcales	BIrii41	NA	NA
4780effdd245ac7dd666a183f11ef429	8.00170543435328	1.5118021977397	0.293514357770278	5.15069248817778	0.000000259526416460648	0.00000130517645487477	Bacteria	Proteobacteria	Deltaproteobacteria	Myxococcales	BIrii41	NA	NA
a735d34a120d263fbb0dd2c59b9a0a36	2.22424860624456	1.36937162702992	0.230233897215505	5.94774116058224	0.00000000271868049135547	0.0000000194351952481197	Bacteria	Proteobacteria	Deltaproteobacteria	Myxococcales	BIrii41	NA	NA
906978ab7c594fe40621130fd8801e7a	7.48565177674788	-1.4306614712215	0.231157969062937	-6.18910728892924	0.000000000605058922305015	0.00000000489136418498914	Bacteria	Proteobacteria	Deltaproteobacteria	Myxococcales	Archangiaceae	NA	NA
67fe934cec14ac7b719f24cf74cbe617	1.63612945486737	1.35287754645675	0.223222747911989	6.06066164452987	0.00000000135562736281957	0.0000000102861199020959	Bacteria	Proteobacteria	Deltaproteobacteria	Oligoflexales	Oligoflexaceae	Oligoflexus	NA
9a071c02961ef815eb36d089160ca830	29.2896545111582	1.40648730171012	0.384572294015261	3.65727672949395	0.000254909132123778	0.000813639849767777	Bacteria	Proteobacteria	Gammaproteobacteria	Pseudomonadales	Pseudomonadaceae	Pseudomonas	NA
12730569302de7d1161e356fae39ea59	1.76469495303542	-1.05551653543717	0.242249172398012	-4.35715228658437	0.0000131765592293419	0.0000522831363916547	Bacteria	Proteobacteria	Gammaproteobacteria	Gammaproteobacteria Incertae Sedis	Unknown Family	Acidibacter	NA
3aff6e6d087dc8d19cab59600871df0f	4.28931396035262	1.44947769124334	0.249381448800752	5.81229156464411	0.0000000061623388359305	0.0000000423049451831737	Bacteria	Proteobacteria	Gammaproteobacteria	Gammaproteobacteria Incertae Sedis	Unknown Family	Acidibacter	uncultured proteobacterium
38dc7221d094cf53c8d4cff484b582ff	1.86103389688091	-1.40080241890033	0.252494837339299	-5.54784578433956	0.000000028921079245641	0.000000174942192639717	Bacteria	Proteobacteria	Gammaproteobacteria	KF-JG30-C25	uncultured gamma proteobacterium	uncultured gamma proteobacterium	uncultured gamma proteobacterium
0b4cbf44924d5aa415bee1f3372968ed	14.8702746530161	2.07427664022479	0.291001484177456	7.12806206500264	0.00000000000101791879525228	0.0000000000131417874312421	Bacteria	Proteobacteria	Gammaproteobacteria	Steroidobacterales	Steroidobacteraceae	Steroidobacter	NA
4a400f4704a3234d2c286b3f6a39927c	4.32923858597157	1.25591472097093	0.240826632509001	5.21501591367385	0.000000183801455167012	0.000000946358682853963	Bacteria	Proteobacteria	Gammaproteobacteria	Xanthomonadales	Rhodanobacteraceae	Dyella	NA
696728884a83d75c3be4e5fcea6a01b5	4.88131044289834	1.2964880013496	0.292079901319458	4.43881278887308	0.00000904564535158888	0.0000365630057435719	Bacteria	Proteobacteria	Gammaproteobacteria	Xanthomonadales	Xanthomonadaceae	Lysobacter	NA
596da1c8f3b6ec4bf8ba863e6eaf351a	8.86884085819717	1.47408318649752	0.264996906251292	5.56264300346088	0.0000000265719123754132	0.000000164176458605231	Bacteria	Proteobacteria	Gammaproteobacteria	Xanthomonadales	Rhodanobacteraceae	Chujaibacter	uncultured gamma proteobacterium
45c19d91e6fc429c94df0434e342061e	2.51047356775624	-0.897457678727269	0.208298179509191	-4.3085238711252	0.0000164347740874258	0.0000643261519711464	Bacteria	Proteobacteria	Gammaproteobacteria	Betaproteobacteriales	Nitrosomonadaceae	IS-44	NA
467eda7e52f76fad7f931735db79b028	4.11411997052199	-1.55639714071566	0.246643121330341	-6.31032048378555	0.000000000278458235549428	0.00000000238481558168569	Bacteria	Proteobacteria	Gammaproteobacteria	Betaproteobacteriales	Nitrosomonadaceae	MND1	NA
1f4bd04f0ea0ebb9ae65f10c806fb8bf	7.90353544139726	-2.44506088760574	0.299185487223861	-8.17239134923767	0.000000000000000302335941316444	0.00000000000000533715488242295	Bacteria	Proteobacteria	Gammaproteobacteria	Betaproteobacteriales	SC-I-84	NA	NA
1ec666c9782c4ee00db05067f43e291d	1.86424642283042	1.14939379522794	0.225279180742349	5.10208618231124	0.000000335929701792521	0.00000162522076235118	Bacteria	Proteobacteria	Gammaproteobacteria	Betaproteobacteriales	Burkholderiaceae	Castellaniella	NA
ab7946163d3e0d29e6eebc59ac445fe3	1.55683196115548	-1.09644685710456	0.224608308429343	-4.88159527477801	0.0000010523105983181	0.00000476569983007935	Bacteria	Proteobacteria	Gammaproteobacteria	Betaproteobacteriales	TRA3-20	NA	NA
eddc9956ccd0fbb454220c934e7db5ea	11.1747944649341	-3.06899553173476	0.352524425280282	-8.70576706647968	0.00000000000000000315434075805602	0.0000000000000000682126188929615	Bacteria	Proteobacteria	Gammaproteobacteria	Betaproteobacteriales	Burkholderiaceae	Burkholderia-Caballeronia-Paraburkholderia	NA
7e3dddb4debada095c33337d98829c8f	2.82716764455541	0.8971988959163	0.244091637702686	3.6756642069366	0.000237231392148124	0.000762844439435418	Bacteria	Proteobacteria	Gammaproteobacteria	Betaproteobacteriales	Burkholderiaceae	Burkholderia-Caballeronia-Paraburkholderia	NA
6f6a05d86ed17c9733358061c133447e	4.22731449765525	1.08708843533998	0.28606148564091	3.80019153191628	0.000144584294230447	0.000481020825035911	Bacteria	Proteobacteria	Gammaproteobacteria	Betaproteobacteriales	Burkholderiaceae	Burkholderia-Caballeronia-Paraburkholderia	NA
8adc79d6926fb24296635ff5592aefc4	10.2971389484248	1.67254413251391	0.347345828010933	4.81521295963647	0.00000147042989711039	0.00000659026870984709	Bacteria	Proteobacteria	Gammaproteobacteria	Betaproteobacteriales	Burkholderiaceae	Burkholderia-Caballeronia-Paraburkholderia	NA
dc87af224093a934d51fa23036bc7db9	2.40784523134646	-1.90476052958663	0.285760716327472	-6.66557864938944	0.0000000000263624585415253	0.000000000271470555219279	Bacteria	Proteobacteria	Gammaproteobacteria	Betaproteobacteriales	Rhodocyclaceae	NA	NA
a6795cd72b8a4633e7394e7f9268f7dd	14.4096750939337	2.61060830649221	0.327285049762592	7.97655838048792	0.00000000000000150470012357575	0.0000000000000250301078248658	Bacteria	Proteobacteria	Gammaproteobacteria	Betaproteobacteriales	Burkholderiaceae	NA	NA
2332807853f18e52a250645f0e2c2b45	7.17422952838615	2.69565368317366	0.311845577914255	8.64419403091506	0.00000000000000000541864080926727	0.000000000000000114320104878444	Bacteria	Proteobacteria	Gammaproteobacteria	Betaproteobacteriales	Burkholderiaceae	NA	NA
262ae05cb422efa3708812c60f453c13	3.28213201626474	1.39983539548698	0.244750274464471	5.71944361880658	0.0000000106873429493679	0.0000000695785115454213	Bacteria	Proteobacteria	Gammaproteobacteria	Betaproteobacteriales	Burkholderiaceae	NA	NA
b82d4711585abf7bf0ee0686e7a6a70a	7.72881322611602	1.55671814479294	0.281407200213277	5.53190587736599	0.0000000316769879582848	0.000000188969617820113	Bacteria	Proteobacteria	Gammaproteobacteria	Betaproteobacteriales	Burkholderiaceae	NA	NA
3ea8e12e111c352825c999ce9be42cd6	2.24601965243665	-1.22287557318324	0.225098458773137	-5.43262526028978	0.0000000555309465407909	0.000000311910836089507	Bacteria	Proteobacteria	Gammaproteobacteria	Betaproteobacteriales	Burkholderiaceae	Burkholderia-Caballeronia-Paraburkholderia	NA
e9e089a007f4eaa45b8cf59615768725	8.86163954336712	-1.44140965564292	0.233795285107373	-6.16526400428022	0.000000000703656415174009	0.00000000553329817386834	Bacteria	Proteobacteria	Gammaproteobacteria	Betaproteobacteriales	Nitrosomonadaceae	Nitrosospira	NA
c733e86a231743a9df28f6e3e9647c72	2.1962822452836	-1.44811105279814	0.234556302147803	-6.17383135536316	0.000000000666546390545911	0.00000000528956539286434	Bacteria	Proteobacteria	Gammaproteobacteria	Betaproteobacteriales	Nitrosomonadaceae	Nitrosospira	NA
89a095d1d3373924a634fabb9ae2610f	4.74739196371916	-1.95794790610965	0.30423535808336	-6.4356356159404	0.000000000122957688587075	0.00000000113147234710447	Bacteria	Proteobacteria	Gammaproteobacteria	Betaproteobacteriales	Chromobacteriaceae	NA	NA
e81b5983e6fd76a4969ff7f2ab1bd03a	3.50568474977572	-1.12060050516826	0.284383058070353	-3.94046154778684	0.0000813249863158444	0.000284802077583828	Bacteria	Proteobacteria	Gammaproteobacteria	Betaproteobacteriales	Burkholderiaceae	Massilia	NA
578c446e99df776e65c78dc59e8f697a	10.9500034506514	4.50044509319951	0.333858959294581	13.4800788414024	0.0000000000000000000000000000000000000000204887785852323	0.00000000000000000000000000000000000000253182763946085	Bacteria	Proteobacteria	Gammaproteobacteria	Betaproteobacteriales	Burkholderiaceae	Duganella	NA
f47bdab5a09061bb25fe2c6f3833da72	46.6546198485104	1.5357572456315	0.365583171749827	4.2008422824299	0.0000265923800454502	0.000101780569642984	Bacteria	Proteobacteria	Gammaproteobacteria	Betaproteobacteriales	Burkholderiaceae	NA	NA
22e1fc31128e9ee8e4cc171c7a66693c	370.606217789022	1.35488554261491	0.321656936699456	4.21220682046369	0.0000252887832984982	0.000097221322458671	Bacteria	Proteobacteria	Gammaproteobacteria	Betaproteobacteriales	Burkholderiaceae	Massilia	NA
3e8771b913aa3d9904df230b13e24054	45.9512967644499	2.80546038375576	0.416147350213086	6.74150726255792	0.0000000000156751898969758	0.000000000173833836678001	Bacteria	Proteobacteria	Gammaproteobacteria	Betaproteobacteriales	Burkholderiaceae	Massilia	NA
c89cf55dd0f915acd99cfe7fc148f274	13.5220978826089	1.37697594462389	0.33064812740064	4.16447525485435	0.0000312069468877415	0.000117877768811775	Bacteria	Proteobacteria	Gammaproteobacteria	Betaproteobacteriales	Burkholderiaceae	Massilia	NA
8575406920eaae6ecc6b296e53e73f2a	22.1369673747038	2.66577507090099	0.380645014530891	7.00331008981243	0.00000000000249984693081781	0.0000000000300328832660750	Bacteria	Proteobacteria	Gammaproteobacteria	Betaproteobacteriales	Burkholderiaceae	Herbaspirillum	NA
fde78849cae05ca5912a8028b7dc7606	40.7152732205088	1.73418840830204	0.335045446495146	5.17597963632423	0.000000226718186386287	0.00000115359547778905	Bacteria	Proteobacteria	Gammaproteobacteria	Betaproteobacteriales	Burkholderiaceae	NA	NA
a53ab46cd1d1ee27cc3dffa48158af5a	1.86833871454373	-1.02087825766009	0.211269965717161	-4.83210310653808	0.00000135098252287302	0.00000608645772023522	Bacteria	Proteobacteria	Gammaproteobacteria	Betaproteobacteriales	Burkholderiaceae	NA	NA
d44a0ca7b21f8ccbf79bb67d07b90967	1.84863044583283	1.36685578688386	0.249883895252335	5.46996350246419	0.0000000450128263244241	0.000000261316072286086	Bacteria	Proteobacteria	Gammaproteobacteria	Betaproteobacteriales	Burkholderiaceae	Noviherbaspirillum	NA
501a6ee48b44a7d5f6faa820481a2699	36.8738289156301	2.24256645776023	0.384331949446976	5.83497276504623	0.00000000537993540958282	0.0000000372291530343131	Bacteria	Proteobacteria	Gammaproteobacteria	Enterobacteriales	Enterobacteriaceae	Pantoea	NA
b2256e9b849d5138f6577d70d927988a	3.927557567262	-2.03627022665487	0.26212419318589	-7.76834141826356	0.00000000000000795204810369665	0.000000000000129783426598068	Bacteria	Acidobacteria	Blastocatellia (Subgroup 4)	11-24	metagenome	metagenome	metagenome
2aa705b68610e0c9da4f5e679aa70632	3.79829104102535	-2.01581007847012	0.24299937079159	-8.29553620613688	0.000000000000000108096495970471	0.0000000000000019894355109459	Bacteria	Acidobacteria	Blastocatellia (Subgroup 4)	11-24	metagenome	metagenome	metagenome
9a114809096822db0ee66450de8049cc	2.35557227110628	-1.94379914541693	0.254260495669491	-7.64491212171492	0.0000000000000209088078815715	0.000000000000317300330132621	Bacteria	Acidobacteria	Blastocatellia (Subgroup 4)	11-24	metagenome	metagenome	metagenome
5f6c5a807ae337ec7df3d94fcd85f8bf	3.00574806436983	0.891755662267886	0.228463592229505	3.90327252393048	0.0000949007427650275	0.000328356569966995	Bacteria	Proteobacteria	Alphaproteobacteria	Elsterales	uncultured	NA	NA
0a04539233a731ee915f6b759439a793	3.18155371761946	-1.21528001673303	0.220560876424067	-5.50995279142998	0.0000000358929949759493	0.000000209780004420244	Bacteria	Proteobacteria	Alphaproteobacteria	uncultured	uncultured Acetobacteraceae bacterium	uncultured Acetobacteraceae bacterium	uncultured Acetobacteraceae bacterium
31dcf55a9fac5c4abc24891a3be3d1a9	11.7599633376182	1.52831267227937	0.272382532145276	5.61090559017286	0.0000000201270553387523	0.000000126158716434933	Bacteria	Proteobacteria	Alphaproteobacteria	Dongiales	Dongiaceae	Dongia	NA
9758d97d9cafe90dd00424345dd375d1	99.6367926137122	1.36580491315982	0.33109131071645	4.12516085125988	0.0000370475742211844	0.000136949366244977	Bacteria	Proteobacteria	Alphaproteobacteria	Dongiales	Dongiaceae	Dongia	NA
2892e394a55af3caf33655a1ca325bb2	14.4042354811045	-2.16969786948465	0.283686255564059	-7.64823049030203	0.0000000000000203763742181671	0.000000000000314742208905616	Bacteria	Proteobacteria	Alphaproteobacteria	Acetobacterales	Acetobacteraceae	NA	NA
02bdfddfda6501e1b042fa75b6d41f3b	5.77205098008528	-0.854986578014895	0.221048819944105	-3.86786311834232	0.000109793263197865	0.000373902254591156	Bacteria	Proteobacteria	Alphaproteobacteria	Reyranellales	Reyranellaceae	Reyranella	NA
dab53cce3770c32f14d48e23bd07a64e	3.25335149317266	-1.16259691132359	0.279505166832876	-4.15948271903946	0.0000318969151313646	0.000119960137341871	Bacteria	Proteobacteria	Alphaproteobacteria	Sphingomonadales	Sphingomonadaceae	Sphingomonas	NA
468d1b85063532bdf6c75fbb623df4e9	5.90058509517973	-2.01087442350908	0.267543194127395	-7.51607391870924	0.0000000000000564456473466868	0.000000000000813758082581401	Bacteria	Proteobacteria	Alphaproteobacteria	Sphingomonadales	Sphingomonadaceae	Sphingomonas	NA
9f60a50fca8417e7aa7059cc2fb106a9	4.61366768476833	-3.08046472259442	0.311748096473833	-9.88126233147019	0.0000000000000000000000501965389035719	0.0000000000000000000016081483759848	Bacteria	Proteobacteria	Alphaproteobacteria	Sphingomonadales	Sphingomonadaceae	Sphingomonas	NA
ed84a29ba7a689a813e99223d4639c2c	17.6631327817442	1.6280951139205	0.306587512061928	5.31037648262608	0.000000109399007335895	0.000000587764853077947	Bacteria	Proteobacteria	Alphaproteobacteria	Sphingomonadales	Sphingomonadaceae	Sphingobium	NA
2ca95eaf36b31e0c53748c884f2034f8	2.46092098800107	-1.36165914082874	0.25856254584769	-5.26626598745996	0.000000139226521304935	0.000000729884490477385	Bacteria	Proteobacteria	Alphaproteobacteria	Micropepsales	Micropepsaceae	uncultured	NA
05ee5c007ed8b04b269d4eabffe57b64	1.85786326327426	1.08209847897942	0.207435861622687	5.2165448660352	0.000000182291436534971	0.000000944204147321855	Bacteria	Proteobacteria	Alphaproteobacteria	Rhizobiales	Rhizobiaceae	Allorhizobium-Neorhizobium-Pararhizobium-Rhizobium	NA
9231347f303ff783cac6ff5da2d9d716	2.70353558988601	2.14016093687181	0.245449310155134	8.71936016246751	0.0000000000000000027977828690944	0.0000000000000000620533892760682	Bacteria	Proteobacteria	Alphaproteobacteria	Caulobacterales	Caulobacteraceae	Caulobacter	NA
022b79f3289e8ab3bc7f76d424780ef7	3.92328460333591	1.25339766727852	0.226265669996992	5.53949552884088	0.0000000303344190326703	0.000000182217169883748	Bacteria	Proteobacteria	Alphaproteobacteria	Caulobacterales	Caulobacteraceae	NA	NA
747eb885e5a1161cce494a8e633b8c7d	2.43323195909171	0.971443136948681	0.224441382710551	4.32827103993337	0.0000150284454652021	0.0000590891151245447	Bacteria	Proteobacteria	Alphaproteobacteria	Caulobacterales	Caulobacteraceae	NA	NA
9cb16ad3d0c282b326d687159f487730	16.745395922387	2.67373403354414	0.246218558215878	10.8591897090059	0.00000000000000000000000000180342276450366	0.0000000000000000000000000866644828497591	Bacteria	Proteobacteria	Alphaproteobacteria	Caulobacterales	Caulobacteraceae	Asticcacaulis	Asticcacaulis solisilvae
660645db5e48879658ad8f9a9cbbd19c	2.73906937843158	-1.11757230201634	0.264001178414053	-4.23320952099527	0.0000230379688387438	0.0000897650587635737	Bacteria	Proteobacteria	Alphaproteobacteria	Caulobacterales	Caulobacteraceae	Asticcacaulis	NA
323563c29bb6767d34cada96af4d5e5c	16.1984017451818	3.11040006729695	0.284345929497876	10.9387887943027	0.000000000000000000000000000751977806817584	0.0000000000000000000000000406538001810756	Bacteria	Proteobacteria	Alphaproteobacteria	Caulobacterales	Caulobacteraceae	Asticcacaulis	NA
c11b769c8c217d2d6cef09ad73f78f55	4.92028313038416	-1.14661627516673	0.244193457183779	-4.6955241487236	0.00000265923948140677	0.0000113312421252062	Bacteria	Proteobacteria	Alphaproteobacteria	Rhizobiales	Beijerinckiaceae	Microvirga	NA
c648bbc1856519f2af953737bded4573	2.42436271176543	-1.0472219350393	0.20701035823023	-5.0587900238046	0.00000042192515398203	0.00000199434567319375	Bacteria	Proteobacteria	Alphaproteobacteria	Rhizobiales	Beijerinckiaceae	NA	NA
93421c9e1b8c215f05e5d4ceb0a5a628	4.88563737368739	0.973980040647734	0.250904421440499	3.8818767523342	0.000103653410184572	0.000355794443689106	Bacteria	Proteobacteria	Alphaproteobacteria	Rhizobiales	Xanthobacteraceae	uncultured	NA
4bb8b06045a0e6b1abf45c0d0534f25d	1.55520893892972	-0.845563869122296	0.225762857201686	-3.745363075233	0.000180133072778283	0.000592452881951387	Bacteria	Proteobacteria	Alphaproteobacteria	Rhizobiales	Xanthobacteraceae	uncultured	NA
f966c80f5f419156fef1277a775b72da	8.19706453461537	-1.06529887995002	0.269730171984787	-3.94949838985794	0.0000783151376923938	0.000276500384097635	Bacteria	Proteobacteria	Alphaproteobacteria	Rhizobiales	Xanthobacteraceae	uncultured	NA
f801857dbdc6a3c17c7f638fc4840bd2	21.6234948776213	-1.37315952093685	0.366737142449899	-3.74426083969513	0.000180925619921612	0.000592805534970432	Bacteria	Proteobacteria	Alphaproteobacteria	Rhizobiales	Xanthobacteraceae	uncultured	NA
cbe343004b965e20971679db59325bc1	1.93260737946758	-1.24288008200328	0.243612749380217	-5.10186796530695	0.00000033631736007036	0.00000162522076235118	Bacteria	Proteobacteria	Alphaproteobacteria	Rhizobiales	Amb-16S-1323	NA	NA
def7f02e278f3b4fb21192897e04515d	2.44812591416825	-1.93506332809827	0.264986278017143	-7.30250389785499	0.000000000000282461123663992	0.00000000000381763862452114	Bacteria	Proteobacteria	Alphaproteobacteria	Rhizobiales	Devosiaceae	Devosia	NA
4e96ca428de3410650d91805e4e4f1f1	104.897027228369	1.35568297306167	0.224474385203755	6.03936601421636	0.00000000154720925649481	0.0000000115373793695518	Bacteria	Proteobacteria	Alphaproteobacteria	Rhizobiales	Devosiaceae	Devosia	NA
fb8941cfb1298bee1e78b5962260da77	10.8171730785158	-1.57838203444029	0.306372834276714	-5.15183416364749	0.000000257951093100245	0.00000130484032474685	Bacteria	Proteobacteria	Alphaproteobacteria	Rhizobiales	Hyphomicrobiaceae	Pedomicrobium	NA
b4a4f260bd6ee848ea394f8b764569bd	2.04729554182961	0.709619405058722	0.193560873316345	3.66613041623842	0.000246248377321794	0.000788906838456858	Bacteria	Proteobacteria	Alphaproteobacteria	Rhizobiales	Hyphomicrobiaceae	Hyphomicrobium	NA
838c2c77c7d42d835b47d4c0c2f24dad	2.58787644233294	-1.21527376973894	0.230116306889145	-5.28112842661072	0.000000128390650355897	0.000000677182393645435	Bacteria	Proteobacteria	Alphaproteobacteria	Rhizobiales	Methyloligellaceae	uncultured	NA
d2e70b0162843a7a2532dcac13994da2	4.05717644535389	-1.78915337001779	0.255704777015491	-6.99694933704507	0.00000000000261595825368573	0.0000000000309973135539474	Bacteria	Proteobacteria	Alphaproteobacteria	Rhizobiales	Methyloligellaceae	uncultured	NA
28e2a83419c30a4589f8d2b82a980aa8	9.98119204223756	-1.25456167944124	0.220200075832551	-5.69737169570849	0.0000000121668480252964	0.0000000769953998882842	Bacteria	Proteobacteria	Alphaproteobacteria	Rhizobiales	Methyloligellaceae	uncultured	NA
296ee884fa31386054b980eea190fc36	3.43997691520243	2.32141274015616	0.251364411645374	9.23524823964027	0.0000000000000000000257687793073548	0.000000000000000000636856974310341	Bacteria	Proteobacteria	Alphaproteobacteria	Rhizobiales	Rhizobiaceae	Allorhizobium-Neorhizobium-Pararhizobium-Rhizobium	NA
9a57e1d39114048062100e2194c85ac6	3.8870258891178	1.29473168862791	0.272163123996259	4.75718998818409	0.00000196306398013148	0.00000857601183239258	Bacteria	Proteobacteria	Alphaproteobacteria	Rhizobiales	Rhizobiaceae	Allorhizobium-Neorhizobium-Pararhizobium-Rhizobium	NA
68cee33877840ff76a5ae275b950fa56	10.8635334982501	1.71089607089495	0.261870358163241	6.53337049254134	0.0000000000643058017409482	0.000000000618050205621336	Bacteria	Proteobacteria	Alphaproteobacteria	Rhizobiales	Rhizobiaceae	Allorhizobium-Neorhizobium-Pararhizobium-Rhizobium	NA
c628c83b791028543590aa57896bfdd7	4.25801625214192	1.45934795375152	0.27913541891487	5.22810025121385	0.00000017126064607173	0.000000892412402723173	Bacteria	Proteobacteria	Alphaproteobacteria	Rhizobiales	Rhizobiaceae	Allorhizobium-Neorhizobium-Pararhizobium-Rhizobium	NA
01fae3653643d20ee1106d85f17b67a9	67.6316711891081	1.96839267442146	0.384039335926479	5.12549754746555	0.000000296753029542998	0.00000146680783174111	Bacteria	Proteobacteria	Alphaproteobacteria	Rhizobiales	Rhizobiaceae	Allorhizobium-Neorhizobium-Pararhizobium-Rhizobium	NA
81bb8404ca2cdd21931355a8c884e197	7.91326649909634	2.33942378701163	0.350022794428533	6.68363267835486	0.0000000000233090627168717	0.00000000024891776851968	Bacteria	Proteobacteria	Alphaproteobacteria	Rhizobiales	Rhizobiaceae	Allorhizobium-Neorhizobium-Pararhizobium-Rhizobium	NA
a6df59b17a38a9331a1d34449b849cf5	17.4730358094261	1.20950652627561	0.222908943018055	5.42601167050372	0.0000000576271926867606	0.000000321596914026116	Bacteria	Proteobacteria	Alphaproteobacteria	Rhizobiales	Rhizobiaceae	Mesorhizobium	NA
57da8638ffe6aee9e61eb958f222b369	13.2106632798459	1.37937091282475	0.215990855504902	6.38624681401588	0.000000000170006535339443	0.00000000151603766050122	Bacteria	Proteobacteria	Alphaproteobacteria	Rhizobiales	Rhizobiaceae	Mesorhizobium	NA
