# Supplementary material for: Effects of Inbreeding on Microbial Community Diversity of Zea mays
Source: Microorganisms. 2023 Mar 29;11(4):879. doi: 10.3390/microorganisms11040879 (PMC10145435; doi:10.3390/microorganisms11040879)
Supplement: Supplementary file 1 [file microorganisms-11-00879-s001.zip › DatasetS2_DiffAbunTables/StalksvsRhizos.csv]

	baseMean	log2FoldChange	lfcSE	stat	pvalue	padj	Kingdom	Phylum	Class	Order	Family	Genus	Species
b81b44fa9c290fb7797fdd7b34cbabf5	19.5537338503812	-5.23365448584474	0.375395529504821	-13.9417070116641	0.0000000000000000000000000000000000000000000353385889080142	0.000000000000000000000000000000000000000000591921364209237	Archaea	Thaumarchaeota	Nitrososphaeria	Nitrosotaleales	Nitrosotaleaceae	Candidatus Nitrosotalea	uncultured archaeon
1230d7765ed2388f908de37ade0efdd6	1.72197833885273	-1.12286336595437	0.264106176043147	-4.25156042458823	0.0000212286216656454	0.00004338223773938	Archaea	Thaumarchaeota	Nitrososphaeria	Nitrosopumilales	Nitrosopumilaceae	Candidatus Nitrosotenuis	uncultured bacterium
c097a86835a803b2b663ca314d6984a7	1.81521810310662	-0.988303027038541	0.223083996507781	-4.43018343991371	0.00000941529638809638	0.0000198461753079425	Archaea	Thaumarchaeota	Nitrososphaeria	Nitrososphaerales	Nitrososphaeraceae	Candidatus Nitrososphaera	NA
404ba346f82cba6901e1ab750ba137c6	2.22004454093901	-1.12976917137871	0.257364043171804	-4.3897708376633	0.0000113470174739851	0.0000237049051015547	Archaea	Thaumarchaeota	Nitrososphaeria	Nitrososphaerales	Nitrososphaeraceae	Candidatus Nitrososphaera	NA
4fce50300689cd05b738957e24dd7942	35.2162640314546	-5.93891870525561	0.36125520388812	-16.4396765536833	0.00000000000000000000000000000000000000000000000000000000000099448271157054	0.0000000000000000000000000000000000000000000000000000000000333151708376131	Archaea	Thaumarchaeota	Nitrososphaeria	Nitrososphaerales	Nitrososphaeraceae	NA	NA
0f9e19cb798e93284bef77850a4e85fe	3.9063851051325	-1.59510785565735	0.290586238135056	-5.4892752867257	0.0000000403586202456831	0.000000101220282862168	Archaea	Thaumarchaeota	Nitrososphaeria	Nitrososphaerales	Nitrososphaeraceae	uncultured soil archaeon	uncultured soil archaeon
63a37f347166e51961940ea4b609e9a1	6.36627486816869	-3.49457879253476	0.335246378286903	-10.4239121400563	0.000000000000000000000000192853555248159	0.00000000000000000000000127391996354065	Archaea	Thaumarchaeota	Nitrososphaeria	Nitrososphaerales	Nitrososphaeraceae	NA	NA
f8a61aa04355e60b2aaaf1f902ce30dc	15.54913999611	-4.75098049420889	0.345652843893133	-13.7449483727603	0.000000000000000000000000000000000000000000546119992087694	0.00000000000000000000000000000000000000000839771397669273	Archaea	Thaumarchaeota	Nitrososphaeria	Nitrososphaerales	Nitrososphaeraceae	NA	NA
c77612d0cea78a7761e05637d8be4bec	5.0653516934776	-3.043627073722	0.292370602061694	-10.4101679589515	0.000000000000000000000000222828169008034	0.00000000000000000000000146162812957717	Archaea	Thaumarchaeota	Nitrososphaeria	Nitrososphaerales	Nitrososphaeraceae	NA	NA
2e31e1ae11d5a78f4d406151a850f95b	3.79572706751136	-2.6588669263114	0.286183423707426	-9.29077894123472	0.0000000000000000000153163262754937	0.0000000000000000000772403980989951	Archaea	Thaumarchaeota	Nitrososphaeria	Nitrososphaerales	Nitrososphaeraceae	NA	NA
c26ab41a98da234b363570ee469fe811	29.370301297025	-5.82789491918685	0.358941007452672	-16.2363586165487	0.0000000000000000000000000000000000000000000000000000000000279001634641751	0.000000000000000000000000000000000000000000000000000000000872345110979873	Archaea	Thaumarchaeota	Nitrososphaeria	Nitrososphaerales	Nitrososphaeraceae	NA	NA
5bb6f6a32c0c0d81f152a5456d9764a1	3.0500124887827	-1.23227532900538	0.273239987758239	-4.50986453013492	0.00000648690370447316	0.0000139878521259674	Bacteria	Acidobacteria	Blastocatellia (Subgroup 4)	11-24	uncultured Acidobacteriales bacterium	uncultured Acidobacteriales bacterium	uncultured Acidobacteriales bacterium
d5b34ac7925dbf36ebd52d721f778600	4.10515976875718	-2.1400154804615	0.307160555301563	-6.96709080487395	0.00000000000323561846290519	0.0000000000102534125615036	Bacteria	Acidobacteria	Blastocatellia (Subgroup 4)	Pyrinomonadales	Pyrinomonadaceae	RB41	NA
96a620a587aac252ba6f34d71a2c1622	51.7609064718015	-5.84311479248421	0.402614012587299	-14.5129444326463	0.0000000000000000000000000000000000000000000000100320142271163	0.000000000000000000000000000000000000000000000218837891745003	Bacteria	Acidobacteria	Blastocatellia (Subgroup 4)	Pyrinomonadales	Pyrinomonadaceae	RB41	NA
496f4479dfac22ddc35e5728f0c976c6	25.7397992783968	-3.00041821495163	0.368715014221603	-8.13749942156772	0.000000000000000403525319364154	0.00000000000000163149461018783	Bacteria	Acidobacteria	Blastocatellia (Subgroup 4)	Pyrinomonadales	Pyrinomonadaceae	RB41	NA
07a314b6d204d004a53ada9a9babacaf	10.2226051041879	-3.95768710002224	0.324179820751406	-12.2083080027894	0.000000000000000000000000000000000280665241918455	0.00000000000000000000000000000000289301095515946	Bacteria	Acidobacteria	Acidobacteriia	Acidobacteriales	uncultured	NA	NA
0e1740453f61fc5bda28913b0f7ec2e4	3.95488318178273	-2.40510875164831	0.253491180150106	-9.48793859503953	0.00000000000000000000235648035105581	0.0000000000000000000124880145157647	Bacteria	Acidobacteria	Acidobacteriia	Acidobacteriales	Acidobacteriaceae (Subgroup 1)	Edaphobacter	NA
f902947e368d991a7efdc0f90870e219	5.07902824189505	-2.73012546663734	0.287340841039565	-9.50134849177743	0.00000000000000000000207189635334429	0.0000000000000000000110422657922554	Bacteria	Acidobacteria	Acidobacteriia	Acidobacteriales	Acidobacteriaceae (Subgroup 1)	uncultured	Acidobacteria bacterium AB60
09842a93670750b1ebe07520e1b204d3	8.71498051468794	-4.04479072245421	0.296286713240341	-13.651610219771	0.00000000000000000000000000000000000000000197466477184199	0.0000000000000000000000000000000000000000294005643807586	Bacteria	Acidobacteria	Acidobacteriia	Acidobacteriales	Acidobacteriaceae (Subgroup 1)	Acidipila	NA
1d08869c0faffa411fdea44ec2158978	2.93626346903758	-1.63998273314005	0.260348886325769	-6.29917322207392	0.000000000299237436791752	0.000000000830428152990128	Bacteria	Acidobacteria	Acidobacteriia	Acidobacteriales	Acidobacteriaceae (Subgroup 1)	Granulicella	bacterium enrichment culture clone auto193_4W
0ecbb5e30e696e08dc731ca491c4e982	4.25393142098636	-2.40185715715755	0.244119332856435	-9.83886498891125	0.0000000000000000000000765697632560629	0.000000000000000000000451713446126962	Bacteria	Acidobacteria	Acidobacteriia	Acidobacteriales	Acidobacteriaceae (Subgroup 1)	uncultured	uncultured Acidobacteriales bacterium
93aebb0c27f8841a5a91b72facb8cc70	27.5461284993451	-5.06059787656189	0.293272282809713	-17.2556295742595	0.00000000000000000000000000000000000000000000000000000000000000000101509239313781	0.000000000000000000000000000000000000000000000000000000000000000039673194365136	Bacteria	Acidobacteria	Acidobacteriia	Acidobacteriales	Koribacteraceae	Candidatus Koribacter	NA
9fe00ec9058203bc71317a839bb2ca15	5.23097859867283	-2.78591393565098	0.286847269855587	-9.71218564169546	0.000000000000000000000267537673374532	0.00000000000000000000151174902183922	Bacteria	Acidobacteria	Acidobacteriia	Acidobacteriales	uncultured	NA	NA
225e127d4cb9380ddab2be66d9467b72	2.24984809065074	-1.67641035644766	0.258579575024351	-6.48315071401055	0.0000000000898266854964482	0.000000000258716489026601	Bacteria	Acidobacteria	Acidobacteriia	Solibacterales	Solibacteraceae (Subgroup 3)	Bryobacter	NA
c27cddd00581086c6392c202f5acab81	2.68527002625298	-1.75578830828551	0.254178850476521	-6.90768844454939	0.00000000000492614360859958	0.0000000000154539220898542	Bacteria	Acidobacteria	Acidobacteriia	Solibacterales	Solibacteraceae (Subgroup 3)	Candidatus Solibacter	NA
7b0016eafac53cffe9809626d3d7d7f7	5.31642853011287	-2.20997837955265	0.290309066358186	-7.61250210775696	0.0000000000000268839809112165	0.0000000000000969891311335427	Bacteria	Acidobacteria	Acidobacteriia	Solibacterales	Solibacteraceae (Subgroup 3)	Candidatus Solibacter	NA
6f94aa8b4af45987a0307323090e3ffd	1.90320157641265	-1.39959457628042	0.245669587042609	-5.6970608089054	0.0000000121890462360278	0.0000000312385939054484	Bacteria	Chloroflexi	Dehalococcoidia	S085	uncultured bacterium 5G4	uncultured bacterium 5G4	uncultured bacterium 5G4
2ac527f0c2e5c1c353302719df762b41	3.31044188657322	-1.8214834945774	0.259845345021025	-7.00987541042927	0.00000000000238530436644631	0.00000000000766238183468027	Bacteria	Chloroflexi	Dehalococcoidia	S085	uncultured bacterium 5G4	uncultured bacterium 5G4	uncultured bacterium 5G4
fe47c13db20f5e16f07bce6773017019	6.54150493009977	-3.35463540154609	0.313512433303528	-10.7001670275012	0.0000000000000000000000000101594921348361	0.0000000000000000000000000716511550562126	Bacteria	Chloroflexi	Gitt-GS-136	uncultured bacterium	uncultured bacterium	uncultured bacterium	uncultured bacterium
2c4bca143acc81fb9ac89e52a73d011b	2.82487919985387	-1.63602804540767	0.258259777217678	-6.33481552192588	0.000000000237625416581461	0.00000000066535116642809	Bacteria	Chloroflexi	KD4-96	uncultured bacterium	uncultured bacterium	uncultured bacterium	uncultured bacterium
cb360ea5bb2758bf65a008ede7b4ec40	1.83325257381535	-1.09129672190562	0.228153693322282	-4.78316483075336	0.00000172556510295633	0.00000386295958609316	Bacteria	Chloroflexi	KD4-96	uncultured bacterium	uncultured bacterium	uncultured bacterium	uncultured bacterium
acb2b22fdd69ad67daba580983ced235	6.86826662527906	-3.2905645671201	0.300596948537514	-10.9467663698171	0.000000000000000000000000000688622101930623	0.00000000000000000000000000508604355599153	Bacteria	Chloroflexi	KD4-96	bacterium Ellin6529	bacterium Ellin6529	bacterium Ellin6529	bacterium Ellin6529
69f14e62dd5ecf16fb75224ef3aec1a0	2.36755097556039	-1.18825645958604	0.256149116475185	-4.63892468550111	0.00000350226643412728	0.00000769350331431238	Bacteria	Chloroflexi	KD4-96	bacterium Ellin6529	bacterium Ellin6529	bacterium Ellin6529	bacterium Ellin6529
09486b9755a2537abc195a10a55a0994	2.57336970071012	-1.03129836289578	0.271837048503879	-3.79381091934222	0.000148352660812293	0.000281689870125365	Bacteria	Chloroflexi	Chloroflexia	Chloroflexales	Roseiflexaceae	uncultured	NA
dddf619753e1d62c73487d08f4a711f5	26.3149718195159	-4.3951354176423	0.36728149774189	-11.9666671059238	0.00000000000000000000000000000000531198498027233	0.0000000000000000000000000000000530068288456962	Bacteria	Chloroflexi	Chloroflexia	Chloroflexales	Roseiflexaceae	uncultured	uncultured Chloroflexaceae bacterium
9f3762c67f58d5cd43a6fbca1a5ebe62	1.56415008691343	-0.948396324977784	0.226082617091156	-4.19491041452068	0.0000272979456896799	0.0000555433255030797	Bacteria	Chloroflexi	Ktedonobacteria	Ktedonobacterales	Ktedonobacteraceae	NA	NA
8ae64217ed70b3c10c0f134ccb79726a	2.13288372600233	-1.65992510171151	0.263839955547972	-6.29140911680339	0.000000000314596984507424	0.000000000870477791940896	Bacteria	Chloroflexi	Ktedonobacteria	Ktedonobacterales	Ktedonobacteraceae	uncultured	uncultured Ktedobacteria bacterium
e5d2d6c668aa7581ddfb3e291926ce88	1.85586721649771	-1.04583987052995	0.25355664856605	-4.12467934264212	0.0000371251616416575	0.0000745683118198602	Bacteria	Chloroflexi	TK10	uncultured beta proteobacterium	uncultured beta proteobacterium	uncultured beta proteobacterium	uncultured beta proteobacterium
a3698f810b80f748b6df4e92b8059c4a	2.08786283695766	-1.06469082225655	0.236373226173462	-4.50427842227456	0.00000665988447706549	0.000014295129609811	Bacteria	Chloroflexi	TK10	uncultured Chloroflexus sp.	uncultured Chloroflexus sp.	uncultured Chloroflexus sp.	uncultured Chloroflexus sp.
c3e003c35c45b41c1cc12b23e49e4d6f	1.95374813114694	-1.0582331860771	0.244755195110082	-4.32363932296165	0.000015347613768034	0.0000317093870361583	Bacteria	Chloroflexi	Chloroflexia	Thermomicrobiales	AKYG1722	NA	NA
c6256bb8971d2cb1ea93b2ad23575688	5.29621474805267	-2.9993494972989	0.237432919215159	-12.6324079542691	0.00000000000000000000000000000000000139929675249466	0.0000000000000000000000000000000000160065896809755	Bacteria	Chloroflexi	Chloroflexia	Thermomicrobiales	JG30-KF-CM45	uncultured anaerobic ammonium-oxidizing bacterium	uncultured anaerobic ammonium-oxidizing bacterium
a8d1247c47556185bf39ac30f8691536	1.60386146317586	-1.15132291608422	0.255835148280811	-4.5002530880569	0.00000678726026701048	0.0000145352742704471	Bacteria	Chloroflexi	Chloroflexia	Thermomicrobiales	JG30-KF-CM45	uncultured Thermomicrobium sp.	uncultured Thermomicrobium sp.
77d2193e4b377278e469ad635c1345ec	7.71549372077711	-2.78024138091387	0.296672929032987	-9.37140233851514	0.0000000000000000000071575139792306	0.0000000000000000000368887258929577	Bacteria	Chloroflexi	Chloroflexia	Thermomicrobiales	JG30-KF-CM45	uncultured bacterium	uncultured bacterium
93bcad252b7295ba9c29dc08ebf6e044	1.71085586554936	-1.15764440486532	0.228254201404471	-5.07173317179799	0.000000394208864267293	0.00000091982068329035	Bacteria	Chloroflexi	Chloroflexia	Thermomicrobiales	JG30-KF-CM45	metagenome	metagenome
08465edd500b398e1bdd16b711daf176	2.07344870726708	-1.62000215188899	0.248963029292283	-6.50699887647617	0.0000000000766669854462086	0.000000000222642824608494	Bacteria	Chloroflexi	Chloroflexia	Thermomicrobiales	JG30-KF-CM45	NA	NA
6a99749865e92bae38b96be21c81c691	2.07014836458995	-1.45614948949996	0.245836714138361	-5.92323849838156	0.00000000315662517975316	0.0000000082707106665041	Bacteria	Chloroflexi	Chloroflexia	Thermomicrobiales	JG30-KF-CM45	uncultured soil bacterium	uncultured soil bacterium
bb3f6c6901266248298d3f98797589f0	4.59652287210525	-2.89410888255534	0.276453498933639	-10.4687005001519	0.000000000000000000000000120282832286106	0.00000000000000000000000080589497631691	Bacteria	Chloroflexi	Chloroflexia	Thermomicrobiales	JG30-KF-CM45	NA	NA
f9f37b83c292c1867a38fbc104c829f4	5.61845051028377	-3.20524220417545	0.277315739440314	-11.5580969570799	0.000000000000000000000000000000671811244357803	0.00000000000000000000000000000616623372077315	Bacteria	Chloroflexi	Chloroflexia	Thermomicrobiales	JG30-KF-CM45	NA	NA
4743c1c4700cfbfa21f05dc7ee7143fb	4.74263565404301	-2.8801742001677	0.29298712211399	-9.83037813876045	0.0000000000000000000000833053849989239	0.000000000000000000000488377819556191	Bacteria	Chloroflexi	Chloroflexia	Thermomicrobiales	JG30-KF-CM45	NA	NA
c7536db90f6b5182485598078d6a2e27	2.4364451587778	-1.30543418471156	0.227635800959032	-5.73474901228962	0.00000000976568513235277	0.0000000252347456037105	Bacteria	Chloroflexi	Chloroflexia	Thermomicrobiales	JG30-KF-CM45	uncultured bacterium	uncultured bacterium
7a87cdda8974d360a9544ad34d5ef425	4.21705327059895	-1.22901658947414	0.268927881321827	-4.57006013446173	0.00000487584286505874	0.0000106114631262763	Bacteria	Chloroflexi	JG30-KF-CM66	uncultured Caldilinea sp.	uncultured Caldilinea sp.	uncultured Caldilinea sp.	uncultured Caldilinea sp.
1feaf0f39e7e4d010bb6e9c6ac2a16b7	2.35253039681843	-1.65342919386529	0.237105271397963	-6.97339702367955	0.00000000000309377915872038	0.00000000000983716898603293	Bacteria	Chloroflexi	Ktedonobacteria	C0119	uncultured soil bacterium	uncultured soil bacterium	uncultured soil bacterium
76039d1487adc15857a48f3976eac39a	1.93454195055582	-1.47711282651964	0.256509215187126	-5.75851758558487	0.00000000848558281214343	0.0000000220484118498353	Bacteria	Chloroflexi	Chloroflexia	Kallotenuales	AKIW781	NA	NA
40eabb85df184596d4c7d8a73d62444b	15.1945901723509	-4.38935092596901	0.33502078532023	-13.1017271712662	0.00000000000000000000000000000000000000321849109383845	0.0000000000000000000000000000000000000407965492705468	Bacteria	Rokubacteria	NC10	Rokubacteriales	metagenome	metagenome	metagenome
7d9b831a62293221b3a90f782fb58b0c	2.33106239798414	-1.25496449882929	0.240647019398341	-5.21495966152799	0.000000183857240700839	0.000000441069288433214	Bacteria	Proteobacteria	Deltaproteobacteria	Oligoflexales	0319-6G20	uncultured Syntrophobacteraceae bacterium	uncultured Syntrophobacteraceae bacterium
63f70dd957847b328a969eeb7a38f5cd	1.90606686022019	-1.1194474601205	0.261625000147177	-4.27882449877021	0.0000187882927762276	0.0000385632792649924	Bacteria	Proteobacteria	Deltaproteobacteria	Oligoflexales	0319-6G20	NA	NA
54275fed0a52eb81bb8d7e50e8ef7c4f	29.3603291328708	6.59214733903964	0.34515393882612	19.0991514147564	0.00000000000000000000000000000000000000000000000000000000000000000000000000000000256624062164199	0.000000000000000000000000000000000000000000000000000000000000000000000000000000171938121650013	Bacteria	Bacteroidetes	Bacteroidia	Cytophagales	Microscillaceae	Siphonobacter	NA
82602f53725970c69e0ac88ce6a1a26c	3.05829261805086	2.9509407206889	0.282160962494985	10.4583592804456	0.000000000000000000000000134158588586243	0.000000000000000000000000892487631871602	Bacteria	Bacteroidetes	Bacteroidia	Cytophagales	Spirosomaceae	Spirosoma	Spirosoma oryzae
ce563d75a36fdfe51d73bde7edb1510a	75.1775618737794	6.00071395097929	0.384997306447086	15.586379048613	0.000000000000000000000000000000000000000000000000000000900977991203433	0.000000000000000000000000000000000000000000000000000024146210164252	Bacteria	Bacteroidetes	Bacteroidia	Flavobacteriales	Weeksellaceae	Chryseobacterium	NA
b71075afb53551f10590d37648ffef99	2.20298277390297	2.0961972964403	0.255761724590647	8.19589913148777	0.000000000000000248726851208147	0.00000000000000101437298449236	Bacteria	Bacteroidetes	Bacteroidia	Sphingobacteriales	env.OPS 17	uncultured eubacterium env.OPS 17	uncultured eubacterium env.OPS 17
e1a7b8a03cfafc3e2d57f4d7569232a5	28.1059150112999	-3.52025009389392	0.310663171599443	-11.3314046070218	0.00000000000000000000000000000917219118985715	0.0000000000000000000000000000782137757826001	Bacteria	Bacteroidetes	Bacteroidia	Sphingobacteriales	Sphingobacteriaceae	Mucilaginibacter	NA
04e5884be442bc0d129a9770770c214c	1.75502244776516	-0.9809015969049	0.249371116619263	-3.93350124185605	0.0000837174062357374	0.000161911189792004	Bacteria	Bacteroidetes	Bacteroidia	Sphingobacteriales	Sphingobacteriaceae	Mucilaginibacter	NA
6b8c318ff7e101c14627053d52ef1565	2.01612568724307	-1.50773254173637	0.27202148916816	-5.54269644779539	0.0000000297848948776119	0.0000000757133642146341	Bacteria	Bacteroidetes	Bacteroidia	Sphingobacteriales	Sphingobacteriaceae	Mucilaginibacter	NA
ee5ed45abe3ff2a799b0aa0ddbd8327d	58.02771374167	7.50972056146838	0.372551776088185	20.1575218358127	0.00000000000000000000000000000000000000000000000000000000000000000000000000000000000000000231173911984473	0.000000000000000000000000000000000000000000000000000000000000000000000000000000000000000271051411801795	Bacteria	Bacteroidetes	Bacteroidia	Sphingobacteriales	Sphingobacteriaceae	Pedobacter	NA
4af59c26cb185ab7f2536a5567902f70	2.02331952773566	2.08298298437797	0.254087723724059	8.19788911423402	0.000000000000000244644858405062	0.00000000000000100208243311768	Bacteria	Bacteroidetes	Bacteroidia	Sphingobacteriales	Sphingobacteriaceae	Mucilaginibacter	NA
17cc690a7942911ad3676d0dc81700de	18.938134584248	2.65535254910023	0.306580165906053	8.66120135740917	0.00000000000000000466818110867593	0.0000000000000000203662971159908	Bacteria	Bacteroidetes	Bacteroidia	Sphingobacteriales	Sphingobacteriaceae	Sphingobacterium	NA
584b8bbec18fe08ca25cdddc383bb182	6.13598163997227	4.10873141420917	0.313957192662144	13.0869160198877	0.0000000000000000000000000000000000000039117033266244	0.0000000000000000000000000000000000000489223696049824	Bacteria	Bacteroidetes	Bacteroidia	Sphingobacteriales	Sphingobacteriaceae	Sphingobacterium	NA
d4088a736d4e6d63708ee519c9899f64	1.66942475965022	-1.21084603818775	0.255583719321464	-4.73757108395777	0.00000216294998155262	0.00000479632880070061	Bacteria	Bacteroidetes	Bacteroidia	Chitinophagales	Chitinophagaceae	Chitinophaga	eubacterium sp. 22-7
ee0f4339a01c5fdc605ffa403ade1926	4.12964268512217	-1.31499114239856	0.291636268935435	-4.50901099235255	0.00000651305346050285	0.0000140120278576873	Bacteria	Bacteroidetes	Bacteroidia	Chitinophagales	Chitinophagaceae	NA	NA
67f521008a25d17deedf1c17878e876d	1.61887825082067	-0.892609121259404	0.248125919519486	-3.59740378187014	0.000321409332812788	0.000595814138692481	Bacteria	Bacteroidetes	Bacteroidia	Chitinophagales	Chitinophagaceae	uncultured	NA
183acc20a7b6fc96fd9746fed729cdd4	3.18178291845376	2.87025791259639	0.284944329852586	10.0730480023284	0.0000000000000000000000072689787227022	0.0000000000000000000000454553469459644	Bacteria	Bacteroidetes	Bacteroidia	Chitinophagales	Chitinophagaceae	Terrimonas	NA
666f1b2553cae7b01fba2f30744f57cf	3.28378564366027	-1.60281198652717	0.267863438074141	-5.98369078680882	0.00000000218137251630105	0.00000000578002096127228	Bacteria	Bacteroidetes	Bacteroidia	Chitinophagales	Chitinophagaceae	NA	NA
bc834a7bba678cec3d8c88e5db6e23ea	9.72966818647552	-2.53409816332517	0.332810803657254	-7.61423047412521	0.0000000000000265267095319662	0.0000000000000960697047914453	Bacteria	Bacteroidetes	Bacteroidia	Chitinophagales	Chitinophagaceae	Niastella	NA
bb0fd7993f0a3afdad679cf38eb8e827	2.38133599443761	1.25960708906668	0.261005231673486	4.8259840654935	0.00000139313647487695	0.00000317175245979266	Bacteria	Bacteroidetes	Bacteroidia	Flavobacteriales	Crocinitomicaceae	Fluviicola	NA
49322602d09e08aec5856adf3f889100	9.64476175233643	-3.61553894478352	0.293460125760442	-12.3203755038767	0.0000000000000000000000000000000000703658764719627	0.000000000000000000000000000000000741608900344955	Bacteria	Acidobacteria	Subgroup 6	uncultured bacterium 92	uncultured bacterium 92	uncultured bacterium 92	uncultured bacterium 92
c468e344abd64bff0ae021cab6a90c20	1.76868286522165	1.5422176133635	0.258295639617271	5.97074583081881	0.00000000236171429098837	0.0000000062402479012594	Bacteria	Deinococcus-Thermus	Deinococci	Deinococcales	Deinococcaceae	Deinococcus	Deinococcus sp. N3
f903493187958b8ad4980fd82dc9760d	2.61851802858733	2.27290927154877	0.271144981115858	8.38263449389673	0.0000000000000000517560019828546	0.000000000000000216728258303204	Bacteria	Deinococcus-Thermus	Deinococci	Deinococcales	Deinococcaceae	Deinococcus	NA
33d5a7b07c4faf11cd41777db18b8aa6	2.19032697733607	-1.13660864074729	0.237834316849348	-4.77899344301629	0.00000176174939009986	0.0000039345736378897	Bacteria	Planctomycetes	Phycisphaerae	Tepidisphaerales	CPla-3 termite group	NA	NA
a5dce76dd95f22c459eaaf772fd623fd	1.8481459540662	-1.29174169192501	0.247223013405716	-5.22500585253015	0.000000174149601241587	0.000000418852117857971	Bacteria	Planctomycetes	Phycisphaerae	Tepidisphaerales	CPla-3 termite group	metagenome	metagenome
331830da17c1cbc83dfb2857c4ff2326	2.68494739113314	-1.10406871154644	0.248613256910892	-4.44090844255407	0.00000895799049573928	0.0000189674832618588	Bacteria	Planctomycetes	Phycisphaerae	Tepidisphaerales	WD2101 soil group	NA	NA
18eea9b8b820ac6601ec488d9355aa9e	2.43735226336908	-0.988487519697402	0.247925082728295	-3.98704120139672	0.0000669024109172302	0.000131011401754409	Bacteria	Planctomycetes	Phycisphaerae	Tepidisphaerales	WD2101 soil group	NA	NA
da7753c87b6575c841d7d31c32c6e759	5.22904773067676	-3.19319519461454	0.320500621585583	-9.96314821112402	0.0000000000000000000000220952899913818	0.00000000000000000000013458040267478	Bacteria	Planctomycetes	Phycisphaerae	Tepidisphaerales	WD2101 soil group	NA	NA
ebdd9d0c40750bff40182f5157b5985a	2.14968678791419	-1.30154765660776	0.256093875564985	-5.08230684445823	0.000000372878411928741	0.000000876591354358796	Bacteria	Planctomycetes	Phycisphaerae	Tepidisphaerales	WD2101 soil group	uncultured Planctomycetales bacterium	uncultured Planctomycetales bacterium
05e7c881dec6f32b8d3781a4776807d5	1.64133570674243	-0.964651301251395	0.244806898656923	-3.94045799584789	0.0000813261905525852	0.00015826549115835	Bacteria	Planctomycetes	Phycisphaerae	Tepidisphaerales	WD2101 soil group	uncultured Planctomycetales bacterium	uncultured Planctomycetales bacterium
c52f73d2fa32f2b0d848b4a44f37d860	5.87520220660042	-3.11703610525673	0.292778803013716	-10.6463858488782	0.0000000000000000000000000181266621103812	0.000000000000000000000000125946733774352	Bacteria	Planctomycetes	Phycisphaerae	Tepidisphaerales	WD2101 soil group	NA	NA
37f141be17eab485cadeb76f39cda18f	5.92786866481316	-2.70062721536222	0.291147478851391	-9.27580491514641	0.0000000000000000000176282930375592	0.0000000000000000000879539301554814	Bacteria	Planctomycetes	Phycisphaerae	Tepidisphaerales	WD2101 soil group	NA	NA
9a4e8e820abcb872958f03963bb5cbb6	7.1753953278952	-3.52211228350142	0.279001107591777	-12.6240082482211	0.00000000000000000000000000000000000155690533144072	0.0000000000000000000000000000000000175949060348361	Bacteria	Planctomycetes	Phycisphaerae	Tepidisphaerales	WD2101 soil group	NA	NA
70fa49cab90db990c5d6e7c535f99ed3	3.33903891887754	-2.28409443984994	0.291330940350704	-7.84020549654063	0.00000000000000449809698751189	0.0000000000000170818420011585	Bacteria	Planctomycetes	Phycisphaerae	Tepidisphaerales	WD2101 soil group	NA	NA
e61828bf4069a3fe1adb48b58fb9e4db	3.20246659851493	-2.03870572094156	0.265698998171236	-7.67298986813518	0.0000000000000168032766756917	0.0000000000000615682559445265	Bacteria	Planctomycetes	Phycisphaerae	Tepidisphaerales	WD2101 soil group	NA	NA
fcac97f9781341f9c508a12a7b611353	1.7006909110276	-0.950718050301399	0.236654738206687	-4.01732100318681	0.0000588635159126429	0.000116239953528545	Bacteria	Planctomycetes	Planctomycetacia	Pirellulales	Pirellulaceae	Pirellula	NA
87c92cc04b36f9542ecdf5990cead7a2	1.7539806836577	-0.861478598943479	0.235058703662511	-3.66495086342499	0.000247386074216536	0.000464096275230222	Bacteria	Planctomycetes	Planctomycetacia	Pirellulales	Pirellulaceae	Pirellula	uncultured Pasteuria sp.
a219a287d6ae08e2b40965104af8f38c	2.9538773606426	-1.9463236654419	0.260516051750077	-7.47103164034239	0.0000000000000795685179385804	0.000000000000273389266763327	Bacteria	Planctomycetes	Planctomycetacia	Pirellulales	Pirellulaceae	Pirellula	NA
d7302937931ee8796ab8ce35b2d31861	1.889667509462	-0.884661326689452	0.242580125781661	-3.64688295811055	0.000265440756639118	0.000495982927744009	Bacteria	Planctomycetes	Planctomycetacia	Pirellulales	Pirellulaceae	uncultured	NA
a91cbb4e907d706ed9cc4260828a21da	8.59165749758636	-3.36513370287363	0.31505585265966	-10.6810702752087	0.0000000000000000000000000124824154079681	0.000000000000000000000000087376907855777	Bacteria	Planctomycetes	Planctomycetacia	Pirellulales	Pirellulaceae	uncultured	NA
ce407c9cdca03cc73457430f562ebce6	1.84977466571474	-0.865784465515978	0.226104928241396	-3.82912691134111	0.000128598680465627	0.000245673242926187	Bacteria	Planctomycetes	Planctomycetacia	Pirellulales	Pirellulaceae	uncultured	NA
26f75429b923b6266641891a28b48155	10.2957643920422	-2.75486756741952	0.291859546297094	-9.43901819341296	0.00000000000000000000376288598498571	0.0000000000000000000197183634297017	Bacteria	Planctomycetes	Planctomycetacia	Pirellulales	Pirellulaceae	uncultured	NA
e4aaaf91b157c19d1bae0073ff3023a7	7.69295309923579	-2.6537919864558	0.311045687227154	-8.53183984035683	0.0000000000000000144038376687614	0.0000000000000000616931494671149	Bacteria	Planctomycetes	Planctomycetacia	Pirellulales	Pirellulaceae	uncultured	NA
2f41c5f972c6ed09ddfdbfac4e7389b2	43.2479295334981	-5.71739866848542	0.407527909735161	-14.0294653001827	0.0000000000000000000000000000000000000000000102924651005108	0.000000000000000000000000000000000000000000182157212533568	Bacteria	Planctomycetes	Planctomycetacia	Pirellulales	Pirellulaceae	uncultured	NA
b6fbf0a5c738a9873e054dd10acdc471	2.68663034930325	-1.52149468485209	0.246140019835481	-6.18141936394191	0.000000000635278075685134	0.00000000171726465415751	Bacteria	Planctomycetes	Planctomycetacia	Pirellulales	Pirellulaceae	uncultured	NA
9fe11a5717148d08bb02bc98cfba737b	2.04899330167461	-1.0890810566338	0.245943043060353	-4.42818403432759	0.00000950298025698091	0.0000199860885225294	Bacteria	Planctomycetes	Planctomycetacia	Pirellulales	Pirellulaceae	Pir4 lineage	NA
ac1f21615d5fdef0b4305ed49b635a0e	4.97272614784597	-2.37496654302297	0.287383751435892	-8.26409472058398	0.000000000000000140758816774531	0.000000000000000581637753896521	Bacteria	Planctomycetes	Planctomycetacia	Pirellulales	Pirellulaceae	Pir4 lineage	NA
5db6e396f6cb41fca5d9e0a4d406716d	2.04172849034329	-1.16089026175784	0.241656445758574	-4.80388701453311	0.00000155614663160989	0.00000350881139531268	Bacteria	Planctomycetes	Planctomycetacia	Pirellulales	Pirellulaceae	Pir4 lineage	Planctomycetaceae bacterium LX124
a7a3e265cb8a187ff33be97da5d0182f	3.28251321376738	-2.02198312968314	0.267206868864326	-7.56710760571725	0.0000000000000381625775383077	0.000000000000135081123512953	Bacteria	Planctomycetes	Planctomycetacia	Pirellulales	Pirellulaceae	Pir4 lineage	Planctomycetaceae bacterium LX124
2ddc38797201378d1cb89cffd44bb1a7	2.1480307119319	-1.40524567956174	0.236896039602966	-5.93190870525699	0.00000000299433115603146	0.0000000078895579335885	Bacteria	Planctomycetes	Planctomycetacia	Gemmatales	Gemmataceae	uncultured	NA
b99d9c4f04a3f9ae7e3f93ea8dc5fd07	2.43450911151797	-1.83721785755627	0.235864937544514	-7.78927922345194	0.00000000000000673925274198507	0.0000000000000250849963173889	Bacteria	Planctomycetes	Planctomycetacia	Isosphaerales	Isosphaeraceae	uncultured	uncultured soil bacterium
9c09273af2d2ff7f6a8a446ea67d3898	1.80384045399871	-1.37502744238302	0.268562857318369	-5.11994642934927	0.000000305622461023366	0.000000725756628961816	Bacteria	Planctomycetes	Planctomycetacia	Isosphaerales	Isosphaeraceae	uncultured	NA
0438e2b82b025da1d117bfec1924fe75	3.37571379809019	-2.16107378531082	0.27307350166133	-7.91389048063337	0.00000000000000249467773596538	0.00000000000000962966138409682	Bacteria	Planctomycetes	Planctomycetacia	Isosphaerales	Isosphaeraceae	NA	NA
bc55254e2ad62c563eca6c9c0e9da274	1.9165874622742	-1.03654149464669	0.251771142224708	-4.11699881681265	0.0000383838042668148	0.0000769316418851972	Bacteria	Planctomycetes	Planctomycetacia	Isosphaerales	Isosphaeraceae	uncultured	NA
8cb9d575d23677346e29ceda3815ca01	2.15720110146865	-1.62644959578918	0.262216145654796	-6.2027057553137	0.000000000555005506480696	0.00000000150461030369622	Bacteria	Planctomycetes	Planctomycetacia	Isosphaerales	Isosphaeraceae	Singulisphaera	NA
5a1b230321bf75eaacc64c7ded813229	2.27861339168775	-1.66281675543314	0.251350225871013	-6.61553714412199	0.0000000000370205011688149	0.000000000110589904765441	Bacteria	Planctomycetes	Planctomycetacia	Isosphaerales	Isosphaeraceae	Singulisphaera	NA
b361cdf6813f76b3b42015ba5d2bbd5a	5.54378794428814	-3.00315308559906	0.272025332346159	-11.0399757982006	0.000000000000000000000000000245099171420931	0.0000000000000000000000000018691302666084	Bacteria	Planctomycetes	Planctomycetacia	Isosphaerales	Isosphaeraceae	Singulisphaera	NA
c20bdf0ee48ddc2ce56a81efa914516c	6.79994874843291	-3.28727117929789	0.291554485849431	-11.274980625733	0.0000000000000000000000000000174417012127276	0.000000000000000000000000000142263615109031	Bacteria	Planctomycetes	Planctomycetacia	Isosphaerales	Isosphaeraceae	Singulisphaera	NA
7274bca7ef6c043b611626390333a001	1.55661259514483	-0.959225615408744	0.234121892306763	-4.09712054672742	0.0000418321089988731	0.0000836244754560428	Bacteria	Planctomycetes	Planctomycetacia	Isosphaerales	Isosphaeraceae	Singulisphaera	NA
cbd50ba2fa25a29bd981dab1ae85d658	3.46555958183993	-2.24919295580611	0.256466664889072	-8.76992320533721	0.00000000000000000178788183133785	0.00000000000000000791053376318349	Bacteria	Planctomycetes	Planctomycetacia	Isosphaerales	Isosphaeraceae	Singulisphaera	NA
b1b7cd054c32914342cccf7132c23347	1.6036039852355	1.19991595941126	0.248860428922797	4.82164225387358	0.00000142381128136886	0.00000322592990802896	Bacteria	Planctomycetes	Planctomycetacia	Isosphaerales	Isosphaeraceae	Aquisphaera	NA
ce07816ee6fb04ba171e7097a1051b6a	3.61391369864611	-2.69290822327156	0.27735632570152	-9.70920066978955	0.000000000000000000000275489007979922	0.00000000000000000000154735742206687	Bacteria	Planctomycetes	Planctomycetacia	Isosphaerales	Isosphaeraceae	NA	NA
bebbd48310f1fe74cfd2b05918b632a1	2.41852506891363	-1.81757878089304	0.228301405769138	-7.96131226073573	0.00000000000000170224193778917	0.00000000000000659794602333159	Bacteria	Planctomycetes	Planctomycetacia	Isosphaerales	Isosphaeraceae	Aquisphaera	NA
42fe38fc3734a1a3e4a6704f3092e337	1.69782148363237	-1.23153681230557	0.251322407541313	-4.90022686139963	0.000000957260555931918	0.0000022007607879023	Bacteria	Planctomycetes	Planctomycetacia	Isosphaerales	Isosphaeraceae	NA	NA
16b35d90a70f49dc8ae8a9ee6d920c9e	4.32754028733908	-2.85580012578233	0.272568645480408	-10.4773611093415	0.000000000000000000000000109763776300023	0.000000000000000000000000740708073161307	Bacteria	Planctomycetes	Planctomycetacia	Isosphaerales	Isosphaeraceae	NA	NA
192b8083e1c8328740789da7c6d1d100	1.70850030818613	-1.00785094172412	0.22048190064876	-4.57112778309039	0.00000485106342525818	0.0000105820871927725	Bacteria	Planctomycetes	Planctomycetacia	Isosphaerales	Isosphaeraceae	Paludisphaera	NA
50410affe76c92ebc856217eabf671f2	2.05722837967561	-1.41989570303851	0.235665513819592	-6.02504660111396	0.00000000169060905249174	0.00000000451792390665884	Bacteria	Planctomycetes	Planctomycetacia	Isosphaerales	Isosphaeraceae	Singulisphaera	NA
bfe5052ecca654bc6216e602786ff1ca	4.75821901916166	-2.51282795004845	0.269894608040721	-9.31040441411603	0.0000000000000000000127346532561515	0.0000000000000000000649190475775551	Bacteria	Planctomycetes	Planctomycetacia	Gemmatales	Gemmataceae	uncultured	uncultured Planctomycetia bacterium
d87af09183df3342d2a5ebe1d95c8cdc	2.92413729863639	-1.60307100863899	0.24446905957622	-6.55735744808718	0.0000000000547696237309439	0.000000000161046730594437	Bacteria	Planctomycetes	Planctomycetacia	Gemmatales	Gemmataceae	uncultured	NA
9231f0745a5781f18943f7621b1bcf48	2.41220438303848	-1.53728538681802	0.231381917500811	-6.64393053451392	0.0000000000305426564334752	0.0000000000918237555596144	Bacteria	Planctomycetes	Planctomycetacia	Gemmatales	Gemmataceae	uncultured	uncultured Zavarzinella sp.
78a4c558b7f9934dfedca8643708a9fb	3.89996025843661	-2.12344273113646	0.281149522361603	-7.55271683657843	0.0000000000000426271114347696	0.000000000000150316656112082	Bacteria	Planctomycetes	Planctomycetacia	Gemmatales	Gemmataceae	Gemmata	Gemmata sp. Fl1-1
ea60a58db230cf7de06721374196557e	2.32939373428587	-0.997361498967544	0.249135850288836	-4.003283741827	0.0000624693045638901	0.000122586208537508	Bacteria	Planctomycetes	Planctomycetacia	Gemmatales	Gemmataceae	Gemmata	Gemmata sp. Fl1-1
7b745500dbb5a5da33ee97842e0594db	5.24217251896498	-2.8006670371436	0.254368334183886	-11.0102817873508	0.000000000000000000000000000340935705784168	0.0000000000000000000000000025583815362044	Bacteria	Planctomycetes	Planctomycetacia	Gemmatales	Gemmataceae	Gemmata	NA
760ce8c3b6416dfb776fae89fc2c21df	2.07246111857808	-1.20551116439885	0.227334216614752	-5.30281443044606	0.000000114030822587322	0.000000279271309626393	Bacteria	Planctomycetes	Planctomycetacia	Gemmatales	Gemmataceae	Fimbriiglobus	uncultured bacterium
17635b87e4d725ad4140a5c09ed985f4	2.02086845794078	-0.873780796687877	0.241716421945049	-3.61490042611386	0.000300463082509045	0.000558087864145514	Bacteria	Planctomycetes	Planctomycetacia	Gemmatales	Gemmataceae	Fimbriiglobus	Gemmata sp. Wa1-6
f4ffd84e8969e347d69ddb9ef165800e	4.01561782449789	-2.147952737818	0.279903956265253	-7.67389202524339	0.0000000000000166854549800829	0.0000000000000613763010639913	Bacteria	Planctomycetes	Planctomycetacia	Gemmatales	Gemmataceae	Gemmata	Gemmata sp. Ha1-2
5c80b6bff44baa2a0924ef2d3d2b672a	7.33990439909533	-2.93580802186546	0.29314849798399	-10.0147469356155	0.0000000000000000000000131297496510141	0.0000000000000000000000810243761358635	Bacteria	Planctomycetes	Planctomycetacia	Gemmatales	Gemmataceae	Gemmata	NA
cd35f8f711b3e70009855d6abd80ee3c	2.9509331813181	-2.01137331341492	0.264421146140553	-7.60670371024629	0.0000000000000281174897874086	0.000000000000100664906185455	Bacteria	Planctomycetes	Planctomycetacia	Gemmatales	Gemmataceae	Gemmata	NA
9fef9cc2759f9f073d36c86694cdbd1a	3.7874233186388	-2.3777746144036	0.262495602395051	-9.05834075964858	0.000000000000000000132449912900559	0.000000000000000000621190091503622	Bacteria	Planctomycetes	Planctomycetacia	Gemmatales	Gemmataceae	Gemmata	NA
4321f73554b2ab9d93f70ee59cc93fcf	18.9105581221573	-3.94496976896178	0.297531431224706	-13.2590017556243	0.00000000000000000000000000000000000000040018724028863	0.00000000000000000000000000000000000000544022654189471	Bacteria	Planctomycetes	Planctomycetacia	Gemmatales	Gemmataceae	Gemmata	NA
106a8da07ec9c50d25986886beaa33dd	4.83114376909976	-2.67377380045771	0.296716913233722	-9.01119444563512	0.000000000000000000203824273154233	0.0000000000000000009464711297954	Bacteria	Planctomycetes	Planctomycetacia	Gemmatales	Gemmataceae	Gemmata	Gemmata-like str. CJuql4
9dd0da6df4c89fcd843bdda45968962a	2.81242375983257	-1.87340975398258	0.246126747059923	-7.61156508327991	0.0000000000000270796477716634	0.000000000000097320726474407	Bacteria	Planctomycetes	Planctomycetacia	Gemmatales	Gemmataceae	uncultured	NA
0647e26c39a2525f40783148f7037061	2.72911918966438	-1.55976027921779	0.244314789966017	-6.38422372806306	0.000000000172269081001606	0.000000000485250444382902	Bacteria	Planctomycetes	Planctomycetacia	Planctomycetales	uncultured	NA	NA
8ce52db0ce78d90df20fb38e476e6390	4.20886843504797	-1.53665838092426	0.26901147858348	-5.71224093862374	0.0000000111498073905029	0.000000028653477622717	Bacteria	Planctomycetes	Planctomycetacia	Planctomycetales	uncultured	NA	NA
dc37ca494839df86e7e3760e6efde085	5.92409942807031	-2.8582338860215	0.291669714452334	-9.79955663682253	0.00000000000000000000011308089394737	0.000000000000000000000658819121258588	Bacteria	Planctomycetes	Planctomycetacia	Planctomycetales	uncultured	NA	NA
ae05d41ead65f720b381bf91dc020e3d	3.17830354923963	-2.10517992444119	0.255014381830442	-8.25514196231062	0.000000000000000151721791116336	0.000000000000000624188772224225	Bacteria	Planctomycetes	Planctomycetacia	Planctomycetales	Rubinisphaeraceae	SH-PL14	uncultured Planctomycetaceae bacterium
7da11554b94a1296c265a1c5e7e1d1a6	16.7417326271729	-3.73612645197921	0.36564207824226	-10.2179882302928	0.00000000000000000000000164723929664854	0.0000000000000000000000104399355422725	Bacteria	Planctomycetes	BD7-11	uncultured bacterium	uncultured bacterium	uncultured bacterium	uncultured bacterium
626e8cadaf434c0bfa78c13d1dbde018	2.65759819618655	-1.6562019959061	0.275952621630891	-6.00176213626048	0.00000000195187503443746	0.0000000051865687883919	Bacteria	Planctomycetes	BD7-11	uncultured bacterium	uncultured bacterium	uncultured bacterium	uncultured bacterium
d9b6495eeb3de29254fcdf9d3be0bf6c	2.48023436788992	-1.87585149402892	0.268613492036504	-6.98345969075151	0.00000000000287998106676268	0.00000000000918851102252856	Bacteria	Actinobacteria	Actinobacteria	Pseudonocardiales	Pseudonocardiaceae	Crossiella	uncultured bacterium
b32cc7ebc4ba803c50330d87334f4961	1.46016004374836	0.945905144696047	0.235876245878857	4.01017551034729	0.0000606736308113658	0.000119312087423608	Bacteria	Actinobacteria	Actinobacteria	Kineosporiales	Kineosporiaceae	Kineococcus	NA
6e2f5946722ea3e9dcd0bda08a45f063	32.1729822625708	6.72910684936808	0.342801631594534	19.6297398529516	0.0000000000000000000000000000000000000000000000000000000000000000000000000000000000000861546606200655	0.00000000000000000000000000000000000000000000000000000000000000000000000000000000000673442263846846	Bacteria	Actinobacteria	Actinobacteria	Kineosporiales	Kineosporiaceae	Quadrisphaera	NA
b52caa9e10a3f3d203d36f91bc96ada0	3.74933215746495	-2.7376021464414	0.303670594342083	-9.01503865519988	0.000000000000000000196801046447168	0.000000000000000000918404883420116	Bacteria	Actinobacteria	Actinobacteria	Kineosporiales	Kineosporiaceae	NA	NA
49273f866f16e4c7d72cccd7f94d4948	1.97799934363816	-1.33341494413964	0.254232776588439	-5.24485851916027	0.000000156402297254531	0.000000377134588238432	Bacteria	Actinobacteria	Actinobacteria	Frankiales	Geodermatophilaceae	Geodermatophilus	NA
a9e6a651d64edc9837b46744b9fee135	7.21622032535155	-2.69260337317695	0.291956669593424	-9.22261298886112	0.0000000000000000000289946749382401	0.000000000000000000142392696817116	Bacteria	Actinobacteria	Actinobacteria	Frankiales	Geodermatophilaceae	Blastococcus	NA
d2389f15770d02be5daca21c30a430c3	8.09439331967622	-3.50980988393225	0.292646402461746	-11.9933471056117	0.0000000000000000000000000000000038502649336088	0.0000000000000000000000000000000388338549217748	Bacteria	Actinobacteria	Actinobacteria	Frankiales	Geodermatophilaceae	NA	NA
867e3329dfa8b967e4980310428290b4	2.16328610257525	-1.20652751024102	0.250061839532596	-4.82491655862488	0.00000140061892883002	0.00000318106671971564	Bacteria	Actinobacteria	Actinobacteria	Frankiales	Frankiaceae	Jatrophihabitans	NA
41d4e7238c42c3c3056445ba988fae71	4.08846265153387	-1.69231218013522	0.258873704143709	-6.53721159409748	0.0000000000626763480428625	0.000000000183720045200641	Bacteria	Actinobacteria	Actinobacteria	Frankiales	Frankiaceae	Jatrophihabitans	NA
b89019bccfeb1087832e012447188fed	2.4551925048876	-1.26568786335073	0.236742184608843	-5.34627094635443	0.0000000897847758351398	0.000000221044933683362	Bacteria	Actinobacteria	Actinobacteria	Frankiales	Frankiaceae	Jatrophihabitans	NA
b3f1f3d13b09b371c10a8314c7d5d95a	5.25056959648232	-2.90547436937097	0.261848127086274	-11.0960288381734	0.000000000000000000000000000131142274628684	0.00000000000000000000000000103370969413198	Bacteria	Actinobacteria	Actinobacteria	Frankiales	Frankiaceae	Jatrophihabitans	NA
33f15fcf2fb7bd097ed5c883f76831f8	2.24880624876489	2.32062096563915	0.261747744541573	8.86586805056716	0.000000000000000000759103282861325	0.00000000000000000347336038694597	Bacteria	Actinobacteria	Actinobacteria	Propionibacteriales	Nocardioidaceae	Nocardioides	NA
b7f0a6d9900ec553d9c26ec5419b0f5a	4.24691997392343	-2.21418498136513	0.27503209050226	-8.05064229894636	0.000000000000000823606543129218	0.00000000000000328741675512854	Bacteria	Actinobacteria	Actinobacteria	Propionibacteriales	Nocardioidaceae	Nocardioides	NA
945c3fc8eecdf723f6a219e2207ce722	51.3906489209614	-6.14623943804312	0.250680368411326	-24.5182320298737	0.00000000000000000000000000000000000000000000000000000000000000000000000000000000000000000000000000000000000000000000000000000000000094413732511184	0.000000000000000000000000000000000000000000000000000000000000000000000000000000000000000000000000000000000000000000000000000000000442800405477453	Bacteria	Actinobacteria	Actinobacteria	Propionibacteriales	Nocardioidaceae	Nocardioides	NA
6457007654d4861a9a66b491f93a6cd6	3.44716707994646	-2.30531422401968	0.254129023246481	-9.07143227707502	0.000000000000000000117462651312415	0.000000000000000000553668175532889	Bacteria	Actinobacteria	Actinobacteria	Propionibacteriales	Nocardioidaceae	Nocardioides	NA
e1978ed579d0e6fdd7d2acea861097c3	2.15446259268747	-1.06607857838803	0.249078398278452	-4.28009247592894	0.00001868156721034	0.0000384283114984626	Bacteria	Actinobacteria	Actinobacteria	Propionibacteriales	Nocardioidaceae	Nocardioides	NA
d2c46470bb319c3683bc8bcadff3dbfd	3.67738591008386	-1.88052202843124	0.26214898850721	-7.1734857309187	0.000000000000731118761785189	0.00000000000241475140336094	Bacteria	Actinobacteria	Actinobacteria	Propionibacteriales	Nocardioidaceae	Nocardioides	NA
7ca560584d927b8f132a9621f78e2bbf	2.40582504445502	-1.20455482748789	0.247154379901706	-4.87369403676738	0.00000109530583151201	0.00000250584602428845	Bacteria	Actinobacteria	Actinobacteria	Propionibacteriales	Nocardioidaceae	NA	NA
a1361dbb3112472e06ed2279043f3338	2.0642637859373	-1.22751550273083	0.232831488790025	-5.27211980265197	0.000000134856996972792	0.000000326862695505113	Bacteria	Actinobacteria	Actinobacteria	Propionibacteriales	Nocardioidaceae	NA	NA
a841abdd7104f0e7f803ee07eb0b816a	2.36501552178964	-0.984442412181349	0.253528845844286	-3.88296017718624	0.000103192473583488	0.000198349467666622	Bacteria	Actinobacteria	Actinobacteria	Propionibacteriales	Nocardioidaceae	NA	NA
72d8ab53c8d6df81dc13ba61a18d3e19	19.0272474969675	-4.47965337275461	0.248972495668627	-17.9925632376552	0.00000000000000000000000000000000000000000000000000000000000000000000000222809156886636	0.000000000000000000000000000000000000000000000000000000000000000000000109997362715613	Bacteria	Actinobacteria	Actinobacteria	Propionibacteriales	Nocardioidaceae	Kribbella	NA
993f63f6e1b7267aae5736f3e9617c02	2.64793128440218	-2.01953105786788	0.268275470697224	-7.52782597909268	0.0000000000000515920864500486	0.000000000000179234729963502	Bacteria	Actinobacteria	Actinobacteria	Frankiales	Acidothermaceae	Acidothermus	uncultured actinobacterium
c79c0c28aa824f24c15d57a66a8cc99e	1.81282391570633	-1.13060235448851	0.222866610648673	-5.07300017350194	0.000000391592142567511	0.000000917614093657822	Bacteria	Actinobacteria	Actinobacteria	Streptosporangiales	Thermomonosporaceae	Actinoallomurus	NA
8b454530cda879153d095446bbc2b7b4	19.4918126365605	-4.39547391491346	0.350523800669855	-12.5397302737037	0.00000000000000000000000000000000000452533163586106	0.0000000000000000000000000000000000499383655816197	Bacteria	Actinobacteria	Actinobacteria	Frankiales	Acidothermaceae	Acidothermus	NA
da38b30e32a9211555abbb4794cbe945	68.7608549287434	-6.45184717859989	0.387750621062666	-16.6391665883552	0.0000000000000000000000000000000000000000000000000000000000000362629992770556	0.00000000000000000000000000000000000000000000000000000000000130825743545685	Bacteria	Actinobacteria	Actinobacteria	Streptosporangiales	Thermomonosporaceae	Actinomadura	NA
b502de99ec1413636c500e1f29a8f1be	84.1032951021265	-5.61045478194965	0.352928145899149	-15.8968754607429	0.00000000000000000000000000000000000000000000000000000000666048943892179	0.000000000000000000000000000000000000000000000000000000189319366476019	Bacteria	Actinobacteria	Actinobacteria	Streptosporangiales	Thermomonosporaceae	Actinomadura	NA
1f9a96b7ec3843f95917d68670162152	4.54833562636502	-1.93458199703718	0.299411401861132	-6.46128365523784	0.000000000103818503064607	0.000000000295993178950157	Bacteria	Actinobacteria	Actinobacteria	Streptosporangiales	Streptosporangiaceae	Sphaerisporangium	NA
12a320c95280c8056da4fd54b0554632	8.17356847326402	-3.91341614563734	0.273993192978303	-14.282895509551	0.000000000000000000000000000000000000000000000279732859279232	0.00000000000000000000000000000000000000000000570411786965043	Bacteria	Actinobacteria	Actinobacteria	Streptosporangiales	Streptosporangiaceae	Nonomuraea	NA
c690e4c04aa531cc46b9ff84dde91a8a	6.21795500477893	-3.45842689100957	0.25287212240004	-13.6765842679107	0.00000000000000000000000000000000000000000140121845928693	0.0000000000000000000000000000000000000000211990792711475	Bacteria	Actinobacteria	Actinobacteria	Streptosporangiales	Streptosporangiaceae	Microbispora	NA
fab7d723d9337f891eca9f0677971c05	113.591020941375	-7.61800858345887	0.321395705706497	-23.7028947437641	0.000000000000000000000000000000000000000000000000000000000000000000000000000000000000000000000000000000000000000000000000000336618927196928	0.0000000000000000000000000000000000000000000000000000000000000000000000000000000000000000000000000000000000000000000000000789371384276796	Bacteria	Actinobacteria	Actinobacteria	Streptomycetales	Streptomycetaceae	Streptomyces	NA
86d2d83aa6ee49112f44b6d828fb6c36	57.0899066517519	-4.52437874767567	0.243754864464636	-18.5611834152014	0.000000000000000000000000000000000000000000000000000000000000000000000000000066229546493668	0.00000000000000000000000000000000000000000000000000000000000000000000000000388270716319129	Bacteria	Actinobacteria	Actinobacteria	Streptomycetales	Streptomycetaceae	Streptomyces	NA
04ef77d248966c062009ee7ae267baf9	17.0932298745845	-3.49880844639348	0.352406714867978	-9.92832513904918	0.000000000000000000000031347653614747	0.000000000000000000000188487814683543	Bacteria	Actinobacteria	Actinobacteria	Streptomycetales	Streptomycetaceae	Streptomyces	NA
78e53423a5871630b669ad22165b2945	13.8596467415104	-3.45833494715722	0.356068348559932	-9.71255929133822	0.000000000000000000000266558483811264	0.00000000000000000000151174902183922	Bacteria	Actinobacteria	Actinobacteria	Streptomycetales	Streptomycetaceae	NA	NA
62b4bf11ed42da1b25498ec4b3b3ca8d	33.1338468036589	-5.85870360387648	0.297457490167843	-19.6959357136062	0.000000000000000000000000000000000000000000000000000000000000000000000000000000000000023363996693145	0.00000000000000000000000000000000000000000000000000000000000000000000000000000000000199231171801546	Bacteria	Actinobacteria	Actinobacteria	Streptomycetales	Streptomycetaceae	Streptomyces	NA
8b92be7eb06634675c336b911493945d	66.4098991756488	-4.36074045858602	0.386403513079457	-11.2854575876729	0.0000000000000000000000000000154833739437439	0.00000000000000000000000000012852570583391	Bacteria	Actinobacteria	Actinobacteria	Streptomycetales	Streptomycetaceae	Streptomyces	NA
f9448a7b1b916f2a43cb59ead0b4a6b2	66.7546273840975	-4.07706439484455	0.368893265663495	-11.0521518670489	0.000000000000000000000000000214022328048365	0.00000000000000000000000000164551593204398	Bacteria	Actinobacteria	Actinobacteria	Streptomycetales	Streptomycetaceae	Streptomyces	NA
f799c432faf87fbc38c4dae2c9ae635f	11.3387628395025	-4.17657926069429	0.281340014673773	-14.8453083203867	0.000000000000000000000000000000000000000000000000074610985478054	0.00000000000000000000000000000000000000000000000174962760946037	Bacteria	Actinobacteria	Actinobacteria	Corynebacteriales	Mycobacteriaceae	Mycobacterium	NA
b46a90515acc7525942d42e2bfe8f973	5.77588944974576	-3.13254789628416	0.291214695497719	-10.7568331705592	0.00000000000000000000000000550288178888173	0.0000000000000000000000000397054085997774	Bacteria	Actinobacteria	Actinobacteria	Corynebacteriales	Mycobacteriaceae	Mycobacterium	NA
e61a02be209f0af4762395553ddaf020	2.7292368059973	-2.06592889478657	0.275537975068823	-7.49780096290011	0.0000000000000648973424058329	0.00000000000022380039403188	Bacteria	Actinobacteria	Actinobacteria	Corynebacteriales	Mycobacteriaceae	Mycobacterium	NA
16a1b9dc9f773a7a2677ebd993ea1aea	4.39671310525947	-2.60289362376141	0.229703393736637	-11.3315418697981	0.00000000000000000000000000000915782668036292	0.0000000000000000000000000000782137757826001	Bacteria	Actinobacteria	Actinobacteria	Corynebacteriales	Mycobacteriaceae	Mycobacterium	NA
5b5ab14bfc667773161540e913854978	15.5854321004029	-4.45402879921282	0.321015109711576	-13.8748260267707	0.0000000000000000000000000000000000000000000900112219436822	0.0000000000000000000000000000000000000000014556987272961	Bacteria	Actinobacteria	Actinobacteria	Corynebacteriales	Mycobacteriaceae	Mycobacterium	NA
11598d55d6ee4ff067ef545dd9041d35	1.77324205795998	-0.90664500534651	0.248491166131159	-3.64860054971919	0.000263672704296298	0.000493662667924007	Bacteria	Actinobacteria	Actinobacteria	Corynebacteriales	Mycobacteriaceae	Mycobacterium	NA
89debdc4559a3e0702bb600e19e9b1b5	15.7381971338376	-4.55055096870908	0.336111312713045	-13.5388212077054	0.00000000000000000000000000000000000000000922574951370877	0.000000000000000000000000000000000000000135214891310294	Bacteria	Actinobacteria	Actinobacteria	Corynebacteriales	Mycobacteriaceae	Mycobacterium	NA
72ea70653009fc9bef5ba39799c686b5	77.8811084429377	-6.18292619675994	0.399937962305714	-15.4597132043036	0.00000000000000000000000000000000000000000000000000000648867813663011	0.000000000000000000000000000000000000000000000000000164496759247542	Bacteria	Actinobacteria	Actinobacteria	Corynebacteriales	Nocardiaceae	Nocardia	NA
0affde2912c45621f0dcf61effb98b2d	6.18392226154344	3.35413780758788	0.296049051375809	11.3296691612434	0.00000000000000000000000000000935574515165916	0.0000000000000000000000000000790602608311378	Bacteria	Actinobacteria	Actinobacteria	Corynebacteriales	Corynebacteriaceae	Corynebacterium 1	NA
c1c2de9a1df30cf6fe7a262f159b761e	1.96360198471207	1.96413179239037	0.248634448518343	7.89967683116715	0.00000000000000279627472930214	0.0000000000000107496135085468	Bacteria	Actinobacteria	Actinobacteria	Corynebacteriales	Corynebacteriaceae	Corynebacterium 1	NA
6c3f9487edaa120a93ccc638075eb3a7	10.7678230198907	-3.8208326644923	0.267004358111255	-14.3100011232785	0.000000000000000000000000000000000000000000000189510269100204	0.00000000000000000000000000000000000000000000404001437309071	Bacteria	Actinobacteria	Actinobacteria	Pseudonocardiales	Pseudonocardiaceae	NA	NA
c493f6987a4f0704bdfe198167872cf3	25.075088975941	-4.38297834321023	0.346897306854091	-12.634800722318	0.00000000000000000000000000000000000135737598205541	0.0000000000000000000000000000000000157187490267651	Bacteria	Actinobacteria	Actinobacteria	Pseudonocardiales	Pseudonocardiaceae	Pseudonocardia	NA
16f701d0b83496798ff5d502689401c1	1.62071570936579	-0.984460261254576	0.223541730042327	-4.4039216349814	0.0000106311359297904	0.0000222589408529986	Bacteria	Actinobacteria	Actinobacteria	Pseudonocardiales	Pseudonocardiaceae	Pseudonocardia	NA
7b60177df35e320490a484da59041f42	5.02128116809161	-1.39682631765404	0.264490963430255	-5.28118730234947	0.000000128349392806388	0.000000313520131386437	Bacteria	Actinobacteria	Actinobacteria	Micromonosporales	Micromonosporaceae	NA	NA
69774030c3703a0a02b7004a6da95557	3.03683270220077	-2.29794154358392	0.241546836320859	-9.51344086548683	0.00000000000000000000184458097988848	0.00000000000000000000988695405220228	Bacteria	Actinobacteria	Actinobacteria	Micromonosporales	Micromonosporaceae	Micromonospora	NA
24fe8d3a3120807600557bfc4575f770	7.9979592782291	-3.41997384752154	0.311959556765379	-10.9628757105001	0.000000000000000000000000000576382049959454	0.00000000000000000000000000429084414969816	Bacteria	Actinobacteria	Actinobacteria	Micromonosporales	Micromonosporaceae	NA	NA
f5ae9a261662927f2a66ea8ac254961d	5.77940183239814	-3.39385730040219	0.296675919924181	-11.4396116181911	0.00000000000000000000000000000265069453172663	0.0000000000000000000000000000236795378167579	Bacteria	Actinobacteria	Actinobacteria	Micromonosporales	Micromonosporaceae	Micromonospora	uncultured actinobacterium
d424bffd059a5fa8e59b140b8df62ed4	7.31432467811826	-2.63033233974203	0.298430216520267	-8.81389415057236	0.00000000000000000120872186572535	0.00000000000000000539895766690655	Bacteria	Actinobacteria	Actinobacteria	Micromonosporales	Micromonosporaceae	Dactylosporangium	NA
0b88aea22a56452f7a6b297f43a283a5	9.17312761237527	-4.19658987818267	0.239949352190269	-17.4894820089157	0.0000000000000000000000000000000000000000000000000000000000000000000172316358072448	0.000000000000000000000000000000000000000000000000000000000000000000734694290327073	Bacteria	Actinobacteria	Actinobacteria	Micromonosporales	Micromonosporaceae	NA	NA
536c26760167de37042fea112773d33b	5.95119237983022	-3.06621848688954	0.268775334759908	-11.4081096378451	0.00000000000000000000000000000380917549844114	0.0000000000000000000000000000333925852106335	Bacteria	Actinobacteria	Actinobacteria	Micromonosporales	Micromonosporaceae	Hamadaea	NA
b8540bfaf600167819612d1d3f324ce6	8.51172380596478	-1.55458929867379	0.298672660930701	-5.20499363359707	0.000000194003257193674	0.000000464222079713435	Bacteria	Actinobacteria	Actinobacteria	Pseudonocardiales	Pseudonocardiaceae	Amycolatopsis	NA
cdfa242be20bae137c356d7ff36c1391	2.92649114228066	-1.30714701037611	0.256039911316502	-5.10524708298421	0.000000330362569380372	0.000000778593191152737	Bacteria	Actinobacteria	Actinobacteria	Micrococcales	Microbacteriaceae	Leifsonia	NA
518f9d876b9fc00e965940834ec0396e	12.2409374552276	-3.62101046177889	0.326546384611393	-11.0888089178757	0.000000000000000000000000000142168062105897	0.00000000000000000000000000111128035212776	Bacteria	Actinobacteria	Actinobacteria	Micrococcales	Microbacteriaceae	NA	NA
3f60c76f601f7227c9027491c1afbeb9	12.4471559717371	5.22218457048891	0.323740266226048	16.1307848151412	0.000000000000000000000000000000000000000000000000000000000155037710792799	0.00000000000000000000000000000000000000000000000000000000469114105560148	Bacteria	Actinobacteria	Actinobacteria	Micrococcales	Microbacteriaceae	NA	NA
f377d567540926286a31aac7fdd90a0c	2.46323461837757	-1.43506802935237	0.268617110177289	-5.34242970749413	0.0000000917089384663163	0.000000225191058328284	Bacteria	Actinobacteria	Actinobacteria	Micrococcales	Microbacteriaceae	NA	NA
961692b0e294200e86b99c0f57762291	6.39863887378445	1.13654226563333	0.287978061246866	3.94662795045016	0.000079259573705006	0.000154564407765687	Bacteria	Actinobacteria	Actinobacteria	Micrococcales	Microbacteriaceae	Curtobacterium	NA
b41489d566a6401471c682a620207f96	1.45426460928718	0.782975462672638	0.220141540779135	3.55669111745786	0.000375555290738527	0.000692084209651745	Bacteria	Actinobacteria	Actinobacteria	Micrococcales	Microbacteriaceae	NA	NA
8bdd148e3d8e635abe4064109d57f6b2	4.88529876776419	-2.54060535875073	0.299427153880677	-8.48488630982069	0.000000000000000021592974421286	0.0000000000000000920645909416647	Bacteria	Actinobacteria	Actinobacteria	Micrococcales	Micrococcaceae	Paenarthrobacter	NA
235013061b89eadcdaf86d5232311e59	2.59887971909912	-1.7680912623834	0.263601492985773	-6.70744024381845	0.0000000000198068025568275	0.0000000000605172012974078	Bacteria	Actinobacteria	Actinobacteria	Micrococcales	Micrococcaceae	Arthrobacter	NA
dc19b624b1283fc99bbd46965fe671e7	15.9877128676452	-3.16999289480585	0.337251538907727	-9.39949126717896	0.00000000000000000000548275182905205	0.0000000000000000000284133768820487	Bacteria	Actinobacteria	Actinobacteria	Micrococcales	Micrococcaceae	NA	NA
e7f72ece319ebdd962ba862e893aef91	50.6112840179219	2.65934813969527	0.297115694973254	8.95054749610137	0.000000000000000000353723540067099	0.0000000000000000016264347087399	Bacteria	Actinobacteria	Actinobacteria	Micrococcales	Micrococcaceae	Micrococcus	NA
a89beb9e0ba695bd5d0c6656ec39125b	16.3101107267981	4.10578053215605	0.318878705004581	12.8756811531114	0.0000000000000000000000000000000000000616923993268725	0.000000000000000000000000000000000000741890648315467	Bacteria	Actinobacteria	Actinobacteria	Frankiales	Nakamurellaceae	Nakamurella	NA
5d57936ad3dda82b735a186f0ad7c541	1.88042452084986	-1.03647801711225	0.228653543776601	-4.5329628397315	0.00000581620502798526	0.0000126287044357643	Bacteria	Actinobacteria	Thermoleophilia	Gaiellales	uncultured	bacterium Ellin6515	bacterium Ellin6515
de5130912235f0dc30c12506e069882f	3.58225253744725	-2.63538377692917	0.304818411165707	-8.64574999538499	0.00000000000000000534530325629409	0.0000000000000000231055043981745	Bacteria	Actinobacteria	Thermoleophilia	Gaiellales	uncultured	bacterium Ellin6517	bacterium Ellin6517
a39147489bc089fa2873385b13eb00ac	6.59602153384735	-3.41975423245904	0.30692555804103	-11.1419663265771	0.0000000000000000000000000000783696560435369	0.000000000000000000000000000622972350583369	Bacteria	Actinobacteria	Thermoleophilia	Gaiellales	uncultured	bacterium Ellin6517	bacterium Ellin6517
748921691f28203e01f8220ea52cf9b6	3.06490221305241	-1.35679777760795	0.248059498113827	-5.46964654820576	0.0000000450933936588318	0.000000112793608671958	Bacteria	Actinobacteria	Thermoleophilia	uncultured	uncultured bacterium	uncultured bacterium	uncultured bacterium
e312853bceb278d95511ce7d6df807a9	3.05087630279382	-1.84238235960053	0.267301277755584	-6.8925310610942	0.00000000000548083193875441	0.0000000000171367345285055	Bacteria	Actinobacteria	Thermoleophilia	Solirubrobacterales	67-14	metagenome	metagenome
f8fce7466441b70fb3bf82d53dfb48d2	8.03842662097698	-3.28657891603966	0.301882216134196	-10.886957695377	0.00000000000000000000000000133009541886021	0.00000000000000000000000000974710549133496	Bacteria	Actinobacteria	Thermoleophilia	Solirubrobacterales	67-14	NA	NA
95a52c4fd6fb53acdbd4645083b7168d	1.98861944443698	-1.43092810169954	0.266471603493275	-5.36990839902254	0.0000000787766452476826	0.000000194453929585069	Bacteria	Actinobacteria	Thermoleophilia	Solirubrobacterales	67-14	NA	NA
fba4efff2147dd26f83bd981065e65db	14.0208277989418	-4.39800882601111	0.313418671722035	-14.0323765710794	0.00000000000000000000000000000000000000000000987848182745684	0.000000000000000000000000000000000000000000178192614502971	Bacteria	Actinobacteria	Thermoleophilia	Solirubrobacterales	67-14	metagenome	metagenome
999b3fd9656ab0644e8f97e19261d010	2.21562739429814	-1.45560810051885	0.257750615364977	-5.64735063176355	0.0000000162939295149011	0.0000000416449751634256	Bacteria	Actinobacteria	Thermoleophilia	Solirubrobacterales	67-14	metagenome	metagenome
e8ff825c2a271dafd8b1f166107f3a54	2.60427366660174	-1.26426516804069	0.259054220735455	-4.88031101925859	0.00000105918667438573	0.00000242913716521715	Bacteria	Actinobacteria	Thermoleophilia	Solirubrobacterales	67-14	NA	NA
dd30b1a41e5c2c8cc57a264eeeda0a73	2.93289435217125	-1.99176234392063	0.264171103605854	-7.53966772570386	0.0000000000000471170440050274	0.000000000000164909654017596	Bacteria	Acidobacteria	Acidobacteriia	Solibacterales	Solibacteraceae (Subgroup 3)	Bryobacter	uncultured actinobacterium
fe70b492c640c99e3979207f682f33ca	2.20039689638295	-1.54993535974581	0.234995143964952	-6.59560590740113	0.0000000000423522572073376	0.000000000126115610350739	Bacteria	Actinobacteria	Thermoleophilia	Solirubrobacterales	67-14	NA	NA
7357332784b8b4fecadb5acbd4d19216	4.88811325078661	-2.81159479673848	0.318304383408681	-8.83303825925823	0.00000000000000000101870160052795	0.00000000000000000459395241007315	Bacteria	Actinobacteria	Thermoleophilia	Solirubrobacterales	67-14	NA	NA
d12f23e1bb3ae66f8c90ae3a573caa4c	2.0786060798662	-1.34633439022316	0.227008848221621	-5.93075732849313	0.000000003015405979048	0.00000000792283139593004	Bacteria	Actinobacteria	Thermoleophilia	Solirubrobacterales	Solirubrobacteraceae	Parviterribacter	uncultured bacterium
1b8a8d7e04391cf4b147605b832ccf58	4.44808141712476	-2.46679309033909	0.220407358737797	-11.19197246619	0.0000000000000000000000000000446391302321191	0.000000000000000000000000000360961242739032	Bacteria	Actinobacteria	Thermoleophilia	Solirubrobacterales	Solirubrobacteraceae	Conexibacter	NA
63d7c5fad6ffc97a6fab8cee6441eda8	4.93625929869643	-1.82236649636766	0.274818057685887	-6.63117450036924	0.0000000000333026244751934	0.0000000000998014752643176	Bacteria	Actinobacteria	Thermoleophilia	Solirubrobacterales	Solirubrobacteraceae	Conexibacter	NA
a1e03d8524f7a345477fe05349c37164	13.5451294206761	-2.7861911674965	0.306310079836681	-9.09598263622943	0.0000000000000000000937349687142334	0.000000000000000000446311678446451	Bacteria	Actinobacteria	Thermoleophilia	Solirubrobacterales	Solirubrobacteraceae	Solirubrobacter	NA
a939e495136bf23c45468de989f13239	3.12859260542717	-1.72747481996009	0.250701957504677	-6.89055178170223	0.00000000000555763915567208	0.0000000000173191545781409	Bacteria	Actinobacteria	Thermoleophilia	Solirubrobacterales	Solirubrobacteraceae	Solirubrobacter	NA
5d333269fc02f2a497785943432562b1	2.85797701634946	-0.881800230356122	0.24294049921946	-3.62969629678561	0.000283754877625764	0.000529149254896555	Bacteria	Actinobacteria	Thermoleophilia	Solirubrobacterales	67-14	NA	NA
6fb2bf871edb16807eb28260e631e09a	3.28690061491784	-2.12071495364265	0.263823459313827	-8.03838657547122	0.00000000000000091029064908405	0.00000000000000358761608756655	Bacteria	Actinobacteria	Thermoleophilia	Solirubrobacterales	67-14	NA	NA
6c7188f030b80a7cd147ec3fec22feae	2.69175365745208	-1.59741835785542	0.246401097312509	-6.48300017848307	0.0000000000899163917086054	0.000000000258716489026601	Bacteria	Actinobacteria	Thermoleophilia	Solirubrobacterales	Solirubrobacteraceae	JCM 18997	uncultured bacterium
4ddb41575be277d8433008d72bfef998	25.1474831759655	-4.71880557631453	0.359917713813267	-13.1107900367548	0.00000000000000000000000000000000000000285607619053828	0.0000000000000000000000000000000000000372083259267348	Bacteria	Actinobacteria	Thermoleophilia	Gaiellales	uncultured	NA	NA
705aa396baafa0b2c3ebbce8091ef350	25.8922987809907	-4.87354559355532	0.347284862790441	-14.0332796379211	0.00000000000000000000000000000000000000000000975346435867175	0.000000000000000000000000000000000000000000178192614502971	Bacteria	Actinobacteria	Thermoleophilia	Gaiellales	uncultured	NA	NA
a82e58c4a98e91a32a5467590b168f2c	5.40952908781168	-3.2541364481906	0.314900076299766	-10.33386998958	0.00000000000000000000000049521414166251	0.00000000000000000000000322576989499607	Bacteria	Actinobacteria	Thermoleophilia	Gaiellales	uncultured	uncultured bacterium 5G12	uncultured bacterium 5G12
c8094389938458bdb444aa408e10a727	9.46724087382043	-3.89549489623911	0.308998501874955	-12.6068407212393	0.00000000000000000000000000000000000193599223510569	0.0000000000000000000000000000000000216185799586802	Bacteria	Actinobacteria	Thermoleophilia	Gaiellales	uncultured	uncultured bacterium 5G12	uncultured bacterium 5G12
93245c724ff52812456e94da627f54b8	7.00583051008987	-3.13057263066948	0.323299911799679	-9.68318430166854	0.000000000000000000000355468392961691	0.00000000000000000000197295474910098	Bacteria	Actinobacteria	Thermoleophilia	Gaiellales	uncultured	uncultured Conexibacter sp.	uncultured Conexibacter sp.
14adbd704d718994b7b1d101a0fc2a4a	2.32702259913807	-1.12766005697648	0.271432022546498	-4.15448422922651	0.0000326022101498086	0.0000657653185387536	Bacteria	Actinobacteria	Thermoleophilia	Gaiellales	uncultured	NA	NA
3bc86588536ba51a703fc7e0824ffdf0	2.76003548715638	-1.89723683447165	0.248826525196047	-7.62473708531213	0.0000000000000244532254104897	0.0000000000000889035869575167	Bacteria	Actinobacteria	Thermoleophilia	Gaiellales	uncultured	NA	NA
db7caedc8be7806e5be9db41b973bdf7	4.01622762467339	-2.53468519136635	0.267367995634676	-9.48013686286399	0.00000000000000000000253949773285372	0.0000000000000000000133822970416673	Bacteria	Actinobacteria	Thermoleophilia	Gaiellales	uncultured	NA	NA
6f4dfb13ecab62712346f6f6cf115fc2	4.11430324462645	-2.31105142017738	0.248494220903038	-9.30022200024989	0.000000000000000000014015274364291	0.0000000000000000000710612289389457	Bacteria	Actinobacteria	Thermoleophilia	Gaiellales	uncultured	NA	NA
dba6305f557a6c76e8dde9382ead41d4	1.79867607847222	-0.976515838237779	0.220273646922078	-4.43319412867951	0.00000928471948053413	0.0000196150154791464	Bacteria	Actinobacteria	Thermoleophilia	Gaiellales	uncultured	NA	NA
bff6d3ec04521e3085916ecb66314471	2.13119641827763	-1.59847014410333	0.25013514303721	-6.39042609004982	0.000000000165424147710025	0.000000000467373043831337	Bacteria	Actinobacteria	Thermoleophilia	Gaiellales	uncultured	NA	NA
3e820ff0a8136c7efc3bb36b1c9da82f	7.51789708921179	-3.58963217556508	0.312318314162284	-11.4935052246084	0.00000000000000000000000000000142221618439328	0.0000000000000000000000000000128272959707779	Bacteria	Actinobacteria	Thermoleophilia	Gaiellales	uncultured	NA	NA
967be96af4b52f3a926f4af22fcd93f9	13.1227983497321	-4.19611335546118	0.314981859453021	-13.3217619666983	0.000000000000000000000000000000000000000172976396198806	0.00000000000000000000000000000000000000242166954678329	Bacteria	Actinobacteria	Thermoleophilia	Gaiellales	Gaiellaceae	Gaiella	actinobacterium WWH12
a0d87270682b6fb815ba8967cfdf067c	7.78334236636066	-3.28378860936242	0.308792312561779	-10.6342952067676	0.0000000000000000000000000206383193546108	0.000000000000000000000000141304697479014	Bacteria	Actinobacteria	Thermoleophilia	Gaiellales	Gaiellaceae	Gaiella	NA
2de9a6e3cc9593ed1eb08afa64f8678d	2.26271945250778	-1.71909824261686	0.269350839597619	-6.3823756598829	0.000000000174361589355152	0.000000000489674164117164	Bacteria	Actinobacteria	Thermoleophilia	Gaiellales	uncultured	NA	NA
7129bf9cf4755089ebea7ebd7b0bef0d	3.25216539438444	-2.16937815471396	0.275398492300225	-7.87723322881893	0.00000000000000334709796729248	0.0000000000000127625117614648	Bacteria	Actinobacteria	Thermoleophilia	Gaiellales	uncultured	bacterium Ellin7530	bacterium Ellin7530
55800dd9cadfeb4782c3a50c7db58c56	2.24288668133496	-1.48019083930027	0.244088986901699	-6.06414430281683	0.00000000132658012129201	0.00000000356542164404558	Bacteria	Actinobacteria	Acidimicrobiia	IMCC26256	uncultured Acidimicrobiales bacterium	uncultured Acidimicrobiales bacterium	uncultured Acidimicrobiales bacterium
7d829a662708abc681e6c09c68d4968b	1.66857137628026	-0.7870183039743	0.219332290047966	-3.58824641735236	0.000332909572264951	0.000615915540008923	Bacteria	Actinobacteria	Acidimicrobiia	IMCC26256	uncultured Ferrimicrobium sp.	uncultured Ferrimicrobium sp.	uncultured Ferrimicrobium sp.
be03372c43fdf43fb25d4911168e5e67	3.49411615943959	-2.4114436089434	0.243532311165154	-9.90194523842078	0.0000000000000000000000408255743876588	0.00000000000000000000024236954921281	Bacteria	Actinobacteria	Acidimicrobiia	IMCC26256	uncultured Ferrimicrobium sp.	uncultured Ferrimicrobium sp.	uncultured Ferrimicrobium sp.
ef5cb6eda20249c6f238f5222b9457f1	2.44592746823834	-1.64864732866425	0.26242031091988	-6.28246846779937	0.000000000333238876169949	0.000000000916651219493878	Bacteria	Armatimonadetes	Chthonomonadetes	Chthonomonadales	uncultured bacterium	uncultured bacterium	uncultured bacterium
a30b38d94f20f5995d4a8124a29066ee	10.5008897082245	-4.21759872775807	0.312216140945448	-13.508586439466	0.0000000000000000000000000000000000000000139167947713555	0.000000000000000000000000000000000000000200830053777407	Bacteria	Nitrospirae	Nitrospira	Nitrospirales	Nitrospiraceae	Nitrospira	Nitrospira japonica
1e11b0bf4f83672532a18595c93e6a4d	2.6315916407327	-2.06075930987578	0.287572622128217	-7.16604833459067	0.000000000000771935290461388	0.00000000000254061509632555	Bacteria	Nitrospirae	Nitrospira	Nitrospirales	Nitrospiraceae	Nitrospira	NA
f3ce332580c7c5dabb2ae2a759018c53	1.69305480241721	-0.935329607062468	0.223492271680645	-4.18506465583288	0.0000285084944730111	0.0000578808827179317	Bacteria	Nitrospirae	Nitrospira	Nitrospirales	Nitrospiraceae	Nitrospira	NA
8a298995ac5764d72b9d02a456111c6c	1.35400395208869	0.917684458060148	0.225628570878661	4.06723516656789	0.0000475742270139399	0.0000945436969048212	Bacteria	Firmicutes	Negativicutes	Selenomonadales	Veillonellaceae	Veillonella	NA
7fbe0deaa6b9485e69b803c259e79a0c	3.06587609300988	-2.38657743779897	0.297278530624357	-8.02808542139449	0.000000000000000990055389844869	0.00000000000000387220355456725	Bacteria	Firmicutes	Bacilli	Bacillales	Paenibacillaceae	Paenibacillus	NA
64511669f38e27cf861328061151884d	2.21811529417498	-1.48045692580287	0.235385319334801	-6.28950407776762	0.000000000318481742600879	0.000000000878634925175367	Bacteria	Firmicutes	Bacilli	Bacillales	Paenibacillaceae	Paenibacillus	NA
09b64de669edb8b03d70871055f89c61	6.09965701594508	-3.54377576596648	0.273448054393216	-12.9595940034393	0.0000000000000000000000000000000000000207342010044851	0.000000000000000000000000000000000000252580266781909	Bacteria	Firmicutes	Bacilli	Bacillales	Paenibacillaceae	Paenibacillus	NA
76bb793c0d473e7c2a64799e7e9f030a	2.1299260303736	-1.40378303796292	0.232822629578556	-6.02940977216853	0.00000000164559558157272	0.00000000441019615861489	Bacteria	Firmicutes	Bacilli	Bacillales	Paenibacillaceae	Paenibacillus	NA
77d0ea1e70efc2c52ddfb66aa7ec421d	10.300170834969	-4.14782753356358	0.280429687168543	-14.7909715816595	0.000000000000000000000000000000000000000000000000167518099265443	0.0000000000000000000000000000000000000000000000038324872466094	Bacteria	Firmicutes	Bacilli	Bacillales	Paenibacillaceae	Cohnella	NA
95d4e4fbde1a11edb57dc9c957b91864	46.2044830812403	-6.04897004975728	0.345441121877539	-17.5108568918488	0.000000000000000000000000000000000000000000000000000000000000000000011839830947005	0.000000000000000000000000000000000000000000000000000000000000000000528845782299558	Bacteria	Firmicutes	Bacilli	Bacillales	Paenibacillaceae	Cohnella	NA
f4bed809621968692b2e275e5c17121b	40.7301115275447	-6.35809311638	0.339345371947648	-18.7363483989429	0.00000000000000000000000000000000000000000000000000000000000000000000000000000250221477965607	0.000000000000000000000000000000000000000000000000000000000000000000000000000156471830887826	Bacteria	Firmicutes	Bacilli	Bacillales	Paenibacillaceae	Cohnella	NA
e62d1f7b8c0e432765d111c7a2978201	1.72550127399011	-0.981068490081083	0.216670601193394	-4.52792619154368	0.00000595653785078806	0.0000129035392702984	Bacteria	Firmicutes	Bacilli	Bacillales	Paenibacillaceae	Paenibacillus	NA
2366517154813ed3c370e8aafd79f4c3	6.84169162632394	-3.71287186517832	0.283741247876116	-13.0854145915344	0.0000000000000000000000000000000000000039897727872702	0.0000000000000000000000000000000000000492421957165717	Bacteria	Firmicutes	Bacilli	Bacillales	Paenibacillaceae	Brevibacillus	NA
725f130a613442109ac714c7fbae12b9	2.11887477585833	-1.48368209003914	0.222743889779405	-6.6609328386449	0.0000000000272094970308595	0.0000000000820659428133318	Bacteria	Firmicutes	Bacilli	Bacillales	Paenibacillaceae	Brevibacillus	NA
e38dbf9874a8606f5a7535bf6d69ddbd	2.73122769079535	2.72384040199813	0.28155763188566	9.67418422919638	0.000000000000000000000388174978291673	0.0000000000000000000021169077304511	Bacteria	Firmicutes	Bacilli	Lactobacillales	Lactobacillaceae	Lactobacillus	Lactobacillus iners AB-1
222371de4cf7c7f81bab64e6cc32f2ed	1.42695672254283	0.962894781477541	0.238270866287686	4.04117715472168	0.0000531835615609015	0.000105467612566862	Bacteria	Firmicutes	Bacilli	Lactobacillales	Streptococcaceae	Streptococcus	NA
e6c455846421d3fddd93b1960f78ab08	2.69359796096012	2.0077485545534	0.271432500010841	7.39686129875092	0.000000000000139441062566858	0.000000000000475620787955318	Bacteria	Firmicutes	Bacilli	Lactobacillales	Streptococcaceae	Streptococcus	NA
6a3d49e7f9d10fec1e1d02ac88465978	9.72178343797221	4.04892216714546	0.315759486313008	12.8228045162571	0.000000000000000000000000000000000000122199168260928	0.00000000000000000000000000000000000145092176998418	Bacteria	Firmicutes	Bacilli	Bacillales	Bacillaceae	Anoxybacillus	NA
2ee267c2a3d203aec729b4e852ea6f4b	28.5062177028043	-5.0703341569515	0.360779458290409	-14.053832723675	0.00000000000000000000000000000000000000000000729752376513522	0.000000000000000000000000000000000000000000136901545833937	Bacteria	Firmicutes	Bacilli	Bacillales	Bacillaceae	Bacillus	NA
1776b91bebf2d348c9d206ea0f10216e	1.33720460304858	0.879082114604744	0.224462067030724	3.91639498928974	0.0000898829401953028	0.000173477773463362	Bacteria	Firmicutes	Bacilli	Bacillales	Family XII	Exiguobacterium	NA
4a93a83d1cfff363ca16a6fe13780c61	24.8081596823363	5.21335542923738	0.306340079842095	17.0181956991218	0.0000000000000000000000000000000000000000000000000000000000000000601971944967774	0.00000000000000000000000000000000000000000000000000000000000000225859873751909	Bacteria	Firmicutes	Bacilli	Bacillales	Staphylococcaceae	Staphylococcus	NA
b5f15b0f2655d53de7477b4941d95cc2	9.17079901068279	-3.8032940983669	0.243655529442466	-15.6093075624822	0.000000000000000000000000000000000000000000000000000000629161088612497	0.0000000000000000000000000000000000000000000000000000173574441505448	Bacteria	Firmicutes	Bacilli	Bacillales	Bacillaceae	Bacillus	NA
9eb53b9908cc7190b6fc46e92eaeb444	178.994240679836	-7.88414247804067	0.384453522707351	-20.5074007971625	0.00000000000000000000000000000000000000000000000000000000000000000000000000000000000000000000184915519928409	0.000000000000000000000000000000000000000000000000000000000000000000000000000000000000000000289084596154746	Bacteria	Firmicutes	Bacilli	Bacillales	Paenibacillaceae	NA	NA
bbdb079013e74ce953e037f4c4bb1ec0	4.03312448504745	-2.85340809421538	0.285777642850214	-9.98471421961775	0.0000000000000000000000177812721027418	0.000000000000000000000109011981910927	Bacteria	Firmicutes	Bacilli	Bacillales	Paenibacillaceae	Ammoniphilus	NA
15a9782daaa883a9dd6b641398bb5b7c	3.77178746858662	-2.76152179053315	0.270542293243398	-10.207357073183	0.00000000000000000000000183803151620649	0.0000000000000000000000115709635047093	Bacteria	Firmicutes	Bacilli	Bacillales	Alicyclobacillaceae	Tumebacillus	NA
48bc18c2e08d97fd45b8a1e15127f19c	1.75421769683349	-1.0881159276505	0.229336348305769	-4.74462916885613	0.00000208888651838144	0.00000464307003374832	Bacteria	Firmicutes	Bacilli	Bacillales	Alicyclobacillaceae	Tumebacillus	NA
d4e922a484a29de772091b7a2bf6306b	1.97656779263045	-1.4913605420297	0.237926117072856	-6.26816660725408	0.000000000365323794743273	0.00000000100196993996839	Bacteria	Firmicutes	Bacilli	Bacillales	Alicyclobacillaceae	Tumebacillus	NA
85d71cf2aad10373b4cb6a182c3105f1	2.19666507028751	-1.706341543514	0.254497944050237	-6.70473606331833	0.0000000000201770727193798	0.000000000061448357827202	Bacteria	Firmicutes	Bacilli	Bacillales	Alicyclobacillaceae	Tumebacillus	uncultured Alicyclobacillus sp.
d9409d8381b1b22a4d10ca2b6bdb2153	1.49071184175605	1.26170557748508	0.232314243673782	5.43102978763875	0.0000000560297800583052	0.000000139405659667613	Bacteria	Firmicutes	Clostridia	Clostridiales	Family XI	Finegoldia	NA
99e2a02d0c5ad5cb44c1c361c6da0e10	1.47934332631361	-0.860562214650592	0.218737298285433	-3.934227136369	0.0000834648269454762	0.000161756214204249	Bacteria	Firmicutes	Clostridia	Clostridiales	Clostridiaceae 1	Clostridium sensu stricto 13	NA
e4a79f5dc9f061687202ec45363540aa	1.90202690392677	-1.44915501122064	0.241268901229475	-6.00638956714243	0.00000000189700078642384	0.00000000505507595927717	Bacteria	Firmicutes	Clostridia	Clostridiales	Clostridiaceae 1	Clostridium sensu stricto 1	NA
b3ddc8675773125449534041f1ebb0a7	2.20070929809292	-1.53904041131453	0.216471821757781	-7.10965703904236	0.00000000000116331666961711	0.00000000000378885776423905	Bacteria	Verrucomicrobia	Verrucomicrobiae	Pedosphaerales	Pedosphaeraceae	Pedosphaera	Pedosphaera parvula Ellin514
e7fc54a1f8faf5d1595271e3d2783dbc	1.79990854641985	-1.14226804149327	0.238525329951457	-4.78887521809836	0.00000167718725660012	0.00000376364030308831	Bacteria	Verrucomicrobia	Verrucomicrobiae	Pedosphaerales	Pedosphaeraceae	NA	NA
97d4885c94b18153b15eba1d61512c29	3.65665961425334	-2.46100665716301	0.30317319652057	-8.11749417629018	0.00000000000000047590763560547	0.00000000000000191588567466923	Bacteria	Verrucomicrobia	Verrucomicrobiae	Pedosphaerales	Pedosphaeraceae	bacterium Ellin516	bacterium Ellin516
a8c1aadd32f4aa24a5b6fabef0056241	7.11381917799483	-2.91848583918394	0.325946007753492	-8.95389349695961	0.000000000000000000343159907737811	0.00000000000000000158563543575402	Bacteria	Verrucomicrobia	Verrucomicrobiae	Pedosphaerales	Pedosphaeraceae	NA	NA
ec6eda962a3205ec979607791c1dee11	20.5096191467056	-3.5290129013879	0.361508851205652	-9.76189902299332	0.000000000000000000000164054044801821	0.000000000000000000000944065607509867	Bacteria	Verrucomicrobia	Verrucomicrobiae	Chthoniobacterales	Chthoniobacteraceae	LD29	NA
9a5366b6908a030a4254d8660b29b335	8.33363285550929	-1.40198405101916	0.32189156812024	-4.35545441344228	0.000013279115158585	0.0000275571018113999	Bacteria	Verrucomicrobia	Verrucomicrobiae	Chthoniobacterales	Chthoniobacteraceae	Candidatus Udaeobacter	NA
0dfe159403586149baa491a7daf1bddf	54.672439734527	-4.08170315009472	0.396119283928481	-10.3042273267152	0.000000000000000000000000674313673529066	0.00000000000000000000000436211190186389	Bacteria	Verrucomicrobia	Verrucomicrobiae	Chthoniobacterales	Chthoniobacteraceae	Candidatus Udaeobacter	NA
c52ca67b365c53ef14daab5e819aa358	5.467923044257	-3.36757548103875	0.329157865708772	-10.2308826003212	0.0000000000000000000000014419912849132	0.00000000000000000000000920127772277949	Bacteria	Verrucomicrobia	Verrucomicrobiae	Chthoniobacterales	Chthoniobacteraceae	Candidatus Udaeobacter	NA
f688118e3aa27af6be38c05d0692bf8e	42.1425999047379	-5.0798375155277	0.378437303201657	-13.4231944698666	0.0000000000000000000000000000000000000000442231567613551	0.000000000000000000000000000000000000000628504864275016	Bacteria	Verrucomicrobia	Verrucomicrobiae	Chthoniobacterales	Chthoniobacteraceae	Candidatus Udaeobacter	NA
a5e79f5d5fbc1a83a76df8272061abbb	1.89745745461327	-1.00992802898307	0.230243951905609	-4.38633901400849	0.0000115274409883984	0.0000239750324769795	Bacteria	Verrucomicrobia	Verrucomicrobiae	Chthoniobacterales	Chthoniobacteraceae	Chthoniobacter	NA
7219f2aefec6d78c6d3d53fdb7de9a00	26.7356201095902	-4.28117699758158	0.40244394688602	-10.6379460561102	0.0000000000000000000000000198455778298572	0.000000000000000000000000136876117679456	Bacteria	Verrucomicrobia	Verrucomicrobiae	Chthoniobacterales	Chthoniobacteraceae	Chthoniobacter	NA
74eeb8dbce68609b15f4e76360573315	16.5778041506454	-2.57619067948481	0.304716454385513	-8.45438650393829	0.0000000000000000280558539897298	0.000000000000000118010722163079	Bacteria	Verrucomicrobia	Verrucomicrobiae	Chthoniobacterales	Chthoniobacteraceae	Chthoniobacter	NA
e4fa70e57c736b3701c5125841f7a888	3.89767933962293	-2.58931341158968	0.299148101470301	-8.65562374911727	0.00000000000000000490223286956333	0.0000000000000000212884001465296	Bacteria	Verrucomicrobia	Verrucomicrobiae	Chthoniobacterales	Chthoniobacteraceae	Chthoniobacter	NA
4de32420ac7b3feecddea6d5808f4b0f	1.9334659822574	-1.07950029749026	0.260916212743607	-4.13734465228899	0.0000351348166826538	0.0000707220129792474	Bacteria	Verrucomicrobia	Verrucomicrobiae	Opitutales	Opitutaceae	Lacunisphaera	NA
aeb26a65dfe23c02afe9954c93996c0e	1.97957778197045	-1.4359564579066	0.266119566970888	-5.39590708887514	0.000000068178222280923	0.000000169182996030439	Bacteria	Verrucomicrobia	Verrucomicrobiae	Opitutales	Opitutaceae	uncultured	uncultured Verrucomicrobia bacterium
51a8abbcd5b731effbd742f04108cc86	1.90984459818327	-1.22430896436648	0.248891712687738	-4.91904270795274	0.000000869684943757742	0.00000200433532492571	Bacteria	Gemmatimonadetes	Gemmatimonadetes	Gemmatimonadales	Gemmatimonadaceae	NA	NA
fd5fca30f0bf4f0539a26cd348eb7677	2.20934255649214	-0.955389793246818	0.236451080906023	-4.04053891226041	0.0000533285154386887	0.000105531956712004	Bacteria	Gemmatimonadetes	Gemmatimonadetes	Gemmatimonadales	Gemmatimonadaceae	uncultured	NA
385b880c49638aadf092b9ef14689c98	1.52765788829448	-0.856837426132762	0.213363985204926	-4.01584843529151	0.0000592323149618276	0.000116722503013013	Bacteria	Gemmatimonadetes	Gemmatimonadetes	Gemmatimonadales	Gemmatimonadaceae	Gemmatimonas	Gemmatimonadetes bacterium Ellin7146
1d8d9afca5e6a642a5220aa6c9e27735	13.4593937300894	-4.09614391978605	0.329822429405599	-12.4192400352155	0.0000000000000000000000000000000000205504317834087	0.000000000000000000000000000000000221566724285487	Bacteria	Gemmatimonadetes	Gemmatimonadetes	Gemmatimonadales	Gemmatimonadaceae	Gemmatimonas	bacterium Ellin5301
d550eb7d9afc20ee8c8c7cd129f2dc8c	5.64173554120637	-2.4864512635326	0.331060999310277	-7.51055324762748	0.0000000000000588780003540943	0.000000000000203791750303101	Bacteria	Gemmatimonadetes	Gemmatimonadetes	Gemmatimonadales	Gemmatimonadaceae	uncultured	Gemmatimonadetes bacterium LP81
b5a31cf51f54c296259a20b724715440	11.4177299255483	-1.73852145495657	0.347723245409695	-4.99972744965094	0.000000574114108039724	0.00000133296790431005	Bacteria	Gemmatimonadetes	Gemmatimonadetes	Gemmatimonadales	Gemmatimonadaceae	uncultured	uncultured proteobacterium
a968cd0198229e92ce9e84cf26018119	2.03606508465969	0.974960222590387	0.25414719912616	3.83620290108494	0.000124951188967839	0.000239192276024148	Bacteria	Proteobacteria	Deltaproteobacteria	Myxococcales	bacteriap25	NA	NA
f35d6f76c80c9e3c07c7ee00346e1402	1.76447932288658	-0.925459737841838	0.24212866025549	-3.82218171473508	0.000132276154654105	0.000251673495061968	Bacteria	Proteobacteria	Deltaproteobacteria	Myxococcales	Haliangiaceae	Haliangium	uncultured proteobacterium
d049229b1141f9ef983f1e2d507ec5a3	19.3556616683264	-4.25424722275497	0.34326266590525	-12.3935622638591	0.0000000000000000000000000000000000283179065493587	0.000000000000000000000000000000000301843140264755	Bacteria	Proteobacteria	Deltaproteobacteria	Myxococcales	Haliangiaceae	Haliangium	NA
ca1006aacc97121afc1885cc50d7a96c	3.78157459381825	-2.3829332864235	0.258750503322325	-9.20938609133868	0.00000000000000000003279954095519	0.000000000000000000159409167958384	Bacteria	Proteobacteria	Deltaproteobacteria	Myxococcales	Haliangiaceae	Haliangium	uncultured Myxococcales bacterium
e8cb418e45fe805f9d344b5e5f70df90	5.73645829093328	-2.93263430704744	0.318103175943226	-9.21912929146876	0.0000000000000000000299522460589492	0.000000000000000000146329202100491	Bacteria	Proteobacteria	Deltaproteobacteria	Myxococcales	Haliangiaceae	Haliangium	uncultured Myxococcales bacterium
6d17328c02b0d6963290443d8d9f8e44	2.70320295625425	-1.3790774644873	0.269096824609696	-5.1248373758685	0.000000297794666452123	0.000000708962936883481	Bacteria	Proteobacteria	Deltaproteobacteria	Myxococcales	Haliangiaceae	Haliangium	NA
10723a89b27973d72fccbd46fb8c9e27	3.58298476329593	-2.09596819074411	0.277868692042446	-7.54301672253146	0.0000000000000459222241210617	0.000000000000161329761144404	Bacteria	Proteobacteria	Deltaproteobacteria	Myxococcales	Haliangiaceae	Haliangium	NA
d5c0ad44610061704c77e4f1dfcdbd1f	1.76072560715835	-0.998894424766088	0.220761591237597	-4.52476546833285	0.00000604625167710619	0.0000130677052376166	Bacteria	Proteobacteria	Deltaproteobacteria	Myxococcales	Haliangiaceae	Haliangium	NA
4560f8f4ee8cc9dd1a52c7bc905cc47a	2.71673905720679	-2.18171314338138	0.28737490640874	-7.59187074002307	0.0000000000000315319492599189	0.000000000000112459955915604	Bacteria	Proteobacteria	Deltaproteobacteria	Myxococcales	Haliangiaceae	Haliangium	NA
8fa3fb97a152d654bd3b03d9a8a17dae	15.4096091593305	-4.50980466322218	0.319885662988879	-14.0981768957209	0.00000000000000000000000000000000000000000000389707778802621	0.0000000000000000000000000000000000000000000746012033707875	Bacteria	Proteobacteria	Deltaproteobacteria	Myxococcales	Haliangiaceae	Haliangium	metagenome
1e01c83f80efb0df26469af766a5fcef	1.89493618048661	-0.945736433613836	0.240271085722897	-3.93612252913588	0.0000828087047971157	0.000160816904968312	Bacteria	Proteobacteria	Deltaproteobacteria	Myxococcales	Polyangiaceae	NA	NA
ddfeccb875d5ec68bef88de5514745c6	1.96126926454648	-1.29953976649194	0.225887073509316	-5.75305061198352	0.000000008764723075154	0.0000000227108017803714	Bacteria	Proteobacteria	Deltaproteobacteria	Myxococcales	Polyangiaceae	Pajaroellobacter	NA
1d99ffe65fe7ba5bd4960ffbcd38b346	1.94148775169455	-1.2811420798449	0.242726875889154	-5.27812206683681	0.000000130514516163945	0.000000317980821199429	Bacteria	Proteobacteria	Deltaproteobacteria	Myxococcales	Polyangiaceae	Pajaroellobacter	NA
9fd3b5264da2ea7950cedef34992b744	2.81853431409143	-1.93133755580357	0.247565966448676	-7.80130477346516	0.00000000000000612703376422823	0.0000000000000229886306833843	Bacteria	Proteobacteria	Deltaproteobacteria	Myxococcales	Polyangiaceae	Pajaroellobacter	NA
a45e13b4332ebc0c0613b2131b08574d	2.56803420872479	-1.28835954285113	0.272352900749154	-4.73047850530423	0.00000223991243474604	0.00000495527798064101	Bacteria	Proteobacteria	Deltaproteobacteria	Myxococcales	BIrii41	NA	NA
4780effdd245ac7dd666a183f11ef429	8.00170543435328	-2.1167062299826	0.34035434123546	-6.21912511031625	0.000000000499934570547577	0.00000000136319368364426	Bacteria	Proteobacteria	Deltaproteobacteria	Myxococcales	BIrii41	NA	NA
9732833c1292eef1734298992629119b	7.59552089897876	-3.34894235770385	0.282887059295622	-11.8384431088597	0.000000000000000000000000000000024699542145712	0.000000000000000000000000000000241335109715394	Bacteria	Proteobacteria	Deltaproteobacteria	Myxococcales	Sandaracinaceae	uncultured	uncultured Polyangiaceae bacterium
62b970c49532f8b07e3ef361b11722b3	5.87683521171522	-2.1622069788037	0.299353735266313	-7.22291631631103	0.000000000000508843300554049	0.00000000000170462505685606	Bacteria	Proteobacteria	Deltaproteobacteria	Myxococcales	Sandaracinaceae	uncultured	NA
906978ab7c594fe40621130fd8801e7a	7.48565177674788	-3.44312776785734	0.275378032251726	-12.5032768216963	0.00000000000000000000000000000000000716363947125316	0.0000000000000000000000000000000000781336491166914	Bacteria	Proteobacteria	Deltaproteobacteria	Myxococcales	Archangiaceae	NA	NA
0b22138156c69a62a95aad44b1f4b125	4.17742056841075	3.35989007700023	0.300603425134331	11.1771516758293	0.0000000000000000000000000000527561107651228	0.000000000000000000000000000422950699980216	Bacteria	Proteobacteria	Gammaproteobacteria	Alteromonadales	Marinobacteraceae	Marinobacter	NA
9a071c02961ef815eb36d089160ca830	29.2896545111582	4.53131331094909	0.383726707653158	11.8086993179658	0.0000000000000000000000000000000351963859862209	0.000000000000000000000000000000340352680980157	Bacteria	Proteobacteria	Gammaproteobacteria	Pseudomonadales	Pseudomonadaceae	Pseudomonas	NA
3aa802f5a43ec631791da0e7b968d509	2.32241240117794	2.35492392803778	0.267095968134186	8.81677078275735	0.00000000000000000117808071958329	0.00000000000000000528727136348864	Bacteria	Proteobacteria	Gammaproteobacteria	Pseudomonadales	Pseudomonadaceae	Pseudomonas	NA
db42fc8f57d440b5f5089f256a96837b	1.81434108341476	1.13159372904704	0.234891648133448	4.8175136836034	0.0000014535812541046	0.00000328544389481956	Bacteria	Proteobacteria	Gammaproteobacteria	Pseudomonadales	Pseudomonadaceae	Pseudomonas	NA
d8b43bb0f33e16fc89db21215d1a6b66	4.59577504270215	2.39668878874495	0.27630220252229	8.67415737864632	0.00000000000000000416623811556631	0.0000000000000000182613614598187	Bacteria	Proteobacteria	Gammaproteobacteria	Pseudomonadales	Pseudomonadaceae	Pseudomonas	NA
794ff74811ded34cba9a313c5a434b2b	16.1210029915247	-3.92851981745048	0.28505311227556	-13.7817117171231	0.000000000000000000000000000000000000000000328392339485662	0.00000000000000000000000000000000000000000513386690729252	Bacteria	Proteobacteria	Gammaproteobacteria	Gammaproteobacteria Incertae Sedis	Unknown Family	Acidibacter	NA
12730569302de7d1161e356fae39ea59	1.76469495303542	-1.13336791568366	0.252936721772772	-4.48083579062843	0.00000743513014103562	0.0000158864511897299	Bacteria	Proteobacteria	Gammaproteobacteria	Gammaproteobacteria Incertae Sedis	Unknown Family	Acidibacter	NA
a3c28e88c931704f3dce814d562aff9b	1.99628676244361	-1.09435293429137	0.24630425951481	-4.44309382406588	0.00000886744736527787	0.0000188182480285761	Bacteria	Proteobacteria	Gammaproteobacteria	Gammaproteobacteria Incertae Sedis	Unknown Family	Acidibacter	NA
67b11fc0fcaf25e70809ce3e86007344	5.41845729836393	-2.17861433822473	0.311825736042675	-6.9866405700605	0.00000000000281546302385242	0.00000000000901332531185518	Bacteria	Proteobacteria	Gammaproteobacteria	Gammaproteobacteria Incertae Sedis	Unknown Family	Acidibacter	NA
f31401fad44d8f0ec83683e932c4d2e2	3.95255449147869	-2.32176490004683	0.250760216633487	-9.25890450732994	0.0000000000000000000206540351434351	0.000000000000000000102505211452604	Bacteria	Proteobacteria	Gammaproteobacteria	Gammaproteobacteria Incertae Sedis	Unknown Family	Acidibacter	NA
e31143d44cf7950dfa061dce5aeb610f	2.76231455149915	-1.71302540451708	0.294321355096221	-5.82025522394408	0.00000000587578347775205	0.0000000153096802836984	Bacteria	Proteobacteria	Gammaproteobacteria	Gammaproteobacteria Incertae Sedis	Unknown Family	Acidibacter	NA
84cd3aa1deee78ae1ed52928652dcf34	5.25284691795906	-2.19102760643359	0.315311665520505	-6.94876798426319	0.00000000000368489989198179	0.0000000000116378319820839	Bacteria	Proteobacteria	Gammaproteobacteria	Gammaproteobacteria Incertae Sedis	Unknown Family	Acidibacter	uncultured proteobacterium
3aff6e6d087dc8d19cab59600871df0f	4.28931396035262	-1.44057347537093	0.299931579282262	-4.80300700185767	0.00000156300417567468	0.00000351582234240492	Bacteria	Proteobacteria	Gammaproteobacteria	Gammaproteobacteria Incertae Sedis	Unknown Family	Acidibacter	uncultured proteobacterium
38dc7221d094cf53c8d4cff484b582ff	1.86103389688091	-1.36632963358907	0.258912430426864	-5.27718824212663	0.000000131181114027159	0.00000031877690403491	Bacteria	Proteobacteria	Gammaproteobacteria	KF-JG30-C25	uncultured gamma proteobacterium	uncultured gamma proteobacterium	uncultured gamma proteobacterium
0dfaccff9dc10d63c790e549dfa234a5	10.9250602817072	-2.73739179609407	0.30909575605166	-8.85612869960128	0.000000000000000000828412302392399	0.00000000000000000375386830745927	Bacteria	Proteobacteria	Gammaproteobacteria	Steroidobacterales	Steroidobacteraceae	NA	NA
0b4cbf44924d5aa415bee1f3372968ed	14.8702746530161	-2.55299115981439	0.331510764780159	-7.70108072209178	0.0000000000000134920220993935	0.0000000000000500218052538777	Bacteria	Proteobacteria	Gammaproteobacteria	Steroidobacterales	Steroidobacteraceae	Steroidobacter	NA
4307883211f620de877c1bafa2da1987	8.95148031243374	-3.35416553299409	0.287485597148045	-11.667247216099	0.000000000000000000000000000000187388957441972	0.00000000000000000000000000000175770842080569	Bacteria	Proteobacteria	Gammaproteobacteria	Xanthomonadales	Rhodanobacteraceae	Dokdonella	NA
b1bb8f70b3b04059e894db2c046bd3b1	4.0992408812325	-1.76555845032755	0.315115579070815	-5.60289166131892	0.0000000210804996001787	0.0000000537323603939337	Bacteria	Proteobacteria	Gammaproteobacteria	Xanthomonadales	Rhodanobacteraceae	Rhodanobacter	NA
4a400f4704a3234d2c286b3f6a39927c	4.32923858597157	-1.57621621503807	0.292500480393959	-5.38876453438682	0.0000000709436812638576	0.000000175580931465695	Bacteria	Proteobacteria	Gammaproteobacteria	Xanthomonadales	Rhodanobacteraceae	Dyella	NA
2f3d80e5825933952f17c0e61c66bcc2	2.12214234446701	-1.41118062514477	0.273968333531571	-5.15088954608016	0.00000025925384718569	0.000000618778902443198	Bacteria	Proteobacteria	Gammaproteobacteria	Xanthomonadales	Rhodanobacteraceae	Dyella	NA
3cbad7074216f02ba51f7baf73cb96b2	41.9489863657898	-5.8835145543052	0.402239111809101	-14.6269081786792	0.00000000000000000000000000000000000000000000000189191236383297	0.0000000000000000000000000000000000000000000000422527094589363	Bacteria	Proteobacteria	Gammaproteobacteria	Xanthomonadales	Rhodanobacteraceae	Rhodanobacter	NA
e8ac80199199281c6a285be38adfd4b2	7.16312588996593	3.93146188593913	0.321610338326845	12.2243019499693	0.000000000000000000000000000000000230553621848416	0.00000000000000000000000000000000240288108104238	Bacteria	Proteobacteria	Gammaproteobacteria	Xanthomonadales	Rhodanobacteraceae	Luteibacter	NA
3825b2c2fd1ab7ab163dbf82ba257d88	33.040132693337	-3.28152551432351	0.37030769222141	-8.86161854926163	0.000000000000000000788610287367724	0.00000000000000000359085655121808	Bacteria	Proteobacteria	Gammaproteobacteria	Xanthomonadales	Rhodanobacteraceae	Rhodanobacter	uncultured Xanthomonadaceae bacterium
9ff5dcf66fdd35379fbcb96c17fef965	1.88193289541554	-1.02639813824858	0.2511110599858	-4.08742704644957	0.0000436183773960811	0.0000868663227123654	Bacteria	Proteobacteria	Gammaproteobacteria	Xanthomonadales	Xanthomonadaceae	Luteimonas	NA
21c12848e8639713c4c0f48bf4864bf7	5.42684694044109	-2.69732906148212	0.280357032895787	-9.62105010750619	0.000000000000000000000651624796837677	0.00000000000000000000353308704874995	Bacteria	Proteobacteria	Gammaproteobacteria	Xanthomonadales	Xanthomonadaceae	Arenimonas	NA
a3c26865aea937faf16e0a5d453f5a7f	4.29123062408308	1.957874776108	0.297935672912261	6.57146811917541	0.0000000000498215547831291	0.000000000147421509105915	Bacteria	Proteobacteria	Gammaproteobacteria	Xanthomonadales	Xanthomonadaceae	Stenotrophomonas	NA
bdc09a5e1f460a315b80c1a0e3387633	46.8774972074622	-5.50110954670005	0.36245893897235	-15.1771937596487	0.000000000000000000000000000000000000000000000000000500751231936519	0.0000000000000000000000000000000000000000000000000120437091168322	Bacteria	Proteobacteria	Gammaproteobacteria	Xanthomonadales	Rhodanobacteraceae	Chujaibacter	NA
596da1c8f3b6ec4bf8ba863e6eaf351a	8.86884085819717	-2.36255716847853	0.311398524982718	-7.58692472486712	0.0000000000000327587266416765	0.000000000000116392748446563	Bacteria	Proteobacteria	Gammaproteobacteria	Xanthomonadales	Rhodanobacteraceae	Chujaibacter	uncultured gamma proteobacterium
45c19d91e6fc429c94df0434e342061e	2.51047356775624	-1.7600057803176	0.2438023021321	-7.21898753590921	0.000000000000523760551760417	0.00000000000174835372794047	Bacteria	Proteobacteria	Gammaproteobacteria	Betaproteobacteriales	Nitrosomonadaceae	IS-44	NA
cb085fd6f7f41b81e92f5f33fce5f2df	3.77117611837389	-1.98285189567959	0.304298059961632	-6.51615030319155	0.0000000000721346973032062	0.000000000210131509535427	Bacteria	Proteobacteria	Gammaproteobacteria	Betaproteobacteriales	Nitrosomonadaceae	MND1	NA
467eda7e52f76fad7f931735db79b028	4.11411997052199	-2.59098940730625	0.278055977577743	-9.31822947982416	0.0000000000000000000118297786101033	0.0000000000000000000606356958266496	Bacteria	Proteobacteria	Gammaproteobacteria	Betaproteobacteriales	Nitrosomonadaceae	MND1	NA
56e00ca0c3293ec9b5d82309aac44b9a	2.84724570484895	-1.72523458487405	0.253545557656756	-6.80443625523756	0.0000000000101445693733761	0.0000000000314046405023985	Bacteria	Proteobacteria	Gammaproteobacteria	Betaproteobacteriales	Nitrosomonadaceae	MND1	NA
4814714211ed39a27a7e01930aebf0e0	19.4115939704625	-3.75499960003264	0.349339055582956	-10.7488685848953	0.00000000000000000000000000599929716355955	0.0000000000000000000000000429567995375485	Bacteria	Proteobacteria	Gammaproteobacteria	Betaproteobacteriales	Nitrosomonadaceae	mle1-7	uncultured Burkholderiales bacterium
c0ecb52169df252a442c8fa3e442396e	3.17755003188568	-1.76533129743071	0.264125838040041	-6.68367513958664	0.0000000000233023065806205	0.0000000000705082695891032	Bacteria	Proteobacteria	Gammaproteobacteria	Betaproteobacteriales	SC-I-84	NA	NA
1f4bd04f0ea0ebb9ae65f10c806fb8bf	7.90353544139726	-2.7042526165731	0.307571748234965	-8.79226597401015	0.00000000000000000146573274482898	0.0000000000000000065159114438369	Bacteria	Proteobacteria	Gammaproteobacteria	Betaproteobacteriales	SC-I-84	NA	NA
740811fb22f54fb26c013487646806ff	2.25704176924771	-0.846596260474335	0.229867808913424	-3.68297007082533	0.000230532234442317	0.000434215333146373	Bacteria	Proteobacteria	Gammaproteobacteria	Betaproteobacteriales	SC-I-84	NA	NA
f3cf8100b8614f9a706cd87724751ed7	2.39059068688997	-1.28078704165361	0.223904520563991	-5.72023752994107	0.0000000106375235988174	0.0000000274120800431063	Bacteria	Proteobacteria	Gammaproteobacteria	Betaproteobacteriales	TRA3-20	NA	NA
ab7946163d3e0d29e6eebc59ac445fe3	1.55683196115548	-1.0038303243559	0.228745022314766	-4.38842478056014	0.0000114174609373396	0.000023799063020499	Bacteria	Proteobacteria	Gammaproteobacteria	Betaproteobacteriales	TRA3-20	NA	NA
eddc9956ccd0fbb454220c934e7db5ea	11.1747944649341	-4.47256096039978	0.382688385697874	-11.6872137424384	0.000000000000000000000000000000148168042299428	0.00000000000000000000000000000140385478461478	Bacteria	Proteobacteria	Gammaproteobacteria	Betaproteobacteriales	Burkholderiaceae	Burkholderia-Caballeronia-Paraburkholderia	NA
9e9fd98bf539e174764913aabfc6653c	15.1597430896135	-4.08237809453083	0.410681483111423	-9.94049710642353	0.0000000000000000000000277439144174436	0.000000000000000000000167895430474594	Bacteria	Proteobacteria	Gammaproteobacteria	Betaproteobacteriales	Burkholderiaceae	Burkholderia-Caballeronia-Paraburkholderia	NA
7e3dddb4debada095c33337d98829c8f	2.82716764455541	-1.00731623245563	0.288024825744526	-3.49732433602478	0.000469950099094183	0.00086096326748114	Bacteria	Proteobacteria	Gammaproteobacteria	Betaproteobacteriales	Burkholderiaceae	Burkholderia-Caballeronia-Paraburkholderia	NA
6f6a05d86ed17c9733358061c133447e	4.22731449765525	-1.66937450443153	0.331018032521776	-5.04315276033101	0.000000457923380785216	0.00000106583655378792	Bacteria	Proteobacteria	Gammaproteobacteria	Betaproteobacteriales	Burkholderiaceae	Burkholderia-Caballeronia-Paraburkholderia	NA
df31d8e10878ccd07a66a11c1a6cfb9d	51.7495052582655	-2.22898055337911	0.381472988223456	-5.84308882198872	0.00000000512416775141869	0.0000000133884940134561	Bacteria	Proteobacteria	Gammaproteobacteria	Betaproteobacteriales	Burkholderiaceae	Burkholderia-Caballeronia-Paraburkholderia	NA
8adc79d6926fb24296635ff5592aefc4	10.2971389484248	-1.90250025149876	0.375049534693158	-5.07266394305826	0.000000392284916371841	0.000000917614093657822	Bacteria	Proteobacteria	Gammaproteobacteria	Betaproteobacteriales	Burkholderiaceae	Burkholderia-Caballeronia-Paraburkholderia	NA
1f4fb747d53e04043bb1d71f984ea248	8.16908838015523	-3.51655464507569	0.319159774496544	-11.0181637100817	0.000000000000000000000000000312366252839603	0.00000000000000000000000000236289955777055	Bacteria	Proteobacteria	Gammaproteobacteria	Betaproteobacteriales	Burkholderiaceae	Burkholderia-Caballeronia-Paraburkholderia	NA
dc87af224093a934d51fa23036bc7db9	2.40784523134646	-1.29195223290407	0.273767564654103	-4.71915741565811	0.00000236823511417075	0.00000522683420492274	Bacteria	Proteobacteria	Gammaproteobacteria	Betaproteobacteriales	Rhodocyclaceae	NA	NA
306ca21f9cbae906ea55566ff2b4a8b3	7.56230326835507	-2.53951283184186	0.32502647964523	-7.81324904547395	0.00000000000000557323196174166	0.000000000000021006638419438	Bacteria	Proteobacteria	Gammaproteobacteria	Betaproteobacteriales	Burkholderiaceae	Cupriavidus	NA
1c41d4ffa404b6f81c1ec7b828c12551	2.27817067936394	-0.952800984149809	0.258610950521615	-3.68430254878233	0.000229329717323316	0.000432819466497526	Bacteria	Proteobacteria	Gammaproteobacteria	Betaproteobacteriales	Burkholderiaceae	NA	NA
acffe5578c284a668ea4bd9a8a44088c	3.0186591360306	2.88133263358472	0.29533364473401	9.75619501861962	0.000000000000000000000173544555493592	0.000000000000000000000992590201542618	Bacteria	Proteobacteria	Gammaproteobacteria	Betaproteobacteriales	Burkholderiaceae	NA	NA
1f7731434706b5ca9f613df57e29e7cd	27.1951529742061	6.41524526050016	0.320689618980527	20.0045304893069	0.0000000000000000000000000000000000000000000000000000000000000000000000000000000000000000502899245383591	0.00000000000000000000000000000000000000000000000000000000000000000000000000000000000000524132769077565	Bacteria	Proteobacteria	Gammaproteobacteria	Betaproteobacteriales	Burkholderiaceae	NA	NA
2332807853f18e52a250645f0e2c2b45	7.17422952838615	-1.29498547811325	0.35714426245712	-3.62594507105859	0.000287906554199714	0.000535826086982802	Bacteria	Proteobacteria	Gammaproteobacteria	Betaproteobacteriales	Burkholderiaceae	NA	NA
591632b33966a0eca9a11025b1307338	4.97863370444904	2.66211776484761	0.306819101265839	8.67650597327401	0.00000000000000000408113321131934	0.0000000000000000179723143296598	Bacteria	Proteobacteria	Gammaproteobacteria	Betaproteobacteriales	Burkholderiaceae	NA	NA
262ae05cb422efa3708812c60f453c13	3.28213201626474	-1.05249538643895	0.293730428166828	-3.58320175750118	0.000339408245980984	0.000626702627421581	Bacteria	Proteobacteria	Gammaproteobacteria	Betaproteobacteriales	Burkholderiaceae	NA	NA
b82d4711585abf7bf0ee0686e7a6a70a	7.72881322611602	-2.29232408829221	0.330292447128595	-6.94028612588809	0.00000000000391306576742397	0.00000000001231696540216	Bacteria	Proteobacteria	Gammaproteobacteria	Betaproteobacteriales	Burkholderiaceae	NA	NA
e5a0c0b4d5389007272ef8b556586848	20.0827737565497	-4.34468572814737	0.329017393890048	-13.2050335600168	0.000000000000000000000000000000000000000820631326964577	0.0000000000000000000000000000000000000109964597813253	Bacteria	Proteobacteria	Gammaproteobacteria	Betaproteobacteriales	Nitrosomonadaceae	Ellin6067	NA
266ae2b968122343cdcf95e6eb05caf5	4.46594932337084	2.62252422152114	0.286798883116107	9.14412285371221	0.0000000000000000000601157209910508	0.000000000000000000289172032254388	Bacteria	Proteobacteria	Gammaproteobacteria	Betaproteobacteriales	Hydrogenophilaceae	Hydrogenophilus	NA
3ea8e12e111c352825c999ce9be42cd6	2.24601965243665	-1.59939075241885	0.246487211129153	-6.48873726588926	0.000000000086558759843448	0.000000000250592952880106	Bacteria	Proteobacteria	Gammaproteobacteria	Betaproteobacteriales	Burkholderiaceae	Burkholderia-Caballeronia-Paraburkholderia	NA
e9e089a007f4eaa45b8cf59615768725	8.86163954336712	-3.77942847847188	0.284030080503998	-13.3064373736946	0.000000000000000000000000000000000000000212369286377456	0.00000000000000000000000000000000000000292944692091256	Bacteria	Proteobacteria	Gammaproteobacteria	Betaproteobacteriales	Nitrosomonadaceae	Nitrosospira	NA
c733e86a231743a9df28f6e3e9647c72	2.1962822452836	-1.52412900099466	0.24546473575572	-6.20915666888883	0.000000000532696952648065	0.00000000144831809154749	Bacteria	Proteobacteria	Gammaproteobacteria	Betaproteobacteriales	Nitrosomonadaceae	Nitrosospira	NA
cc14e5c747032e52f010309fc9bb9e74	2.49041247008329	-0.894494668753306	0.253844132187277	-3.52379494080005	0.00042541334069516	0.000780895721276047	Bacteria	Proteobacteria	Gammaproteobacteria	Betaproteobacteriales	TRA3-20	NA	NA
89a095d1d3373924a634fabb9ae2610f	4.74739196371916	-3.03180854680398	0.333951602559938	-9.0785866082491	0.000000000000000000109993857159257	0.000000000000000000521082010178704	Bacteria	Proteobacteria	Gammaproteobacteria	Betaproteobacteriales	Chromobacteriaceae	NA	NA
fc0fd579f0b7026b157eb2dbd04895de	4.11198531656709	-2.14864326547496	0.349413162218093	-6.14929114815041	0.000000000778299960675653	0.00000000209783150320047	Bacteria	Proteobacteria	Gammaproteobacteria	Betaproteobacteriales	Burkholderiaceae	Massilia	NA
f47bdab5a09061bb25fe2c6f3833da72	46.6546198485104	-4.77348873017109	0.402712372482512	-11.8533451076882	0.0000000000000000000000000000000206768877027228	0.0000000000000000000000000000002041570596332	Bacteria	Proteobacteria	Gammaproteobacteria	Betaproteobacteriales	Burkholderiaceae	NA	NA
22e1fc31128e9ee8e4cc171c7a66693c	370.606217789022	-6.98599320708327	0.34601547185555	-20.18982899701	0.00000000000000000000000000000000000000000000000000000000000000000000000000000000000000000120280008962081	0.000000000000000000000000000000000000000000000000000000000000000000000000000000000000000161175212009189	Bacteria	Proteobacteria	Gammaproteobacteria	Betaproteobacteriales	Burkholderiaceae	Massilia	NA
3e8771b913aa3d9904df230b13e24054	45.9512967644499	-2.93496703874938	0.437289203043299	-6.71172994513374	0.0000000000192330406289891	0.0000000000589561833659860	Bacteria	Proteobacteria	Gammaproteobacteria	Betaproteobacteriales	Burkholderiaceae	Massilia	NA
15ab916c1a880772b95c4f672181f539	35.3642482775957	-3.94661037941721	0.398511431915719	-9.90338058922204	0.0000000000000000000000402436723583118	0.000000000000000000000240436717656666	Bacteria	Proteobacteria	Gammaproteobacteria	Betaproteobacteriales	Burkholderiaceae	Massilia	NA
c89cf55dd0f915acd99cfe7fc148f274	13.5220978826089	-3.10727034586451	0.371564025907734	-8.36267810984506	0.0000000000000000613103252326103	0.000000000000000255595933636393	Bacteria	Proteobacteria	Gammaproteobacteria	Betaproteobacteriales	Burkholderiaceae	Massilia	NA
8575406920eaae6ecc6b296e53e73f2a	22.1369673747038	2.5217046069389	0.383881272140342	6.56897012161876	0.0000000000506644481987785	0.000000000149444189969982	Bacteria	Proteobacteria	Gammaproteobacteria	Betaproteobacteriales	Burkholderiaceae	Herbaspirillum	NA
d49a9874e1503db6e219c941d9660a84	45.7776600424342	-2.94384758421145	0.411840169977381	-7.14803411326566	0.000000000000880294391869025	0.00000000000288711936913687	Bacteria	Proteobacteria	Gammaproteobacteria	Betaproteobacteriales	Burkholderiaceae	Ralstonia	NA
fde78849cae05ca5912a8028b7dc7606	40.7152732205088	-4.60908040658547	0.379895845750697	-12.1324843589107	0.000000000000000000000000000000000710603924657595	0.00000000000000000000000000000000724507044922635	Bacteria	Proteobacteria	Gammaproteobacteria	Betaproteobacteriales	Burkholderiaceae	NA	NA
a53ab46cd1d1ee27cc3dffa48158af5a	1.86833871454373	-1.15217911064616	0.225069623524162	-5.11921196919081	0.000000306814964256773	0.00000072674857695165	Bacteria	Proteobacteria	Gammaproteobacteria	Betaproteobacteriales	Burkholderiaceae	NA	NA
bbbe8f82326327b74f6199d292c0a4d2	1.96008731075219	-1.18204272091256	0.265869978410858	-4.44594281752979	0.00000875072248009662	0.0000186126478148087	Bacteria	Proteobacteria	Gammaproteobacteria	Betaproteobacteriales	Methylophilaceae	MM2	uncultured bacterium
e920f6ca6e2b3e171334a3f1bbbc9bae	2.20519720666891	1.15304761968323	0.250195638933099	4.60858400490165	0.00000405420569296493	0.00000888515172897454	Bacteria	Proteobacteria	Gammaproteobacteria	Pseudomonadales	Moraxellaceae	Acinetobacter	NA
9af0d3e7c08bc3aa0240e5ab386f9280	6.0061612355584	2.0267717261949	0.288191020129976	7.03273726322496	0.00000000000202520510637246	0.00000000000652798072088442	Bacteria	Proteobacteria	Gammaproteobacteria	Pseudomonadales	Moraxellaceae	Acinetobacter	NA
175ba2f0dfd211130a56284a517bf9d9	113.587380682894	8.55834436463267	0.351787866332142	24.3281397220002	0.0000000000000000000000000000000000000000000000000000000000000000000000000000000000000000000000000000000000000000000000000000000000987837924266609	0.000000000000000000000000000000000000000000000000000000000000000000000000000000000000000000000000000000000000000000000000000000030886399098736	Bacteria	Proteobacteria	Gammaproteobacteria	Pseudomonadales	Moraxellaceae	Acinetobacter	NA
56dd39dfbe5eb658b4b9d075121377ef	1.97958410679461	2.02905366456022	0.252212101450067	8.04502897717589	0.000000000000000862250182531441	0.00000000000000341261886588393	Bacteria	Proteobacteria	Gammaproteobacteria	Aeromonadales	Aeromonadaceae	Aeromonas	NA
93dc4b188c3ff00f086d3b3ace31bd38	1.30828702433825	0.860182811041325	0.224933290312403	3.82416853390906	0.000131214140654286	0.000250160292548212	Bacteria	Proteobacteria	Gammaproteobacteria	Alteromonadales	Shewanellaceae	Shewanella	NA
501a6ee48b44a7d5f6faa820481a2699	36.8738289156301	6.09933514021155	0.380477192503723	16.0307510157836	0.000000000000000000000000000000000000000000000000000000000779351540610266	0.0000000000000000000000000000000000000000000000000000000228447420341384	Bacteria	Proteobacteria	Gammaproteobacteria	Enterobacteriales	Enterobacteriaceae	Pantoea	NA
3c81749abbc26689fc2f9c428e08b87f	61.4338575884269	3.27516729508707	0.405305723758625	8.08073289642848	0.000000000000000643786803097508	0.00000000000000258064966369856	Bacteria	Proteobacteria	Gammaproteobacteria	Enterobacteriales	Enterobacteriaceae	NA	NA
273b674ae4f6e98a59b4ad0f8668c47c	3.03971149586396	2.72169210467507	0.294966782431451	9.2271139219128	0.0000000000000000000278021854340681	0.000000000000000000137254999669242	Bacteria	Proteobacteria	Gammaproteobacteria	Enterobacteriales	Enterobacteriaceae	Serratia	NA
b2256e9b849d5138f6577d70d927988a	3.927557567262	-2.71740610279639	0.28841595662577	-9.42182996595547	0.00000000000000000000443293664679417	0.0000000000000000000231005254149607	Bacteria	Acidobacteria	Blastocatellia (Subgroup 4)	11-24	metagenome	metagenome	metagenome
2aa705b68610e0c9da4f5e679aa70632	3.79829104102535	-2.64039728449117	0.269589498337658	-9.79413998235232	0.000000000000000000000119308373450189	0.000000000000000000000690810211705416	Bacteria	Acidobacteria	Blastocatellia (Subgroup 4)	11-24	metagenome	metagenome	metagenome
9a114809096822db0ee66450de8049cc	2.35557227110628	-1.89059168473905	0.260028760928475	-7.27070220228096	0.000000000000357623555644287	0.00000000000121101406207343	Bacteria	Acidobacteria	Blastocatellia (Subgroup 4)	11-24	metagenome	metagenome	metagenome
94cda2930d93f669b9f87cf23de82a93	2.56850036251834	-1.17951300938601	0.265122133703985	-4.44894205137533	0.00000862942924899246	0.0000183963741717158	Bacteria	Acidobacteria	Blastocatellia (Subgroup 4)	DS-100	uncultured bacterium	uncultured bacterium	uncultured bacterium
dfdd553df969b6010ac66d26e94000b0	1.35660104560767	0.876805942483451	0.239139120845584	3.66650985160064	0.000245883450590378	0.000462201756821192	Bacteria	Proteobacteria	Alphaproteobacteria	Rhodospirillales	uncultured	NA	NA
d3b9487855d2ffde10be6ae554ca9cd7	2.05782356667858	-0.920385481592348	0.231425077248148	-3.97703434967618	0.0000697800883453778	0.000136361922641593	Bacteria	Proteobacteria	Alphaproteobacteria	Rhodospirillales	Rhodospirillaceae	uncultured	NA
015d9faa8efd37e030d1a6707932cd6d	2.12914800125279	-1.02943070414227	0.233626941730428	-4.40630133030669	0.0000105150660495331	0.0000220651721576333	Bacteria	Proteobacteria	Alphaproteobacteria	Rhodospirillales	Rhodospirillaceae	uncultured	NA
5f6c5a807ae337ec7df3d94fcd85f8bf	3.00574806436983	-1.20702272209378	0.277604648148171	-4.34799175786688	0.0000137389766080267	0.0000284484769499537	Bacteria	Proteobacteria	Alphaproteobacteria	Elsterales	uncultured	NA	NA
9895deb88d4b1588e253b5df655063a7	12.5127517098092	-4.0480246352873	0.308904420051975	-13.104456823914	0.00000000000000000000000000000000000000310477048015493	0.0000000000000000000000000000000000000398941741148675	Bacteria	Proteobacteria	Alphaproteobacteria	Elsterales	uncultured	NA	NA
fa39049d09c2306de1b40a5a209fd06c	62.2009649973022	-6.23906803195095	0.378381144180665	-16.4888449858167	0.000000000000000000000000000000000000000000000000000000000000441304930241652	0.0000000000000000000000000000000000000000000000000000000000153312601691359	Bacteria	Proteobacteria	Alphaproteobacteria	Elsterales	uncultured	NA	NA
086be43e9cbdfa5a75bb6cb68332b0ca	14.1936109533494	2.6586840719876	0.359186185197883	7.40196639389924	0.000000000000134182463852801	0.000000000000459354566036232	Bacteria	Proteobacteria	Alphaproteobacteria	Azospirillales	Azospirillaceae	Azospirillum	NA
28231080099ee42cd8a70476ca816197	1.70601950479879	-0.881686298808608	0.22917179317993	-3.84727233039701	0.000119440181720333	0.000229110205426734	Bacteria	Proteobacteria	Alphaproteobacteria	uncultured	uncultured Bradyrhizobiaceae bacterium	uncultured Bradyrhizobiaceae bacterium	uncultured Bradyrhizobiaceae bacterium
0a04539233a731ee915f6b759439a793	3.18155371761946	-1.73657884701242	0.241000956938361	-7.20569274526397	0.000000000000577494908430094	0.00000000000192088731952989	Bacteria	Proteobacteria	Alphaproteobacteria	uncultured	uncultured Acetobacteraceae bacterium	uncultured Acetobacteraceae bacterium	uncultured Acetobacteraceae bacterium
31dcf55a9fac5c4abc24891a3be3d1a9	11.7599633376182	-2.94639995683366	0.323594122659787	-9.10523322431099	0.0000000000000000000860812868896136	0.000000000000000000411960444400294	Bacteria	Proteobacteria	Alphaproteobacteria	Dongiales	Dongiaceae	Dongia	NA
9758d97d9cafe90dd00424345dd375d1	99.6367926137122	-6.12065258104394	0.375454603531293	-16.3019777184162	0.00000000000000000000000000000000000000000000000000000000000955496499889948	0.000000000000000000000000000000000000000000000000000000000309053695481645	Bacteria	Proteobacteria	Alphaproteobacteria	Dongiales	Dongiaceae	Dongia	NA
c12416cce280e20d23b3938ec9ff2c05	2.43420696460759	-1.63678329716909	0.259542549091999	-6.30641604968175	0.000000000285570757526571	0.000000000797218364761679	Bacteria	Proteobacteria	Alphaproteobacteria	Acetobacterales	Acetobacteraceae	NA	NA
2892e394a55af3caf33655a1ca325bb2	14.4042354811045	-4.67449179421323	0.327892649459862	-14.2561652477221	0.000000000000000000000000000000000000000000000410394394291528	0.00000000000000000000000000000000000000000000819042429458412	Bacteria	Proteobacteria	Alphaproteobacteria	Acetobacterales	Acetobacteraceae	NA	NA
0a56e0b6da804b44dcdb045b2afdf40c	2.7836859895292	-1.59821678476072	0.246658705918615	-6.47946634929663	0.0000000000920475924495109	0.000000000264038659686976	Bacteria	Proteobacteria	Alphaproteobacteria	Reyranellales	Reyranellaceae	Reyranella	NA
953b4497b27c1f16fa81eadc7576d679	2.10634270311449	-0.863051995627653	0.243427272277759	-3.54542031199726	0.000391987490776905	0.000720949541860269	Bacteria	Proteobacteria	Alphaproteobacteria	Reyranellales	Reyranellaceae	Reyranella	NA
023dd298e133dd35276a5ae0f985abd2	3.02286775124893	-1.94342869889548	0.287912225915875	-6.7500735431198	0.0000000000147770234631399	0.0000000000454454033063121	Bacteria	Proteobacteria	Alphaproteobacteria	Reyranellales	Reyranellaceae	Reyranella	NA
02bdfddfda6501e1b042fa75b6d41f3b	5.77205098008528	-3.07600957815826	0.272591266208997	-11.284329175095	0.0000000000000000000000000000156833446071345	0.000000000000000000000000000129043660013089	Bacteria	Proteobacteria	Alphaproteobacteria	Reyranellales	Reyranellaceae	Reyranella	NA
420e120c27c3b515362aed81eb9d90ea	2.28664386002627	-1.34809007311879	0.282875389982479	-4.76566757257424	0.0000018822938165912	0.00000419380427544548	Bacteria	Proteobacteria	Alphaproteobacteria	Sphingomonadales	Sphingomonadaceae	Sphingomonas	NA
35f4c0fa3cb52309e337a64c181ff56e	2.68541777511786	2.2211237942639	0.281347511604184	7.89459192867752	0.00000000000000291266643759167	0.0000000000000111513515039224	Bacteria	Proteobacteria	Alphaproteobacteria	Sphingomonadales	Sphingomonadaceae	Sphingomonas	NA
dd55dbe6f09434166f2bdbd9e11813a7	4.46999664776124	3.09476859276074	0.301626211990013	10.2602773556802	0.00000000000000000000000106400691033914	0.00000000000000000000000683588001300077	Bacteria	Proteobacteria	Alphaproteobacteria	Sphingomonadales	Sphingomonadaceae	Sphingomonas	NA
9fad27474da0aace8ddede12ebdba2ea	87.4770418408851	8.07462001235705	0.318096724684993	25.3841658393473	0.00000000000000000000000000000000000000000000000000000000000000000000000000000000000000000000000000000000000000000000000000000000000000000000037722914313131	0.000000000000000000000000000000000000000000000000000000000000000000000000000000000000000000000000000000000000000000000000000000000000000000353840936257169	Bacteria	Proteobacteria	Alphaproteobacteria	Sphingomonadales	Sphingomonadaceae	Sphingomonas	NA
8e975dffb6326a77b8958df881c9fb3c	2.5915751685494	2.62018267237401	0.270775035249796	9.67660356855581	0.000000000000000000000379101196360482	0.00000000000000000000207951416483118	Bacteria	Proteobacteria	Alphaproteobacteria	Sphingomonadales	Sphingomonadaceae	Sphingomonas	NA
5127e04dde682b013e8923c854134898	34.3501974595794	6.81641778254571	0.345262215956316	19.7427273171651	0.00000000000000000000000000000000000000000000000000000000000000000000000000000000000000926400315655109	0.000000000000000000000000000000000000000000000000000000000000000000000000000000000000868963496084492	Bacteria	Proteobacteria	Alphaproteobacteria	Sphingomonadales	Sphingomonadaceae	Sphingomonas	NA
dab53cce3770c32f14d48e23bd07a64e	3.25335149317266	-2.21726301628682	0.310883405853408	-7.13213691866311	0.00000000000098822495288793	0.00000000000322980838260933	Bacteria	Proteobacteria	Alphaproteobacteria	Sphingomonadales	Sphingomonadaceae	Sphingomonas	NA
aa66fa343a6c20a322c0fb321e91e8d4	54.5938836596681	-4.63827222295707	0.324570745544417	-14.2904814639936	0.000000000000000000000000000000000000000000000250869028715632	0.00000000000000000000000000000000000000000000522922553189474	Bacteria	Proteobacteria	Alphaproteobacteria	Sphingomonadales	Sphingomonadaceae	Sphingomonas	NA
468d1b85063532bdf6c75fbb623df4e9	5.90058509517973	-3.3627141933649	0.304153069636252	-11.0559929491637	0.000000000000000000000000000205055101955857	0.00000000000000000000000000158960070772392	Bacteria	Proteobacteria	Alphaproteobacteria	Sphingomonadales	Sphingomonadaceae	Sphingomonas	NA
9f60a50fca8417e7aa7059cc2fb106a9	4.61366768476833	-3.10289573824288	0.319665764060479	-9.70668769413741	0.000000000000000000000282364048826464	0.00000000000000000000157653260594776	Bacteria	Proteobacteria	Alphaproteobacteria	Sphingomonadales	Sphingomonadaceae	Sphingomonas	NA
9d76a1f5ca20d8739d82740e6000c9b6	2.0903648871885	-1.13972325571452	0.26617476983471	-4.28186058514211	0.0000185337092376169	0.000038207954428318	Bacteria	Proteobacteria	Alphaproteobacteria	Sphingomonadales	Sphingomonadaceae	Sphingomonas	NA
724da152996db76483e1eb8f27725623	1.51704748298604	1.32871572521432	0.240526776319354	5.52419046871585	0.0000000331008225821885	0.0000000834639021024001	Bacteria	Proteobacteria	Alphaproteobacteria	Sphingomonadales	Sphingomonadaceae	Novosphingobium	NA
9dd5541ac435fe95d45dfd10c6efc6ce	4.60705097375093	-2.0523482984519	0.283585555355024	-7.23713976151763	0.000000000000458245865790079	0.00000000000154062588570285	Bacteria	Proteobacteria	Alphaproteobacteria	Sphingomonadales	Sphingomonadaceae	Porphyrobacter	NA
40b92b6282b86e04080115e751f9a86e	1.58260637088695	1.15386522775111	0.245196432208814	4.7058809843059	0.00000252771961364448	0.00000556573004131108	Bacteria	Proteobacteria	Alphaproteobacteria	Sphingomonadales	Sphingomonadaceae	Novosphingobium	NA
43a3232a0f7927a16c63937ed9ad22a3	1.91295826016514	0.990784188019462	0.25342557825309	3.90956664614962	0.0000924618437979174	0.000178088725836646	Bacteria	Proteobacteria	Alphaproteobacteria	Sphingomonadales	Sphingomonadaceae	Novosphingobium	NA
ed84a29ba7a689a813e99223d4639c2c	17.6631327817442	-2.55168479607073	0.333502891961885	-7.65116242638865	0.0000000000000199170571846042	0.0000000000000726933838099563	Bacteria	Proteobacteria	Alphaproteobacteria	Sphingomonadales	Sphingomonadaceae	Sphingobium	NA
94119229767bd5b8d465fb841de8d13e	1.79805454097685	-0.871958259728622	0.23345243579792	-3.73505745077512	0.000187672338628761	0.000354912608132616	Bacteria	Proteobacteria	Alphaproteobacteria	Rhizobiales	KF-JG30-B3	NA	NA
fb1423592afa0839010c8b07afd87ba1	2.52520897503295	-1.20928957024825	0.244114717459425	-4.95377576097701	0.000000727870823744783	0.00000168578477203113	Bacteria	Proteobacteria	Alphaproteobacteria	Rhizobiales	KF-JG30-B3	NA	NA
1795aafbda4d8f6323244aaf94671a34	5.79879125574907	-2.32657051482658	0.308888617535201	-7.53206943458007	0.0000000000000499423868166783	0.000000000000174148545851466	Bacteria	Proteobacteria	Alphaproteobacteria	Micropepsales	Micropepsaceae	uncultured	Rhizobiales bacterium WWH35
2ca95eaf36b31e0c53748c884f2034f8	2.46092098800107	-1.84842977280069	0.28067566559961	-6.58564314384675	0.0000000000452920487073611	0.000000000134442853441471	Bacteria	Proteobacteria	Alphaproteobacteria	Micropepsales	Micropepsaceae	uncultured	NA
ec87436d598fa6a078fc1cc3be75a256	2.50376452126603	-1.12959146282134	0.245466102666731	-4.60182261644078	0.00000418809818694259	0.00000915719370478357	Bacteria	Proteobacteria	Alphaproteobacteria	Micropepsales	Micropepsaceae	uncultured	NA
646ce1f0f312c610b2e94504f3f6a35a	3.06772040072667	-1.48000318925686	0.267606606690269	-5.53051812719196	0.0000000319286299999164	0.0000000807252154714868	Bacteria	Proteobacteria	Alphaproteobacteria	Micropepsales	Micropepsaceae	uncultured	NA
7ff6d1765bd4b638501707ae80b9ffa2	10.6899565019382	-2.89293804754303	0.315406535728592	-9.17209290181738	0.0000000000000000000463922941249958	0.000000000000000000224309133449722	Bacteria	Proteobacteria	Alphaproteobacteria	Rhizobiales	Rhizobiaceae	Allorhizobium-Neorhizobium-Pararhizobium-Rhizobium	NA
90da2bfd5a8543ae865c96f74b9665bb	2.80421024769902	-1.15932454761164	0.278519515012322	-4.162453562941	0.000031484618395076	0.0000636477846003908	Bacteria	Proteobacteria	Alphaproteobacteria	Caulobacterales	Hyphomonadaceae	SWB02	NA
d7098f48ef37829bae2af478c111b5ae	2.53658794120797	-1.5517403811497	0.246150161274898	-6.30403966876435	0.000000000289986222444037	0.00000000080714266068993	Bacteria	Proteobacteria	Alphaproteobacteria	Rhizobiales	Rhizobiales Incertae Sedis	Bauldia	uncultured proteobacterium
ed3bf9ebadc7c48350ed65bb92f9b625	4.8525550345874	-2.3700531932788	0.285480627309906	-8.30197556875186	0.00000000000000010239426656858	0.000000000000000424981513457206	Bacteria	Proteobacteria	Alphaproteobacteria	Caulobacterales	Caulobacteraceae	NA	NA
577cad5e13177a4bd621578ae16a230a	4.36996043165831	-2.5390092320159	0.273601703624738	-9.27994671955082	0.0000000000000000000169563335113496	0.0000000000000000000850536942975718	Bacteria	Proteobacteria	Alphaproteobacteria	Caulobacterales	Caulobacteraceae	NA	NA
69d0ef0e534754f721273ca9db68cb1f	11.2898476999472	-3.84815744815725	0.252585935187843	-15.235042463055	0.000000000000000000000000000000000000000000000000000206992616826667	0.00000000000000000000000000000000000000000000000000510944933114246	Bacteria	Proteobacteria	Alphaproteobacteria	Caulobacterales	Caulobacteraceae	Phenylobacterium	NA
022b79f3289e8ab3bc7f76d424780ef7	3.92328460333591	-1.38353787054825	0.279408045306631	-4.95167513530227	0.000000735773599742127	0.00000169989073043871	Bacteria	Proteobacteria	Alphaproteobacteria	Caulobacterales	Caulobacteraceae	NA	NA
0ae47600f2b4c31487b5299f6572f8db	5.36166401154848	2.88531843561205	0.298171297878958	9.67671421138374	0.000000000000000000000378691285690508	0.00000000000000000000207951416483118	Bacteria	Proteobacteria	Alphaproteobacteria	Caulobacterales	Caulobacteraceae	Caulobacter	NA
9b56d2ed5b57e6ebf2b7a2ee721c7c4b	2.13304139213876	-1.24779908200043	0.293727776740791	-4.24814805002793	0.0000215544938933022	0.0000439524245041683	Bacteria	Proteobacteria	Alphaproteobacteria	Caulobacterales	Caulobacteraceae	Asticcacaulis	NA
9cb16ad3d0c282b326d687159f487730	16.745395922387	-2.58238813817484	0.302376610421567	-8.5403038765946	0.0000000000000000133869320414447	0.000000000000000057600652545299	Bacteria	Proteobacteria	Alphaproteobacteria	Caulobacterales	Caulobacteraceae	Asticcacaulis	Asticcacaulis solisilvae
660645db5e48879658ad8f9a9cbbd19c	2.73906937843158	-1.95967278008367	0.293199974285639	-6.68374130952187	0.0000000000232917819015605	0.0000000000705082695891032	Bacteria	Proteobacteria	Alphaproteobacteria	Caulobacterales	Caulobacteraceae	Asticcacaulis	NA
323563c29bb6767d34cada96af4d5e5c	16.1984017451818	-2.14877688636979	0.33461704710161	-6.42160016945368	0.000000000134849231687478	0.00000000038329872522077	Bacteria	Proteobacteria	Alphaproteobacteria	Caulobacterales	Caulobacteraceae	Asticcacaulis	NA
2d33c43c84ace76d40b6ff06bda7e1d1	22.5843326861057	5.95594751359726	0.333315005069815	17.8688250543949	0.000000000000000000000000000000000000000000000000000000000000000000000020629366187642	0.000000000000000000000000000000000000000000000000000000000000000000000967517274200408	Bacteria	Proteobacteria	Alphaproteobacteria	Caulobacterales	Caulobacteraceae	Brevundimonas	NA
810e1a7457723c64ecf85ff113c1bab3	1.49058448075794	0.92925471889412	0.2268279963412	4.0967373246833	0.0000419013896208317	0.0000836244754560428	Bacteria	Proteobacteria	Alphaproteobacteria	Rhizobiales	Beijerinckiaceae	Bosea	NA
02357ee2bea058b964eda94bcb75762f	23.0159293337745	5.78869538954748	0.331682027841967	17.4525446169352	0.0000000000000000000000000000000000000000000000000000000000000000000329233203534363	0.00000000000000000000000000000000000000000000000000000000000000000134269889093579	Bacteria	Proteobacteria	Alphaproteobacteria	Rhizobiales	Beijerinckiaceae	Methylobacterium	NA
fd458f8e96bb7320b712bd6445cee400	1.77011782828304	1.5446873778311	0.247946802311942	6.22991449548009	0.000000000466689817141031	0.00000000127625378565098	Bacteria	Proteobacteria	Alphaproteobacteria	Rhizobiales	Beijerinckiaceae	Methylobacterium	NA
68bce78a12cfe300f46565cbc58422da	1.62737844465105	1.31224050798792	0.238786696691735	5.4954506518509	0.0000000389713914766504	0.0000000980031238742575	Bacteria	Proteobacteria	Alphaproteobacteria	Rhizobiales	Beijerinckiaceae	Methylobacterium	NA
0e117d6e31003cdbf2c152684f633451	23.8209047364996	4.52268356942474	0.34342403015636	13.1693858678601	0.00000000000000000000000000000000000000131664290192739	0.000000000000000000000000000000000000017394521718421	Bacteria	Proteobacteria	Alphaproteobacteria	Rhizobiales	Beijerinckiaceae	Methylobacterium	NA
c11b769c8c217d2d6cef09ad73f78f55	4.92028313038416	-2.89067235649209	0.287967826333638	-10.0381781996124	0.0000000000000000000000103569244231019	0.0000000000000000000000643363914494674	Bacteria	Proteobacteria	Alphaproteobacteria	Rhizobiales	Beijerinckiaceae	Microvirga	NA
560dfda31003c1078ac7bd9f3d218c76	17.5176106141041	5.0739562392165	0.325582533698728	15.5842396751897	0.000000000000000000000000000000000000000000000000000000931652403786082	0.0000000000000000000000000000000000000000000000000000242747209653151	Bacteria	Proteobacteria	Alphaproteobacteria	Rhizobiales	Beijerinckiaceae	Methylobacterium	NA
c648bbc1856519f2af953737bded4573	2.42436271176543	-1.70898455092306	0.237971056179917	-7.18148071600352	0.000000000000689604124545487	0.0000000000022856843421331	Bacteria	Proteobacteria	Alphaproteobacteria	Rhizobiales	Beijerinckiaceae	NA	NA
65957cdaa5e18284d8d21286eeceb3d6	3.8265896319319	-2.14866259765175	0.266961804486593	-8.0485768433576	0.000000000000000837623111493577	0.00000000000000332919694313973	Bacteria	Proteobacteria	Alphaproteobacteria	Rhizobiales	Methyloligellaceae	uncultured	NA
f701ea4211d0ac1b193a4eae9cc58d28	1.97223828575493	-0.93852613320626	0.224611423995664	-4.17844344918262	0.0000293510954176683	0.0000594629103709998	Bacteria	Proteobacteria	Alphaproteobacteria	Rhizobiales	Rhizobiales Incertae Sedis	Bauldia	NA
37552ca16917762d50eb4875c1f26a95	2.3796568303506	-1.25838824293074	0.260579184573396	-4.82919710179804	0.00000137084666188144	0.00000312859895096057	Bacteria	Proteobacteria	Alphaproteobacteria	Rhizobiales	Rhizobiales Incertae Sedis	Bauldia	NA
8e4ec6a6017739fb481f7cf53d562ac1	15.2339329780588	-2.7559643001086	0.343294066214912	-8.02799864994836	0.000000000000000990755706925523	0.00000000000000387220355456725	Bacteria	Proteobacteria	Alphaproteobacteria	Rhizobiales	Xanthobacteraceae	Pseudolabrys	NA
59eb8b8a766e55f7e59e8d9162289b82	13.985484226955	-4.04767517815822	0.291691707817106	-13.8765520914162	0.000000000000000000000000000000000000000000087870213521813	0.0000000000000000000000000000000000000000014460045663765	Bacteria	Proteobacteria	Alphaproteobacteria	Rhizobiales	Xanthobacteraceae	NA	NA
f93d3c93287d583aa23c2ddeaf1115fc	3.97603300790065	-2.39377054606279	0.282924596321181	-8.46080749849453	0.0000000000000000265532408186426	0.000000000000000112193422918409	Bacteria	Proteobacteria	Alphaproteobacteria	Rhizobiales	Xanthobacteraceae	uncultured	NA
55ab9550c5b155790de8ad1d3b5f4491	12.3209309873819	-4.03467776179483	0.291411238701838	-13.8453059661264	0.00000000000000000000000000000000000000000013580127260891	0.00000000000000000000000000000000000000000215901006283318	Bacteria	Proteobacteria	Alphaproteobacteria	Rhizobiales	Xanthobacteraceae	uncultured	NA
93421c9e1b8c215f05e5d4ceb0a5a628	4.88563737368739	-1.97071655277968	0.301512026766726	-6.5361125853344	0.0000000000631383942376431	0.000000000184497862289437	Bacteria	Proteobacteria	Alphaproteobacteria	Rhizobiales	Xanthobacteraceae	uncultured	NA
4bb8b06045a0e6b1abf45c0d0534f25d	1.55520893892972	-0.886969394006855	0.235465639216757	-3.76687399892925	0.000165304375767633	0.000313243443373817	Bacteria	Proteobacteria	Alphaproteobacteria	Rhizobiales	Xanthobacteraceae	uncultured	NA
169a779fd79505505a49eb41a9b64e73	4.59906191543003	-2.29088969179872	0.311238604969363	-7.36055764041297	0.000000000000183143531068584	0.000000000000622422580225839	Bacteria	Proteobacteria	Alphaproteobacteria	Rhizobiales	Xanthobacteraceae	Pseudolabrys	NA
d403b1468b92e5b2995bceaddbc48a64	100.432665746558	-6.88768431732529	0.373093457331614	-18.4610160858526	0.000000000000000000000000000000000000000000000000000000000000000000000000000425265718867996	0.0000000000000000000000000000000000000000000000000000000000000000000000000234646614293047	Bacteria	Proteobacteria	Alphaproteobacteria	Rhizobiales	Xanthobacteraceae	Pseudolabrys	NA
be6f3745790663defdb961c3afd60c63	2.56304819432768	-1.48113381579296	0.27137861247928	-5.45781335626089	0.000000048203396056441	0.000000120252089098249	Bacteria	Proteobacteria	Alphaproteobacteria	Rhizobiales	Xanthobacteraceae	uncultured	NA
f966c80f5f419156fef1277a775b72da	8.19706453461537	-3.65339500195488	0.316108093817718	-11.557423151783	0.000000000000000000000000000000677102423496412	0.00000000000000000000000000000616623372077315	Bacteria	Proteobacteria	Alphaproteobacteria	Rhizobiales	Xanthobacteraceae	uncultured	NA
f801857dbdc6a3c17c7f638fc4840bd2	21.6234948776213	-1.89959576978222	0.37152952851233	-5.11290657673574	0.000000317239214834678	0.000000749547565528786	Bacteria	Proteobacteria	Alphaproteobacteria	Rhizobiales	Xanthobacteraceae	uncultured	NA
28eeebd215a5851ac890e11b67b411c5	11.1943454758521	-3.26167098757576	0.300960024390648	-10.8375555663236	0.00000000000000000000000000228494814902857	0.000000000000000000000000016614584215417	Bacteria	Proteobacteria	Alphaproteobacteria	Rhizobiales	Xanthobacteraceae	NA	NA
ce99eb705f7740babaa33cfa4663349e	9.55895763561003	-3.66321323923498	0.320644586492284	-11.4245285701187	0.00000000000000000000000000000315362334532144	0.0000000000000000000000000000279065914897312	Bacteria	Proteobacteria	Alphaproteobacteria	Rhizobiales	Xanthobacteraceae	uncultured	NA
cbe343004b965e20971679db59325bc1	1.93260737946758	-1.33996347758424	0.254981522287387	-5.25513953153819	0.000000147912288434859	0.000000357581769463655	Bacteria	Proteobacteria	Alphaproteobacteria	Rhizobiales	Amb-16S-1323	NA	NA
653a386f271bfc21e33d46ca3d2b21e5	103.51544101062	-4.26797555162005	0.304966062774626	-13.9949196733216	0.0000000000000000000000000000000000000000000167418732105916	0.000000000000000000000000000000000000000000290812538361757	Bacteria	Proteobacteria	Alphaproteobacteria	Rhizobiales	Xanthobacteraceae	Bradyrhizobium	NA
6334cabe42d3d2dba3a2839c3d60403f	30.8456475685151	-4.74935152094022	0.371052684539933	-12.7996689387356	0.000000000000000000000000000000000000164651664636021	0.00000000000000000000000000000000000193054076785735	Bacteria	Proteobacteria	Alphaproteobacteria	Rhizobiales	Xanthobacteraceae	Bradyrhizobium	NA
c750b833de1c76923314d431478f3dda	80.1880173206559	-4.73693496932104	0.332863768899686	-14.2308518135796	0.000000000000000000000000000000000000000000000589592038784746	0.0000000000000000000000000000000000000000000115216110912519	Bacteria	Proteobacteria	Alphaproteobacteria	Rhizobiales	Xanthobacteraceae	NA	NA
da443f436f8e57bb1ce3c41052e55153	4.09990557139731	-2.10056381910496	0.256849375357001	-8.17819321610317	0.000000000000000288131493178762	0.00000000000000116998848745316	Bacteria	Proteobacteria	Alphaproteobacteria	Rhizobiales	Xanthobacteraceae	NA	NA
08775dccae9e561c12d94ce427d715ba	5.64912081195542	-2.42346867421623	0.304253219855501	-7.9653016502741	0.00000000000000164821213388634	0.00000000000000641503311861158	Bacteria	Proteobacteria	Alphaproteobacteria	Rhizobiales	Xanthobacteraceae	NA	NA
879fd92a62c595cbdc922ae1cd6adcaa	3.54453536453854	-2.07725946126897	0.265866148447079	-7.81317769637923	0.0000000000000055763890900214	0.000000000000021006638419438	Bacteria	Proteobacteria	Alphaproteobacteria	Rhizobiales	Rhizobiales Incertae Sedis	Nordella	NA
642a83f7510d26bd4141a44a855be95a	4.31765538755164	-1.95624299881056	0.269530512638631	-7.25796489480717	0.00000000000039295749772185	0.00000000000132587817576653	Bacteria	Proteobacteria	Alphaproteobacteria	Rhizobiales	Rhizobiales Incertae Sedis	Nordella	Nordella oligomobilis
def7f02e278f3b4fb21192897e04515d	2.44812591416825	-1.93846436753045	0.272719684961917	-7.10790043557415	0.00000000000117821502248093	0.00000000000382410273732566	Bacteria	Proteobacteria	Alphaproteobacteria	Rhizobiales	Devosiaceae	Devosia	NA
4e96ca428de3410650d91805e4e4f1f1	104.897027228369	-5.76012826399952	0.270118680022142	-21.3244351095132	0.0000000000000000000000000000000000000000000000000000000000000000000000000000000000000000000000000000673619972983596	0.0000000000000000000000000000000000000000000000000000000000000000000000000000000000000000000000000126371106931723	Bacteria	Proteobacteria	Alphaproteobacteria	Rhizobiales	Devosiaceae	Devosia	NA
844ea6c43f8d7eda0a86db8935f1dc01	10.8354840040478	-3.20340596914575	0.334807350416282	-9.56790812735385	0.00000000000000000000109090520300356	0.0000000000000000000058808567840077	Bacteria	Proteobacteria	Alphaproteobacteria	Rhizobiales	Devosiaceae	Devosia	NA
736976edca4c2b1f7cb62d5de9db0b24	4.82895590454315	-2.19043577940257	0.28485497237974	-7.68965260147364	0.0000000000000147535070530809	0.000000000000054483423684212	Bacteria	Proteobacteria	Alphaproteobacteria	Rhizobiales	Devosiaceae	Devosia	NA
2529a3b4760a821b0ccbe27dfecaa0c9	7.94413486026873	-3.29224659956253	0.307394847173865	-10.7101554558604	0.00000000000000000000000000912085259041678	0.0000000000000000000000000648133312864465	Bacteria	Proteobacteria	Alphaproteobacteria	Rhizobiales	Methyloligellaceae	uncultured	NA
27734c7f53cd5952fbaebef7df68cd90	2.08822163594595	-1.01629068670053	0.238307761306899	-4.2646143001265	0.0000200247814458433	0.0000410114519567708	Bacteria	Proteobacteria	Alphaproteobacteria	Rhizobiales	Hyphomicrobiaceae	Pedomicrobium	NA
fb8941cfb1298bee1e78b5962260da77	10.8171730785158	-4.09075388253409	0.34804406989514	-11.7535514504429	0.0000000000000000000000000000000677119885697125	0.000000000000000000000000000000648100462024391	Bacteria	Proteobacteria	Alphaproteobacteria	Rhizobiales	Hyphomicrobiaceae	Pedomicrobium	NA
8b60b0086d4ee8207c962088e308026f	3.2951830486961	-1.95195822882239	0.301886370880902	-6.46587066228458	0.000000000100717197595616	0.000000000288026619953317	Bacteria	Proteobacteria	Alphaproteobacteria	Rhizobiales	Hyphomicrobiaceae	Hyphomicrobium	NA
838c2c77c7d42d835b47d4c0c2f24dad	2.58787644233294	-1.74095847251267	0.255286741996336	-6.81961961243432	0.00000000000912818846153640	0.0000000000283517906520568	Bacteria	Proteobacteria	Alphaproteobacteria	Rhizobiales	Methyloligellaceae	uncultured	NA
d2e70b0162843a7a2532dcac13994da2	4.05717644535389	-2.36499717887238	0.279254294551824	-8.46897335157536	0.0000000000000000247565301516388	0.000000000000000105075227521435	Bacteria	Proteobacteria	Alphaproteobacteria	Rhizobiales	Methyloligellaceae	uncultured	NA
b7fce796300b860c43108ebc8ba7ab27	3.21725174482541	-1.74723874923938	0.272529300902106	-6.41119594647549	0.00000000014438247911036	0.000000000409156390953226	Bacteria	Proteobacteria	Alphaproteobacteria	Rhizobiales	Methyloligellaceae	uncultured	uncultured Hyphomicrobiaceae bacterium
28e2a83419c30a4589f8d2b82a980aa8	9.98119204223756	-3.68011972678203	0.263925287361329	-13.9437935772472	0.0000000000000000000000000000000000000000000343202281823221	0.000000000000000000000000000000000000000000585315891545783	Bacteria	Proteobacteria	Alphaproteobacteria	Rhizobiales	Methyloligellaceae	uncultured	NA
9e12a83e265ff63168313ce1082d8f27	1.92567854255701	1.91245523664174	0.245245306874951	7.79813184199643	0.00000000000000628303488880319	0.0000000000000234800267956071	Bacteria	Proteobacteria	Alphaproteobacteria	Rhizobiales	Hyphomicrobiaceae	Hyphomicrobium	NA
ad6d408e14d4afabd9a855d01ff1c8b5	3.92701483790422	-1.87435602367985	0.276223377007153	-6.78565313330202	0.0000000000115562500041437	0.0000000000356571134996275	Bacteria	Proteobacteria	Alphaproteobacteria	Rhizobiales	Rhizobiaceae	NA	NA
2f276f6e58e6818619ed2717ab67200f	26.1787609279786	6.42282860702632	0.35352376931032	18.1680247966253	0.000000000000000000000000000000000000000000000000000000000000000000000000092467567579767	0.00000000000000000000000000000000000000000000000000000000000000000000000481858768832341	Bacteria	Proteobacteria	Alphaproteobacteria	Rhizobiales	Rhizobiaceae	NA	NA
5fefdffa17ec0e0e300b225fa16f3872	3.80915388210244	3.35516495130876	0.295646200318277	11.3485813370737	0.00000000000000000000000000000753757263460767	0.0000000000000000000000000000654652141783518	Bacteria	Proteobacteria	Alphaproteobacteria	Rhizobiales	Rhizobiaceae	NA	NA
d80bf2a86d243a6217e7f25b1f700cd6	1.53048985027947	1.28088501409732	0.231581400758783	5.53103578223669	0.000000031834537178408	0.0000000807048537117477	Bacteria	Proteobacteria	Alphaproteobacteria	Rhizobiales	Rhizobiaceae	Aureimonas	NA
01fae3653643d20ee1106d85f17b67a9	67.6316711891081	7.35797940843825	0.378954438701899	19.4165278381297	0.00000000000000000000000000000000000000000000000000000000000000000000000000000000000559470164624635	0.000000000000000000000000000000000000000000000000000000000000000000000000000000000403679241859929	Bacteria	Proteobacteria	Alphaproteobacteria	Rhizobiales	Rhizobiaceae	Allorhizobium-Neorhizobium-Pararhizobium-Rhizobium	NA
81bb8404ca2cdd21931355a8c884e197	7.91326649909634	2.49606888015252	0.352549351326022	7.08005523415151	0.00000000000144097016578404	0.00000000000466079315691529	Bacteria	Proteobacteria	Alphaproteobacteria	Rhizobiales	Rhizobiaceae	Allorhizobium-Neorhizobium-Pararhizobium-Rhizobium	NA
a6df59b17a38a9331a1d34449b849cf5	17.4730358094261	-2.93695476166924	0.259598657799929	-11.3134435538289	0.0000000000000000000000000000112582519014777	0.0000000000000000000000000000942878596748759	Bacteria	Proteobacteria	Alphaproteobacteria	Rhizobiales	Rhizobiaceae	Mesorhizobium	NA
57da8638ffe6aee9e61eb958f222b369	13.2106632798459	-3.20694815981828	0.277179352119737	-11.5699388691584	0.000000000000000000000000000000585243542490632	0.00000000000000000000000000000543523210748726	Bacteria	Proteobacteria	Alphaproteobacteria	Rhizobiales	Rhizobiaceae	Mesorhizobium	NA
e6ea923f7f7695629ded9817f58193c0	3.20429623097188	3.03892455434129	0.287419431738959	10.573135351201	0.0000000000000000000000000396995831322587	0.000000000000000000000000269842094043903	Bacteria	Proteobacteria	Alphaproteobacteria	Rhizobiales	Rhizobiaceae	Allorhizobium-Neorhizobium-Pararhizobium-Rhizobium	NA
