# Supplementary material for: Effects of Inbreeding on Microbial Community Diversity of Zea mays
Source: Microorganisms. 2023 Mar 29;11(4):879. doi: 10.3390/microorganisms11040879 (PMC10145435; doi:10.3390/microorganisms11040879)
Supplement: Supplementary file 1 [file microorganisms-11-00879-s001.zip › DatasetS2_DiffAbunTables/StalksvsRoots.csv]

	baseMean	log2FoldChange	lfcSE	stat	pvalue	padj	Kingdom	Phylum	Class	Order	Family	Genus	Species
b81b44fa9c290fb7797fdd7b34cbabf5	19.5537338503812	-2.78128338608138	0.393395519487555	-7.06994169558497	0.00000000000154998807342393	0.00000000000691475261881842	Archaea	Thaumarchaeota	Nitrososphaeria	Nitrosotaleales	Nitrosotaleaceae	Candidatus Nitrosotalea	uncultured archaeon
404ba346f82cba6901e1ab750ba137c6	2.22004454093901	-1.01754662023522	0.269455864757297	-3.7763016260631	0.000159174220837972	0.000408606449581275	Archaea	Thaumarchaeota	Nitrososphaeria	Nitrososphaerales	Nitrososphaeraceae	Candidatus Nitrososphaera	NA
4fce50300689cd05b738957e24dd7942	35.2162640314546	-2.23139101790967	0.380787393167407	-5.85993932033531	0.00000000463036335726498	0.000000016493426067157	Archaea	Thaumarchaeota	Nitrososphaeria	Nitrososphaerales	Nitrososphaeraceae	NA	NA
c77612d0cea78a7761e05637d8be4bec	5.0653516934776	-1.21179922450995	0.315356314738615	-3.84263503812936	0.00012172040300415	0.000317787074888675	Archaea	Thaumarchaeota	Nitrososphaeria	Nitrososphaerales	Nitrososphaeraceae	NA	NA
4cb45925222e0a6a4ece9ee2096f59ef	14.7694974416521	1.30053106385783	0.339824464232138	3.82706720893827	0.000129679116069509	0.000335704528641913	Archaea	Thaumarchaeota	Nitrososphaeria	Nitrososphaerales	Nitrososphaeraceae	Candidatus Nitrocosmicus	NA
c26ab41a98da234b363570ee469fe811	29.370301297025	-2.62021846846301	0.377013738717194	-6.94992834313789	0.00000000000365471801035056	0.0000000000159179424242282	Archaea	Thaumarchaeota	Nitrososphaeria	Nitrososphaerales	Nitrososphaeraceae	NA	NA
d5b34ac7925dbf36ebd52d721f778600	4.10515976875718	-2.30769189913865	0.317287988078182	-7.27317763624262	0.000000000000351128094589287	0.00000000000162973090367452	Bacteria	Acidobacteria	Blastocatellia (Subgroup 4)	Pyrinomonadales	Pyrinomonadaceae	RB41	NA
96a620a587aac252ba6f34d71a2c1622	51.7609064718015	-5.41222321304558	0.418374304797391	-12.93631838998	0.000000000000000000000000000000000000028076501457493	0.000000000000000000000000000000000000444867324817864	Bacteria	Acidobacteria	Blastocatellia (Subgroup 4)	Pyrinomonadales	Pyrinomonadaceae	RB41	NA
496f4479dfac22ddc35e5728f0c976c6	25.7397992783968	-2.97262792407985	0.385076066344979	-7.7195862944563	0.0000000000000116707884263549	0.0000000000000595858586878896	Bacteria	Acidobacteria	Blastocatellia (Subgroup 4)	Pyrinomonadales	Pyrinomonadaceae	RB41	NA
07a314b6d204d004a53ada9a9babacaf	10.2226051041879	-2.96836395770312	0.337884474402139	-8.78514457627986	0.00000000000000000156163554984372	0.00000000000000000996627132157208	Bacteria	Acidobacteria	Acidobacteriia	Acidobacteriales	uncultured	NA	NA
0e1740453f61fc5bda28913b0f7ec2e4	3.95488318178273	-1.72155377494975	0.26711178632383	-6.44506855591404	0.000000000115548174415567	0.000000000448053891510151	Bacteria	Acidobacteria	Acidobacteriia	Acidobacteriales	Acidobacteriaceae (Subgroup 1)	Edaphobacter	NA
f902947e368d991a7efdc0f90870e219	5.07902824189505	-2.34287712446291	0.298975705274157	-7.83634617506635	0.00000000000000463845970271942	0.0000000000000246401414265847	Bacteria	Acidobacteria	Acidobacteriia	Acidobacteriales	Acidobacteriaceae (Subgroup 1)	uncultured	Acidobacteria bacterium AB60
09842a93670750b1ebe07520e1b204d3	8.71498051468794	-1.20841069560617	0.321824548148963	-3.75487420880905	0.000173428556854801	0.000442724565971006	Bacteria	Acidobacteria	Acidobacteriia	Acidobacteriales	Acidobacteriaceae (Subgroup 1)	Acidipila	NA
1d08869c0faffa411fdea44ec2158978	2.93626346903758	-1.56820938406665	0.27040613114002	-5.7994594185241	0.00000000665290355212738	0.0000000233359479557445	Bacteria	Acidobacteria	Acidobacteriia	Acidobacteriales	Acidobacteriaceae (Subgroup 1)	Granulicella	bacterium enrichment culture clone auto193_4W
0ecbb5e30e696e08dc731ca491c4e982	4.25393142098636	-2.00036656308699	0.254539209142009	-7.85877574551183	0.00000000000000387905994200575	0.0000000000000209697416864899	Bacteria	Acidobacteria	Acidobacteriia	Acidobacteriales	Acidobacteriaceae (Subgroup 1)	uncultured	uncultured Acidobacteriales bacterium
93aebb0c27f8841a5a91b72facb8cc70	27.5461284993451	-5.03313532452228	0.302358929313513	-16.6462268402316	0.0000000000000000000000000000000000000000000000000000000000000322292708158508	0.0000000000000000000000000000000000000000000000000000000000014104142799889	Bacteria	Acidobacteria	Acidobacteriia	Acidobacteriales	Koribacteraceae	Candidatus Koribacter	NA
9fe00ec9058203bc71317a839bb2ca15	5.23097859867283	-2.34141294909894	0.298685352158415	-7.83906184946464	0.00000000000000453924940275606	0.0000000000000242533151228652	Bacteria	Acidobacteria	Acidobacteriia	Acidobacteriales	uncultured	NA	NA
c27cddd00581086c6392c202f5acab81	2.68527002625298	-1.12638862457502	0.271084586345227	-4.15511866521457	0.0000325118762265626	0.0000883976753023996	Bacteria	Acidobacteria	Acidobacteriia	Solibacterales	Solibacteraceae (Subgroup 3)	Candidatus Solibacter	NA
90f5b435825e3eec634c9b21900501a7	2.41390003058346	-1.68886573257788	0.259901274962976	-6.49810483930278	0.0000000000813381167364741	0.000000000319443287524871	Bacteria	Acidobacteria	Acidobacteriia	Solibacterales	Solibacteraceae (Subgroup 3)	Candidatus Solibacter	NA
7b0016eafac53cffe9809626d3d7d7f7	5.31642853011287	-2.8309810460468	0.29703114335247	-9.53092330351174	0.00000000000000000000155890498362264	0.0000000000000000000123502903443897	Bacteria	Acidobacteria	Acidobacteriia	Solibacterales	Solibacteraceae (Subgroup 3)	Candidatus Solibacter	NA
2eb68c719abf8bc385cb19d6bb08af60	1.51320317853813	-0.934867513697309	0.224712696681475	-4.16027900293707	0.0000317859056355155	0.0000866802589882455	Bacteria	Chloroflexi	Anaerolineae	SBR1031	A4b	NA	NA
2ac527f0c2e5c1c353302719df762b41	3.31044188657322	-1.91961842173124	0.26780098246048	-7.16807833972201	0.00000000000076057779075388	0.00000000000347746761046177	Bacteria	Chloroflexi	Dehalococcoidia	S085	uncultured bacterium 5G4	uncultured bacterium 5G4	uncultured bacterium 5G4
2c4bca143acc81fb9ac89e52a73d011b	2.82487919985387	-1.21429251488507	0.272869310310251	-4.45008826204907	0.00000858350059901623	0.0000242714986169105	Bacteria	Chloroflexi	KD4-96	uncultured bacterium	uncultured bacterium	uncultured bacterium	uncultured bacterium
acb2b22fdd69ad67daba580983ced235	6.86826662527906	-2.31745049972653	0.314853823095138	-7.36040133464181	0.000000000000183358117979335	0.000000000000868588198056746	Bacteria	Chloroflexi	KD4-96	bacterium Ellin6529	bacterium Ellin6529	bacterium Ellin6529	bacterium Ellin6529
69f14e62dd5ecf16fb75224ef3aec1a0	2.36755097556039	-1.23190822117539	0.265489113797893	-4.64014589356457	0.00000348163290842695	0.0000102551943680909	Bacteria	Chloroflexi	KD4-96	bacterium Ellin6529	bacterium Ellin6529	bacterium Ellin6529	bacterium Ellin6529
09486b9755a2537abc195a10a55a0994	2.57336970071012	-1.8350756644445	0.272847711604801	-6.725640664718	0.00000000001748215107072	0.0000000000720452772824741	Bacteria	Chloroflexi	Chloroflexia	Chloroflexales	Roseiflexaceae	uncultured	NA
dddf619753e1d62c73487d08f4a711f5	26.3149718195159	-4.72262856499974	0.381548932209109	-12.3775174462066	0.0000000000000000000000000000000000345876664289936	0.00000000000000000000000000000000049665727262883	Bacteria	Chloroflexi	Chloroflexia	Chloroflexales	Roseiflexaceae	uncultured	uncultured Chloroflexaceae bacterium
c1442e06ba8b8142801cea6079095f96	3.55499329520965	-2.75965671573385	0.275050706616315	-10.0332653192688	0.0000000000000000000000108855899411528	0.0000000000000000000000961909341915332	Bacteria	Chloroflexi	Chloroflexia	Chloroflexales	Roseiflexaceae	uncultured	uncultured bacterium
c6256bb8971d2cb1ea93b2ad23575688	5.29621474805267	-1.20235513770009	0.259776179840062	-4.62842720391203	0.00000368453335225574	0.0000108181666157285	Bacteria	Chloroflexi	Chloroflexia	Thermomicrobiales	JG30-KF-CM45	uncultured anaerobic ammonium-oxidizing bacterium	uncultured anaerobic ammonium-oxidizing bacterium
bb3f6c6901266248298d3f98797589f0	4.59652287210525	-1.29927359172083	0.29784518145774	-4.36224479228375	0.000012873471295569	0.0000361795722343361	Bacteria	Chloroflexi	Chloroflexia	Thermomicrobiales	JG30-KF-CM45	NA	NA
f9f37b83c292c1867a38fbc104c829f4	5.61845051028377	-1.65298644525937	0.295699725500451	-5.59008447661494	0.0000000226959170110304	0.0000000775373521677952	Bacteria	Chloroflexi	Chloroflexia	Thermomicrobiales	JG30-KF-CM45	NA	NA
4743c1c4700cfbfa21f05dc7ee7143fb	4.74263565404301	-1.62665720240093	0.311053622042143	-5.22950734899511	0.000000169962345625205	0.000000553884381665117	Bacteria	Chloroflexi	Chloroflexia	Thermomicrobiales	JG30-KF-CM45	NA	NA
c7536db90f6b5182485598078d6a2e27	2.4364451587778	-1.16834845252795	0.238167685186163	-4.90557084440196	0.000000931560085571014	0.00000288250410316418	Bacteria	Chloroflexi	Chloroflexia	Thermomicrobiales	JG30-KF-CM45	uncultured bacterium	uncultured bacterium
40eabb85df184596d4c7d8a73d62444b	15.1945901723509	-2.62706516492628	0.351088372532404	-7.48263221016758	0.0000000000000728485458845297	0.000000000000350512113444412	Bacteria	Rokubacteria	NC10	Rokubacteriales	metagenome	metagenome	metagenome
54275fed0a52eb81bb8d7e50e8ef7c4f	29.3603291328708	6.43473374838259	0.363506070312619	17.7018605022157	0.000000000000000000000000000000000000000000000000000000000000000000000405680857137812	0.0000000000000000000000000000000000000000000000000000000000000000000266300505506892	Bacteria	Bacteroidetes	Bacteroidia	Cytophagales	Microscillaceae	Siphonobacter	NA
82602f53725970c69e0ac88ce6a1a26c	3.05829261805086	2.84498971074686	0.299445267325106	9.50086717402705	0.00000000000000000000208149616820036	0.000000000000000000016210974394713	Bacteria	Bacteroidetes	Bacteroidia	Cytophagales	Spirosomaceae	Spirosoma	Spirosoma oryzae
ce563d75a36fdfe51d73bde7edb1510a	75.1775618737794	7.71404828951035	0.426997412954047	18.0657963151185	0.000000000000000000000000000000000000000000000000000000000000000000000000592606777403656	0.0000000000000000000000000000000000000000000000000000000000000000000000418927406487662	Bacteria	Bacteroidetes	Bacteroidia	Flavobacteriales	Weeksellaceae	Chryseobacterium	NA
b71075afb53551f10590d37648ffef99	2.20298277390297	1.98251077022756	0.271570067944705	7.30018144205502	0.000000000000287379922135872	0.00000000000134745994103503	Bacteria	Bacteroidetes	Bacteroidia	Sphingobacteriales	env.OPS 17	uncultured eubacterium env.OPS 17	uncultured eubacterium env.OPS 17
e1a7b8a03cfafc3e2d57f4d7569232a5	28.1059150112999	-5.9661263319923	0.318134304241889	-18.7534832064386	0.00000000000000000000000000000000000000000000000000000000000000000000000000000181317010759952	0.000000000000000000000000000000000000000000000000000000000000000000000000000208287916110495	Bacteria	Bacteroidetes	Bacteroidia	Sphingobacteriales	Sphingobacteriaceae	Mucilaginibacter	NA
ee5ed45abe3ff2a799b0aa0ddbd8327d	58.02771374167	6.9716509679612	0.383797225119518	18.1649332294942	0.0000000000000000000000000000000000000000000000000000000000000000000000000978259633176262	0.00000000000000000000000000000000000000000000000000000000000000000000000749183835740821	Bacteria	Bacteroidetes	Bacteroidia	Sphingobacteriales	Sphingobacteriaceae	Pedobacter	NA
4af59c26cb185ab7f2536a5567902f70	2.02331952773566	1.96875883939525	0.26982916668945	7.29631590072367	0.000000000000295754052207551	0.0000000000013796851471002	Bacteria	Bacteroidetes	Bacteroidia	Sphingobacteriales	Sphingobacteriaceae	Mucilaginibacter	NA
17cc690a7942911ad3676d0dc81700de	18.938134584248	2.64033334684322	0.32695069176266	8.075631626924	0.0000000000000006712825083325	0.0000000000000038080779330714	Bacteria	Bacteroidetes	Bacteroidia	Sphingobacteriales	Sphingobacteriaceae	Sphingobacterium	NA
584b8bbec18fe08ca25cdddc383bb182	6.13598163997227	4.02507249965836	0.333140616423588	12.082202833354	0.00000000000000000000000000000000131158167723929	0.0000000000000000000000000000000174687472664189	Bacteria	Bacteroidetes	Bacteroidia	Sphingobacteriales	Sphingobacteriaceae	Sphingobacterium	NA
ee0f4339a01c5fdc605ffa403ade1926	4.12964268512217	-2.72354352285703	0.291761480686888	-9.33482897209408	0.0000000000000000000101154428373441	0.0000000000000000000726257184962441	Bacteria	Bacteroidetes	Bacteroidia	Chitinophagales	Chitinophagaceae	NA	NA
59c1f11a1100904fdfe4d48020446be7	1.91539979223348	-1.48470274996896	0.244118322967214	-6.081898039945	0.0000000011876809015732	0.00000000436591499418308	Bacteria	Bacteroidetes	Bacteroidia	Chitinophagales	Chitinophagaceae	NA	NA
183acc20a7b6fc96fd9746fed729cdd4	3.18178291845376	2.85407804921896	0.30473163201913	9.3658739340844	0.00000000000000000000754234913586523	0.0000000000000000000554513508468811	Bacteria	Bacteroidetes	Bacteroidia	Chitinophagales	Chitinophagaceae	Terrimonas	NA
7f44f5eec82e21c0acafd231aff4611b	1.82460434195279	-1.43514203588255	0.241629479225904	-5.93943272352465	0.00000000286010016176368	0.0000000102673126900813	Bacteria	Bacteroidetes	Bacteroidia	Chitinophagales	Chitinophagaceae	Terrimonas	NA
666f1b2553cae7b01fba2f30744f57cf	3.28378564366027	-1.48861135249551	0.27913671566148	-5.33291132615033	0.0000000966505154813168	0.00000031950296304795	Bacteria	Bacteroidetes	Bacteroidia	Chitinophagales	Chitinophagaceae	NA	NA
2027507d9559326ecd19f43c90dc4f70	2.48698469164288	-1.69661237229141	0.270560033296323	-6.27074276869725	0.000000000359329821452446	0.00000000135337748325737	Bacteria	Bacteroidetes	Bacteroidia	Chitinophagales	Chitinophagaceae	Niastella	NA
bc834a7bba678cec3d8c88e5db6e23ea	9.72966818647552	-4.16827923792879	0.340474175865689	-12.2425709008048	0.000000000000000000000000000000000184107049374484	0.00000000000000000000000000000000256355118750228	Bacteria	Bacteroidetes	Bacteroidia	Chitinophagales	Chitinophagaceae	Niastella	NA
db626ee32b45318a7e9d034be643e2bb	1.59114809600022	-0.863592848014862	0.227712841056199	-3.79246442145847	0.000149159626044833	0.000383971138193841	Bacteria	Bacteroidetes	Bacteroidia	Chitinophagales	Chitinophagaceae	NA	NA
49322602d09e08aec5856adf3f889100	9.64476175233643	-3.00355265436524	0.304803023429589	-9.85407762879056	0.0000000000000000000000658182265041993	0.000000000000000000000570631605258106	Bacteria	Acidobacteria	Subgroup 6	uncultured bacterium 92	uncultured bacterium 92	uncultured bacterium 92	uncultured bacterium 92
c468e344abd64bff0ae021cab6a90c20	1.76868286522165	0.932294830651563	0.257230880195373	3.62435034994034	0.000289688696401605	0.000729380580802944	Bacteria	Deinococcus-Thermus	Deinococci	Deinococcales	Deinococcaceae	Deinococcus	Deinococcus sp. N3
f903493187958b8ad4980fd82dc9760d	2.61851802858733	2.14326564539445	0.286249298369216	7.48740925341931	0.0000000000000702464006527984	0.000000000000341568477248263	Bacteria	Deinococcus-Thermus	Deinococci	Deinococcales	Deinococcaceae	Deinococcus	NA
33d5a7b07c4faf11cd41777db18b8aa6	2.19032697733607	-1.24366434560256	0.24529905095908	-5.06999248770036	0.00000039783140486356	0.00000126507633588101	Bacteria	Planctomycetes	Phycisphaerae	Tepidisphaerales	CPla-3 termite group	NA	NA
331830da17c1cbc83dfb2857c4ff2326	2.68494739113314	-1.92162628522027	0.247701022984302	-7.75784557555927	0.00000000000000863842438117898	0.0000000000000448514802616016	Bacteria	Planctomycetes	Phycisphaerae	Tepidisphaerales	WD2101 soil group	NA	NA
18eea9b8b820ac6601ec488d9355aa9e	2.43735226336908	-1.68171836805314	0.247812928157458	-6.78624146269154	0.0000000000115092465192462	0.0000000000480772615963058	Bacteria	Planctomycetes	Phycisphaerae	Tepidisphaerales	WD2101 soil group	NA	NA
c52f73d2fa32f2b0d848b4a44f37d860	5.87520220660042	-2.08336105221643	0.307750405154753	-6.76964519727864	0.0000000000129098595032172	0.0000000000534421661416962	Bacteria	Planctomycetes	Phycisphaerae	Tepidisphaerales	WD2101 soil group	NA	NA
37f141be17eab485cadeb76f39cda18f	5.92786866481316	-2.92651233076525	0.299911853601144	-9.75790818410682	0.000000000000000000000170638426463793	0.00000000000000000000146557676560959	Bacteria	Planctomycetes	Phycisphaerae	Tepidisphaerales	WD2101 soil group	NA	NA
9a4e8e820abcb872958f03963bb5cbb6	7.1753953278952	-2.08427407638135	0.294497121537682	-7.07740050394571	0.00000000000146883576970827	0.00000000000661696113902894	Bacteria	Planctomycetes	Phycisphaerae	Tepidisphaerales	WD2101 soil group	NA	NA
e61828bf4069a3fe1adb48b58fb9e4db	3.20246659851493	-1.53913715257176	0.279548825193822	-5.50579009410833	0.0000000367516223256012	0.000000124630040284972	Bacteria	Planctomycetes	Phycisphaerae	Tepidisphaerales	WD2101 soil group	NA	NA
a219a287d6ae08e2b40965104af8f38c	2.9538773606426	-1.16658071202454	0.278470774522404	-4.18923929818237	0.0000279891127755519	0.0000767820735544243	Bacteria	Planctomycetes	Planctomycetacia	Pirellulales	Pirellulaceae	Pirellula	NA
d98f02df83b08786a69c1d4d56465e48	1.80116246997217	-0.871734061866176	0.24043840164818	-3.62560246570651	0.00028828855606201	0.000727849403903812	Bacteria	Planctomycetes	Planctomycetacia	Pirellulales	Pirellulaceae	uncultured	uncultured sludge bacterium A40
a91cbb4e907d706ed9cc4260828a21da	8.59165749758636	-3.05327946129289	0.326842508182843	-9.34174528970639	0.00000000000000000000947590381990827	0.0000000000000000000685697292165016	Bacteria	Planctomycetes	Planctomycetacia	Pirellulales	Pirellulaceae	uncultured	NA
ce407c9cdca03cc73457430f562ebce6	1.84977466571474	-0.852594784032584	0.236148038232304	-3.61042501311769	0.00030569567398825	0.000763408490204352	Bacteria	Planctomycetes	Planctomycetacia	Pirellulales	Pirellulaceae	uncultured	NA
26f75429b923b6266641891a28b48155	10.2957643920422	-1.70148330825861	0.306909302589722	-5.54392875648075	0.0000000295759211679713	0.000000100667672419873	Bacteria	Planctomycetes	Planctomycetacia	Pirellulales	Pirellulaceae	uncultured	NA
e4aaaf91b157c19d1bae0073ff3023a7	7.69295309923579	-3.62261588347193	0.31872596565899	-11.3659264502718	0.00000000000000000000000000000618052319622837	0.0000000000000000000000000000692670831382179	Bacteria	Planctomycetes	Planctomycetacia	Pirellulales	Pirellulaceae	uncultured	NA
2f41c5f972c6ed09ddfdbfac4e7389b2	43.2479295334981	-5.49383880963778	0.42325359604192	-12.9800168528129	0.000000000000000000000000000000000000015884562394206	0.000000000000000000000000000000000000260677015004916	Bacteria	Planctomycetes	Planctomycetacia	Pirellulales	Pirellulaceae	uncultured	NA
b6fbf0a5c738a9873e054dd10acdc471	2.68663034930325	-1.53788474955542	0.25461347923522	-6.04007593853533	0.00000000154041713331082	0.00000000564001332873564	Bacteria	Planctomycetes	Planctomycetacia	Pirellulales	Pirellulaceae	uncultured	NA
9fe11a5717148d08bb02bc98cfba737b	2.04899330167461	-0.939571232837979	0.258436446346801	-3.6355987946729	0.00027733567975923	0.000702125315974469	Bacteria	Planctomycetes	Planctomycetacia	Pirellulales	Pirellulaceae	Pir4 lineage	NA
ac1f21615d5fdef0b4305ed49b635a0e	4.97272614784597	-1.93454726919581	0.300328098388813	-6.44144613698881	0.000000000118340447622807	0.000000000456953241030922	Bacteria	Planctomycetes	Planctomycetacia	Pirellulales	Pirellulaceae	Pir4 lineage	NA
a7a3e265cb8a187ff33be97da5d0182f	3.28251321376738	-1.5212852421446	0.281208753487239	-5.4098075656583	0.0000000630925071872097	0.000000209321350559732	Bacteria	Planctomycetes	Planctomycetacia	Pirellulales	Pirellulaceae	Pir4 lineage	Planctomycetaceae bacterium LX124
0438e2b82b025da1d117bfec1924fe75	3.37571379809019	-1.21219395507868	0.292099337619294	-4.14993736363272	0.0000332566266907669	0.0000898907056729847	Bacteria	Planctomycetes	Planctomycetacia	Isosphaerales	Isosphaeraceae	NA	NA
b361cdf6813f76b3b42015ba5d2bbd5a	5.54378794428814	-2.11918246466685	0.285480698789213	-7.42320750108422	0.000000000000114317463867604	0.000000000000547175777574625	Bacteria	Planctomycetes	Planctomycetacia	Isosphaerales	Isosphaeraceae	Singulisphaera	NA
c20bdf0ee48ddc2ce56a81efa914516c	6.79994874843291	-1.68497960677075	0.309840821360251	-5.43821049587145	0.0000000538183696945592	0.000000179851206361091	Bacteria	Planctomycetes	Planctomycetacia	Isosphaerales	Isosphaeraceae	Singulisphaera	NA
cbd50ba2fa25a29bd981dab1ae85d658	3.46555958183993	-1.37087577516593	0.273459772141823	-5.01308022174084	0.000000535655509606235	0.00000169164059562931	Bacteria	Planctomycetes	Planctomycetacia	Isosphaerales	Isosphaeraceae	Singulisphaera	NA
b1b7cd054c32914342cccf7132c23347	1.6036039852355	1.22207944591216	0.267773102990043	4.56386183775002	0.00000502211359191617	0.0000146054506043385	Bacteria	Planctomycetes	Planctomycetacia	Isosphaerales	Isosphaeraceae	Aquisphaera	NA
bfe5052ecca654bc6216e602786ff1ca	4.75821901916166	-2.24788319888504	0.280256213986751	-8.02081483549657	0.00000000000000105045976929187	0.00000000000000585074259381351	Bacteria	Planctomycetes	Planctomycetacia	Gemmatales	Gemmataceae	uncultured	uncultured Planctomycetia bacterium
d87af09183df3342d2a5ebe1d95c8cdc	2.92413729863639	-1.55967485896263	0.253425856441252	-6.15436357151737	0.000000000753795804659364	0.00000000280460868211318	Bacteria	Planctomycetes	Planctomycetacia	Gemmatales	Gemmataceae	uncultured	NA
9231f0745a5781f18943f7621b1bcf48	2.41220438303848	-1.06032139604516	0.24675659372723	-4.29703368825579	0.0000173098896426975	0.0000482054199443607	Bacteria	Planctomycetes	Planctomycetacia	Gemmatales	Gemmataceae	uncultured	uncultured Zavarzinella sp.
78a4c558b7f9934dfedca8643708a9fb	3.89996025843661	-2.04297046901409	0.291481661145721	-7.00891596741909	0.00000000000240171640767706	0.0000000000106626926505083	Bacteria	Planctomycetes	Planctomycetacia	Gemmatales	Gemmataceae	Gemmata	Gemmata sp. Fl1-1
ea60a58db230cf7de06721374196557e	2.32939373428587	-1.53039334081083	0.251138390034927	-6.09382476569189	0.00000000110244338053446	0.0000000040688572960288	Bacteria	Planctomycetes	Planctomycetacia	Gemmatales	Gemmataceae	Gemmata	Gemmata sp. Fl1-1
7b745500dbb5a5da33ee97842e0594db	5.24217251896498	-1.80636807133003	0.268807313681163	-6.71993647268314	0.000000000018180380650962	0.0000000000745882581171164	Bacteria	Planctomycetes	Planctomycetacia	Gemmatales	Gemmataceae	Gemmata	NA
760ce8c3b6416dfb776fae89fc2c21df	2.07246111857808	-0.871355164963193	0.242293442472765	-3.59628042785821	0.000322799809813303	0.000803937737719309	Bacteria	Planctomycetes	Planctomycetacia	Gemmatales	Gemmataceae	Fimbriiglobus	uncultured bacterium
17635b87e4d725ad4140a5c09ed985f4	2.02086845794078	-1.11920671626714	0.247402325618042	-4.52383264171515	0.00000607297516868647	0.0000175505162893801	Bacteria	Planctomycetes	Planctomycetacia	Gemmatales	Gemmataceae	Fimbriiglobus	Gemmata sp. Wa1-6
f4ffd84e8969e347d69ddb9ef165800e	4.01561782449789	-2.10317348214545	0.289855151107235	-7.25594654471866	0.000000000000398862594053312	0.00000000000183277361967497	Bacteria	Planctomycetes	Planctomycetacia	Gemmatales	Gemmataceae	Gemmata	Gemmata sp. Ha1-2
5c80b6bff44baa2a0924ef2d3d2b672a	7.33990439909533	-3.28189881019302	0.301629537375984	-10.8805617604423	0.00000000000000000000000000142680921565168	0.0000000000000000000000000140993297761709	Bacteria	Planctomycetes	Planctomycetacia	Gemmatales	Gemmataceae	Gemmata	NA
cd35f8f711b3e70009855d6abd80ee3c	2.9509331813181	-1.10769863019251	0.283818622085301	-3.90283985615151	0.0000950706088524259	0.000251062900963734	Bacteria	Planctomycetes	Planctomycetacia	Gemmatales	Gemmataceae	Gemmata	NA
9fef9cc2759f9f073d36c86694cdbd1a	3.7874233186388	-1.45556117402829	0.279314800510928	-5.21118526968763	0.000000187637950407154	0.000000609326065103091	Bacteria	Planctomycetes	Planctomycetacia	Gemmatales	Gemmataceae	Gemmata	NA
4321f73554b2ab9d93f70ee59cc93fcf	18.9105581221573	-4.16376655331115	0.307913941989167	-13.5225008858405	0.0000000000000000000000000000000000000000115192151194312	0.000000000000000000000000000000000000000211723173895145	Bacteria	Planctomycetes	Planctomycetacia	Gemmatales	Gemmataceae	Gemmata	NA
106a8da07ec9c50d25986886beaa33dd	4.83114376909976	-2.10398234415834	0.310174344049767	-6.78322493307427	0.0000000000117522441251617	0.0000000000488701916335911	Bacteria	Planctomycetes	Planctomycetacia	Gemmatales	Gemmataceae	Gemmata	Gemmata-like str. CJuql4
9dd0da6df4c89fcd843bdda45968962a	2.81242375983257	-1.01552526272421	0.265473115182008	-3.82534126677185	0.00013059105638849	0.000337115676463545	Bacteria	Planctomycetes	Planctomycetacia	Gemmatales	Gemmataceae	uncultured	NA
0647e26c39a2525f40783148f7037061	2.72911918966438	-1.31213837548508	0.256199167018525	-5.12155597832293	0.000000303024753118245	0.000000973705412991842	Bacteria	Planctomycetes	Planctomycetacia	Planctomycetales	uncultured	NA	NA
8ce52db0ce78d90df20fb38e476e6390	4.20886843504797	-2.80534415503208	0.268935528759525	-10.431288747797	0.000000000000000000000000178451318876536	0.0000000000000000000000016906882685313	Bacteria	Planctomycetes	Planctomycetacia	Planctomycetales	uncultured	NA	NA
dc37ca494839df86e7e3760e6efde085	5.92409942807031	-2.50626297431035	0.303072647937918	-8.26951224850793	0.000000000000000134508156677415	0.000000000000000802681792120421	Bacteria	Planctomycetes	Planctomycetacia	Planctomycetales	uncultured	NA	NA
69d970c0b83b8a78d6b77799cacb45a5	1.79773169734004	-0.936702497110075	0.238933899366357	-3.92034156557178	0.0000884235528783629	0.000234859089870565	Bacteria	Planctomycetes	Planctomycetacia	Planctomycetales	uncultured	NA	NA
ae05d41ead65f720b381bf91dc020e3d	3.17830354923963	-1.31365541852813	0.271823701646307	-4.83274788243978	0.0000013466128023617	0.00000411141915405448	Bacteria	Planctomycetes	Planctomycetacia	Planctomycetales	Rubinisphaeraceae	SH-PL14	uncultured Planctomycetaceae bacterium
7da11554b94a1296c265a1c5e7e1d1a6	16.7417326271729	-4.80313298085974	0.377822141102369	-12.7126826576274	0.000000000000000000000000000000000000502794851979172	0.00000000000000000000000000000000000770114114948099	Bacteria	Planctomycetes	BD7-11	uncultured bacterium	uncultured bacterium	uncultured bacterium	uncultured bacterium
626e8cadaf434c0bfa78c13d1dbde018	2.65759819618655	-1.29675544625971	0.290254272713102	-4.46765325498404	0.00000790823534558772	0.0000225005209987465	Bacteria	Planctomycetes	BD7-11	uncultured bacterium	uncultured bacterium	uncultured bacterium	uncultured bacterium
12ec806aa3bb20d945a932be88bf95a2	6.2911715755069	-3.4955241121772	0.319705918094121	-10.9335608581012	0.000000000000000000000000000796598507595631	0.00000000000000000000000000813415587200427	Bacteria	Actinobacteria	Actinobacteria	Catenulisporales	Catenulisporaceae	Catenulispora	Catenulispora yoronensis
221d65a2bd3e719f01f2978baf4332a3	2.35851479397204	-1.27248017639615	0.250632815566385	-5.07706931161658	0.000000383301075509239	0.00000122310308469788	Bacteria	Actinobacteria	Actinobacteria	Frankiales	uncultured	NA	NA
6e2f5946722ea3e9dcd0bda08a45f063	32.1729822625708	6.59148202111172	0.361614933812116	18.2279032329357	0.0000000000000000000000000000000000000000000000000000000000000000000000000309979637290854	0.00000000000000000000000000000000000000000000000000000000000000000000000258973896972996	Bacteria	Actinobacteria	Actinobacteria	Kineosporiales	Kineosporiaceae	Quadrisphaera	NA
a9e6a651d64edc9837b46744b9fee135	7.21622032535155	-1.3188481210495	0.309733347881282	-4.25801138324637	0.0000206253449039364	0.0000570924456828841	Bacteria	Actinobacteria	Actinobacteria	Frankiales	Geodermatophilaceae	Blastococcus	NA
d2389f15770d02be5daca21c30a430c3	8.09439331967622	-2.15055458561296	0.307944733773203	-6.98357318620949	0.00000000000287765428427873	0.0000000000127142513810199	Bacteria	Actinobacteria	Actinobacteria	Frankiales	Geodermatophilaceae	NA	NA
41d4e7238c42c3c3056445ba988fae71	4.08846265153387	-2.43197361575037	0.261574019156561	-9.2974586069068	0.0000000000000000000143842633134274	0.000000000000000000100909450267479	Bacteria	Actinobacteria	Actinobacteria	Frankiales	Frankiaceae	Jatrophihabitans	NA
b89019bccfeb1087832e012447188fed	2.4551925048876	-1.34318960334669	0.244360273676153	-5.49675928554083	0.000000038683416018122	0.000000130698747502405	Bacteria	Actinobacteria	Actinobacteria	Frankiales	Frankiaceae	Jatrophihabitans	NA
b3f1f3d13b09b371c10a8314c7d5d95a	5.25056959648232	-2.03336066056331	0.275194026073446	-7.38882558453735	0.000000000000148131323132671	0.000000000000705350704450386	Bacteria	Actinobacteria	Actinobacteria	Frankiales	Frankiaceae	Jatrophihabitans	NA
33f15fcf2fb7bd097ed5c883f76831f8	2.24880624876489	2.20921121385387	0.277958218511375	7.9479974569036	0.00000000000000189550543862638	0.000000000000010430955078429	Bacteria	Actinobacteria	Actinobacteria	Propionibacteriales	Nocardioidaceae	Nocardioides	NA
b7f0a6d9900ec553d9c26ec5419b0f5a	4.24691997392343	-1.96986321756082	0.286180557865561	-6.88328806209891	0.0000000000058486588276845	0.000000000024769204896968	Bacteria	Actinobacteria	Actinobacteria	Propionibacteriales	Nocardioidaceae	Nocardioides	NA
945c3fc8eecdf723f6a219e2207ce722	51.3906489209614	-5.49284878375403	0.257484324098153	-21.3327502673916	0.000000000000000000000000000000000000000000000000000000000000000000000000000000000000000000000000000056392842300148	0.00000000000000000000000000000000000000000000000000000000000000000000000000000000000000000000000000863750367897266	Bacteria	Actinobacteria	Actinobacteria	Propionibacteriales	Nocardioidaceae	Nocardioides	NA
6457007654d4861a9a66b491f93a6cd6	3.44716707994646	-1.07347752459497	0.275785585588421	-3.89243521304632	0.0000992430068186085	0.000261330439158456	Bacteria	Actinobacteria	Actinobacteria	Propionibacteriales	Nocardioidaceae	Nocardioides	NA
d2c46470bb319c3683bc8bcadff3dbfd	3.67738591008386	-1.25567475241906	0.277498899397658	-4.52497200941928	0.00000604034995159717	0.0000175112984401192	Bacteria	Actinobacteria	Actinobacteria	Propionibacteriales	Nocardioidaceae	Nocardioides	NA
7ca560584d927b8f132a9621f78e2bbf	2.40582504445502	-0.967788616372513	0.260721992268787	-3.71195620266198	0.000205663580229284	0.000522112790692576	Bacteria	Actinobacteria	Actinobacteria	Propionibacteriales	Nocardioidaceae	NA	NA
72d8ab53c8d6df81dc13ba61a18d3e19	19.0272474969675	-4.45106932796433	0.255306228802604	-17.4342371074925	0.000000000000000000000000000000000000000000000000000000000000000000045357204370416	0.00000000000000000000000000000000000000000000000000000000000000000260520442602577	Bacteria	Actinobacteria	Actinobacteria	Propionibacteriales	Nocardioidaceae	Kribbella	NA
8b454530cda879153d095446bbc2b7b4	19.4918126365605	-3.48177823475015	0.365269441499549	-9.53208190769073	0.00000000000000000000154160084582462	0.0000000000000000000123194015418506	Bacteria	Actinobacteria	Actinobacteria	Frankiales	Acidothermaceae	Acidothermus	NA
da38b30e32a9211555abbb4794cbe945	68.7608549287434	-6.16289824143895	0.402329574378951	-15.3180343526876	0.0000000000000000000000000000000000000000000000000000579434350146142	0.00000000000000000000000000000000000000000000000000161363687207365	Bacteria	Actinobacteria	Actinobacteria	Streptosporangiales	Thermomonosporaceae	Actinomadura	NA
b502de99ec1413636c500e1f29a8f1be	84.1032951021265	-5.45717731619132	0.36752909498828	-14.848286545492	0.000000000000000000000000000000000000000000000000071369587477922	0.00000000000000000000000000000000000000000000000168176027928744	Bacteria	Actinobacteria	Actinobacteria	Streptosporangiales	Thermomonosporaceae	Actinomadura	NA
41154dcfcbfdfdf21b64fd50c0760c80	2.55158307313767	1.1410815758048	0.281920006720252	4.047536707592	0.0000517594667619478	0.000139084648988977	Bacteria	Actinobacteria	Actinobacteria	Streptosporangiales	Streptosporangiaceae	Streptosporangium	NA
1f9a96b7ec3843f95917d68670162152	4.54833562636502	-2.63766280617982	0.306365746818184	-8.60952255130912	0.00000000000000000733654910151048	0.0000000000000000449485908285875	Bacteria	Actinobacteria	Actinobacteria	Streptosporangiales	Streptosporangiaceae	Sphaerisporangium	NA
12a320c95280c8056da4fd54b0554632	8.17356847326402	-1.08974284156349	0.300864968651054	-3.62203298858427	0.000292296835285653	0.000733936589146217	Bacteria	Actinobacteria	Actinobacteria	Streptosporangiales	Streptosporangiaceae	Nonomuraea	NA
fab7d723d9337f891eca9f0677971c05	113.591020941375	-5.0045463560242	0.333430854493803	-15.0092479102507	0.00000000000000000000000000000000000000000000000000638677650570902	0.000000000000000000000000000000000000000000000000158633719155313	Bacteria	Actinobacteria	Actinobacteria	Streptomycetales	Streptomycetaceae	Streptomyces	NA
86d2d83aa6ee49112f44b6d828fb6c36	57.0899066517519	-6.51108393304844	0.249280891001268	-26.1194667063963	0.00000000000000000000000000000000000000000000000000000000000000000000000000000000000000000000000000000000000000000000000000000000000000000000000000000219144411594539	0.00000000000000000000000000000000000000000000000000000000000000000000000000000000000000000000000000000000000000000000000000000000000000000000000000201393714255381	Bacteria	Actinobacteria	Actinobacteria	Streptomycetales	Streptomycetaceae	Streptomyces	NA
04ef77d248966c062009ee7ae267baf9	17.0932298745845	-4.88776379898872	0.363442935004127	-13.4485040930379	0.0000000000000000000000000000000000000000314163624342072	0.000000000000000000000000000000000000000534659945871044	Bacteria	Actinobacteria	Actinobacteria	Streptomycetales	Streptomycetaceae	Streptomyces	NA
78e53423a5871630b669ad22165b2945	13.8596467415104	-4.31911661266146	0.368098123547595	-11.733601277386	0.0000000000000000000000000000000857318718718781	0.00000000000000000000000000000105050120333675	Bacteria	Actinobacteria	Actinobacteria	Streptomycetales	Streptomycetaceae	NA	NA
1f76a3cb0467b78b337d2b1046ab286a	2.88241454078642	-2.49415981001608	0.281701174797525	-8.85392051278728	0.000000000000000000844975734715744	0.00000000000000000546854014228006	Bacteria	Actinobacteria	Actinobacteria	Streptomycetales	Streptomycetaceae	NA	NA
62b4bf11ed42da1b25498ec4b3b3ca8d	33.1338468036589	-3.99358531397082	0.308703018802848	-12.9366577931695	0.0000000000000000000000000000000000000279527717420762	0.000000000000000000000000000000000000444867324817864	Bacteria	Actinobacteria	Actinobacteria	Streptomycetales	Streptomycetaceae	Streptomyces	NA
8b92be7eb06634675c336b911493945d	66.4098991756488	-6.5931728433021	0.401273725198738	-16.4306118972447	0.0000000000000000000000000000000000000000000000000000000000011548770659655	0.0000000000000000000000000000000000000000000000000000000000461448705922738	Bacteria	Actinobacteria	Actinobacteria	Streptomycetales	Streptomycetaceae	Streptomyces	NA
f9448a7b1b916f2a43cb59ead0b4a6b2	66.7546273840975	-6.49174554820607	0.382962650761008	-16.9513803377586	0.000000000000000000000000000000000000000000000000000000000000000187987886272431	0.00000000000000000000000000000000000000000000000000000000000000909267723601916	Bacteria	Actinobacteria	Actinobacteria	Streptomycetales	Streptomycetaceae	Streptomyces	NA
f799c432faf87fbc38c4dae2c9ae635f	11.3387628395025	-2.79997577432416	0.293928262323916	-9.52605153443364	0.00000000000000000000163379385357287	0.0000000000000000000128329619780638	Bacteria	Actinobacteria	Actinobacteria	Corynebacteriales	Mycobacteriaceae	Mycobacterium	NA
b46a90515acc7525942d42e2bfe8f973	5.77588944974576	-1.78709210777301	0.308434089807131	-5.79408102681033	0.0000000068696288545041	0.000000024004520598058	Bacteria	Actinobacteria	Actinobacteria	Corynebacteriales	Mycobacteriaceae	Mycobacterium	NA
16a1b9dc9f773a7a2677ebd993ea1aea	4.39671310525947	-1.52441015002833	0.246021857026907	-6.19623869379055	0.000000000578284086375733	0.0000000021603377047939	Bacteria	Actinobacteria	Actinobacteria	Corynebacteriales	Mycobacteriaceae	Mycobacterium	NA
5b5ab14bfc667773161540e913854978	15.5854321004029	-2.92325029514922	0.33546260774483	-8.71408683906969	0.0000000000000000029311163936844	0.000000000000000018078496414738	Bacteria	Actinobacteria	Actinobacteria	Corynebacteriales	Mycobacteriaceae	Mycobacterium	NA
89debdc4559a3e0702bb600e19e9b1b5	15.7381971338376	-3.17893836097971	0.350598288641525	-9.06718162629157	0.000000000000000000122135221561525	0.000000000000000000825310798640008	Bacteria	Actinobacteria	Actinobacteria	Corynebacteriales	Mycobacteriaceae	Mycobacterium	NA
72ea70653009fc9bef5ba39799c686b5	77.8811084429377	-6.58851021842366	0.415008812451556	-15.8755911217975	0.00000000000000000000000000000000000000000000000000000000935256212476066	0.000000000000000000000000000000000000000000000000000000330577099717502	Bacteria	Actinobacteria	Actinobacteria	Corynebacteriales	Nocardiaceae	Nocardia	NA
5c72785c5ab1519f7b96f6491890ff53	3.29854127208904	1.01377251428607	0.284812517951728	3.5594380527119	0.000371649182146029	0.000920608081919679	Bacteria	Actinobacteria	Actinobacteria	Corynebacteriales	Nocardiaceae	Rhodococcus	NA
0affde2912c45621f0dcf61effb98b2d	6.18392226154344	3.25084838923893	0.313961082011049	10.3543036876288	0.000000000000000000000000400087086437437	0.00000000000000000000000371393972157581	Bacteria	Actinobacteria	Actinobacteria	Corynebacteriales	Corynebacteriaceae	Corynebacterium 1	NA
c1c2de9a1df30cf6fe7a262f159b761e	1.96360198471207	1.6931005910071	0.258287021245008	6.55511292377734	0.0000000000555997869074483	0.000000000224106158631338	Bacteria	Actinobacteria	Actinobacteria	Corynebacteriales	Corynebacteriaceae	Corynebacterium 1	NA
6c3f9487edaa120a93ccc638075eb3a7	10.7678230198907	-3.41957925405338	0.275804386028776	-12.3985673443808	0.0000000000000000000000000000000000266037549833751	0.00000000000000000000000000000000038807699729717	Bacteria	Actinobacteria	Actinobacteria	Pseudonocardiales	Pseudonocardiaceae	NA	NA
a979b46fa9e8e010d9947e514c1ddf2f	2.56685665277345	-2.00338782535467	0.262564898390265	-7.6300672239018	0.0000000000000234631331300595	0.00000000000011847593047541	Bacteria	Actinobacteria	Actinobacteria	Pseudonocardiales	Pseudonocardiaceae	NA	NA
c493f6987a4f0704bdfe198167872cf3	25.075088975941	-2.53825895787726	0.363577492694136	-6.98134237922314	0.0000000000029237280962703	0.000000000012856010145801	Bacteria	Actinobacteria	Actinobacteria	Pseudonocardiales	Pseudonocardiaceae	Pseudonocardia	NA
0cbc58cb660d1cd9dab0af3d8f6b37f5	15.7112840161919	-5.30732880354102	0.335698175687253	-15.8098231921448	0.000000000000000000000000000000000000000000000000000000026621289492984	0.00000000000000000000000000000000000000000000000000000090610981644638	Bacteria	Actinobacteria	Actinobacteria	Micromonosporales	Micromonosporaceae	Micromonospora	NA
24fe8d3a3120807600557bfc4575f770	7.9979592782291	-3.02214517740384	0.323812520295648	-9.33300903450106	0.0000000000000000000102907058397352	0.000000000000000000072747374359359	Bacteria	Actinobacteria	Actinobacteria	Micromonosporales	Micromonosporaceae	NA	NA
d424bffd059a5fa8e59b140b8df62ed4	7.31432467811826	-3.48069853297207	0.305506512932618	-11.3932056621646	0.00000000000000000000000000000452046919758272	0.0000000000000000000000000000512877925009694	Bacteria	Actinobacteria	Actinobacteria	Micromonosporales	Micromonosporaceae	Dactylosporangium	NA
f18217d8a37ac48238340067668631a3	2.28611048029171	-1.62197248015682	0.258281709432492	-6.27985808101043	0.000000000338882225642807	0.00000000128161631837753	Bacteria	Actinobacteria	Actinobacteria	Micromonosporales	Micromonosporaceae	Hamadaea	Hamadaea tsunoensis
536c26760167de37042fea112773d33b	5.95119237983022	-2.15131362302579	0.282063202696006	-7.62706231250012	0.0000000000000240163524002212	0.000000000000120606709594554	Bacteria	Actinobacteria	Actinobacteria	Micromonosporales	Micromonosporaceae	Hamadaea	NA
b8540bfaf600167819612d1d3f324ce6	8.51172380596478	-3.99834630413385	0.298788357451997	-13.3818678151682	0.0000000000000000000000000000000000000000771830923375254	0.00000000000000000000000000000000000000128965930651247	Bacteria	Actinobacteria	Actinobacteria	Pseudonocardiales	Pseudonocardiaceae	Amycolatopsis	NA
cdfa242be20bae137c356d7ff36c1391	2.92649114228066	-1.55691531301449	0.263175712426547	-5.91587764182086	0.00000000330110556669402	0.0000000118043424738981	Bacteria	Actinobacteria	Actinobacteria	Micrococcales	Microbacteriaceae	Leifsonia	NA
518f9d876b9fc00e965940834ec0396e	12.2409374552276	-4.03352124460968	0.337256665161571	-11.9597969774069	0.00000000000000000000000000000000577028249293709	0.0000000000000000000000000000000746885860705519	Bacteria	Actinobacteria	Actinobacteria	Micrococcales	Microbacteriaceae	NA	NA
3f60c76f601f7227c9027491c1afbeb9	12.4471559717371	5.12019996745865	0.34263429550959	14.9436295039979	0.0000000000000000000000000000000000000000000000000171380809731346	0.000000000000000000000000000000000000000000000000414470958271333	Bacteria	Actinobacteria	Actinobacteria	Micrococcales	Microbacteriaceae	NA	NA
961692b0e294200e86b99c0f57762291	6.39863887378445	1.392964164833	0.308270531231142	4.51864198394155	0.00000622375309069693	0.0000179298717565846	Bacteria	Actinobacteria	Actinobacteria	Micrococcales	Microbacteriaceae	Curtobacterium	NA
8bdd148e3d8e635abe4064109d57f6b2	4.88529876776419	-2.23205618095777	0.311597602074739	-7.16326494843307	0.000000000000787778830425244	0.00000000000358400368891485	Bacteria	Actinobacteria	Actinobacteria	Micrococcales	Micrococcaceae	Paenarthrobacter	NA
dc19b624b1283fc99bbd46965fe671e7	15.9877128676452	-2.12024279705422	0.353375955925158	-5.99996338602978	0.0000000019736202633377	0.00000000714077567719428	Bacteria	Actinobacteria	Actinobacteria	Micrococcales	Micrococcaceae	NA	NA
e7f72ece319ebdd962ba862e893aef91	50.6112840179219	2.59432649410595	0.3158626798017	8.21346319145609	0.000000000000000214898623047629	0.00000000000000125790977439982	Bacteria	Actinobacteria	Actinobacteria	Micrococcales	Micrococcaceae	Micrococcus	NA
a89beb9e0ba695bd5d0c6656ec39125b	16.3101107267981	4.99923476851915	0.349912357906199	14.2871054867382	0.000000000000000000000000000000000000000000000263328856115948	0.00000000000000000000000000000000000000000000562788880861758	Bacteria	Actinobacteria	Actinobacteria	Frankiales	Nakamurellaceae	Nakamurella	NA
a39147489bc089fa2873385b13eb00ac	6.59602153384735	-1.95539365340802	0.324187990447398	-6.03166591923859	0.00000000162277992132114	0.00000000591799503053226	Bacteria	Actinobacteria	Thermoleophilia	Gaiellales	uncultured	bacterium Ellin6517	bacterium Ellin6517
e312853bceb278d95511ce7d6df807a9	3.05087630279382	-1.31332107825334	0.282585169848956	-4.64752300679939	0.00000335944635062937	0.00000999136309459028	Bacteria	Actinobacteria	Thermoleophilia	Solirubrobacterales	67-14	metagenome	metagenome
f8fce7466441b70fb3bf82d53dfb48d2	8.03842662097698	-2.95599024133278	0.313094213456294	-9.4412164591008	0.000000000000000000003684763766722	0.0000000000000000000279859330712192	Bacteria	Actinobacteria	Thermoleophilia	Solirubrobacterales	67-14	NA	NA
fba4efff2147dd26f83bd981065e65db	14.0208277989418	-3.47095899870725	0.325610764470821	-10.6598410662136	0.0000000000000000000000000156865278833953	0.000000000000000000000000151746517103582	Bacteria	Actinobacteria	Thermoleophilia	Solirubrobacterales	67-14	metagenome	metagenome
e8ff825c2a271dafd8b1f166107f3a54	2.60427366660174	-1.32180563397835	0.268194784190509	-4.92852848711413	0.000000828512557744438	0.00000258102725615979	Bacteria	Actinobacteria	Thermoleophilia	Solirubrobacterales	67-14	NA	NA
7357332784b8b4fecadb5acbd4d19216	4.88811325078661	-1.95283448677376	0.334324771719599	-5.84113009852472	0.00000000518478935200035	0.0000000183262362095705	Bacteria	Actinobacteria	Thermoleophilia	Solirubrobacterales	67-14	NA	NA
1b8a8d7e04391cf4b147605b832ccf58	4.44808141712476	-2.14747304453126	0.228639106614548	-9.39241355658194	0.00000000000000000000586408269266152	0.000000000000000000043460419310935	Bacteria	Actinobacteria	Thermoleophilia	Solirubrobacterales	Solirubrobacteraceae	Conexibacter	NA
a1e03d8524f7a345477fe05349c37164	13.5451294206761	-1.57839947637714	0.322103792681933	-4.90028218306563	0.000000956991037538281	0.0000029512575956298	Bacteria	Actinobacteria	Thermoleophilia	Solirubrobacterales	Solirubrobacteraceae	Solirubrobacter	NA
a939e495136bf23c45468de989f13239	3.12859260542717	-1.30253413437144	0.264362645355737	-4.92707331105233	0.000000834704428771361	0.00000259153165554352	Bacteria	Actinobacteria	Thermoleophilia	Solirubrobacterales	Solirubrobacteraceae	Solirubrobacter	NA
6c7188f030b80a7cd147ec3fec22feae	2.69175365745208	-1.03129240299266	0.263249614374962	-3.91754573104037	0.0000894550792149888	0.000236914172330186	Bacteria	Actinobacteria	Thermoleophilia	Solirubrobacterales	Solirubrobacteraceae	JCM 18997	uncultured bacterium
4ddb41575be277d8433008d72bfef998	25.1474831759655	-3.44054019595764	0.375571995885906	-9.16080068174954	0.0000000000000000000515136642107889	0.000000000000000000350674499331223	Bacteria	Actinobacteria	Thermoleophilia	Gaiellales	uncultured	NA	NA
705aa396baafa0b2c3ebbce8091ef350	25.8922987809907	-5.05417213349693	0.359452525412507	-14.0607501023863	0.00000000000000000000000000000000000000000000661809951330295	0.000000000000000000000000000000000000000000129404967079264	Bacteria	Actinobacteria	Thermoleophilia	Gaiellales	uncultured	NA	NA
c8094389938458bdb444aa408e10a727	9.46724087382043	-2.25295618074639	0.325113565650507	-6.92975138160888	0.0000000000042158086106884	0.0000000000182751326095407	Bacteria	Actinobacteria	Thermoleophilia	Gaiellales	uncultured	uncultured bacterium 5G12	uncultured bacterium 5G12
db7caedc8be7806e5be9db41b973bdf7	4.01622762467339	-1.48956823915372	0.284721963848396	-5.23165905088676	0.000000167995397648582	0.00000054942267060159	Bacteria	Actinobacteria	Thermoleophilia	Gaiellales	uncultured	NA	NA
6f4dfb13ecab62712346f6f6cf115fc2	4.11430324462645	-1.95908459716352	0.258968942355029	-7.56494033356999	0.0000000000000388042679721524	0.000000000000192762823061665	Bacteria	Actinobacteria	Thermoleophilia	Gaiellales	uncultured	NA	NA
3e820ff0a8136c7efc3bb36b1c9da82f	7.51789708921179	-2.24533376590223	0.328208820428834	-6.84117435652248	0.0000000000078546584706512	0.0000000000331120694244424	Bacteria	Actinobacteria	Thermoleophilia	Gaiellales	uncultured	NA	NA
967be96af4b52f3a926f4af22fcd93f9	13.1227983497321	-2.28342275146955	0.331393241429932	-6.89037211989234	0.00000000000556466305026039	0.0000000000238968473980808	Bacteria	Actinobacteria	Thermoleophilia	Gaiellales	Gaiellaceae	Gaiella	actinobacterium WWH12
a0d87270682b6fb815ba8967cfdf067c	7.78334236636066	-2.49911550983707	0.32245018416652	-7.75039256465884	0.00000000000000916088975231026	0.0000000000000472969532717592	Bacteria	Actinobacteria	Thermoleophilia	Gaiellales	Gaiellaceae	Gaiella	NA
be03372c43fdf43fb25d4911168e5e67	3.49411615943959	-0.998994711617434	0.267014334497863	-3.74135236408227	0.000183032687023479	0.000465947477491904	Bacteria	Actinobacteria	Acidimicrobiia	IMCC26256	uncultured Ferrimicrobium sp.	uncultured Ferrimicrobium sp.	uncultured Ferrimicrobium sp.
a30b38d94f20f5995d4a8124a29066ee	10.5008897082245	-2.17783397107209	0.329547576055705	-6.60855709253938	0.0000000000388083872536527	0.000000000157809326929676	Bacteria	Nitrospirae	Nitrospira	Nitrospirales	Nitrospiraceae	Nitrospira	Nitrospira japonica
f4bed809621968692b2e275e5c17121b	40.7301115275447	-1.39835610627636	0.364710895132347	-3.83414952758383	0.000125999480878779	0.000328026977132006	Bacteria	Firmicutes	Bacilli	Bacillales	Paenibacillaceae	Cohnella	NA
e38dbf9874a8606f5a7535bf6d69ddbd	2.73122769079535	2.61751310385613	0.298695503372997	8.76314867247098	0.00000000000000000189870984759136	0.0000000000000000119514681502497	Bacteria	Firmicutes	Bacilli	Lactobacillales	Lactobacillaceae	Lactobacillus	Lactobacillus iners AB-1
e6c455846421d3fddd93b1960f78ab08	2.69359796096012	1.81788978846899	0.284860802675638	6.3816775470473	0.000000000175158485412347	0.00000000067071103372478	Bacteria	Firmicutes	Bacilli	Lactobacillales	Streptococcaceae	Streptococcus	NA
6a3d49e7f9d10fec1e1d02ac88465978	9.72178343797221	3.94861982888864	0.334526222868158	11.8036182486204	0.0000000000000000000000000000000373882217231191	0.000000000000000000000000000000470681859774608	Bacteria	Firmicutes	Bacilli	Bacillales	Bacillaceae	Anoxybacillus	NA
2ee267c2a3d203aec729b4e852ea6f4b	28.5062177028043	-3.00838469635792	0.377368092773169	-7.9720165906189	0.00000000000000156105842588042	0.00000000000000864224514086811	Bacteria	Firmicutes	Bacilli	Bacillales	Bacillaceae	Bacillus	NA
4a93a83d1cfff363ca16a6fe13780c61	24.8081596823363	4.49585903157943	0.30865739256557	14.5658556699702	0.00000000000000000000000000000000000000000000000463148815530251	0.000000000000000000000000000000000000000000000106408440368075	Bacteria	Firmicutes	Bacilli	Bacillales	Staphylococcaceae	Staphylococcus	NA
9eb53b9908cc7190b6fc46e92eaeb444	178.994240679836	-4.45965723118637	0.400908571291119	-11.1238759920351	0.0000000000000000000000000000960083147121731	0.00000000000000000000000000103801930847632	Bacteria	Firmicutes	Bacilli	Bacillales	Paenibacillaceae	NA	NA
d9409d8381b1b22a4d10ca2b6bdb2153	1.49071184175605	1.09238616904387	0.244430276541218	4.46911153766034	0.00000785451672141175	0.000022417083437818	Bacteria	Firmicutes	Clostridia	Clostridiales	Family XI	Finegoldia	NA
a8c1aadd32f4aa24a5b6fabef0056241	7.11381917799483	-3.21895428275321	0.336607885233838	-9.56292001453573	0.00000000000000000000114480215298339	0.00000000000000000000922871209290997	Bacteria	Verrucomicrobia	Verrucomicrobiae	Pedosphaerales	Pedosphaeraceae	NA	NA
ec6eda962a3205ec979607791c1dee11	20.5096191467056	-5.38614497250903	0.372649132888266	-14.4536629691394	0.000000000000000000000000000000000000000000000023770083891398	0.000000000000000000000000000000000000000000000520112073718923	Bacteria	Verrucomicrobia	Verrucomicrobiae	Chthoniobacterales	Chthoniobacteraceae	LD29	NA
0dfe159403586149baa491a7daf1bddf	54.672439734527	-3.11332731711683	0.414266936377574	-7.51526864378882	0.0000000000000567941889473626	0.000000000000277626912992693	Bacteria	Verrucomicrobia	Verrucomicrobiae	Chthoniobacterales	Chthoniobacteraceae	Candidatus Udaeobacter	NA
f688118e3aa27af6be38c05d0692bf8e	42.1425999047379	-3.99615162428359	0.394752145995814	-10.123191640169	0.00000000000000000000000435962752735904	0.0000000000000000000000388980358994462	Bacteria	Verrucomicrobia	Verrucomicrobiae	Chthoniobacterales	Chthoniobacteraceae	Candidatus Udaeobacter	NA
7219f2aefec6d78c6d3d53fdb7de9a00	26.7356201095902	-5.63115948950017	0.416928552887637	-13.5062937054776	0.0000000000000000000000000000000000000000143569373102235	0.000000000000000000000000000000000000000258706380158733	Bacteria	Verrucomicrobia	Verrucomicrobiae	Chthoniobacterales	Chthoniobacteraceae	Chthoniobacter	NA
74eeb8dbce68609b15f4e76360573315	16.5778041506454	-4.25057163595154	0.313345799239837	-13.5651144718175	0.00000000000000000000000000000000000000000644789266771853	0.000000000000000000000000000000000000000120930884931292	Bacteria	Verrucomicrobia	Verrucomicrobiae	Chthoniobacterales	Chthoniobacteraceae	Chthoniobacter	NA
e4fa70e57c736b3701c5125841f7a888	3.89767933962293	-1.23686088636932	0.320587945841886	-3.85810166106289	0.000114271119513503	0.000299188486703446	Bacteria	Verrucomicrobia	Verrucomicrobiae	Chthoniobacterales	Chthoniobacteraceae	Chthoniobacter	NA
ac2e4421594a9fbb3b433d02e48fa2a7	2.6971939287579	-1.34873550505262	0.260810200630292	-5.17132957910839	0.000000232434196011529	0.000000752137415966884	Bacteria	Verrucomicrobia	Verrucomicrobiae	Verrucomicrobiales	Verrucomicrobiaceae	uncultured	uncultured Verrucomicrobia bacterium
1d8d9afca5e6a642a5220aa6c9e27735	13.4593937300894	-3.7352436953018	0.342019837497899	-10.9211317174687	0.000000000000000000000000000913503727393606	0.00000000000000000000000000912510788559483	Bacteria	Gemmatimonadetes	Gemmatimonadetes	Gemmatimonadales	Gemmatimonadaceae	Gemmatimonas	bacterium Ellin5301
d550eb7d9afc20ee8c8c7cd129f2dc8c	5.64173554120637	-2.7607052241843	0.342069201756776	-8.0706044566598	0.000000000000000699509887931771	0.00000000000000394386249698955	Bacteria	Gemmatimonadetes	Gemmatimonadetes	Gemmatimonadales	Gemmatimonadaceae	uncultured	Gemmatimonadetes bacterium LP81
a968cd0198229e92ce9e84cf26018119	2.03606508465969	1.41387317777015	0.284409297341501	4.97126215980365	0.000000665184308793533	0.00000208636307092579	Bacteria	Proteobacteria	Deltaproteobacteria	Myxococcales	bacteriap25	NA	NA
d049229b1141f9ef983f1e2d507ec5a3	19.3556616683264	-4.7743861372149	0.354846956082353	-13.4547755176653	0.0000000000000000000000000000000000000000288614474084246	0.000000000000000000000000000000000000000500446606949852	Bacteria	Proteobacteria	Deltaproteobacteria	Myxococcales	Haliangiaceae	Haliangium	NA
ca1006aacc97121afc1885cc50d7a96c	3.78157459381825	-1.36418007980396	0.276495454020855	-4.93382462520004	0.000000806348471696628	0.00000252052464452109	Bacteria	Proteobacteria	Deltaproteobacteria	Myxococcales	Haliangiaceae	Haliangium	uncultured Myxococcales bacterium
e8cb418e45fe805f9d344b5e5f70df90	5.73645829093328	-2.03674878396335	0.333917397393592	-6.09955875273731	0.00000000106361661124747	0.00000000394138574893719	Bacteria	Proteobacteria	Deltaproteobacteria	Myxococcales	Haliangiaceae	Haliangium	uncultured Myxococcales bacterium
6d17328c02b0d6963290443d8d9f8e44	2.70320295625425	-1.61888788687482	0.276450760106445	-5.8559719143166	0.00000000474228363503326	0.0000000168268674154269	Bacteria	Proteobacteria	Deltaproteobacteria	Myxococcales	Haliangiaceae	Haliangium	NA
10723a89b27973d72fccbd46fb8c9e27	3.58298476329593	-1.7481303678003	0.290422903227478	-6.01925794547633	0.00000000175218459770865	0.00000000636465472448321	Bacteria	Proteobacteria	Deltaproteobacteria	Myxococcales	Haliangiaceae	Haliangium	NA
8fa3fb97a152d654bd3b03d9a8a17dae	15.4096091593305	-3.43289087571237	0.332648546472435	-10.3198733682032	0.000000000000000000000000572986781897671	0.0000000000000000000000052657485256396	Bacteria	Proteobacteria	Deltaproteobacteria	Myxococcales	Haliangiaceae	Haliangium	metagenome
2f03094140d01c1ff0babca0d703886d	5.08068959580943	-3.544599860348	0.315733351570762	-11.22656140922	0.0000000000000000000000000000302004148403894	0.000000000000000000000000000330406919503785	Bacteria	Proteobacteria	Deltaproteobacteria	Myxococcales	Haliangiaceae	Haliangium	NA
81567b17d7db8def839e25ee1bb1b89f	4.90614840709061	-3.47562264790448	0.304086363928722	-11.4297221453809	0.0000000000000000000000000000029705782712144	0.0000000000000000000000000000345564738132409	Bacteria	Proteobacteria	Deltaproteobacteria	Myxococcales	BIrii41	NA	NA
a45e13b4332ebc0c0613b2131b08574d	2.56803420872479	-1.51986798032189	0.280025335541055	-5.42760881755664	0.0000000571140460009538	0.000000190173218387234	Bacteria	Proteobacteria	Deltaproteobacteria	Myxococcales	BIrii41	NA	NA
80acb4e947fac0e7173fea5631498b7c	1.86502193233348	-1.22458350415952	0.257865241436672	-4.74892815075374	0.00000204497572336437	0.00000620241811805893	Bacteria	Proteobacteria	Deltaproteobacteria	Myxococcales	BIrii41	NA	NA
4780effdd245ac7dd666a183f11ef429	8.00170543435328	-3.62850842772229	0.347614583794781	-10.4383089688332	0.000000000000000000000000165736686244726	0.00000000000000000000000158658348603024	Bacteria	Proteobacteria	Deltaproteobacteria	Myxococcales	BIrii41	NA	NA
a735d34a120d263fbb0dd2c59b9a0a36	2.22424860624456	-1.79510992539334	0.267456472300652	-6.71178345377798	0.0000000000192259874480751	0.0000000000785274776212488	Bacteria	Proteobacteria	Deltaproteobacteria	Myxococcales	BIrii41	NA	NA
9732833c1292eef1734298992629119b	7.59552089897876	-2.58445276043132	0.294972188626198	-8.76168283005981	0.00000000000000000192356865987189	0.0000000000000000120255754994712	Bacteria	Proteobacteria	Deltaproteobacteria	Myxococcales	Sandaracinaceae	uncultured	uncultured Polyangiaceae bacterium
62b970c49532f8b07e3ef361b11722b3	5.87683521171522	-1.71451428036828	0.313613240230763	-5.46697033297033	0.0000000457792636410723	0.000000154106751963903	Bacteria	Proteobacteria	Deltaproteobacteria	Myxococcales	Sandaracinaceae	uncultured	NA
906978ab7c594fe40621130fd8801e7a	7.48565177674788	-2.01246629663584	0.290835223979048	-6.91960990523219	0.00000000000452889011032538	0.00000000001954014089854	Bacteria	Proteobacteria	Deltaproteobacteria	Myxococcales	Archangiaceae	NA	NA
67fe934cec14ac7b719f24cf74cbe617	1.63612945486737	-1.1831725935105	0.243121300351945	-4.86659372008019	0.00000113538094841136	0.00000348968258056869	Bacteria	Proteobacteria	Deltaproteobacteria	Oligoflexales	Oligoflexaceae	Oligoflexus	NA
0b22138156c69a62a95aad44b1f4b125	4.17742056841075	3.21720668442522	0.317387389689734	10.136529644641	0.00000000000000000000000380373048270513	0.0000000000000000000000342708658196668	Bacteria	Proteobacteria	Gammaproteobacteria	Alteromonadales	Marinobacteraceae	Marinobacter	NA
9a071c02961ef815eb36d089160ca830	29.2896545111582	3.12482600923898	0.396348239507703	7.88404160220382	0.00000000000000316958684733069	0.000000000000017338394718434	Bacteria	Proteobacteria	Gammaproteobacteria	Pseudomonadales	Pseudomonadaceae	Pseudomonas	NA
3aa802f5a43ec631791da0e7b968d509	2.32241240117794	2.09020420062136	0.278123058203153	7.51539341658822	0.0000000000000567400461998446	0.000000000000277626912992693	Bacteria	Proteobacteria	Gammaproteobacteria	Pseudomonadales	Pseudomonadaceae	Pseudomonas	NA
db42fc8f57d440b5f5089f256a96837b	1.81434108341476	0.998631250162065	0.247644765773247	4.03251507070596	0.0000551830748980357	0.000147422226253764	Bacteria	Proteobacteria	Gammaproteobacteria	Pseudomonadales	Pseudomonadaceae	Pseudomonas	NA
d8b43bb0f33e16fc89db21215d1a6b66	4.59577504270215	2.20907472492667	0.290277473125902	7.6102175657583	0.0000000000000273634904113867	0.000000000000136668737435133	Bacteria	Proteobacteria	Gammaproteobacteria	Pseudomonadales	Pseudomonadaceae	Pseudomonas	NA
794ff74811ded34cba9a313c5a434b2b	16.1210029915247	-4.51967818778205	0.292822442990933	-15.4348763080363	0.00000000000000000000000000000000000000000000000000000953831014512254	0.000000000000000000000000000000000000000000000000000282764742689278	Bacteria	Proteobacteria	Gammaproteobacteria	Gammaproteobacteria Incertae Sedis	Unknown Family	Acidibacter	NA
67b11fc0fcaf25e70809ce3e86007344	5.41845729836393	-2.98431309330854	0.319248477881667	-9.34793209700034	0.00000000000000000000893780224643793	0.0000000000000000000651892084482258	Bacteria	Proteobacteria	Gammaproteobacteria	Gammaproteobacteria Incertae Sedis	Unknown Family	Acidibacter	NA
f31401fad44d8f0ec83683e932c4d2e2	3.95255449147869	-1.85646513368198	0.262394969282324	-7.0750789878312	0.00000000000149363659132552	0.00000000000669586354843002	Bacteria	Proteobacteria	Gammaproteobacteria	Gammaproteobacteria Incertae Sedis	Unknown Family	Acidibacter	NA
84cd3aa1deee78ae1ed52928652dcf34	5.25284691795906	-2.5561253448902	0.324871395789366	-7.86811451552815	0.00000000000000360025957752545	0.000000000000019577742909739	Bacteria	Proteobacteria	Gammaproteobacteria	Gammaproteobacteria Incertae Sedis	Unknown Family	Acidibacter	uncultured proteobacterium
3aff6e6d087dc8d19cab59600871df0f	4.28931396035262	-2.89005116661427	0.301345940726092	-9.59047651231242	0.000000000000000000000876791277810364	0.00000000000000000000719438557417611	Bacteria	Proteobacteria	Gammaproteobacteria	Gammaproteobacteria Incertae Sedis	Unknown Family	Acidibacter	uncultured proteobacterium
0dfaccff9dc10d63c790e549dfa234a5	10.9250602817072	-2.46189996901958	0.322299349748812	-7.63855084082015	0.0000000000000219680209829248	0.000000000000111539288858055	Bacteria	Proteobacteria	Gammaproteobacteria	Steroidobacterales	Steroidobacteraceae	NA	NA
0b4cbf44924d5aa415bee1f3372968ed	14.8702746530161	-4.62726780003918	0.340155670314106	-13.6033828151866	0.00000000000000000000000000000000000000000382332052055769	0.0000000000000000000000000000000000000000732006574665107	Bacteria	Proteobacteria	Gammaproteobacteria	Steroidobacterales	Steroidobacteraceae	Steroidobacter	NA
4307883211f620de877c1bafa2da1987	8.95148031243374	-3.41279537278435	0.296470586838512	-11.5114130179913	0.00000000000000000000000000000115569109003013	0.0000000000000000000000000000137932482043855	Bacteria	Proteobacteria	Gammaproteobacteria	Xanthomonadales	Rhodanobacteraceae	Dokdonella	NA
4a400f4704a3234d2c286b3f6a39927c	4.32923858597157	-2.832130936009	0.294781308492679	-9.60756620048498	0.000000000000000000000742840260404251	0.00000000000000000000615018197577934	Bacteria	Proteobacteria	Gammaproteobacteria	Xanthomonadales	Rhodanobacteraceae	Dyella	NA
3cbad7074216f02ba51f7baf73cb96b2	41.9489863657898	-5.31822460185341	0.417915687740091	-12.7255921657598	0.00000000000000000000000000000000000042623107955974	0.00000000000000000000000000000000000663909088331188	Bacteria	Proteobacteria	Gammaproteobacteria	Xanthomonadales	Rhodanobacteraceae	Rhodanobacter	NA
e8ac80199199281c6a285be38adfd4b2	7.16312588996593	3.73317596851411	0.337273867631749	11.0686783850985	0.000000000000000000000000000178006395211845	0.00000000000000000000000000185895314999643	Bacteria	Proteobacteria	Gammaproteobacteria	Xanthomonadales	Rhodanobacteraceae	Luteibacter	NA
3825b2c2fd1ab7ab163dbf82ba257d88	33.040132693337	-4.36999168497691	0.385630170161564	-11.3320793420962	0.00000000000000000000000000000910179489600519	0.000000000000000000000000000100777704932877	Bacteria	Proteobacteria	Gammaproteobacteria	Xanthomonadales	Rhodanobacteraceae	Rhodanobacter	uncultured Xanthomonadaceae bacterium
696728884a83d75c3be4e5fcea6a01b5	4.88131044289834	-1.50843100574032	0.314007619406111	-4.80380383314662	0.00000155679358702784	0.00000473739505456485	Bacteria	Proteobacteria	Gammaproteobacteria	Xanthomonadales	Xanthomonadaceae	Lysobacter	NA
21c12848e8639713c4c0f48bf4864bf7	5.42684694044109	-2.56911953374292	0.290154074382392	-8.85432865008505	0.00000000000000000084188988158842	0.00000000000000000546854014228006	Bacteria	Proteobacteria	Gammaproteobacteria	Xanthomonadales	Xanthomonadaceae	Arenimonas	NA
bdc09a5e1f460a315b80c1a0e3387633	46.8774972074622	-6.1684271926985	0.375286776302292	-16.4365695308429	0.00000000000000000000000000000000000000000000000000000000000104679037642481	0.0000000000000000000000000000000000000000000000000000000000437272889061091	Bacteria	Proteobacteria	Gammaproteobacteria	Xanthomonadales	Rhodanobacteraceae	Chujaibacter	NA
596da1c8f3b6ec4bf8ba863e6eaf351a	8.86884085819717	-3.83664035497606	0.318245813447926	-12.0555878281926	0.00000000000000000000000000000000181234842110892	0.0000000000000000000000000000000237935456999871	Bacteria	Proteobacteria	Gammaproteobacteria	Xanthomonadales	Rhodanobacteraceae	Chujaibacter	uncultured gamma proteobacterium
cb085fd6f7f41b81e92f5f33fce5f2df	3.77117611837389	-2.14535050398945	0.314339172475021	-6.82495435455131	0.00000000000879532763250013	0.0000000000369082470057882	Bacteria	Proteobacteria	Gammaproteobacteria	Betaproteobacteriales	Nitrosomonadaceae	MND1	NA
56e00ca0c3293ec9b5d82309aac44b9a	2.84724570484895	-1.44543293911023	0.265569073391971	-5.44277584979492	0.0000000524566381280972	0.000000175940330071976	Bacteria	Proteobacteria	Gammaproteobacteria	Betaproteobacteriales	Nitrosomonadaceae	MND1	NA
4814714211ed39a27a7e01930aebf0e0	19.4115939704625	-2.99997481237791	0.364687899169356	-8.22614300943603	0.000000000000000193338164530836	0.00000000000000113896008463999	Bacteria	Proteobacteria	Gammaproteobacteria	Betaproteobacteriales	Nitrosomonadaceae	mle1-7	uncultured Burkholderiales bacterium
c0ecb52169df252a442c8fa3e442396e	3.17755003188568	-1.77797118541933	0.273230451524904	-6.50722192748443	0.0000000000765532776280007	0.000000000303243371293675	Bacteria	Proteobacteria	Gammaproteobacteria	Betaproteobacteriales	SC-I-84	NA	NA
740811fb22f54fb26c013487646806ff	2.25704176924771	-0.92690927290417	0.238337478692317	-3.88906217347699	0.00010063233765516	0.000264231766585978	Bacteria	Proteobacteria	Gammaproteobacteria	Betaproteobacteriales	SC-I-84	NA	NA
1ec666c9782c4ee00db05067f43e291d	1.86424642283042	-1.15865758760117	0.249485612227363	-4.64418600037447	0.00000341419873110723	0.0000101214472060888	Bacteria	Proteobacteria	Gammaproteobacteria	Betaproteobacteriales	Burkholderiaceae	Castellaniella	NA
f3cf8100b8614f9a706cd87724751ed7	2.39059068688997	-1.01982594448655	0.236635065962361	-4.30969915781103	0.0000163476780576741	0.0000456641827811626	Bacteria	Proteobacteria	Gammaproteobacteria	Betaproteobacteriales	TRA3-20	NA	NA
9e9fd98bf539e174764913aabfc6653c	15.1597430896135	-4.15454915801174	0.426574677541027	-9.739324382686	0.0000000000000000000002049121492905	0.0000000000000000000017436506036849	Bacteria	Proteobacteria	Gammaproteobacteria	Betaproteobacteriales	Burkholderiaceae	Burkholderia-Caballeronia-Paraburkholderia	NA
7e3dddb4debada095c33337d98829c8f	2.82716764455541	-1.90451512837193	0.289831508527389	-6.5711113951986	0.0000000000499410782204117	0.000000000202184365130213	Bacteria	Proteobacteria	Gammaproteobacteria	Betaproteobacteriales	Burkholderiaceae	Burkholderia-Caballeronia-Paraburkholderia	NA
6f6a05d86ed17c9733358061c133447e	4.22731449765525	-2.75646293977151	0.337445915576313	-8.16860661971218	0.000000000000000311971611778292	0.00000000000000181456905838133	Bacteria	Proteobacteria	Gammaproteobacteria	Betaproteobacteriales	Burkholderiaceae	Burkholderia-Caballeronia-Paraburkholderia	NA
df31d8e10878ccd07a66a11c1a6cfb9d	51.7495052582655	-2.2311637451953	0.399021074761147	-5.59159374359078	0.0000000224994763384403	0.0000000771530550560695	Bacteria	Proteobacteria	Gammaproteobacteria	Betaproteobacteriales	Burkholderiaceae	Burkholderia-Caballeronia-Paraburkholderia	NA
8adc79d6926fb24296635ff5592aefc4	10.2971389484248	-3.57504438401267	0.386902067148074	-9.24017907261384	0.0000000000000000000246085044849188	0.000000000000000000171327391073033	Bacteria	Proteobacteria	Gammaproteobacteria	Betaproteobacteriales	Burkholderiaceae	Burkholderia-Caballeronia-Paraburkholderia	NA
1f4fb747d53e04043bb1d71f984ea248	8.16908838015523	-2.92747293997879	0.331959852037289	-8.81875600923555	0.00000000000000000115738327435693	0.00000000000000000743800859534277	Bacteria	Proteobacteria	Gammaproteobacteria	Betaproteobacteriales	Burkholderiaceae	Burkholderia-Caballeronia-Paraburkholderia	NA
306ca21f9cbae906ea55566ff2b4a8b3	7.56230326835507	-3.17397689624562	0.335503562927823	-9.46033737629321	0.00000000000000000000306951215037687	0.0000000000000000000235073472183029	Bacteria	Proteobacteria	Gammaproteobacteria	Betaproteobacteriales	Burkholderiaceae	Cupriavidus	NA
a6795cd72b8a4633e7394e7f9268f7dd	14.4096750939337	-3.40966545341734	0.353496637948515	-9.64553856354903	0.000000000000000000000513409826520439	0.00000000000000000000432865716121361	Bacteria	Proteobacteria	Gammaproteobacteria	Betaproteobacteriales	Burkholderiaceae	NA	NA
1c41d4ffa404b6f81c1ec7b828c12551	2.27817067936394	-1.38208657470993	0.262745542308495	-5.26017135273484	0.000000143921220196573	0.000000474063087314158	Bacteria	Proteobacteria	Gammaproteobacteria	Betaproteobacteriales	Burkholderiaceae	NA	NA
acffe5578c284a668ea4bd9a8a44088c	3.0186591360306	2.81280707245419	0.314047662649786	8.95662476428277	0.000000000000000000334768589639614	0.00000000000000000221332614301299	Bacteria	Proteobacteria	Gammaproteobacteria	Betaproteobacteriales	Burkholderiaceae	NA	NA
1f7731434706b5ca9f613df57e29e7cd	27.1951529742061	6.3823066080495	0.341623040405811	18.6823072602715	0.00000000000000000000000000000000000000000000000000000000000000000000000000000689724336928257	0.000000000000000000000000000000000000000000000000000000000000000000000000000704285184041187	Bacteria	Proteobacteria	Gammaproteobacteria	Betaproteobacteriales	Burkholderiaceae	NA	NA
2332807853f18e52a250645f0e2c2b45	7.17422952838615	-3.99063916128691	0.359319402790013	-11.106105404553	0.00000000000000000000000000011715860506108	0.00000000000000000000000000123757193162221	Bacteria	Proteobacteria	Gammaproteobacteria	Betaproteobacteriales	Burkholderiaceae	NA	NA
591632b33966a0eca9a11025b1307338	4.97863370444904	2.98593680930305	0.330884092464637	9.02411713739961	0.000000000000000000181150113128901	0.00000000000000000121516024792307	Bacteria	Proteobacteria	Gammaproteobacteria	Betaproteobacteriales	Burkholderiaceae	NA	NA
262ae05cb422efa3708812c60f453c13	3.28213201626474	-2.45233078192593	0.29239097309592	-8.38716310548151	0.000000000000000049801382134732	0.000000000000000301101777511965	Bacteria	Proteobacteria	Gammaproteobacteria	Betaproteobacteriales	Burkholderiaceae	NA	NA
b82d4711585abf7bf0ee0686e7a6a70a	7.72881322611602	-3.84904223308515	0.337258145206096	-11.4127480323211	0.00000000000000000000000000000361136639505586	0.0000000000000000000000000000414855714632042	Bacteria	Proteobacteria	Gammaproteobacteria	Betaproteobacteriales	Burkholderiaceae	NA	NA
907807272752e0300244f5e0bdb9c80c	1.8415805934333	-1.04075507251553	0.257916534867111	-4.03523982303722	0.0000545465536259375	0.00014614659703276	Bacteria	Proteobacteria	Gammaproteobacteria	Betaproteobacteriales	Burkholderiaceae	NA	NA
e5a0c0b4d5389007272ef8b556586848	20.0827737565497	-4.78634987632318	0.339842484052487	-14.0840245140862	0.00000000000000000000000000000000000000000000476188739062259	0.0000000000000000000000000000000000000000000951342285213513	Bacteria	Proteobacteria	Gammaproteobacteria	Betaproteobacteriales	Nitrosomonadaceae	Ellin6067	NA
266ae2b968122343cdcf95e6eb05caf5	4.46594932337084	2.41780335166696	0.300778991182152	8.03847151080687	0.000000000000000909660028410515	0.00000000000000509742418359307	Bacteria	Proteobacteria	Gammaproteobacteria	Betaproteobacteriales	Hydrogenophilaceae	Hydrogenophilus	NA
e9e089a007f4eaa45b8cf59615768725	8.86163954336712	-2.33801882282896	0.298538903055717	-7.83153819786299	0.0000000000000048193687774574	0.0000000000000253085708941906	Bacteria	Proteobacteria	Gammaproteobacteria	Betaproteobacteriales	Nitrosomonadaceae	Nitrosospira	NA
fc0fd579f0b7026b157eb2dbd04895de	4.11198531656709	-1.59865722916675	0.366822267746903	-4.35812481882855	0.0000131181565955404	0.0000367548350954318	Bacteria	Proteobacteria	Gammaproteobacteria	Betaproteobacteriales	Burkholderiaceae	Massilia	NA
578c446e99df776e65c78dc59e8f697a	10.9500034506514	-3.78662733187825	0.34647556830535	-10.9289880103208	0.000000000000000000000000000837774903486932	0.00000000000000000000000000846060589345594	Bacteria	Proteobacteria	Gammaproteobacteria	Betaproteobacteriales	Burkholderiaceae	Duganella	NA
f47bdab5a09061bb25fe2c6f3833da72	46.6546198485104	-6.30924597580259	0.417902659330706	-15.0974056635753	0.00000000000000000000000000000000000000000000000000168431072792061	0.0000000000000000000000000000000000000000000000000442251873988296	Bacteria	Proteobacteria	Gammaproteobacteria	Betaproteobacteriales	Burkholderiaceae	NA	NA
22e1fc31128e9ee8e4cc171c7a66693c	370.606217789022	-8.34087874969818	0.360122278366961	-23.1612406417103	0.000000000000000000000000000000000000000000000000000000000000000000000000000000000000000000000000000000000000000000000112005730298657	0.0000000000000000000000000000000000000000000000000000000000000000000000000000000000000000000000000000000000000000000257333165361165	Bacteria	Proteobacteria	Gammaproteobacteria	Betaproteobacteriales	Burkholderiaceae	Massilia	NA
3e8771b913aa3d9904df230b13e24054	45.9512967644499	-5.74042742250514	0.454617857883677	-12.6269290195238	0.00000000000000000000000000000000000150019553837484	0.0000000000000000000000000000000000226013065535488	Bacteria	Proteobacteria	Gammaproteobacteria	Betaproteobacteriales	Burkholderiaceae	Massilia	NA
15ab916c1a880772b95c4f672181f539	35.3642482775957	-4.09897953704217	0.415519914202985	-9.86470057615525	0.0000000000000000000000592108433028815	0.000000000000000000000518235857098553	Bacteria	Proteobacteria	Gammaproteobacteria	Betaproteobacteriales	Burkholderiaceae	Massilia	NA
c89cf55dd0f915acd99cfe7fc148f274	13.5220978826089	-4.48424629048841	0.383638778936243	-11.688720058286	0.000000000000000000000000000000145563763044709	0.00000000000000000000000000000176017234523799	Bacteria	Proteobacteria	Gammaproteobacteria	Betaproteobacteriales	Burkholderiaceae	Massilia	NA
d49a9874e1503db6e219c941d9660a84	45.7776600424342	-4.07957725635811	0.429918397913751	-9.48918975357862	0.00000000000000000000232836976268443	0.0000000000000000000179812757303108	Bacteria	Proteobacteria	Gammaproteobacteria	Betaproteobacteriales	Burkholderiaceae	Ralstonia	NA
fde78849cae05ca5912a8028b7dc7606	40.7152732205088	-6.34326881488751	0.393112616457275	-16.1360092485786	0.000000000000000000000000000000000000000000000000000000000142459697958151	0.00000000000000000000000000000000000000000000000000000000523681849694163	Bacteria	Proteobacteria	Gammaproteobacteria	Betaproteobacteriales	Burkholderiaceae	NA	NA
d44a0ca7b21f8ccbf79bb67d07b90967	1.84863044583283	-1.38098388220119	0.27591169383773	-5.00516619282317	0.00000055813855345903	0.00000175660729667414	Bacteria	Proteobacteria	Gammaproteobacteria	Betaproteobacteriales	Burkholderiaceae	Noviherbaspirillum	NA
e920f6ca6e2b3e171334a3f1bbbc9bae	2.20519720666891	0.991223715315809	0.262841312656671	3.77118690093656	0.000162472923094275	0.000415912580288688	Bacteria	Proteobacteria	Gammaproteobacteria	Pseudomonadales	Moraxellaceae	Acinetobacter	NA
9af0d3e7c08bc3aa0240e5ab386f9280	6.0061612355584	1.92055019766568	0.305015551157016	6.29656484851496	0.000000000304314003160504	0.00000000115563871448142	Bacteria	Proteobacteria	Gammaproteobacteria	Pseudomonadales	Moraxellaceae	Acinetobacter	NA
175ba2f0dfd211130a56284a517bf9d9	113.587380682894	8.3041675808111	0.367920027775592	22.5705777177102	0.000000000000000000000000000000000000000000000000000000000000000000000000000000000000000000000000000000000000000084336889957476	0.0000000000000000000000000000000000000000000000000000000000000000000000000000000000000000000000000000000000000155011203741841	Bacteria	Proteobacteria	Gammaproteobacteria	Pseudomonadales	Moraxellaceae	Acinetobacter	NA
56dd39dfbe5eb658b4b9d075121377ef	1.97958410679461	1.9140629128591	0.267836061941515	7.14639731104268	0.000000000000890849749995872	0.00000000000403296019825717	Bacteria	Proteobacteria	Gammaproteobacteria	Aeromonadales	Aeromonadaceae	Aeromonas	NA
501a6ee48b44a7d5f6faa820481a2699	36.8738289156301	3.85676868245132	0.377421936764556	10.2187189104942	0.00000000000000000000000163487146426871	0.0000000000000000000000148757116402271	Bacteria	Proteobacteria	Gammaproteobacteria	Enterobacteriales	Enterobacteriaceae	Pantoea	NA
3c81749abbc26689fc2f9c428e08b87f	61.4338575884269	3.4489978835438	0.424743987296165	8.12018059513786	0.000000000000000465490487153344	0.00000000000000265705439561443	Bacteria	Proteobacteria	Gammaproteobacteria	Enterobacteriales	Enterobacteriaceae	NA	NA
273b674ae4f6e98a59b4ad0f8668c47c	3.03971149586396	2.52227771633057	0.309347880310172	8.15353159621321	0.000000000000000353447861316437	0.00000000000000203011615343628	Bacteria	Proteobacteria	Gammaproteobacteria	Enterobacteriales	Enterobacteriaceae	Serratia	NA
94cda2930d93f669b9f87cf23de82a93	2.56850036251834	-1.73124523223941	0.268613383165378	-6.44511904745092	0.00000000011550971270683	0.000000000448053891510151	Bacteria	Acidobacteria	Blastocatellia (Subgroup 4)	DS-100	uncultured bacterium	uncultured bacterium	uncultured bacterium
d3b9487855d2ffde10be6ae554ca9cd7	2.05782356667858	-1.12248020526421	0.237237744351537	-4.73145708045903	0.00000222913952914992	0.00000673874745818675	Bacteria	Proteobacteria	Alphaproteobacteria	Rhodospirillales	Rhodospirillaceae	uncultured	NA
015d9faa8efd37e030d1a6707932cd6d	2.12914800125279	-1.13246875505193	0.24115322151269	-4.69605484823407	0.00000265234348761035	0.00000796569825200624	Bacteria	Proteobacteria	Alphaproteobacteria	Rhodospirillales	Rhodospirillaceae	uncultured	NA
5f6c5a807ae337ec7df3d94fcd85f8bf	3.00574806436983	-2.09877838436167	0.279118275042975	-7.51931554477587	0.0000000000000550637435564373	0.000000000000272062259829924	Bacteria	Proteobacteria	Alphaproteobacteria	Elsterales	uncultured	NA	NA
9895deb88d4b1588e253b5df655063a7	12.5127517098092	-3.67708048111403	0.31987366444103	-11.4954148774318	0.00000000000000000000000000000139111030384489	0.0000000000000000000000000000163901329388904	Bacteria	Proteobacteria	Alphaproteobacteria	Elsterales	uncultured	NA	NA
fa39049d09c2306de1b40a5a209fd06c	62.2009649973022	-6.17355679955037	0.392380464214646	-15.7335987965324	0.0000000000000000000000000000000000000000000000000000000890052433398591	0.0000000000000000000000000000000000000000000000000000029212792367618	Bacteria	Proteobacteria	Alphaproteobacteria	Elsterales	uncultured	NA	NA
086be43e9cbdfa5a75bb6cb68332b0ca	14.1936109533494	1.59377915935447	0.37249942944982	4.27860832353079	0.0000188065460832245	0.0000522151536268377	Bacteria	Proteobacteria	Alphaproteobacteria	Azospirillales	Azospirillaceae	Azospirillum	NA
31dcf55a9fac5c4abc24891a3be3d1a9	11.7599633376182	-4.47471262911303	0.331657388721087	-13.4919732871567	0.0000000000000000000000000000000000000000174370282288341	0.000000000000000000000000000000000000000308165941198048	Bacteria	Proteobacteria	Alphaproteobacteria	Dongiales	Dongiaceae	Dongia	NA
9758d97d9cafe90dd00424345dd375d1	99.6367926137122	-7.48645749420376	0.389081204923704	-19.241375320794	0.000000000000000000000000000000000000000000000000000000000000000000000000000000000166725441473708	0.0000000000000000000000000000000000000000000000000000000000000000000000000000000218886686734768	Bacteria	Proteobacteria	Alphaproteobacteria	Dongiales	Dongiaceae	Dongia	NA
2892e394a55af3caf33655a1ca325bb2	14.4042354811045	-2.50479392472858	0.344547562007532	-7.26980597434564	0.000000000000360004206069442	0.0000000000016625319868232	Bacteria	Proteobacteria	Alphaproteobacteria	Acetobacterales	Acetobacteraceae	NA	NA
0a56e0b6da804b44dcdb045b2afdf40c	2.7836859895292	-1.58815653092646	0.255331909529814	-6.21996887835524	0.000000000497253501703916	0.00000000186520803292204	Bacteria	Proteobacteria	Alphaproteobacteria	Reyranellales	Reyranellaceae	Reyranella	NA
96dd88337d086ac0400d0404650680f6	2.31165864297298	-1.28754402388844	0.252281323524854	-5.10360420620511	0.0000003332448742648	0.00000106708027682701	Bacteria	Proteobacteria	Alphaproteobacteria	Reyranellales	Reyranellaceae	Reyranella	uncultured proteobacterium
953b4497b27c1f16fa81eadc7576d679	2.10634270311449	-1.37634013083546	0.244910782075714	-5.61976128274321	0.0000000191221486908358	0.0000000658174331343748	Bacteria	Proteobacteria	Alphaproteobacteria	Reyranellales	Reyranellaceae	Reyranella	NA
023dd298e133dd35276a5ae0f985abd2	3.02286775124893	-1.17363224432147	0.306461373544494	-3.82962534804103	0.000128338498853147	0.000333172543632887	Bacteria	Proteobacteria	Alphaproteobacteria	Reyranellales	Reyranellaceae	Reyranella	NA
02bdfddfda6501e1b042fa75b6d41f3b	5.77205098008528	-2.22102300014336	0.285573756835218	-7.77740582593149	0.00000000000000740268381297846	0.0000000000000386537865007228	Bacteria	Proteobacteria	Alphaproteobacteria	Reyranellales	Reyranellaceae	Reyranella	NA
35f4c0fa3cb52309e337a64c181ff56e	2.68541777511786	1.70681653342167	0.286955447367872	5.94801927991827	0.00000000271406633038388	0.00000000978128218675601	Bacteria	Proteobacteria	Alphaproteobacteria	Sphingomonadales	Sphingomonadaceae	Sphingomonas	NA
dd55dbe6f09434166f2bdbd9e11813a7	4.46999664776124	3.02637986960437	0.320601704778939	9.43968738934536	0.00000000000000000000373893215334899	0.0000000000000000000281645790895715	Bacteria	Proteobacteria	Alphaproteobacteria	Sphingomonadales	Sphingomonadaceae	Sphingomonas	NA
9fad27474da0aace8ddede12ebdba2ea	87.4770418408851	7.76452626487858	0.331292163659189	23.4370960638423	0.000000000000000000000000000000000000000000000000000000000000000000000000000000000000000000000000000000000000000000000000178985852915147	0.0000000000000000000000000000000000000000000000000000000000000000000000000000000000000000000000000000000000000000000000548293329430067	Bacteria	Proteobacteria	Alphaproteobacteria	Sphingomonadales	Sphingomonadaceae	Sphingomonas	NA
8e975dffb6326a77b8958df881c9fb3c	2.5915751685494	2.51151221772155	0.287500450650977	8.73568097731611	0.00000000000000000242192611963015	0.0000000000000000150388520536494	Bacteria	Proteobacteria	Alphaproteobacteria	Sphingomonadales	Sphingomonadaceae	Sphingomonas	NA
5127e04dde682b013e8923c854134898	34.3501974595794	6.71947838831741	0.365299474193499	18.3944376135568	0.00000000000000000000000000000000000000000000000000000000000000000000000000145563291544515	0.000000000000000000000000000000000000000000000000000000000000000000000000133772664929409	Bacteria	Proteobacteria	Alphaproteobacteria	Sphingomonadales	Sphingomonadaceae	Sphingomonas	NA
aa66fa343a6c20a322c0fb321e91e8d4	54.5938836596681	-3.76584011376008	0.33885312656649	-11.1134878757601	0.000000000000000000000000000107862440514401	0.00000000000000000000000000115262305619458	Bacteria	Proteobacteria	Alphaproteobacteria	Sphingomonadales	Sphingomonadaceae	Sphingomonas	NA
468d1b85063532bdf6c75fbb623df4e9	5.90058509517973	-1.35183976985582	0.326785474970908	-4.13678046729638	0.0000352212785111123	0.0000949218620284816	Bacteria	Proteobacteria	Alphaproteobacteria	Sphingomonadales	Sphingomonadaceae	Sphingomonas	NA
724da152996db76483e1eb8f27725623	1.51704748298604	1.20488499355254	0.254738064409403	4.72989773376037	0.00000224632963465448	0.00000676844896474578	Bacteria	Proteobacteria	Alphaproteobacteria	Sphingomonadales	Sphingomonadaceae	Novosphingobium	NA
9dd5541ac435fe95d45dfd10c6efc6ce	4.60705097375093	-1.38200754814306	0.299111868417834	-4.62037014931321	0.00000383056025031887	0.000011211098312239	Bacteria	Proteobacteria	Alphaproteobacteria	Sphingomonadales	Sphingomonadaceae	Porphyrobacter	NA
43a3232a0f7927a16c63937ed9ad22a3	1.91295826016514	0.973159137344727	0.269183611155571	3.61522431907009	0.000300087664881623	0.000751445678545536	Bacteria	Proteobacteria	Alphaproteobacteria	Sphingomonadales	Sphingomonadaceae	Novosphingobium	NA
ed84a29ba7a689a813e99223d4639c2c	17.6631327817442	-4.17977990999124	0.344843221182645	-12.1208121640223	0.000000000000000000000000000000000819430565192918	0.0000000000000000000000000000000110743630795925	Bacteria	Proteobacteria	Alphaproteobacteria	Sphingomonadales	Sphingomonadaceae	Sphingobium	NA
ad4bfaa4d919f732d19afb8a86fda936	2.16733715160375	-1.46930794593931	0.280802705511131	-5.23252773959141	0.000000167207550399328	0.000000548799067203509	Bacteria	Proteobacteria	Alphaproteobacteria	Sphingomonadales	Sphingomonadaceae	Sphingobium	NA
fb1423592afa0839010c8b07afd87ba1	2.52520897503295	-1.57427344901778	0.248236435451534	-6.34183070730222	0.000000000227050741519801	0.000000000865807599405382	Bacteria	Proteobacteria	Alphaproteobacteria	Rhizobiales	KF-JG30-B3	NA	NA
1795aafbda4d8f6323244aaf94671a34	5.79879125574907	-2.71065574068288	0.318503287514401	-8.51060521803976	0.0000000000000000173027811535715	0.000000000000000105306330332001	Bacteria	Proteobacteria	Alphaproteobacteria	Micropepsales	Micropepsaceae	uncultured	Rhizobiales bacterium WWH35
4c907f1b18721854dbd6bf6b8a20bd26	1.7364459489293	-1.0255989007231	0.254963007857448	-4.02254001214373	0.0000575738695838098	0.000153363438108757	Bacteria	Proteobacteria	Alphaproteobacteria	Micropepsales	Micropepsaceae	uncultured	NA
aaf954299afd5c6d57649534dc1bda74	1.77918492720606	-1.04758431507418	0.250667346767699	-4.17918140748106	0.0000292560252751821	0.0000800187119877748	Bacteria	Proteobacteria	Alphaproteobacteria	Micropepsales	Micropepsaceae	uncultured	NA
ec87436d598fa6a078fc1cc3be75a256	2.50376452126603	-1.61371258445161	0.248086797626397	-6.50462902456324	0.0000000000778853434389721	0.000000000307195839572598	Bacteria	Proteobacteria	Alphaproteobacteria	Micropepsales	Micropepsaceae	uncultured	NA
646ce1f0f312c610b2e94504f3f6a35a	3.06772040072667	-1.90494219905685	0.273040939881645	-6.97676399693973	0.00000000000302056473788942	0.0000000000132185666386685	Bacteria	Proteobacteria	Alphaproteobacteria	Micropepsales	Micropepsaceae	uncultured	NA
05ee5c007ed8b04b269d4eabffe57b64	1.85786326327426	-1.024174757848	0.229630677330898	-4.4600955314527	0.00000819231281309285	0.0000232368378865195	Bacteria	Proteobacteria	Alphaproteobacteria	Rhizobiales	Rhizobiaceae	Allorhizobium-Neorhizobium-Pararhizobium-Rhizobium	NA
7ff6d1765bd4b638501707ae80b9ffa2	10.6899565019382	-3.49822191117443	0.326135576834721	-10.7262812144756	0.00000000000000000000000000766178117211681	0.0000000000000000000000000749061372039931	Bacteria	Proteobacteria	Alphaproteobacteria	Rhizobiales	Rhizobiaceae	Allorhizobium-Neorhizobium-Pararhizobium-Rhizobium	NA
90da2bfd5a8543ae865c96f74b9665bb	2.80421024769902	-1.81361505324355	0.28198797257934	-6.4315333617049	0.000000000126323047959389	0.000000000485735904078153	Bacteria	Proteobacteria	Alphaproteobacteria	Caulobacterales	Hyphomonadaceae	SWB02	NA
d7098f48ef37829bae2af478c111b5ae	2.53658794120797	-1.30239901001064	0.258171234703166	-5.04471000229007	0.000000454209727642232	0.00000143937496449383	Bacteria	Proteobacteria	Alphaproteobacteria	Rhizobiales	Rhizobiales Incertae Sedis	Bauldia	uncultured proteobacterium
ed3bf9ebadc7c48350ed65bb92f9b625	4.8525550345874	-2.43382570801186	0.294808815383637	-8.25560695952969	0.000000000000000151132209401647	0.000000000000000896067744774927	Bacteria	Proteobacteria	Alphaproteobacteria	Caulobacterales	Caulobacteraceae	NA	NA
577cad5e13177a4bd621578ae16a230a	4.36996043165831	-1.87540351077407	0.287234916714293	-6.52916272237021	0.0000000000661383661891016	0.000000000263121898388677	Bacteria	Proteobacteria	Alphaproteobacteria	Caulobacterales	Caulobacteraceae	NA	NA
69d0ef0e534754f721273ca9db68cb1f	11.2898476999472	-3.17796856555619	0.261450456493629	-12.1551463637763	0.000000000000000000000000000000000538652342672534	0.00000000000000000000000000000000738838064053819	Bacteria	Proteobacteria	Alphaproteobacteria	Caulobacterales	Caulobacteraceae	Phenylobacterium	NA
9231347f303ff783cac6ff5da2d9d716	2.70353558988601	-2.23127313999825	0.273617803023573	-8.15470746180218	0.000000000000000350026081888405	0.00000000000000202310672487701	Bacteria	Proteobacteria	Alphaproteobacteria	Caulobacterales	Caulobacteraceae	Caulobacter	NA
022b79f3289e8ab3bc7f76d424780ef7	3.92328460333591	-2.63693553782677	0.279580754981353	-9.43174911306984	0.000000000000000000004033065561675	0.0000000000000000000301332296843848	Bacteria	Proteobacteria	Alphaproteobacteria	Caulobacterales	Caulobacteraceae	NA	NA
0ae47600f2b4c31487b5299f6572f8db	5.36166401154848	3.67409034059489	0.33420749574542	10.9934408634377	0.000000000000000000000000000410954231716064	0.00000000000000000000000000424344875221419	Bacteria	Proteobacteria	Alphaproteobacteria	Caulobacterales	Caulobacteraceae	Caulobacter	NA
747eb885e5a1161cce494a8e633b8c7d	2.43323195909171	-1.74519276008689	0.268730387609894	-6.49421442661824	0.0000000000834677945746719	0.000000000326412354102653	Bacteria	Proteobacteria	Alphaproteobacteria	Caulobacterales	Caulobacteraceae	NA	NA
9cb16ad3d0c282b326d687159f487730	16.745395922387	-5.25612217171898	0.306732287417915	-17.1358620768789	0.00000000000000000000000000000000000000000000000000000000000000000801560064670237	0.000000000000000000000000000000000000000000000000000000000000000433313940842322	Bacteria	Proteobacteria	Alphaproteobacteria	Caulobacterales	Caulobacteraceae	Asticcacaulis	Asticcacaulis solisilvae
323563c29bb6767d34cada96af4d5e5c	16.1984017451818	-5.25917695366674	0.339450310798405	-15.493215903373	0.00000000000000000000000000000000000000000000000000000385514436749025	0.000000000000000000000000000000000000000000000000000118095922457451	Bacteria	Proteobacteria	Alphaproteobacteria	Caulobacterales	Caulobacteraceae	Asticcacaulis	NA
2d33c43c84ace76d40b6ff06bda7e1d1	22.5843326861057	6.08824809244012	0.35842333985876	16.9861931838458	0.000000000000000000000000000000000000000000000000000000000000000103918630202449	0.00000000000000000000000000000000000000000000000000000000000000530562339755835	Bacteria	Proteobacteria	Alphaproteobacteria	Caulobacterales	Caulobacteraceae	Brevundimonas	NA
02357ee2bea058b964eda94bcb75762f	23.0159293337745	5.25869347110201	0.341781036500077	15.3861475901423	0.0000000000000000000000000000000000000000000000000000202749632290948	0.000000000000000000000000000000000000000000000000000582271600235568	Bacteria	Proteobacteria	Alphaproteobacteria	Rhizobiales	Beijerinckiaceae	Methylobacterium	NA
fd458f8e96bb7320b712bd6445cee400	1.77011782828304	1.05424215139339	0.24981609761157	4.22007293153939	0.0000244223297293173	0.0000671979671294689	Bacteria	Proteobacteria	Alphaproteobacteria	Rhizobiales	Beijerinckiaceae	Methylobacterium	NA
68bce78a12cfe300f46565cbc58422da	1.62737844465105	0.858911840806392	0.240815613129242	3.56667837955102	0.000361534744277049	0.000897974135109751	Bacteria	Proteobacteria	Alphaproteobacteria	Rhizobiales	Beijerinckiaceae	Methylobacterium	NA
0e117d6e31003cdbf2c152684f633451	23.8209047364996	4.49922164174212	0.361216462916409	12.4557491245445	0.0000000000000000000000000000000000130123866681006	0.000000000000000000000000000000000192877150773943	Bacteria	Proteobacteria	Alphaproteobacteria	Rhizobiales	Beijerinckiaceae	Methylobacterium	NA
c11b769c8c217d2d6cef09ad73f78f55	4.92028313038416	-1.74405608132536	0.30479046554527	-5.72214776536807	0.0000000105185759883774	0.0000000363404937342815	Bacteria	Proteobacteria	Alphaproteobacteria	Rhizobiales	Beijerinckiaceae	Microvirga	NA
560dfda31003c1078ac7bd9f3d218c76	17.5176106141041	5.38772354923914	0.352228293152736	15.2961123622823	0.0000000000000000000000000000000000000000000000000000811621469514017	0.000000000000000000000000000000000000000000000000002193765089657	Bacteria	Proteobacteria	Alphaproteobacteria	Rhizobiales	Beijerinckiaceae	Methylobacterium	NA
ff36c4a97a9ef79126bd65c7392b02e9	1.98270128336235	-1.19512254180196	0.25557316973712	-4.67624415751954	0.00000292176714405835	0.00000871787014736889	Bacteria	Proteobacteria	Alphaproteobacteria	Rhizobiales	Labraceae	Labrys	NA
65957cdaa5e18284d8d21286eeceb3d6	3.8265896319319	-1.45284064258172	0.282607076360578	-5.14085019133787	0.000000273498059872539	0.00000088191128779952	Bacteria	Proteobacteria	Alphaproteobacteria	Rhizobiales	Methyloligellaceae	uncultured	NA
f701ea4211d0ac1b193a4eae9cc58d28	1.97223828575493	-0.990331667075572	0.23294207711528	-4.25140738564578	0.0000212431354473454	0.00005862595037871	Bacteria	Proteobacteria	Alphaproteobacteria	Rhizobiales	Rhizobiales Incertae Sedis	Bauldia	NA
37552ca16917762d50eb4875c1f26a95	2.3796568303506	-1.30885959393945	0.269913556105241	-4.84918065185699	0.00000123972480055532	0.00000379769030570113	Bacteria	Proteobacteria	Alphaproteobacteria	Rhizobiales	Rhizobiales Incertae Sedis	Bauldia	NA
8e4ec6a6017739fb481f7cf53d562ac1	15.2339329780588	-1.61572734973697	0.360561699768048	-4.48113970723007	0.00000742454880472515	0.0000212559512509109	Bacteria	Proteobacteria	Alphaproteobacteria	Rhizobiales	Xanthobacteraceae	Pseudolabrys	NA
eb18723bcaec91b40bff6399c5f6b879	1.96975146110905	-1.22174761738541	0.272532684176143	-4.48293980253677	0.00000736217027058377	0.0000211432327458328	Bacteria	Proteobacteria	Alphaproteobacteria	Rhizobiales	Xanthobacteraceae	Pseudolabrys	NA
59eb8b8a766e55f7e59e8d9162289b82	13.985484226955	-3.55164637680313	0.302469269641432	-11.7421726214154	0.0000000000000000000000000000000774703432642541	0.000000000000000000000000000000962097911619588	Bacteria	Proteobacteria	Alphaproteobacteria	Rhizobiales	Xanthobacteraceae	NA	NA
f93d3c93287d583aa23c2ddeaf1115fc	3.97603300790065	-1.71776688162507	0.297691649929154	-5.77028909623052	0.00000000791356514687324	0.0000000274436466791566	Bacteria	Proteobacteria	Alphaproteobacteria	Rhizobiales	Xanthobacteraceae	uncultured	NA
55ab9550c5b155790de8ad1d3b5f4491	12.3209309873819	-3.69016341239316	0.301306738529828	-12.2471984211128	0.00000000000000000000000000000000017390008187506	0.00000000000000000000000000000000245867961912586	Bacteria	Proteobacteria	Alphaproteobacteria	Rhizobiales	Xanthobacteraceae	uncultured	NA
93421c9e1b8c215f05e5d4ceb0a5a628	4.88563737368739	-2.94469659342741	0.307089258975519	-9.58905760250692	0.000000000000000000000888932129725518	0.0000000000000000000072294568780332	Bacteria	Proteobacteria	Alphaproteobacteria	Rhizobiales	Xanthobacteraceae	uncultured	NA
169a779fd79505505a49eb41a9b64e73	4.59906191543003	-2.52226169193368	0.321236583216208	-7.85172618473555	0.00000000000000410349630151681	0.0000000000000220532929888535	Bacteria	Proteobacteria	Alphaproteobacteria	Rhizobiales	Xanthobacteraceae	Pseudolabrys	NA
d403b1468b92e5b2995bceaddbc48a64	100.432665746558	-6.84132617685582	0.386915819632515	-17.6816915456018	0.000000000000000000000000000000000000000000000000000000000000000000000580287862727346	0.0000000000000000000000000000000000000000000000000000000000000000000355523030564287	Bacteria	Proteobacteria	Alphaproteobacteria	Rhizobiales	Xanthobacteraceae	Pseudolabrys	NA
be6f3745790663defdb961c3afd60c63	2.56304819432768	-1.18458011844812	0.285431024476932	-4.15014492772441	0.000033226482767055	0.0000898907056729847	Bacteria	Proteobacteria	Alphaproteobacteria	Rhizobiales	Xanthobacteraceae	uncultured	NA
f966c80f5f419156fef1277a775b72da	8.19706453461537	-2.58809612200486	0.330457668924591	-7.83185371496235	0.00000000000000480728683335873	0.0000000000000253085708941906	Bacteria	Proteobacteria	Alphaproteobacteria	Rhizobiales	Xanthobacteraceae	uncultured	NA
28eeebd215a5851ac890e11b67b411c5	11.1943454758521	-2.88237389274581	0.313183450070415	-9.20346810183535	0.0000000000000000000346579288382158	0.000000000000000000239478470694137	Bacteria	Proteobacteria	Alphaproteobacteria	Rhizobiales	Xanthobacteraceae	NA	NA
ce99eb705f7740babaa33cfa4663349e	9.55895763561003	-2.95741951840455	0.333808437230502	-8.85963081982372	0.000000000000000000802798495165224	0.00000000000000000526979869326315	Bacteria	Proteobacteria	Alphaproteobacteria	Rhizobiales	Xanthobacteraceae	uncultured	NA
653a386f271bfc21e33d46ca3d2b21e5	103.51544101062	-4.61512000934299	0.318339369221116	-14.4974843062448	0.0000000000000000000000000000000000000000000000125671941958343	0.000000000000000000000000000000000000000000000281689060145651	Bacteria	Proteobacteria	Alphaproteobacteria	Rhizobiales	Xanthobacteraceae	Bradyrhizobium	NA
6334cabe42d3d2dba3a2839c3d60403f	30.8456475685151	-5.48074680595758	0.384552834039022	-14.2522595618199	0.000000000000000000000000000000000000000000000434007788699076	0.00000000000000000000000000000000000000000000906484449578298	Bacteria	Proteobacteria	Alphaproteobacteria	Rhizobiales	Xanthobacteraceae	Bradyrhizobium	NA
c750b833de1c76923314d431478f3dda	80.1880173206559	-5.23235766919018	0.34690296324331	-15.0830584445608	0.00000000000000000000000000000000000000000000000000209342581517919	0.0000000000000000000000000000000000000000000000000534405090041577	Bacteria	Proteobacteria	Alphaproteobacteria	Rhizobiales	Xanthobacteraceae	NA	NA
0e4d5a753eba24ee2ab9526abc0eb8cd	1.86565456939341	-1.10583543568433	0.238167902966551	-4.64309179327006	0.00000343233763693262	0.0000101425025348588	Bacteria	Proteobacteria	Alphaproteobacteria	Rhizobiales	Xanthobacteraceae	Rhodopseudomonas	NA
88e42a598649b2bf3c15486139847e68	2.26590965207407	-1.42530286456268	0.308808010942779	-4.6154983486707	0.00000392153159398633	0.000011440912809122	Bacteria	Proteobacteria	Alphaproteobacteria	Rhizobiales	Xanthobacteraceae	NA	NA
da443f436f8e57bb1ce3c41052e55153	4.09990557139731	-1.5721730540814	0.270117596856718	-5.82032815476048	0.00000000587322008209176	0.0000000206800354614648	Bacteria	Proteobacteria	Alphaproteobacteria	Rhizobiales	Xanthobacteraceae	NA	NA
08775dccae9e561c12d94ce427d715ba	5.64912081195542	-2.81712444875714	0.313088232273594	-8.99786117255082	0.000000000000000000230157606152376	0.00000000000000000153271623227561	Bacteria	Proteobacteria	Alphaproteobacteria	Rhizobiales	Xanthobacteraceae	NA	NA
879fd92a62c595cbdc922ae1cd6adcaa	3.54453536453854	-1.81024819832535	0.277114399917382	-6.53249415716056	0.0000000000646833212737487	0.00000000025845205326337	Bacteria	Proteobacteria	Alphaproteobacteria	Rhizobiales	Rhizobiales Incertae Sedis	Nordella	NA
642a83f7510d26bd4141a44a855be95a	4.31765538755164	-2.04429034670324	0.278718369281093	-7.33460931181588	0.000000000000222369207416655	0.00000000000104798616213285	Bacteria	Proteobacteria	Alphaproteobacteria	Rhizobiales	Rhizobiales Incertae Sedis	Nordella	Nordella oligomobilis
4e96ca428de3410650d91805e4e4f1f1	104.897027228369	-7.11581123706119	0.278677446803704	-25.5342200047981	0.0000000000000000000000000000000000000000000000000000000000000000000000000000000000000000000000000000000000000000000000000000000000000000000000082212230243048	0.00000000000000000000000000000000000000000000000000000000000000000000000000000000000000000000000000000000000000000000000000000000000000000000377765197966806	Bacteria	Proteobacteria	Alphaproteobacteria	Rhizobiales	Devosiaceae	Devosia	NA
844ea6c43f8d7eda0a86db8935f1dc01	10.8354840040478	-4.12050092715041	0.344832713018104	-11.9492750298725	0.00000000000000000000000000000000654940558332535	0.0000000000000000000000000000000835958851538333	Bacteria	Proteobacteria	Alphaproteobacteria	Rhizobiales	Devosiaceae	Devosia	NA
736976edca4c2b1f7cb62d5de9db0b24	4.82895590454315	-2.68248558326069	0.291785703491698	-9.19334138431156	0.0000000000000000000380824096709112	0.000000000000000000261177123041547	Bacteria	Proteobacteria	Alphaproteobacteria	Rhizobiales	Devosiaceae	Devosia	NA
2529a3b4760a821b0ccbe27dfecaa0c9	7.94413486026873	-2.65826207929791	0.320285774445576	-8.29965702941204	0.000000000000000104412377776686	0.000000000000000627156700501796	Bacteria	Proteobacteria	Alphaproteobacteria	Rhizobiales	Methyloligellaceae	uncultured	NA
fb8941cfb1298bee1e78b5962260da77	10.8171730785158	-2.5123718480938	0.364904309770957	-6.88501555290145	0.00000000000577812217789776	0.0000000000245837698217039	Bacteria	Proteobacteria	Alphaproteobacteria	Rhizobiales	Hyphomicrobiaceae	Pedomicrobium	NA
f4683ab03994f79618c11e853fc4e1ba	1.9024092682028	-1.101607603998	0.250690778322743	-4.39428849903594	0.0000111136143931827	0.0000313294835194323	Bacteria	Proteobacteria	Alphaproteobacteria	Rhizobiales	Hyphomicrobiaceae	Hyphomicrobium	NA
b4a4f260bd6ee848ea394f8b764569bd	2.04729554182961	-1.37398462888269	0.238040832064042	-5.77205438650557	0.00000000783108297400456	0.0000000272604744435992	Bacteria	Proteobacteria	Alphaproteobacteria	Rhizobiales	Hyphomicrobiaceae	Hyphomicrobium	NA
b7fce796300b860c43108ebc8ba7ab27	3.21725174482541	-1.84200318797782	0.281354965483777	-6.5469012953462	0.0000000000587431598990934	0.000000000235742200643086	Bacteria	Proteobacteria	Alphaproteobacteria	Rhizobiales	Methyloligellaceae	uncultured	uncultured Hyphomicrobiaceae bacterium
28e2a83419c30a4589f8d2b82a980aa8	9.98119204223756	-2.42555804734079	0.276690486262209	-8.76632254367495	0.000000000000000001845966953816	0.00000000000000001169961124522	Bacteria	Proteobacteria	Alphaproteobacteria	Rhizobiales	Methyloligellaceae	uncultured	NA
9e12a83e265ff63168313ce1082d8f27	1.92567854255701	1.79465248932715	0.260513351939429	6.88890790420761	0.0000000000056222320311665	0.0000000000240317731936838	Bacteria	Proteobacteria	Alphaproteobacteria	Rhizobiales	Hyphomicrobiaceae	Hyphomicrobium	NA
ad6d408e14d4afabd9a855d01ff1c8b5	3.92701483790422	-2.18949171772272	0.283429253059229	-7.72500260326052	0.0000000000000111851057478447	0.0000000000000574252077221747	Bacteria	Proteobacteria	Alphaproteobacteria	Rhizobiales	Rhizobiaceae	NA	NA
2f276f6e58e6818619ed2717ab67200f	26.1787609279786	6.32658839946235	0.373840994008443	16.9232066596727	0.000000000000000000000000000000000000000000000000000000000000000303449556919863	0.0000000000000000000000000000000000000000000000000000000000000139435071404677	Bacteria	Proteobacteria	Alphaproteobacteria	Rhizobiales	Rhizobiaceae	NA	NA
5fefdffa17ec0e0e300b225fa16f3872	3.80915388210244	3.25181438902877	0.313545401798683	10.3711117126082	0.00000000000000000000000033559749420156	0.00000000000000000000000314708262419626	Bacteria	Proteobacteria	Alphaproteobacteria	Rhizobiales	Rhizobiaceae	NA	NA
d80bf2a86d243a6217e7f25b1f700cd6	1.53048985027947	1.15180253365491	0.245385553534777	4.69384817917438	0.00000268113045554268	0.00000802592471870921	Bacteria	Proteobacteria	Alphaproteobacteria	Rhizobiales	Rhizobiaceae	Aureimonas	NA
296ee884fa31386054b980eea190fc36	3.43997691520243	-2.66155259205773	0.285164612009595	-9.33339018927134	0.0000000000000000000102537531344792	0.000000000000000000072747374359359	Bacteria	Proteobacteria	Alphaproteobacteria	Rhizobiales	Rhizobiaceae	Allorhizobium-Neorhizobium-Pararhizobium-Rhizobium	NA
68cee33877840ff76a5ae275b950fa56	10.8635334982501	-2.10637212807602	0.281464020855847	-7.48362835744041	0.0000000000000722982215927083	0.000000000000349695082335258	Bacteria	Proteobacteria	Alphaproteobacteria	Rhizobiales	Rhizobiaceae	Allorhizobium-Neorhizobium-Pararhizobium-Rhizobium	NA
01fae3653643d20ee1106d85f17b67a9	67.6316711891081	5.38958673401679	0.378576246088676	14.2364630367071	0.000000000000000000000000000000000000000000000544121293036866	0.0000000000000000000000000000000000000000000111121659622418	Bacteria	Proteobacteria	Alphaproteobacteria	Rhizobiales	Rhizobiaceae	Allorhizobium-Neorhizobium-Pararhizobium-Rhizobium	NA
a6df59b17a38a9331a1d34449b849cf5	17.4730358094261	-4.14646128794485	0.26692172732798	-15.5343715532378	0.0000000000000000000000000000000000000000000000000000020305302166593	0.0000000000000000000000000000000000000000000000000000643468023831	Bacteria	Proteobacteria	Alphaproteobacteria	Rhizobiales	Rhizobiaceae	Mesorhizobium	NA
57da8638ffe6aee9e61eb958f222b369	13.2106632798459	-4.58631907264302	0.282598171806316	-16.2291179851876	0.0000000000000000000000000000000000000000000000000000000000313938040387624	0.00000000000000000000000000000000000000000000000000000000120212107965094	Bacteria	Proteobacteria	Alphaproteobacteria	Rhizobiales	Rhizobiaceae	Mesorhizobium	NA
e6ea923f7f7695629ded9817f58193c0	3.20429623097188	2.93399529178491	0.304917127467381	9.62227119268258	0.000000000000000000000643933692278182	0.00000000000000000000537977330185136	Bacteria	Proteobacteria	Alphaproteobacteria	Rhizobiales	Rhizobiaceae	Allorhizobium-Neorhizobium-Pararhizobium-Rhizobium	NA
