# Supplementary material for: Effects of Inbreeding on Microbial Community Diversity of Zea mays
Source: Microorganisms. 2023 Mar 29;11(4):879. doi: 10.3390/microorganisms11040879 (PMC10145435; doi:10.3390/microorganisms11040879)
Supplement: Supplementary file 1 [file microorganisms-11-00879-s001.zip › DatasetS2_DiffAbunTables/Stalks_IvsH_ASV.csv]

	baseMean	log2FoldChange	lfcSE	stat	pvalue	padj	Kingdom	Phylum	Class	Order	Family	Genus	Species
82602f53725970c69e0ac88ce6a1a26c	11.0441176470588	-3.92145043634458	0.564934075142041	-6.94143017547422	0.00000000000388150071291768	0.00000000025035679598319	Bacteria	Bacteroidetes	Bacteroidia	Cytophagales	Spirosomaceae	Spirosoma	Spirosoma oryzae
4af59c26cb185ab7f2536a5567902f70	2.92647058823529	-2.16992414095446	0.476130672033264	-4.55741305572279	0.00000517875165805329	0.0000835073704861093	Bacteria	Bacteroidetes	Bacteroidia	Sphingobacteriales	Sphingobacteriaceae	Mucilaginibacter	NA
183acc20a7b6fc96fd9746fed729cdd4	10.4264705882353	2.44126885993527	0.601629224230848	4.05776308997673	0.0000495449893979689	0.000553733289942809	Bacteria	Bacteroidetes	Bacteroidia	Chitinophagales	Chitinophagaceae	Terrimonas	NA
bb0fd7993f0a3afdad679cf38eb8e827	4.44117647058824	-2.48308163187038	0.510382909954986	-4.86513475165025	0.00000114378852661931	0.0000245914533223151	Bacteria	Bacteroidetes	Bacteroidia	Flavobacteriales	Crocinitomicaceae	Fluviicola	NA
b1b7cd054c32914342cccf7132c23347	2.20588235294118	1.90046387497728	0.487399816648153	3.89918873594734	0.0000965155225289621	0.000949190770872061	Bacteria	Planctomycetes	Planctomycetacia	Isosphaerales	Isosphaeraceae	Aquisphaera	NA
33f15fcf2fb7bd097ed5c883f76831f8	6.32352941176471	-2.98068497115989	0.532944028800204	-5.59286681168037	0.0000000223350625097482	0.000000576244612751503	Bacteria	Actinobacteria	Actinobacteria	Propionibacteriales	Nocardioidaceae	Nocardioides	NA
3f60c76f601f7227c9027491c1afbeb9	33.7205882352941	-2.59400448798862	0.667975380330605	-3.88338337665192	0.000103012951877588	0.000949190770872061	Bacteria	Actinobacteria	Actinobacteria	Micrococcales	Microbacteriaceae	NA	NA
e38dbf9874a8606f5a7535bf6d69ddbd	2.26470588235294	-1.95108968876571	0.455940397940262	-4.27926478456366	0.000018751168296235	0.000268766745579369	Bacteria	Firmicutes	Bacilli	Lactobacillales	Lactobacillaceae	Lactobacillus	Lactobacillus iners AB-1
3aa802f5a43ec631791da0e7b968d509	11.3382352941176	2.50325734320549	0.618291665792297	4.04866745211218	0.000051510073483052	0.000553733289942809	Bacteria	Proteobacteria	Gammaproteobacteria	Pseudomonadales	Pseudomonadaceae	Pseudomonas	NA
df31d8e10878ccd07a66a11c1a6cfb9d	2.36764705882353	2.03562343624754	0.482284612878002	4.22079283039966	0.0000243444591531786	0.000314043523076004	Bacteria	Proteobacteria	Gammaproteobacteria	Betaproteobacteriales	Burkholderiaceae	Burkholderia-Caballeronia-Paraburkholderia	NA
acffe5578c284a668ea4bd9a8a44088c	32.3235294117647	-5.47370104325355	0.667968743800406	-8.19454666712539	0.000000000000000251539366717815	0.0000000000000324485783065982	Bacteria	Proteobacteria	Gammaproteobacteria	Betaproteobacteriales	Burkholderiaceae	NA	NA
68cee33877840ff76a5ae275b950fa56	4.16176470588235	3.02974649693702	0.528603441223502	5.73160570034201	0.00000000994843224687453	0.000000320836939961703	Bacteria	Proteobacteria	Alphaproteobacteria	Rhizobiales	Rhizobiaceae	Allorhizobium-Neorhizobium-Pararhizobium-Rhizobium	NA
81bb8404ca2cdd21931355a8c884e197	6.70588235294118	3.51657457505195	0.544498342271283	6.4583751722423	0.00000000010583310666304	0.00000000455082358651071	Bacteria	Proteobacteria	Alphaproteobacteria	Rhizobiales	Rhizobiaceae	Allorhizobium-Neorhizobium-Pararhizobium-Rhizobium	NA
e6ea923f7f7695629ded9817f58193c0	4.83823529411765	-2.50985973398214	0.532752065041789	-4.71112154916803	0.00000246357240151658	0.0000454001199708055	Bacteria	Proteobacteria	Alphaproteobacteria	Rhizobiales	Rhizobiaceae	Allorhizobium-Neorhizobium-Pararhizobium-Rhizobium	NA
