# Supplementary material for: Effects of Inbreeding on Microbial Community Diversity of Zea mays
Source: Microorganisms. 2023 Mar 29;11(4):879. doi: 10.3390/microorganisms11040879 (PMC10145435; doi:10.3390/microorganisms11040879)
Supplement: Supplementary file 1 [file microorganisms-11-00879-s001.zip › DatasetS3_PicrustTables/rhizo_IvH_raw.tsv]

baseMean	log2FoldChange	lfcSE	stat	pvalue	padj	Functional_Group
nthA; nitrile hydratase subunit alpha	3746.25710911126	-0.288553871195099	0.0617003334803526	-4.67669872946447	2.91530069115369e-06	0.000827837422187977	nthA; nitrile hydratase subunit alpha
E5.5.1.7; chloromuconate cycloisomerase	8.9830764356408	2.62775200549502	0.376919383788774	6.97165526240913	3.13233363464057e-12	8.96030824686192e-09	E5.5.1.7; chloromuconate cycloisomerase
entD; enterobactin synthetase component D	63.0381918901505	2.27141530326308	0.46967964185446	4.83609486307462	1.32414747129959e-06	0.000423009944268915	entD; enterobactin synthetase component D
rubB, alkT; rubredoxin---NAD+ reductase	204.757975221274	0.618659183542199	0.125010885035708	4.94884252171709	7.46561181579694e-07	0.000260176571780523	rubB, alkT; rubredoxin---NAD+ reductase
cho; excinuclease Cho	103.855017511276	1.50863264945803	0.304007950006912	4.96247762410072	6.95995867971152e-07	0.00025410477713023	cho; excinuclease Cho
cyaC, hlyC, rtxC; cytolysin-activating lysine-acyltransferase	44.2891341077363	1.51813001517388	0.301753773261048	5.03102247493867	4.8787094648499e-07	0.000207805919261134	cyaC, hlyC, rtxC; cytolysin-activating lysine-acyltransferase
E2.7.11.-; protein-serine/threonine kinase	6.91357500034611	2.07151415704596	0.424125514326294	4.88420075443109	1.03849226872694e-06	0.000346179140188235	E2.7.11.-; protein-serine/threonine kinase
K09980; uncharacterized protein	48.2650331118119	1.78300287102812	0.294338623899704	6.05765851387441	1.38117213714699e-09	8.14572828885073e-07	K09980; uncharacterized protein
phnO; aminoalkylphosphonate N-acetyltransferase	2.49226567742649	1.55510961795093	0.335405996469123	4.63649915124308	3.54359649603549e-06	0.000970312654825148	phnO; aminoalkylphosphonate N-acetyltransferase
traF; conjugal transfer pilus assembly protein TraF	59.1197468992351	1.42655748887041	0.297088893350974	4.80178667327396	1.57256174112857e-06	0.00046372426420126	traF; conjugal transfer pilus assembly protein TraF
traN; conjugal transfer mating pair stabilization protein TraN	64.0495067066645	1.45524792500714	0.277615778039233	5.24194963011605	1.5888874886372e-07	7.61375023461339e-05	traN; conjugal transfer mating pair stabilization protein TraN
traE; conjugal transfer pilus assembly protein TraE	60.3861301193322	1.98466136805033	0.33559405902541	5.91387515563874	3.34151196943818e-09	1.82995516212018e-06	traE; conjugal transfer pilus assembly protein TraE
traA; conjugal transfer pilus assembly protein TraA	18.2420265439334	2.77881267516006	0.399496661204584	6.95578447835143	3.50605513767911e-12	8.96030824686192e-09	traA; conjugal transfer pilus assembly protein TraA
traH; conjugative transfer pilus assembly protein TraH	59.115153138569	1.42701444457928	0.297090573808902	4.80329761487883	1.5607363522828e-06	0.00046372426420126	traH; conjugative transfer pilus assembly protein TraH
TTN; titin	2.25933608938435	1.59734544279912	0.318415206505763	5.01654886501223	5.26079007618298e-07	0.000212286723758394	TTN; titin
dsdC; LysR family transcriptional regulator, D-serine deaminase activator	27.2382374567137	2.85802363377933	0.540400168658407	5.28871713877261	1.23177203006528e-07	6.29599743634034e-05	dsdC; LysR family transcriptional regulator, D-serine deaminase activator
zntR; MerR family transcriptional regulator, Zn(II)-responsive regulator of zntA	30.6421249874398	2.061849741255	0.29922062173382	6.89073409883218	5.55052033463846e-12	1.06389598514183e-08	zntR; MerR family transcriptional regulator, Zn(II)-responsive regulator of zntA
nicC; 6-hydroxynicotinate 3-monooxygenase	22.6160054103578	1.36759118517787	0.273374016340109	5.00263779084413	5.65511338405898e-07	0.000216788771577901	nicC; 6-hydroxynicotinate 3-monooxygenase
linA; gamma-hexachlorocyclohexane dehydrochlorinase	8.41623454631292	2.70990831961995	0.402485819016568	6.73292869359056	1.66281565811738e-11	1.34075663647973e-08	linA; gamma-hexachlorocyclohexane dehydrochlorinase
linC; 2,5-dichloro-2,5-cyclohexadiene-1,4-diol dehydrogenase 1	30.4290826913067	3.11124871314013	0.464434694041771	6.69900150237334	2.09848436647408e-11	1.34075663647973e-08	linC; 2,5-dichloro-2,5-cyclohexadiene-1,4-diol dehydrogenase 1
linX; 2,5-dichloro-2,5-cyclohexadiene-1,4-diol dehydrogenase 2	16.8291407131391	2.94261007454851	0.432861355021613	6.79804293086313	1.06049857366874e-11	1.34075663647973e-08	linX; 2,5-dichloro-2,5-cyclohexadiene-1,4-diol dehydrogenase 2
linD; 2,5-dichlorohydroquinone reductive dechlorinase	23.1407191452	3.05145836444583	0.449329416999862	6.79113863681613	1.11251949457353e-11	1.34075663647973e-08	linD; 2,5-dichlorohydroquinone reductive dechlorinase
linE; hydroquinone 1,2-dioxygenase	30.4396662508095	3.11181536264033	0.464435219873729	6.70021400075209	2.08114536555065e-11	1.34075663647973e-08	linE; hydroquinone 1,2-dioxygenase
pcpA; 2,6-dichloro-p-hydroquinone 1,2-dioxygenase	30.4396662508095	3.11181536264033	0.464435219873729	6.70021400075209	2.08114536555065e-11	1.34075663647973e-08	pcpA; 2,6-dichloro-p-hydroquinone 1,2-dioxygenase
tcbC, tfdC; chlorocatechol 1,2-dioxygenase	8.41623454631292	2.70990831961995	0.402485819016568	6.73292869359056	1.66281565811738e-11	1.34075663647973e-08	tcbC, tfdC; chlorocatechol 1,2-dioxygenase
uidR; TetR/AcrR family transcriptional regulator, repressor for uid operon	9.38502936435202	2.79056442137543	0.397017095745298	7.02882684720883	2.08277249474628e-12	8.96030824686192e-09	uidR; TetR/AcrR family transcriptional regulator, repressor for uid operon
todB, tcbAc; benzene/toluene/chlorobenzene dioxygenase ferredoxin component	8.57982855940558	2.60365909119441	0.386645219183895	6.73397461551456	1.65089992283069e-11	1.34075663647973e-08	todB, tcbAc; benzene/toluene/chlorobenzene dioxygenase ferredoxin component
sat2; streptothricin acetyltransferase	35.0738501713374	2.70544123655475	0.526204152627282	5.14142889797954	2.72656836408673e-07	0.000122968233220311	sat2; streptothricin acetyltransferase
