# Supplementary material for: Effects of Inbreeding on Microbial Community Diversity of Zea mays
Source: Microorganisms. 2023 Mar 29;11(4):879. doi: 10.3390/microorganisms11040879 (PMC10145435; doi:10.3390/microorganisms11040879)
Supplement: Supplementary file 1 [file microorganisms-11-00879-s001.zip › DatasetS3_PicrustTables/rhizo_Loc_raw.tsv]

baseMean	log2FoldChange	lfcSE	stat	pvalue	padj	Functional_Group
E1.1.1.1, adh; alcohol dehydrogenase	8686.80951927324	0.256131581343146	0.0291473005711808	8.78748893804575	1.52939935485833e-18	5.13473437006165e-18	E1.1.1.1, adh; alcohol dehydrogenase
gldA; glycerol dehydrogenase	183.431419430147	1.26766661694581	0.169621779711092	7.47348966096779	7.80955780112141e-14	2.16413033048815e-13	gldA; glycerol dehydrogenase
GPD1; glycerol-3-phosphate dehydrogenase (NAD+)	142.533516725589	-0.974829982422632	0.0969108818047262	-10.0590353143922	8.38155926724096e-24	3.34716203920344e-23	GPD1; glycerol-3-phosphate dehydrogenase (NAD+)
mtlD; mannitol-1-phosphate 5-dehydrogenase	891.470260627437	0.950511608677953	0.0973725187297845	9.76160030650628	1.64538058211292e-22	6.27212779793954e-22	mtlD; mannitol-1-phosphate 5-dehydrogenase
iolG; myo-inositol 2-dehydrogenase / D-chiro-inositol 1-dehydrogenase	3823.68153386559	0.424620493964988	0.047122633047913	9.0109670555388	2.04247377731385e-19	7.10895088853623e-19	iolG; myo-inositol 2-dehydrogenase / D-chiro-inositol 1-dehydrogenase
AKR1B; aldehyde reductase	239.184087253107	-0.543787129691176	0.087201463072743	-6.23598630722001	4.48940371084991e-10	1.04888795789857e-09	AKR1B; aldehyde reductase
UGDH, ugd; UDPglucose 6-dehydrogenase	15269.6481445562	0.190911890847376	0.0197434844545022	9.66961486901277	4.05902686613044e-22	1.53334599537512e-21	UGDH, ugd; UDPglucose 6-dehydrogenase
aroE; shikimate dehydrogenase	14959.5313960054	0.150545495901165	0.0209261170347044	7.19414383717232	6.28539085318942e-13	1.68095699655455e-12	aroE; shikimate dehydrogenase
LDH, ldh; L-lactate dehydrogenase	2117.53475525186	0.217836500570752	0.0621436262318087	3.50537156872978	0.00045597043325179	0.000738357000348986	LDH, ldh; L-lactate dehydrogenase
hprA; glycerate dehydrogenase	924.849744211157	-0.746075455985098	0.0864027743382446	-8.63485532379324	5.88014096812312e-18	1.93263544113189e-17	hprA; glycerate dehydrogenase
E1.1.1.30, bdh; 3-hydroxybutyrate dehydrogenase	7651.32960949952	0.404378190556019	0.0278187955248347	14.5361502152391	7.15023354653822e-48	5.45128331725072e-47	E1.1.1.30, bdh; 3-hydroxybutyrate dehydrogenase
mmsB, HIBADH; 3-hydroxyisobutyrate dehydrogenase	17405.9465455734	0.422751856011822	0.0227589012539503	18.5752313477104	5.09849009392816e-77	7.50825703850752e-76	mmsB, HIBADH; 3-hydroxyisobutyrate dehydrogenase
HMGCR; hydroxymethylglutaryl-CoA reductase (NADPH)	60.5163672045204	1.27994041945464	0.172368655427455	7.42559844352521	1.12271128593853e-13	3.09289101489358e-13	HMGCR; hydroxymethylglutaryl-CoA reductase (NADPH)
phbB; acetoacetyl-CoA reductase	4539.97241881889	0.19939748362328	0.0580483052265936	3.43502679096186	0.00059249525007008	0.000951695495425066	phbB; acetoacetyl-CoA reductase
mdh; malate dehydrogenase	13989.9398835911	0.0776923401405907	0.0183342431848601	4.23755370522995	2.25968378697566e-05	3.96190597069434e-05	mdh; malate dehydrogenase
E1.1.1.40, maeB; malate dehydrogenase (oxaloacetate-decarboxylating)(NADP+)	6878.33148235295	0.357294313895224	0.0491511760280408	7.26929328591013	3.61373051265993e-13	9.73971278564332e-13	E1.1.1.40, maeB; malate dehydrogenase (oxaloacetate-decarboxylating)(NADP+)
IDH3; isocitrate dehydrogenase (NAD+)	3225.47971398211	-0.305566476479283	0.0501685188284316	-6.09080123581627	1.12346968764748e-09	2.56026401644378e-09	IDH3; isocitrate dehydrogenase (NAD+)
IDH1, IDH2, icd; isocitrate dehydrogenase	13689.7620072325	0.202470438997535	0.0203998123331772	9.92511282411397	3.23736400328571e-23	1.26246103838362e-22	IDH1, IDH2, icd; isocitrate dehydrogenase
E1.1.1.43; phosphogluconate 2-dehydrogenase	28.5702193277542	-4.49219894666327	0.380722464299618	-11.7991433863173	3.9430483246288e-32	1.99202701346339e-31	E1.1.1.43; phosphogluconate 2-dehydrogenase
gdh; glucose 1-dehydrogenase	2681.4695430294	0.469330602048224	0.0515545471098694	9.10357336760267	8.74075977680808e-20	3.08814337657782e-19	gdh; glucose 1-dehydrogenase
G6PD, zwf; glucose-6-phosphate 1-dehydrogenase	15063.6702844179	0.0904373861148449	0.0211003271699534	4.28606558497475	1.81865316648343e-05	3.20486834270592e-05	G6PD, zwf; glucose-6-phosphate 1-dehydrogenase
E1.1.1.53; 3alpha(or 20beta)-hydroxysteroid dehydrogenase	1926.52740052941	0.430743862441164	0.0705516378936327	6.10537012748841	1.02562723610286e-09	2.34332440207383e-09	E1.1.1.53; 3alpha(or 20beta)-hydroxysteroid dehydrogenase
rbtD; ribitol 2-dehydrogenase	243.646936577109	-0.484657021391801	0.0971927012795299	-4.98655778686415	6.14645283816449e-07	1.20523725723988e-06	rbtD; ribitol 2-dehydrogenase
uxaB; tagaturonate reductase	699.4716366478	0.612478841940669	0.0988593207022802	6.19545873459094	5.81155174566845e-10	1.3486930602313e-09	uxaB; tagaturonate reductase
E1.1.1.67, mtlK; mannitol 2-dehydrogenase	550.589837835254	-1.53246935481728	0.081003721834064	-18.9185054725824	8.0299324273864e-80	1.26182389840212e-78	E1.1.1.67, mtlK; mannitol 2-dehydrogenase
idnO; gluconate 5-dehydrogenase	6435.11096410214	0.169386704677776	0.0274992296099743	6.15968909239324	7.28879011569131e-10	1.68123308777396e-09	idnO; gluconate 5-dehydrogenase
ttuD; hydroxypyruvate reductase	6018.32763432032	-0.234294660033192	0.0447929998464963	-5.2306088191483	1.68952686729758e-07	3.41896381807463e-07	ttuD; hydroxypyruvate reductase
E1.1.1.82; malate dehydrogenase (NADP+)	23.4058650055318	3.97749096970559	0.267746917798885	14.8554127248376	6.41715089440755e-50	5.2009604451419e-49	E1.1.1.82; malate dehydrogenase (NADP+)
leuB, IMDH; 3-isopropylmalate dehydrogenase	14913.599857213	0.13995186802157	0.0194212736143335	7.20611175151156	5.75721599806199e-13	1.54125469948118e-12	leuB, IMDH; 3-isopropylmalate dehydrogenase
E1.1.1.90; aryl-alcohol dehydrogenase	849.341210759395	0.619783331601098	0.0773533893642551	8.0123616650145	1.12526377132605e-15	3.39196990773916e-15	E1.1.1.90; aryl-alcohol dehydrogenase
gpsA; glycerol-3-phosphate dehydrogenase (NAD(P)+)	13426.8019304239	0.0818103201959111	0.0187682552974977	4.35897311173183	1.30674165269717e-05	2.31969936431336e-05	gpsA; glycerol-3-phosphate dehydrogenase (NAD(P)+)
serA, PHGDH; D-3-phosphoglycerate dehydrogenase / 2-oxoglutarate reductase	27289.9798995279	0.170601154728104	0.0225229780253188	7.57453808001436	3.60407670023562e-14	1.01318557059905e-13	serA, PHGDH; D-3-phosphoglycerate dehydrogenase / 2-oxoglutarate reductase
fabG; 3-oxoacyl-	82269.9282454812	0.295001929663402	0.0201125035242446	14.6675887120562	1.03974784490226e-48	8.12124615719249e-48	fabG; 3-oxoacyl-
E1.1.1.122; D-threo-aldose 1-dehydrogenase	3687.400507762	0.343560400320818	0.0484433718733318	7.09200014439847	1.3218737513676e-12	3.49067556418485e-12	E1.1.1.122; D-threo-aldose 1-dehydrogenase
kduD; 2-dehydro-3-deoxy-D-gluconate 5-dehydrogenase	4318.92106377796	0.683640571604597	0.0400897447852248	17.0527543955968	3.33443069108422e-65	3.77886334507368e-64	kduD; 2-dehydro-3-deoxy-D-gluconate 5-dehydrogenase
algD; GDP-mannose 6-dehydrogenase	201.445579360721	-1.53315153436062	0.12341766084464	-12.422464693206	1.97385306524624e-35	1.09206162297339e-34	algD; GDP-mannose 6-dehydrogenase
srlD; sorbitol-6-phosphate 2-dehydrogenase	118.062625739879	-2.06847228343886	0.111054540740081	-18.6257335328596	1.98750443403957e-77	2.97081572720324e-76	srlD; sorbitol-6-phosphate 2-dehydrogenase
hdhA; 7-alpha-hydroxysteroid dehydrogenase	560.038165383013	1.21545129932147	0.0651048765675889	18.6691283879426	8.82817578274393e-78	1.32956666278111e-76	hdhA; 7-alpha-hydroxysteroid dehydrogenase
panE, apbA; 2-dehydropantoate 2-reductase	13138.3790573964	0.514467872195442	0.0316455787013058	16.257180096195	1.98673707458305e-59	2.00612601688253e-58	panE, apbA; 2-dehydropantoate 2-reductase
ribD2; 5-amino-6-(5-phosphoribosylamino)uracil reductase	1482.53824594456	1.3246016480178	0.0717229479714068	18.4683101501331	3.71533490847676e-76	5.40147321456831e-75	ribD2; 5-amino-6-(5-phosphoribosylamino)uracil reductase
dhaT; 1,3-propanediol dehydrogenase	24.6729285300028	-2.41115395275249	0.211324825720443	-11.4097051519264	3.73994876169123e-30	1.79711530665826e-29	dhaT; 1,3-propanediol dehydrogenase
ygeS, xdhA; xanthine dehydrogenase molybdenum-binding subunit	130.618751310624	-3.05360925705823	0.221415233892957	-13.7913241260287	2.87435164818852e-43	1.94562103492931e-42	ygeS, xdhA; xanthine dehydrogenase molybdenum-binding subunit
IMPDH, guaB; IMP dehydrogenase	17097.5640570613	0.0804445284445254	0.0181647273857948	4.42861193212483	9.48414945193812e-06	1.70564827728196e-05	IMPDH, guaB; IMP dehydrogenase
ghrB; glyoxylate/hydroxypyruvate/2-ketogluconate reductase	800.873559644724	0.671114974332491	0.167023082749875	4.01809715928617	5.86700067555931e-05	0.000100413306943461	ghrB; glyoxylate/hydroxypyruvate/2-ketogluconate reductase
E1.1.1.219; dihydroflavonol-4-reductase	3426.14510644255	-0.38314913314454	0.0441180187950145	-8.68464050765211	3.79942046535493e-18	1.25810402524866e-17	E1.1.1.219; dihydroflavonol-4-reductase
E1.1.1.251, gatD; galactitol-1-phosphate 5-dehydrogenase	2.50042889604555	-1.78534294345041	0.287070180155191	-6.21918634142093	4.99739535197271e-10	1.16381902277599e-09	E1.1.1.251, gatD; galactitol-1-phosphate 5-dehydrogenase
araM, egsA; glycerol-1-phosphate dehydrogenase	1799.4426298171	0.301806740898752	0.0704563071737187	4.28360146884523	1.83892175862212e-05	3.2398694495671e-05	araM, egsA; glycerol-1-phosphate dehydrogenase
bdhAB; butanol dehydrogenase	11945.0462235997	0.553203708702236	0.034209390951522	16.1711066264284	8.06368080097029e-59	8.00041655558285e-58	bdhAB; butanol dehydrogenase
lldD; L-lactate dehydrogenase (cytochrome)	4550.82180382858	0.11872240158155	0.0322650977651295	3.6795921848983	0.000233607233426754	0.000385171529120644	lldD; L-lactate dehydrogenase (cytochrome)
LDHD, dld; D-lactate dehydrogenase (cytochrome)	4232.93122193727	0.217421911085222	0.042463248848997	5.12023731058341	3.05151411153349e-07	6.09614165661667e-07	LDHD, dld; D-lactate dehydrogenase (cytochrome)
GULO; L-gulonolactone oxidase	896.946929151435	-1.12179221039909	0.070300702421499	-15.9570555024216	2.54456125543421e-57	2.45430018426687e-56	GULO; L-gulonolactone oxidase
glcD; glycolate oxidase	14553.6501370924	-0.102146926161505	0.0253883489827078	-4.02337805546464	5.73692946216214e-05	9.82715911095373e-05	glcD; glycolate oxidase
E1.1.3.21; alpha-glycerophosphate oxidase	9.49590361667524	3.40439265506354	0.263109591945447	12.9390670628588	2.70899146517472e-38	1.60703909181288e-37	E1.1.3.21; alpha-glycerophosphate oxidase
XDH; xanthine dehydrogenase/oxidase	78.9185094793941	4.96890736639592	0.17473338532616	28.4370806249813	7.0403030269351e-178	8.76407722118624e-176	XDH; xanthine dehydrogenase/oxidase
ALO; D-arabinono-1,4-lactone oxidase	54.3612579353193	-5.18234101036335	0.213208900775057	-24.306400865651	1.67746542106847e-130	7.59339034639347e-129	ALO; D-arabinono-1,4-lactone oxidase
betA, CHDH; choline dehydrogenase	7464.2791137179	0.208718595093019	0.0423267672796609	4.93112534945029	8.1757247945109e-07	1.59490694020246e-06	betA, CHDH; choline dehydrogenase
L2HGDH; 2-hydroxyglutarate dehydrogenase	581.004360981385	-1.43982067564364	0.0712496491995378	-20.2081089776506	8.30701189405861e-91	1.63009762955579e-89	L2HGDH; 2-hydroxyglutarate dehydrogenase
glpA, glpD; glycerol-3-phosphate dehydrogenase	13498.1492037056	0.229754338572688	0.0223651973921819	10.272850918499	9.34028893386628e-25	3.85765069653254e-24	glpA, glpD; glycerol-3-phosphate dehydrogenase
glpB; glycerol-3-phosphate dehydrogenase subunit B	139.192880410539	-2.27021403240826	0.163501759208769	-13.8849517179171	7.81530235022168e-44	5.39086699776763e-43	glpB; glycerol-3-phosphate dehydrogenase subunit B
glpC; glycerol-3-phosphate dehydrogenase subunit C	214.110851983752	-1.70662581906823	0.09553812081947	-17.8632969167679	2.27778633780616e-71	3.0295699087315e-70	glpC; glycerol-3-phosphate dehydrogenase subunit C
mqo; malate dehydrogenase (quinone)	2089.8420387279	0.899307085396737	0.0751964998234095	11.959427466819	5.79601562605662e-33	3.00044551610092e-32	mqo; malate dehydrogenase (quinone)
gcd; quinoprotein glucose dehydrogenase	2692.65258118284	-0.17184531415628	0.0475813692560132	-3.61160926730923	0.000304302819209517	0.000497921659610233	gcd; quinoprotein glucose dehydrogenase
gfo; glucose-fructose oxidoreductase	130.353524210618	-0.653288425178758	0.100652406689511	-6.49053953765854	8.55295156715452e-11	2.08319673297218e-10	gfo; glucose-fructose oxidoreductase
frmA, ADH5, adhC; S-(hydroxymethyl)glutathione dehydrogenase / alcohol dehydrogenase	9846.35133942229	0.274488656047728	0.0333243570838377	8.23687776952956	1.76762908353138e-16	5.52262780725273e-16	frmA, ADH5, adhC; S-(hydroxymethyl)glutathione dehydrogenase / alcohol dehydrogenase
fdoG, fdhF, fdwA; formate dehydrogenase major subunit	13036.0883430042	0.202200281079447	0.0260107986999741	7.77370519881993	7.62230177530475e-15	2.20664528502372e-14	fdoG, fdhF, fdwA; formate dehydrogenase major subunit
fdoH, fdsB; formate dehydrogenase iron-sulfur subunit	5989.08698060572	0.23991286990832	0.032888188799222	7.2948033524423	2.99095604446121e-13	8.10784171698622e-13	fdoH, fdsB; formate dehydrogenase iron-sulfur subunit
fdsD; formate dehydrogenase subunit delta	2235.88938626831	0.551661946594476	0.0409830306269751	13.4607406566798	2.6623407840378e-41	1.72166144695042e-40	fdsD; formate dehydrogenase subunit delta
fdoI, fdsG; formate dehydrogenase subunit gamma	4130.10044169908	0.255774390461601	0.040162924203949	6.36842051546765	1.90984700914384e-10	4.5679228825725e-10	fdoI, fdsG; formate dehydrogenase subunit gamma
ALDH; aldehyde dehydrogenase (NAD+)	27305.1789779415	0.234805685838704	0.0222112578154886	10.5714718089926	4.04102235964722e-26	1.74687059898586e-25	ALDH; aldehyde dehydrogenase (NAD+)
E1.2.1.5; aldehyde dehydrogenase (NAD(P)+)	17.2306420872394	-2.43067412265321	0.178142401405255	-13.6445568459789	2.17531847797898e-42	1.45148763099317e-41	E1.2.1.5; aldehyde dehydrogenase (NAD(P)+)
betB, gbsA; betaine-aldehyde dehydrogenase	6802.25705813317	-0.13805558215509	0.034911995825028	-3.95438813773343	7.67307604043675e-05	0.000130149876121268	betB, gbsA; betaine-aldehyde dehydrogenase
gapN; glyceraldehyde-3-phosphate dehydrogenase (NADP+)	411.585619142815	-1.32306791970543	0.0751911071505121	-17.5960691343061	2.64025622012377e-69	3.2867064540197e-68	gapN; glyceraldehyde-3-phosphate dehydrogenase (NADP+)
GAPDH, gapA; glyceraldehyde 3-phosphate dehydrogenase	15987.3656270869	0.103801182809276	0.0202962431341826	5.11430524964772	3.1489778354511e-07	6.28297180441746e-07	GAPDH, gapA; glyceraldehyde 3-phosphate dehydrogenase
prr; aminobutyraldehyde dehydrogenase	417.232792281685	-1.40948050750469	0.0842429906168736	-16.7311309485062	7.77478673598606e-63	8.43892723782029e-62	prr; aminobutyraldehyde dehydrogenase
aldB; aldehyde dehydrogenase	3790.32796590348	0.241220680267366	0.0423530238121248	5.69547717153338	1.23027346961306e-08	2.6274421950878e-08	aldB; aldehyde dehydrogenase
mmsA, iolA, ALDH6A1; malonate-semialdehyde dehydrogenase (acetylating) / methylmalonate-semialdehyde dehydrogenase	8284.01248834435	0.301723334465448	0.0280262302878213	10.7657480641112	4.9954198361571e-27	2.2073494084672e-26	mmsA, iolA, ALDH6A1; malonate-semialdehyde dehydrogenase (acetylating) / methylmalonate-semialdehyde dehydrogenase
xylC; benzaldehyde dehydrogenase (NAD)	872.330229587287	0.396089629049982	0.0866467056227114	4.571317815298	4.84666556293219e-06	8.8909473957819e-06	xylC; benzaldehyde dehydrogenase (NAD)
feaB; phenylacetaldehyde dehydrogenase	1929.38343212779	0.421499923394542	0.0626052853183817	6.732657175045	1.66592269538191e-11	4.20411977006894e-11	feaB; phenylacetaldehyde dehydrogenase
proA; glutamate-5-semialdehyde dehydrogenase	12225.6142632033	0.17574849995683	0.0188217605944266	9.33751649188821	9.86201486524058e-21	3.58442848683265e-20	proA; glutamate-5-semialdehyde dehydrogenase
fdhA; glutathione-independent formaldehyde dehydrogenase	1273.5363076739	1.29145352563275	0.0693474551242769	18.6229404282875	2.09394246814973e-77	3.11821301752315e-76	fdhA; glutathione-independent formaldehyde dehydrogenase
poxB; pyruvate dehydrogenase (quinone)	5601.09806510102	0.228943133612256	0.0383955589279682	5.9627503806303	2.48027176129176e-09	5.57571250626734e-09	poxB; pyruvate dehydrogenase (quinone)
PDHA, pdhA; pyruvate dehydrogenase E1 component alpha subunit	17437.7198877747	0.300506073002692	0.0304979061444344	9.85333457252876	6.63068086497933e-23	2.56470340305304e-22	PDHA, pdhA; pyruvate dehydrogenase E1 component alpha subunit
PDHB, pdhB; pyruvate dehydrogenase E1 component beta subunit	16411.4587986141	0.268834568491595	0.0304015958276541	8.84277818886916	9.33674664954261e-19	3.15194324393669e-18	PDHB, pdhB; pyruvate dehydrogenase E1 component beta subunit
OGDH, sucA; 2-oxoglutarate dehydrogenase E1 component	11340.5150603274	0.126994648175073	0.0169627535018546	7.48667650928185	7.06395234484539e-14	1.96160712204194e-13	OGDH, sucA; 2-oxoglutarate dehydrogenase E1 component
porA; pyruvate ferredoxin oxidoreductase alpha subunit	810.241710904692	0.939063982683016	0.0703152747118793	13.3550496180365	1.10684367760599e-40	7.0433095682803e-40	porA; pyruvate ferredoxin oxidoreductase alpha subunit
porB; pyruvate ferredoxin oxidoreductase beta subunit	336.216331286084	-2.37225736764978	0.13401564228945	-17.7013468511841	4.09398113886841e-70	5.2607657634459e-69	porB; pyruvate ferredoxin oxidoreductase beta subunit
porD; pyruvate ferredoxin oxidoreductase delta subunit	116.76452004926	-1.52363768391785	0.14899315407878	-10.2262261198406	1.51300991572775e-24	6.21347938072318e-24	porD; pyruvate ferredoxin oxidoreductase delta subunit
porG; pyruvate ferredoxin oxidoreductase gamma subunit	799.124270994509	0.969465067698304	0.0721399043922174	13.4386796858978	3.58781002813997e-41	2.3145006068171e-40	porG; pyruvate ferredoxin oxidoreductase gamma subunit
korA, oorA, oforA; 2-oxoglutarate/2-oxoacid ferredoxin oxidoreductase subunit alpha	9453.58233375037	-0.188052011378819	0.0358437864026335	-5.24643265268993	1.55072497836313e-07	3.14607229503923e-07	korA, oorA, oforA; 2-oxoglutarate/2-oxoacid ferredoxin oxidoreductase subunit alpha
korB, oorB, oforB; 2-oxoglutarate/2-oxoacid ferredoxin oxidoreductase subunit beta	9372.56152748179	-0.187440412278509	0.0356103931804114	-5.26364343490643	1.41228229488183e-07	2.87178485026124e-07	korB, oorB, oforB; 2-oxoglutarate/2-oxoacid ferredoxin oxidoreductase subunit beta
korD, oorD; 2-oxoglutarate ferredoxin oxidoreductase subunit delta	274.711347927239	-1.69264515673859	0.102287600692339	-16.5479016545684	1.65780812694158e-61	1.76810673993889e-60	korD, oorD; 2-oxoglutarate ferredoxin oxidoreductase subunit delta
korC, oorC; 2-oxoglutarate ferredoxin oxidoreductase subunit gamma	330.062396544551	-1.23981890681353	0.141191743519829	-8.7811006217896	1.61882640193856e-18	5.42811024589415e-18	korC, oorC; 2-oxoglutarate ferredoxin oxidoreductase subunit gamma
iorA; indolepyruvate ferredoxin oxidoreductase, alpha subunit	408.285966014786	-0.394871055757972	0.0749731010617233	-5.26683637419354	1.38794811545905e-07	2.82446555194438e-07	iorA; indolepyruvate ferredoxin oxidoreductase, alpha subunit
iorB; indolepyruvate ferredoxin oxidoreductase, beta subunit	393.257377937695	-0.275158410575814	0.079925186401354	-3.44269964156322	0.000575938587810486	0.000925661232416006	iorB; indolepyruvate ferredoxin oxidoreductase, beta subunit
K00184; prokaryotic molybdopterin-containing oxidoreductase family, iron-sulfur binding subunit	4717.66140875639	-0.604397726979969	0.0488692176138658	-12.3676571160918	3.91062309693668e-35	2.13983064651748e-34	K00184; prokaryotic molybdopterin-containing oxidoreductase family, iron-sulfur binding subunit
K00185; prokaryotic molybdopterin-containing oxidoreductase family, membrane subunit	4498.29490192349	-0.662867400666345	0.0489232711123188	-13.5491226484943	8.01827645360222e-42	5.25774555603694e-41	K00185; prokaryotic molybdopterin-containing oxidoreductase family, membrane subunit
vorA; 2-oxoisovalerate ferredoxin oxidoreductase, alpha subunit	19.2981248498985	1.23800747786239	0.204052023149532	6.06711689868988	1.30226773432666e-09	2.95336380284102e-09	vorA; 2-oxoisovalerate ferredoxin oxidoreductase, alpha subunit
vorB; 2-oxoisovalerate ferredoxin oxidoreductase, beta subunit	19.2981248498985	1.23800747786239	0.204052023149532	6.06711689868988	1.30226773432666e-09	2.95336380284102e-09	vorB; 2-oxoisovalerate ferredoxin oxidoreductase, beta subunit
cdhD, acsD; acetyl-CoA decarbonylase/synthase complex subunit delta	36.6326097590713	-2.78794687158883	0.190805925319474	-14.6114271185282	2.37490547045866e-48	1.83876305958641e-47	cdhD, acsD; acetyl-CoA decarbonylase/synthase complex subunit delta
cooF; anaerobic carbon-monoxide dehydrogenase iron sulfur subunit	44.3605137764877	-1.75305557802327	0.177920639990238	-9.85301974025862	6.6514901834065e-23	2.57119952892768e-22	cooF; anaerobic carbon-monoxide dehydrogenase iron sulfur subunit
cdhE, acsC; acetyl-CoA decarbonylase/synthase complex subunit gamma	62.8164042834489	-2.29380243438817	0.161944321454429	-14.1641424273938	1.52719856329719e-45	1.09025008546494e-44	cdhE, acsC; acetyl-CoA decarbonylase/synthase complex subunit gamma
cooS, acsA; anaerobic carbon-monoxide dehydrogenase catalytic subunit	100.837793164961	-2.63996639312829	0.213287298540582	-12.3775133877744	3.458941512347e-35	1.89658548030754e-34	cooS, acsA; anaerobic carbon-monoxide dehydrogenase catalytic subunit
fwdA, fmdA; formylmethanofuran dehydrogenase subunit A	1196.92029951382	-0.351910731482769	0.0943675728915646	-3.72914890888569	0.00019212759560416	0.000318361180153566	fwdA, fmdA; formylmethanofuran dehydrogenase subunit A
fwdB, fmdB; formylmethanofuran dehydrogenase subunit B	1175.67911053232	-0.33236127133765	0.0951991480107655	-3.49122106954219	0.000480818228309761	0.000776856383075211	fwdB, fmdB; formylmethanofuran dehydrogenase subunit B
fwdC, fmdC; formylmethanofuran dehydrogenase subunit C	1177.94500297164	-0.337397009709342	0.0952115134515158	-3.54365766784238	0.0003946172758988	0.000640961434675992	fwdC, fmdC; formylmethanofuran dehydrogenase subunit C
fabI; enoyl-	13802.4262352605	0.214148895725258	0.0239582285372508	8.93842778869458	3.94746300496038e-19	1.35792045598097e-18	fabI; enoyl-
DHCR7; 7-dehydrocholesterol reductase	5.13929893298262	-1.1367301134933	0.301324596471946	-3.77244382570387	0.000161656369470571	0.000269100772162984	DHCR7; 7-dehydrocholesterol reductase
entA; 2,3-dihydro-2,3-dihydroxybenzoate dehydrogenase	310.794940375319	-1.33503284761331	0.105503071718795	-12.6539713570774	1.06359509097644e-36	6.07430974179876e-36	entA; 2,3-dihydro-2,3-dihydroxybenzoate dehydrogenase
E1.3.1.32; maleylacetate reductase	327.161685154734	-1.22719818290676	0.0957326279548305	-12.8190169759655	1.28317015499847e-37	7.51140089998004e-37	E1.3.1.32; maleylacetate reductase
tyrC; cyclohexadieny/prephenate dehydrogenase	2388.10044543266	0.732686418763744	0.0445128842038828	16.4600976069718	7.09858953727189e-61	7.48074905336576e-60	tyrC; cyclohexadieny/prephenate dehydrogenase
E4.99.1.2; alkylmercury lyase	88.6834654734328	-5.21794199878695	0.141886864116679	-36.7753705127774	4.57172962433695e-296	6.07049498618208e-293	E4.99.1.2; alkylmercury lyase
pyrD; dihydroorotate dehydrogenase (fumarate)	936.124830745515	-1.64158509290567	0.0893176165170348	-18.3791860656357	1.92840413602683e-75	2.78326009995032e-74	pyrD; dihydroorotate dehydrogenase (fumarate)
SC5DL, ERG3; Delta7-sterol 5-desaturase	2.51100558986033	-1.62325013651332	0.344295050570551	-4.71470656875065	2.42059325483174e-06	4.53761563793988e-06	SC5DL, ERG3; Delta7-sterol 5-desaturase
CPOX, hemF; coproporphyrinogen III oxidase	4763.56011569674	0.309825029670976	0.0430853370691849	7.1909621868217	6.43363000790085e-13	1.71944750999484e-12	CPOX, hemF; coproporphyrinogen III oxidase
sdhA, frdA; succinate dehydrogenase / fumarate reductase, flavoprotein subunit	16406.8892033967	0.108412548391764	0.0194226863161874	5.58174840631646	2.38112659713633e-08	5.02794476527567e-08	sdhA, frdA; succinate dehydrogenase / fumarate reductase, flavoprotein subunit
sdhB, frdB; succinate dehydrogenase / fumarate reductase, iron-sulfur subunit	16121.9797694311	0.0982028779198031	0.0175884894904257	5.58336052526055	2.35914985092194e-08	4.98285971959044e-08	sdhB, frdB; succinate dehydrogenase / fumarate reductase, iron-sulfur subunit
sdhC, frdC; succinate dehydrogenase / fumarate reductase, cytochrome b subunit	13960.8453625083	0.118872876514393	0.0177643370169138	6.69165848414224	2.20655350950572e-11	5.52644193971457e-11	sdhC, frdC; succinate dehydrogenase / fumarate reductase, cytochrome b subunit
sdhD, frdD; succinate dehydrogenase / fumarate reductase, membrane anchor subunit	6013.04213766071	0.558665712459419	0.0397311292171806	14.0611586800266	6.5799982787804e-45	4.6228259512384e-44	sdhD, frdD; succinate dehydrogenase / fumarate reductase, membrane anchor subunit
K00243; uncharacterized protein	1377.0891438009	1.69546720317338	0.105010857272254	16.1456371961392	1.21883312946318e-58	1.20327677105739e-57	K00243; uncharacterized protein
frdA; fumarate reductase flavoprotein subunit	701.222539590527	0.588373462788759	0.0725555811073354	8.1092791734153	5.0920931265563e-16	1.56454708597277e-15	frdA; fumarate reductase flavoprotein subunit
ACADS, bcd; butyryl-CoA dehydrogenase	5527.19562458595	0.154135496880642	0.0376439048416075	4.09456716908596	4.22957785317003e-05	7.30480094433246e-05	ACADS, bcd; butyryl-CoA dehydrogenase
ACADM, acd; acyl-CoA dehydrogenase	26266.0270524801	0.288844026217407	0.0315543782515915	9.15384939339878	5.49401433000263e-20	1.95580036492989e-19	ACADM, acd; acyl-CoA dehydrogenase
IVD, ivd; isovaleryl-CoA dehydrogenase	3502.01552118944	0.384960044253488	0.052055489705591	7.3951862989033	1.41210152228621e-13	3.87137399451282e-13	IVD, ivd; isovaleryl-CoA dehydrogenase
DHODH, pyrD; dihydroorotate dehydrogenase	7900.94677834107	0.214018604174294	0.0235270206072085	9.09671512374672	9.31051657753971e-20	3.28216307846278e-19	DHODH, pyrD; dihydroorotate dehydrogenase
ACADL; long-chain-acyl-CoA dehydrogenase	512.354375161618	0.828494808527727	0.0672991511456625	12.3106279117032	7.94030122800466e-35	4.32106419969352e-34	ACADL; long-chain-acyl-CoA dehydrogenase
E1.3.99.16; isoquinoline 1-oxidoreductase	119.789962283333	0.838015687977622	0.174738981111677	4.79581420611604	1.62015395703687e-06	3.08872136293676e-06	E1.3.99.16; isoquinoline 1-oxidoreductase
mbtN, fadE14; acyl-ACP dehydrogenase	24999.1025000469	0.179305313674552	0.0273387498357021	6.5586508070824	5.42967793505357e-11	1.33719456286157e-10	mbtN, fadE14; acyl-ACP dehydrogenase
ald; alanine dehydrogenase	11262.5467232744	0.110136670714243	0.0218780966532674	5.03410659801592	4.80082485301814e-07	9.46268471152784e-07	ald; alanine dehydrogenase
gudB, rocG; glutamate dehydrogenase	1243.55333760279	0.553645955101628	0.0960934796295716	5.7615350930767	8.33523277836222e-09	1.793808739741e-08	gudB, rocG; glutamate dehydrogenase
GLUD1_2, gdhA; glutamate dehydrogenase (NAD(P)+)	7586.10208667386	-0.151348402857798	0.0364803652139861	-4.14876336818506	3.34276121896185e-05	5.81479882783167e-05	GLUD1_2, gdhA; glutamate dehydrogenase (NAD(P)+)
E1.4.1.4, gdhA; glutamate dehydrogenase (NADP+)	2379.6910973316	0.514292488562959	0.0386694606924257	13.2997067803352	2.32377830079158e-40	1.46700013648229e-39	E1.4.1.4, gdhA; glutamate dehydrogenase (NADP+)
E1.4.1.9; leucine dehydrogenase	2126.25977198272	-0.431185376410874	0.0445560622427729	-9.67736722472177	3.7628091393079e-22	1.42279546335387e-21	E1.4.1.9; leucine dehydrogenase
gltB; glutamate synthase (NADPH/NADH) large chain	11113.8380159124	0.0756300182687483	0.019296071945848	3.91945150707328	8.87507154348488e-05	0.000149709284325522	gltB; glutamate synthase (NADPH/NADH) large chain
pdh; phenylalanine dehydrogenase	75.0635312902403	-1.58262208548283	0.176169096924068	-8.9835397530872	2.6219267945581e-19	9.08607689092839e-19	pdh; phenylalanine dehydrogenase
vdh; valine dehydrogenase (NAD+)	940.071246419298	0.495869967926605	0.0623955334285226	7.947202959562	1.90769727408837e-15	5.67536377246528e-15	vdh; valine dehydrogenase (NAD+)
MAO, aofH; monoamine oxidase	5764.91665802503	0.220896531006445	0.0372853921045664	5.92447922733233	3.13288607144042e-09	7.00524932112429e-09	MAO, aofH; monoamine oxidase
pdxH, PNPO; pyridoxamine 5-phosphate oxidase	8485.06946311081	0.213278549474561	0.0260848141494238	8.17634920658511	2.92573269769013e-16	9.07330183047773e-16	pdxH, PNPO; pyridoxamine 5-phosphate oxidase
AOC3, AOC2, tynA; primary-amine oxidase	986.763980259216	-1.65502994012319	0.0775350351942673	-21.3455754031251	4.28654516336682e-101	1.05079708666287e-99	AOC3, AOC2, tynA; primary-amine oxidase
E1.4.7.1; glutamate synthase (ferredoxin)	4530.60797555277	-0.326082545007153	0.0498689235067027	-6.53879254007408	6.20174808516927e-11	1.5216916228686e-10	E1.4.7.1; glutamate synthase (ferredoxin)
dadA; D-amino-acid dehydrogenase	10180.5925827733	0.168363990821557	0.0426169263862533	3.95063663896384	7.79435835776166e-05	0.000132038386213666	dadA; D-amino-acid dehydrogenase
DHFR, folA; dihydrofolate reductase	7488.68141606274	0.265000171400083	0.0280992110573725	9.43087586548282	4.06678702744237e-21	1.49171695431093e-20	DHFR, folA; dihydrofolate reductase
MTHFD; methylenetetrahydrofolate dehydrogenase (NADP+) / methenyltetrahydrofolate cyclohydrolase / formyltetrahydrofolate synthetase	62.2972255109942	-5.14167999533049	0.291930041288248	-17.6127128699772	1.96783451881094e-69	2.48065468534284e-68	MTHFD; methylenetetrahydrofolate dehydrogenase (NADP+) / methenyltetrahydrofolate cyclohydrolase / formyltetrahydrofolate synthetase
E1.2.1.88; 1-pyrroline-5-carboxylate dehydrogenase	5350.45414056861	0.248491090465923	0.0379420193236647	6.54923208873433	5.7833692401867e-11	1.42166315139054e-10	E1.2.1.88; 1-pyrroline-5-carboxylate dehydrogenase
metF, MTHFR; methylenetetrahydrofolate reductase (NADPH)	10816.2820074229	-0.116766452732649	0.0219668305655798	-5.31558034210053	1.06317925813379e-07	2.17802755195472e-07	metF, MTHFR; methylenetetrahydrofolate reductase (NADPH)
ssuE; FMN reductase	5619.9283618495	0.596410338046242	0.0384374114627115	15.5164022588989	2.6869996515307e-54	2.41073493510643e-53	ssuE; FMN reductase
E1.5.3.1; sarcosine oxidase	1657.61650403909	-0.87019670036103	0.0707889385459657	-12.2928344206769	9.89737790859713e-35	5.37141756115758e-34	E1.5.3.1; sarcosine oxidase
soxA; sarcosine oxidase, subunit alpha	2036.51330115103	0.303538566786441	0.0588341317284784	5.15922573969956	2.4797318085403e-07	4.97507512431141e-07	soxA; sarcosine oxidase, subunit alpha
soxB; sarcosine oxidase, subunit beta	4102.54660705627	0.232151736119977	0.0453476053044212	5.11938248032125	3.06537714770318e-07	6.12230126240943e-07	soxB; sarcosine oxidase, subunit beta
soxD; sarcosine oxidase, subunit delta	1463.53144490631	0.343665103108384	0.0557507336321931	6.16431535010214	7.07887460296621e-10	1.63565527731531e-09	soxD; sarcosine oxidase, subunit delta
soxG; sarcosine oxidase, subunit gamma	1419.43584167463	0.241795863923468	0.0539915774175055	4.47839969656213	7.52046920589403e-06	1.36202723717567e-05	soxG; sarcosine oxidase, subunit gamma
PIPOX; sarcosine oxidase / L-pipecolate oxidase	494.701497653095	3.21733204879342	0.0972192917666513	33.0935557164493	3.67909353903382e-240	1.01073580087871e-237	PIPOX; sarcosine oxidase / L-pipecolate oxidase
fixC; electron transfer flavoprotein-quinone oxidoreductase	1704.85585311474	0.993184115012138	0.0665842443799602	14.9162031387572	2.58574087724815e-50	2.11940304208189e-49	fixC; electron transfer flavoprotein-quinone oxidoreductase
DMGDH; dimethylglycine dehydrogenase	174.902003131355	-1.73767502192298	0.12881017209847	-13.4902002971831	1.78614646480595e-41	1.15787053581033e-40	DMGDH; dimethylglycine dehydrogenase
PRODH; proline dehydrogenase	4635.82657599281	0.148799691976131	0.037898151164428	3.92630477752164	8.62608426934063e-05	0.000145694325575232	PRODH; proline dehydrogenase
mer; 5,10-methylenetetrahydromethanopterin reductase	525.449132700649	-1.00602788716036	0.0916290539892085	-10.9793547282377	4.80342534556565e-28	2.1867936987498e-27	mer; 5,10-methylenetetrahydromethanopterin reductase
sthA, udhA; NAD(P) transhydrogenase	1806.50582047706	-0.40989351732005	0.056056581998373	-7.31213896223546	2.62922989116216e-13	7.1418597145888e-13	sthA, udhA; NAD(P) transhydrogenase
E1.6.2.2; cytochrome-b5 reductase	10.7139651534588	2.00032140319031	0.263309205797523	7.59685327799933	3.03418215510979e-14	8.55693070079988e-14	E1.6.2.2; cytochrome-b5 reductase
nuoC; NADH-quinone oxidoreductase subunit C	14772.607750206	-0.0727488102724756	0.020449178739446	-3.55754190422058	0.000374341398907297	0.000609145818033994	nuoC; NADH-quinone oxidoreductase subunit C
nuoE; NADH-quinone oxidoreductase subunit E	11973.778496561	-0.168816876880281	0.0241233892612913	-6.99805798645246	2.59534681915735e-12	6.77716424392876e-12	nuoE; NADH-quinone oxidoreductase subunit E
nuoF; NADH-quinone oxidoreductase subunit F	12808.4878614957	-0.100369049001493	0.0245165082106232	-4.09393736413093	4.24108926019332e-05	7.32309452448206e-05	nuoF; NADH-quinone oxidoreductase subunit F
nuoG; NADH-quinone oxidoreductase subunit G	11766.5817906674	-0.0941754549437921	0.020264133792343	-4.64739603028958	3.36151423503645e-06	6.21950392720284e-06	nuoG; NADH-quinone oxidoreductase subunit G
nuoI; NADH-quinone oxidoreductase subunit I	15395.1960953673	-0.107996678961497	0.0206610786213225	-5.22705909700389	1.72227464745705e-07	3.48081230753179e-07	nuoI; NADH-quinone oxidoreductase subunit I
qor, CRYZ; NADPH2:quinone reductase	21963.1374849988	0.212192053522307	0.0253285631457069	8.37757958482034	5.40272321625914e-17	1.72242880607989e-16	qor, CRYZ; NADPH2:quinone reductase
nqrA; Na+-transporting NADH:ubiquinone oxidoreductase subunit A	279.705463653276	-0.734869633452741	0.112797311125887	-6.51495701553196	7.27104767690588e-11	1.77967547901411e-10	nqrA; Na+-transporting NADH:ubiquinone oxidoreductase subunit A
nqrB; Na+-transporting NADH:ubiquinone oxidoreductase subunit B	294.834559115334	-0.855542518985801	0.113931896234403	-7.50924497232636	5.94693493600983e-14	1.65777573950981e-13	nqrB; Na+-transporting NADH:ubiquinone oxidoreductase subunit B
nqrC; Na+-transporting NADH:ubiquinone oxidoreductase subunit C	292.890040302717	-0.840570643347818	0.113590242817545	-7.40002505935294	1.36158800557486e-13	3.7367453118894e-13	nqrC; Na+-transporting NADH:ubiquinone oxidoreductase subunit C
nqrD; Na+-transporting NADH:ubiquinone oxidoreductase subunit D	294.834559115334	-0.855542518985801	0.113931896234403	-7.50924497232636	5.94693493600983e-14	1.65777573950981e-13	nqrD; Na+-transporting NADH:ubiquinone oxidoreductase subunit D
nqrE; Na+-transporting NADH:ubiquinone oxidoreductase subunit E	294.834559115334	-0.855542518985801	0.113931896234403	-7.50924497232636	5.94693493600983e-14	1.65777573950981e-13	nqrE; Na+-transporting NADH:ubiquinone oxidoreductase subunit E
nqrF; Na+-transporting NADH:ubiquinone oxidoreductase subunit F	126.976605898164	-0.564737578363628	0.0820072556555517	-6.88643430205309	5.7208161755218e-12	1.46977563593622e-11	nqrF; Na+-transporting NADH:ubiquinone oxidoreductase subunit F
NQO1; NAD(P)H dehydrogenase (quinone)	2041.20068305014	1.49747384544844	0.0836750769929415	17.8962948020324	1.26033107331758e-71	1.69326436106596e-70	NQO1; NAD(P)H dehydrogenase (quinone)
E1.6.99.3; NADH dehydrogenase	4663.30907983517	0.289468359848785	0.029870220978633	9.69086770586164	3.2971541535293e-22	1.24849938883878e-21	E1.6.99.3; NADH dehydrogenase
nasB; assimilatory nitrate reductase electron transfer subunit	895.07329661442	0.346857134023531	0.068060639908552	5.09629551660956	3.46364307311533e-07	6.89698684416641e-07	nasB; assimilatory nitrate reductase electron transfer subunit
nirB; nitrite reductase (NADH) large subunit	5941.43591989382	0.14164227042487	0.033665759034857	4.20730957761017	2.58429005070048e-05	4.51514009516024e-05	nirB; nitrite reductase (NADH) large subunit
nirD; nitrite reductase (NADH) small subunit	6682.74907072429	-0.277992627894658	0.0368372855394743	-7.54650142711426	4.47106183270813e-14	1.25425878947837e-13	nirD; nitrite reductase (NADH) small subunit
E1.7.1.7, guaC; GMP reductase	258.387873925344	-1.22040064991988	0.160342793643422	-7.61119737400773	2.71568138981651e-14	7.68045212377285e-14	E1.7.1.7, guaC; GMP reductase
uaZ; urate oxidase	960.586063247456	0.368592211794139	0.0590572650959616	6.24126788118644	4.34038173347009e-10	1.01735278818936e-09	uaZ; urate oxidase
narB; ferredoxin-nitrate reductase	323.334438100543	-0.698460348955642	0.0761649025219972	-9.17037015512388	4.713975497952e-20	1.67961729839819e-19	narB; ferredoxin-nitrate reductase
narH, narY, nxrB; nitrate reductase / nitrite oxidoreductase, beta subunit	1823.00437421368	0.328631615114394	0.0516171385095333	6.36671509897238	1.9311940651793e-10	4.61482397039096e-10	narH, narY, nxrB; nitrate reductase / nitrite oxidoreductase, beta subunit
narJ, narW; nitrate reductase molybdenum cofactor assembly chaperone NarJ/NarW	1587.590389739	0.448612709063875	0.0524599099010029	8.55153411262909	1.21463165837644e-17	3.93853090040094e-17	narJ, narW; nitrate reductase molybdenum cofactor assembly chaperone NarJ/NarW
narI, narV; nitrate reductase gamma subunit	1717.85723864328	0.530293529154555	0.0547088296229074	9.69301542017477	3.22853051292936e-22	1.22309570121294e-21	narI, narV; nitrate reductase gamma subunit
K00375; GntR family transcriptional regulator / MocR family aminotransferase	12100.9256973016	0.334058140101473	0.0340391176923644	9.81394826741964	9.80551229829337e-23	3.7594088777913e-22	K00375; GntR family transcriptional regulator / MocR family aminotransferase
nosZ; nitrous-oxide reductase	666.378935956228	-0.765091184722351	0.109705803153844	-6.97402655764195	3.0799590179444e-12	8.00588368546918e-12	nosZ; nitrous-oxide reductase
cysJ; sulfite reductase (NADPH) flavoprotein alpha-component	4950.23084248573	0.374949855836645	0.0520196597677325	7.2078490615047	5.68425858350593e-13	1.5227467429318e-12	cysJ; sulfite reductase (NADPH) flavoprotein alpha-component
cysI; sulfite reductase (NADPH) hemoprotein beta-component	6556.85282497651	0.401697369702521	0.0320588359486084	12.530004843172	5.11595527977833e-36	2.86831919169557e-35	cysI; sulfite reductase (NADPH) hemoprotein beta-component
DLD, lpd, pdhD; dihydrolipoamide dehydrogenase	27242.2190876169	0.139766601836443	0.0172149409925077	8.11891262928364	4.70378983323577e-16	1.44803298305214e-15	DLD, lpd, pdhD; dihydrolipoamide dehydrogenase
GSR, gor; glutathione reductase (NADPH)	4008.11447662775	0.670413236914634	0.0361918950490085	18.5238500500404	1.32606100229425e-76	1.94562210041957e-75	GSR, gor; glutathione reductase (NADPH)
trxB, TRR; thioredoxin reductase (NADPH)	29932.3601645895	0.23748378924288	0.0213211720779152	11.138402165464	8.15696454936825e-29	3.78488855939527e-28	trxB, TRR; thioredoxin reductase (NADPH)
asrC; anaerobic sulfite reductase subunit C	7.51984800045405	-2.37531139335528	0.259689268438249	-9.14674452140518	5.86750687447006e-20	2.08596284109339e-19	asrC; anaerobic sulfite reductase subunit C
yidH; putative membrane protein	2582.65478453949	-0.312469572886481	0.0505097644935487	-6.18632013076187	6.15848801408361e-10	1.42795908056473e-09	yidH; putative membrane protein
cysH; phosphoadenosine phosphosulfate reductase	11607.2237830184	0.210747338306407	0.0199381628892092	10.5700479767104	4.10284688215651e-26	1.77263455044148e-25	cysH; phosphoadenosine phosphosulfate reductase
sir; sulfite reductase (ferredoxin)	4052.80180541972	0.397111286363306	0.0425071926935183	9.34221389839888	9.43404854556925e-21	3.43201208961417e-20	sir; sulfite reductase (ferredoxin)
aprA; adenylylsulfate reductase, subunit A	37.6174502106405	-2.7092483676806	0.237278184729521	-11.4180255162055	3.39867689814968e-30	1.63608814788873e-29	aprA; adenylylsulfate reductase, subunit A
aprB; adenylylsulfate reductase, subunit B	37.6174502106405	-2.7092483676806	0.237278184729521	-11.4180255162055	3.39867689814968e-30	1.63608814788873e-29	aprB; adenylylsulfate reductase, subunit B
ccoN; cytochrome c oxidase cbb3-type subunit I	5173.20010494701	0.34209865040427	0.038496547003766	8.88647624346163	6.30775329940518e-19	2.14668391868266e-18	ccoN; cytochrome c oxidase cbb3-type subunit I
ccoO; cytochrome c oxidase cbb3-type subunit II	3930.81013046205	0.448543520877761	0.0473252935143618	9.47788143652275	2.59497904371198e-21	9.57582123263239e-21	ccoO; cytochrome c oxidase cbb3-type subunit II
ccoP; cytochrome c oxidase cbb3-type subunit III	5066.11331218198	0.271790388978964	0.0380696471743239	7.13929361452746	9.38117562422565e-13	2.49465374493343e-12	ccoP; cytochrome c oxidase cbb3-type subunit III
ccoQ; cytochrome c oxidase cbb3-type subunit IV	3057.231632607	0.311809253543936	0.0476498288435949	6.54376439771512	5.99892801177876e-11	1.47419677575081e-10	ccoQ; cytochrome c oxidase cbb3-type subunit IV
fbcH; ubiquinol-cytochrome c reductase cytochrome b/c1 subunit	963.37448134795	0.435006621284049	0.0760464156940573	5.72027777133016	1.06350043986486e-08	2.27950174990674e-08	fbcH; ubiquinol-cytochrome c reductase cytochrome b/c1 subunit
UQCRFS1, RIP1, petA; ubiquinol-cytochrome c reductase iron-sulfur subunit	4822.19240142984	0.410475004295864	0.0461394334725088	8.89640321527653	5.76857239332629e-19	1.96738939459035e-18	UQCRFS1, RIP1, petA; ubiquinol-cytochrome c reductase iron-sulfur subunit
CYTB, petB; ubiquinol-cytochrome c reductase cytochrome b subunit	6538.06475369477	-0.134297870820518	0.0295645320816326	-4.54253327770244	5.55822189197165e-06	1.01541742291534e-05	CYTB, petB; ubiquinol-cytochrome c reductase cytochrome b subunit
CYC1, CYT1, petC; ubiquinol-cytochrome c reductase cytochrome c1 subunit	3019.77386862546	0.335847034231442	0.0628725258394819	5.34171372546545	9.20719772782736e-08	1.89007328775059e-07	CYC1, CYT1, petC; ubiquinol-cytochrome c reductase cytochrome c1 subunit
E1.10.3.1; polyphenol oxidase	15.3269483971898	-4.85541772758812	0.344316329553947	-14.1016190950868	3.71155376753133e-45	2.62513804355251e-44	E1.10.3.1; polyphenol oxidase
cydA; cytochrome bd ubiquinol oxidase subunit I	10544.9236458201	0.488464505023747	0.022861054450637	21.3666655699749	2.72943240675685e-101	6.7532260821838e-100	cydA; cytochrome bd ubiquinol oxidase subunit I
cydB; cytochrome bd ubiquinol oxidase subunit II	10150.207502427	0.477113023622043	0.0231632681500857	20.597828446772	2.8702815195748e-94	6.16375548960982e-93	cydB; cytochrome bd ubiquinol oxidase subunit II
lldP, lctP; L-lactate permease	39.8993007285399	-4.35680932093562	0.203100199398663	-21.451526556031	4.41909574154411e-102	1.12123999276694e-100	lldP, lctP; L-lactate permease
gpx; glutathione peroxidase	10702.2693080945	0.542559817243727	0.0275662238514497	19.6820507650051	3.07312027685359e-86	5.34575311041323e-85	gpx; glutathione peroxidase
hoxH; NAD-reducing hydrogenase large subunit	85.3927626504125	-4.18288995201418	0.288614785197789	-14.492985690763	1.3418116038024e-47	1.01329033625533e-46	hoxH; NAD-reducing hydrogenase large subunit
hydB;	19.2167103065127	-5.21297186743118	0.314512055081508	-16.574791914034	1.06029308529938e-61	1.13692530425036e-60	hydB;
dmpB, xylE; catechol 2,3-dioxygenase	1303.06072073788	-0.421051365592525	0.0519881663575644	-8.09898473234499	5.54197381048523e-16	1.70146070705726e-15	dmpB, xylE; catechol 2,3-dioxygenase
pcaG; protocatechuate 3,4-dioxygenase, alpha subunit	2742.08232736204	-0.24147572839458	0.0471845453289437	-5.11768687630981	3.09305542013895e-07	6.17448572594513e-07	pcaG; protocatechuate 3,4-dioxygenase, alpha subunit
E1.13.11.4; gentisate 1,2-dioxygenase	1274.73662698134	0.278124246469987	0.0474956467675201	5.85578395913501	4.74765063768891e-09	1.05243552115936e-08	E1.13.11.4; gentisate 1,2-dioxygenase
HAAO; 3-hydroxyanthranilate 3,4-dioxygenase	758.033432373433	0.494228886558128	0.100431285969957	4.92106500265237	8.60745341956991e-07	1.67584509759808e-06	HAAO; 3-hydroxyanthranilate 3,4-dioxygenase
CDO1; cysteine dioxygenase	130.838939475986	-0.530783789911857	0.124884414509885	-4.25020041127584	2.13579329875892e-05	3.74881366186656e-05	CDO1; cysteine dioxygenase
ncd2, npd; nitronate monooxygenase	12707.1105349284	0.256413852211539	0.031618467916939	8.10962292306928	5.07770892247683e-16	1.56072943616408e-15	ncd2, npd; nitronate monooxygenase
ALOX5; arachidonate 5-lipoxygenase	16.6390237137025	-2.51411748817752	0.277687717247272	-9.0537583480467	1.38130302659578e-19	4.84581295151414e-19	ALOX5; arachidonate 5-lipoxygenase
bphC; biphenyl-2,3-diol 1,2-dioxygenase	79.4627948138165	3.89684701621553	0.178321602111786	21.8529161361655	7.29244683420704e-106	2.02435275010897e-104	bphC; biphenyl-2,3-diol 1,2-dioxygenase
IDO, INDO; indoleamine 2,3-dioxygenase	172.015711377357	-1.2742483957051	0.0865562205033618	-14.7216270337913	4.68257063910885e-49	3.70099605970041e-48	IDO, INDO; indoleamine 2,3-dioxygenase
diox1; all-trans-8-apo-beta-carotenal 15,15-oxygenase	228.997397526216	1.81321636782974	0.0739150672843427	24.5310791757046	6.88611796282193e-133	3.45042149747185e-131	diox1; all-trans-8-apo-beta-carotenal 15,15-oxygenase
E1.13.12.4; lactate 2-monooxygenase	164.458292353585	-0.754834389877741	0.0789822304918411	-9.55701535873586	1.21201584551091e-21	4.49959470698294e-21	E1.13.12.4; lactate 2-monooxygenase
P4HA; prolyl 4-hydroxylase	763.105521582092	-0.998721034879721	0.146289776954018	-6.82700497379007	8.67056906879887e-12	2.20980242390021e-11	P4HA; prolyl 4-hydroxylase
ASPH; aspartate beta-hydroxylase	227.906683999886	0.961008257079274	0.265057079912306	3.62566529970534	0.000288218461184855	0.000472379444612166	ASPH; aspartate beta-hydroxylase
gbcA; glycine betaine catabolism A	804.536066375919	-0.399611093134685	0.0926190523938099	-4.31456684997776	1.59916138792367e-05	2.82745645308209e-05	gbcA; glycine betaine catabolism A
E1.14.13.1; salicylate hydroxylase	2583.76120101337	0.267189804262293	0.0469774317577478	5.68762050765423	1.28821695293917e-08	2.74711575590641e-08	E1.14.13.1; salicylate hydroxylase
hpaB; 4-hydroxyphenylacetate 3-monooxygenase	948.231701416664	-1.08418974126916	0.0550812951873745	-19.6834467595758	2.98961868325863e-86	5.21188009836357e-85	hpaB; 4-hydroxyphenylacetate 3-monooxygenase
hpaC; flavin reductase (NADH)	331.995055399784	-0.909628097346169	0.112777987874373	-8.06565283253174	7.28455430944987e-16	2.22020061910433e-15	hpaC; flavin reductase (NADH)
KMO; kynurenine 3-monooxygenase	712.00487324638	0.706625793872228	0.101454905376919	6.96492487225746	3.28579048226118e-12	8.52977933273863e-12	KMO; kynurenine 3-monooxygenase
nos; nitric-oxide synthase, bacterial	990.779215907078	1.00932199411529	0.0766682771253817	13.1647929490403	1.39920682034527e-39	8.6347643204421e-39	nos; nitric-oxide synthase, bacterial
E1.14.14.1; unspecific monooxygenase	302.210391139911	0.721813576737163	0.0835725175019137	8.63697299438939	5.77220220076502e-18	1.89872563722109e-17	E1.14.14.1; unspecific monooxygenase
alkB1_2, alkM; alkane 1-monooxygenase	1034.71325119419	0.837068021348596	0.0857544710888261	9.76121723707613	1.65160818592678e-22	6.29285624929634e-22	alkB1_2, alkM; alkane 1-monooxygenase
TH; tyrosine 3-monooxygenase	60.3011892968015	-6.50977945509365	0.25191971330383	-25.8406909476055	3.0960297182825e-147	2.05550573046306e-145	TH; tyrosine 3-monooxygenase
SCD, desC; stearoyl-CoA desaturase (Delta-9 desaturase)	9546.63508895479	-0.235354460017342	0.0288157313824275	-8.1675685025599	3.14667073275965e-16	9.73952048480813e-16	SCD, desC; stearoyl-CoA desaturase (Delta-9 desaturase)
HMOX1; heme oxygenase 1	807.27416947716	0.809473745665663	0.0786836297647235	10.2877021317664	8.00642307787364e-25	3.31018021076384e-24	HMOX1; heme oxygenase 1
SQLE, ERG1; squalene monooxygenase	100.816506169996	-1.15268652061428	0.139454878484244	-8.26565935263799	1.38924730563503e-16	4.36440586908291e-16	SQLE, ERG1; squalene monooxygenase
ZDS, crtQ; zeta-carotene desaturase	398.342102838798	-0.224726653417063	0.0617629339160456	-3.63853591739237	0.000274192392089137	0.000450039305268677	ZDS, crtQ; zeta-carotene desaturase
CYP81F; indol-3-yl-methylglucosinolate hydroxylase	8038.54264327079	0.438499524830308	0.0524991551040151	8.35250632055927	6.68294878596479e-17	2.12208262167324e-16	CYP81F; indol-3-yl-methylglucosinolate hydroxylase
merA; mercuric reductase	233.628195512782	-0.432095576972152	0.0766096079832831	-5.64022696822101	1.69826157977405e-08	3.60609008690294e-08	merA; mercuric reductase
ascD, ddhD, rfbI; CDP-4-dehydro-6-deoxyglucose reductase, E3	1525.5058180591	-0.451177294361836	0.115629975208058	-3.90190600274722	9.54382203525362e-05	0.00016078585357341	ascD, ddhD, rfbI; CDP-4-dehydro-6-deoxyglucose reductase, E3
nrdJ; ribonucleotide reductase, class II	2.92795039552598	-1.20061615784393	0.257116826025815	-4.66953554305071	3.01881468223285e-06	5.59323176124399e-06	nrdJ; ribonucleotide reductase, class II
E1.17.4.1A, nrdA, nrdE; ribonucleoside-diphosphate reductase alpha chain	19213.5475961483	0.138723123222645	0.016938592062811	8.1897670543241	2.61732257491776e-16	8.13268679967619e-16	E1.17.4.1A, nrdA, nrdE; ribonucleoside-diphosphate reductase alpha chain
E1.17.4.1B, nrdB, nrdF; ribonucleoside-diphosphate reductase beta chain	9787.27938821272	0.268822262620127	0.0225365074710195	11.9283017994609	8.42751677394428e-33	4.34014390032411e-32	E1.17.4.1B, nrdB, nrdF; ribonucleoside-diphosphate reductase beta chain
rtpR; ribonucleoside-triphosphate reductase (thioredoxin)	1922.26524743198	0.722166324015807	0.0808798572391824	8.92887733320518	4.30353741250399e-19	1.47913212102758e-18	rtpR; ribonucleoside-triphosphate reductase (thioredoxin)
fpr; ferredoxin/flavodoxin---NADP+ reductase	10169.8394987592	-0.139142144517863	0.0267695012901211	-5.19778620490069	2.01675886110505e-07	4.06155658403031e-07	fpr; ferredoxin/flavodoxin---NADP+ reductase
hcaD; 3-phenylpropionate/trans-cinnamate dioxygenase ferredoxin reductase component	5927.18335446078	0.429716316715046	0.0402361825198803	10.6798480820771	1.26478467002524e-26	5.53656014620391e-26	hcaD; 3-phenylpropionate/trans-cinnamate dioxygenase ferredoxin reductase component
anfG; nitrogenase delta subunit	6.43922209575367	1.70611897259307	0.250468917480556	6.81169939070589	9.64524930026093e-12	2.45115474242995e-11	anfG; nitrogenase delta subunit
E1.12.7.2; ferredoxin hydrogenase	3.69825017419073	-2.36615089869439	0.281906091328132	-8.39340110583225	4.72276930145568e-17	1.5080682575029e-16	E1.12.7.2; ferredoxin hydrogenase
ARSC1, arsC; arsenate reductase	10426.9452680485	0.314124753424521	0.0253541767621102	12.3894676751625	2.98015011574885e-35	1.64083317015695e-34	ARSC1, arsC; arsenate reductase
ASMT; acetylserotonin O-methyltransferase	2.67455235698099	-1.22583301910127	0.340646752273791	-3.59854603315291	0.000320001214923139	0.000522535289873468	ASMT; acetylserotonin O-methyltransferase
BHMT; betaine-homocysteine S-methyltransferase	2.92084006846225	2.11336004803973	0.337276751967935	6.26595232463767	3.70553702312924e-10	8.72657802638801e-10	BHMT; betaine-homocysteine S-methyltransferase
COMT; catechol O-methyltransferase	184.627795624533	1.11885224746215	0.0889489591733833	12.5785872916313	2.7693801608169e-36	1.56368899654346e-35	COMT; catechol O-methyltransferase
mmuM, BHMT2; homocysteine S-methyltransferase	3490.71142891873	0.288724369064777	0.0557431060228365	5.17955294680735	2.22418278831176e-07	4.4702483033501e-07	mmuM, BHMT2; homocysteine S-methyltransferase
metH, MTR; 5-methyltetrahydrofolate--homocysteine methyltransferase	17067.5783256207	0.140527166186993	0.0205439889732581	6.84030576388625	7.9024327726857e-12	2.0166137700188e-11	metH, MTR; 5-methyltetrahydrofolate--homocysteine methyltransferase
metE; 5-methyltetrahydropteroyltriglutamate--homocysteine methyltransferase	8620.32300847414	0.293115710276766	0.0303734532759241	9.65039133397149	4.89685003389136e-22	1.84634189399018e-21	metE; 5-methyltetrahydropteroyltriglutamate--homocysteine methyltransferase
trmH; tRNA (guanosine-2-O-)-methyltransferase	866.000275634441	0.585480203655998	0.0515481078791514	11.3579378127436	6.77244312397884e-30	3.22125697723818e-29	trmH; tRNA (guanosine-2-O-)-methyltransferase
trmA; tRNA (uracil-5-)-methyltransferase	217.438120883488	-1.82177173765531	0.12478798475585	-14.5989354761971	2.85264828823289e-48	2.20223342173948e-47	trmA; tRNA (uracil-5-)-methyltransferase
E2.1.1.41, SMT1, ERG6; sterol 24-C-methyltransferase	2.36224246857093	-1.09525720651065	0.305427033198664	-3.58598646308509	0.000335806378556392	0.000547670300503332	E2.1.1.41, SMT1, ERG6; sterol 24-C-methyltransferase
thyA, TYMS; thymidylate synthase	7996.79383620423	0.226228811713987	0.0242780614478918	9.31824034631196	1.18285673358433e-20	4.28745204570807e-20	thyA, TYMS; thymidylate synthase
ermC, ermA; 23S rRNA (adenine-N6)-dimethyltransferase	497.43478073838	0.696166369213137	0.0938286759737817	7.41954804315543	1.17520665912189e-13	3.23527002530204e-13	ermC, ermA; 23S rRNA (adenine-N6)-dimethyltransferase
rlmA1; 23S rRNA (guanine745-N1)-methyltransferase	1167.38029258749	0.496343304709454	0.0556620253218043	8.91709027545973	4.78699453849832e-19	1.63893362648114e-18	rlmA1; 23S rRNA (guanine745-N1)-methyltransferase
rsmC; 16S rRNA (guanine1207-N2)-methyltransferase	3348.14527563518	1.3568907759732	0.055763209183866	24.3330826154422	8.75725378515141e-131	4.12834561575747e-129	rsmC; 16S rRNA (guanine1207-N2)-methyltransferase
ogt, MGMT; methylated-DNA-	15272.464285236	0.0755917185385266	0.0187769094742268	4.02578063457588	5.67866099323259e-05	9.73362567407144e-05	ogt, MGMT; methylated-DNA-
ubiG; 2-polyprenyl-6-hydroxyphenyl methylase / 3-demethylubiquinone-9 3-methyltransferase	5432.96260039811	0.156996925048218	0.0416852177709787	3.76624936712024	0.000165718279350577	0.000275517014103933	ubiG; 2-polyprenyl-6-hydroxyphenyl methylase / 3-demethylubiquinone-9 3-methyltransferase
TPMT, tpmT; thiopurine S-methyltransferase	302.149690007011	-0.518721847533829	0.0755288761710965	-6.86786132443917	6.51715261208745e-12	1.66791374431419e-11	TPMT, tpmT; thiopurine S-methyltransferase
pmtA; phosphatidylethanolamine/phosphatidyl-N-methylethanolamine N-methyltransferase	3386.57375439983	0.280887111766166	0.059150412684227	4.74869234244695	2.04736116388691e-06	3.85792961038008e-06	pmtA; phosphatidylethanolamine/phosphatidyl-N-methylethanolamine N-methyltransferase
cheR; chemotaxis protein methyltransferase CheR	14350.1617427152	-0.12398048738537	0.0247559328402347	-5.00811212348539	5.49665127916056e-07	1.07994625748637e-06	cheR; chemotaxis protein methyltransferase CheR
mtrA; tetrahydromethanopterin S-methyltransferase subunit A	620.250058307184	1.00594957661935	0.19925104052521	5.04865406959855	4.44933566589125e-07	8.78074244492336e-07	mtrA; tetrahydromethanopterin S-methyltransferase subunit A
ICMT, STE14; protein-S-isoprenylcysteine O-methyltransferase	7.57615640694917	-2.25366503556998	0.342689575727621	-6.57640382198627	4.81962500285885e-11	1.18879109590639e-10	ICMT, STE14; protein-S-isoprenylcysteine O-methyltransferase
E2.1.1.104; caffeoyl-CoA O-methyltransferase	628.868870464226	-0.83951145232409	0.0731362957297861	-11.4787253571852	1.68749902003736e-30	8.22281632577226e-30	E2.1.1.104; caffeoyl-CoA O-methyltransferase
E2.1.1.113; site-specific DNA-methyltransferase (cytosine-N4-specific)	34.0313272952212	-1.05109431161474	0.109816765532317	-9.57134647446362	1.05522315364674e-21	3.92665243582607e-21	E2.1.1.113; site-specific DNA-methyltransferase (cytosine-N4-specific)
cobL; precorrin-6Y C5,15-methyltransferase (decarboxylating)	4497.46504055263	0.396064568196675	0.0312912874767255	12.6573433097398	1.01889354304335e-36	5.82736888544606e-36	cobL; precorrin-6Y C5,15-methyltransferase (decarboxylating)
tam; trans-aconitate 2-methyltransferase	3393.95798166425	0.531994348731268	0.0415702845109606	12.7974671087709	1.69386381691877e-37	9.85037447400867e-37	tam; trans-aconitate 2-methyltransferase
E2.1.2.2; phosphoribosylglycinamide formyltransferase	143.646616393102	-0.991863281429997	0.0970207497994968	-10.2232077517416	1.56088466916566e-24	6.39360830809397e-24	E2.1.2.2; phosphoribosylglycinamide formyltransferase
fctD; glutamate formiminotransferase	1103.68449601031	-0.889738783624061	0.0537380900767457	-16.5569483834164	1.42647789013562e-61	1.52342484593974e-60	fctD; glutamate formiminotransferase
gcvT, AMT; aminomethyltransferase	14270.164956342	-0.180961320101783	0.0216147716358206	-8.37211343939853	5.65939237644913e-17	1.80281403691205e-16	gcvT, AMT; aminomethyltransferase
panB; 3-methyl-2-oxobutanoate hydroxymethyltransferase	13868.5743523744	0.0682032900025958	0.0175544129434772	3.88525040525144	0.000102224469087771	0.000172000495295095	panB; 3-methyl-2-oxobutanoate hydroxymethyltransferase
OTC, argF, argI; ornithine carbamoyltransferase	12417.656597379	0.143896440468007	0.0248386024709115	5.79325832186109	6.90337997464422e-09	1.49535694013025e-08	OTC, argF, argI; ornithine carbamoyltransferase
GATM; glycine amidinotransferase	243.197558669971	1.70067652711534	0.0952595177751839	17.8530877211556	2.73488666614864e-71	3.61940898159572e-70	GATM; glycine amidinotransferase
E2.2.1.1, tktA, tktB; transketolase	25248.9919510978	0.152888340424126	0.0231645024333495	6.60011329248391	4.10843698478214e-11	1.01651917570681e-10	E2.2.1.1, tktA, tktB; transketolase
E2.2.1.2, talA, talB; transaldolase	15316.827806243	0.177098275242329	0.0204876594526328	8.64414383945508	5.421022955006e-18	1.78468140010466e-17	E2.2.1.2, talA, talB; transaldolase
argA; amino-acid N-acetyltransferase	3131.43057792387	0.255634355078332	0.0404447593554943	6.32058044483344	2.60582633108373e-10	6.18980869998332e-10	argA; amino-acid N-acetyltransferase
nat; arylamine N-acetyltransferase	59.8378311487259	0.753488003648541	0.123977887314542	6.07759996536222	1.21994629837158e-09	2.77615314456624e-09	nat; arylamine N-acetyltransferase
E2.3.1.7; carnitine O-acetyltransferase	341.967929379342	2.35308666864012	0.0947388541621135	24.8376095473311	3.51972826820543e-136	1.94733854949949e-134	E2.3.1.7; carnitine O-acetyltransferase
E2.3.1.8, pta; phosphate acetyltransferase	4012.71307238838	-0.256109298053962	0.0561117354076986	-4.5642733412737	5.01227389245023e-06	9.1778409793498e-06	E2.3.1.8, pta; phosphate acetyltransferase
E2.3.1.9, atoB; acetyl-CoA C-acetyltransferase	41657.205674655	0.116276096194587	0.0201182478340467	5.77963335344788	7.48635947934583e-09	1.6172404005409e-08	E2.3.1.9, atoB; acetyl-CoA C-acetyltransferase
DLAT, aceF, pdhC; pyruvate dehydrogenase E2 component (dihydrolipoamide acetyltransferase)	19566.8054937607	0.188718038626993	0.0214462261305393	8.79959194117888	1.37314533565081e-18	4.61791848422542e-18	DLAT, aceF, pdhC; pyruvate dehydrogenase E2 component (dihydrolipoamide acetyltransferase)
ATS1; glycerol-3-phosphate O-acyltransferase	23.459923425214	3.94217038049493	0.266364689374543	14.7998985516873	1.46703717591547e-49	1.17230543435492e-48	ATS1; glycerol-3-phosphate O-acyltransferase
plsB; glycerol-3-phosphate O-acyltransferase	919.786163660112	0.537208277321266	0.0878576212909081	6.11453246090625	9.6840457230987e-10	2.21958550851345e-09	plsB; glycerol-3-phosphate O-acyltransferase
lacA; galactoside O-acetyltransferase	73.376976367074	-1.9788865102364	0.220599659123074	-8.97048761590501	2.95204632972499e-19	1.02123113803382e-18	lacA; galactoside O-acetyltransferase
ptb; phosphate butyryltransferase	576.334200026269	-0.456792881759839	0.110257965632587	-4.14294676252246	3.42871559921146e-05	5.95911369522637e-05	ptb; phosphate butyryltransferase
E2.3.1.20; diacylglycerol O-acyltransferase	528.358835407699	-1.05945120717877	0.059799587664588	-17.7166975317817	3.11681282892917e-70	4.03111165715564e-69	E2.3.1.20; diacylglycerol O-acyltransferase
catB; chloramphenicol O-acetyltransferase type B	112.370814315557	1.14710241405199	0.239240757517067	4.79476167003091	1.62868344717749e-06	3.10423947934524e-06	catB; chloramphenicol O-acetyltransferase type B
kbl, GCAT; glycine C-acetyltransferase	7465.95347916432	-0.338193303879879	0.0425614573058791	-7.94599915715677	1.92631734020436e-15	5.7286189807421e-15	kbl, GCAT; glycine C-acetyltransferase
metX; homoserine O-acetyltransferase/O-succinyltransferase	9818.04806811673	0.24887855220384	0.0263577163365425	9.44234124937421	3.64541349518666e-21	1.33900457889129e-20	metX; homoserine O-acetyltransferase/O-succinyltransferase
E2.3.1.37, ALAS; 5-aminolevulinate synthase	2542.3171426162	0.546185931247344	0.0459272349026284	11.8924192236987	1.29597479431873e-32	6.64844248959262e-32	E2.3.1.37, ALAS; 5-aminolevulinate synthase
fabD;	14729.7975986218	0.065852328527622	0.018045279391505	3.64928284560796	0.000262973432273139	0.000431981306169093	fabD;
fabB; 3-oxoacyl-	3975.44888120453	0.282574801905033	0.0656056424650222	4.30717223835874	1.65354852283834e-05	2.91972984961282e-05	fabB; 3-oxoacyl-
fabH; 3-oxoacyl-	21664.4661601642	0.283211790170728	0.0220872661903866	12.822401275446	1.22836464448126e-37	7.20116344560867e-37	fabH; 3-oxoacyl-
metA; homoserine O-succinyltransferase/O-acetyltransferase	1387.51854835642	0.737733920105053	0.0647306137193434	11.3969863363832	4.32844255705007e-30	2.06866837744559e-29	metA; homoserine O-succinyltransferase/O-acetyltransferase
bioF; 8-amino-7-oxononanoate synthase	9730.03706976519	-0.142178527261769	0.0214138628351109	-6.63955533649201	3.14630867720066e-11	7.82843261438403e-11	bioF; 8-amino-7-oxononanoate synthase
plsC; 1-acyl-sn-glycerol-3-phosphate acyltransferase	22421.8392154377	-0.106078502236481	0.0195540003824133	-5.42490028443937	5.79869024916989e-08	1.20151274941838e-07	plsC; 1-acyl-sn-glycerol-3-phosphate acyltransferase
E2.3.1.54, pflD; formate C-acetyltransferase	1266.2958391955	1.5926744829984	0.104398806198643	15.2556771575334	1.50921174993348e-52	1.3041095457397e-51	E2.3.1.54, pflD; formate C-acetyltransferase
DLST, sucB; 2-oxoglutarate dehydrogenase E2 component (dihydrolipoamide succinyltransferase)	13987.7877489978	0.132933724016762	0.0185534315570128	7.16491305709513	7.78359366261792e-13	2.07605928055162e-12	DLST, sucB; 2-oxoglutarate dehydrogenase E2 component (dihydrolipoamide succinyltransferase)
maa; maltose O-acetyltransferase	2769.17939266427	0.64004058985343	0.0509400452118211	12.5645862148725	3.30600105435013e-36	1.86009254237341e-35	maa; maltose O-acetyltransferase
aacC; aminoglycoside 3-N-acetyltransferase	1089.73208043888	0.863987216394428	0.0709265337537739	12.1814386051039	3.90335335432985e-34	2.09132590275359e-33	aacC; aminoglycoside 3-N-acetyltransferase
aacA; aminoglycoside 6-N-acetyltransferase	1494.62218248589	-0.808750476417984	0.0568611186685115	-14.2232600299834	6.57186626534893e-46	4.73828584036515e-45	aacA; aminoglycoside 6-N-acetyltransferase
K00666; fatty-acyl-CoA synthase	28382.0471614942	0.502869267451946	0.0309457367048682	16.2500338010321	2.23241310849432e-59	2.25134623232585e-58	K00666; fatty-acyl-CoA synthase
ftr; formylmethanofuran--tetrahydromethanopterin N-formyltransferase	1280.60698359272	-0.388830831681007	0.0930072569866038	-4.18065045974866	2.90676399330271e-05	5.06743735987804e-05	ftr; formylmethanofuran--tetrahydromethanopterin N-formyltransferase
dapD; 2,3,4,5-tetrahydropyridine-2,6-dicarboxylate N-succinyltransferase	7139.92089438556	0.107066888310949	0.0267729016668276	3.99907673973223	6.35900607660676e-05	0.00010843793110515	dapD; 2,3,4,5-tetrahydropyridine-2,6-dicarboxylate N-succinyltransferase
nhoA; N-hydroxyarylamine O-acetyltransferase	1942.9806464982	0.334881625670355	0.054439791379473	6.15141272926745	7.67957802931164e-10	1.76932325504702e-09	nhoA; N-hydroxyarylamine O-acetyltransferase
ytmI; uncharacterized N-acetyltransferase	4846.38693817689	-0.159967078382599	0.0332366054051005	-4.81297883561991	1.4869704211745e-06	2.84776282343684e-06	ytmI; uncharacterized N-acetyltransferase
GGCT; gamma-glutamylcyclotransferase	25.9970243713762	-4.65761331135798	0.182437709712423	-25.5298826032173	9.18554550270926e-144	5.71728445469412e-142	GGCT; gamma-glutamylcyclotransferase
ATE1; arginyl-tRNA---protein transferase	4109.10383949198	0.2302918639385	0.0401360276138359	5.73778417122457	9.59232461954471e-09	2.05989353757177e-08	ATE1; arginyl-tRNA---protein transferase
tgl; protein-glutamine gamma-glutamyltransferase	667.483497189905	1.85252528235881	0.116612151227016	15.8862113670503	7.89577433089143e-57	7.46211555091483e-56	tgl; protein-glutamine gamma-glutamyltransferase
E2.4.1.5; dextransucrase	3.20188515661878	2.51094829670084	0.316219394346954	7.94052591836238	2.01325777424305e-15	5.97824252232365e-15	E2.4.1.5; dextransucrase
E2.4.1.7; sucrose phosphorylase	101.268762713611	0.887994171315909	0.191821780005912	4.62926666246419	3.66962964987661e-06	6.77856235116321e-06	E2.4.1.7; sucrose phosphorylase
mapA; maltose phosphorylase	247.886779363577	2.08762364797631	0.121601296117657	17.167774642438	4.62826950345104e-66	5.32852935462347e-65	mapA; maltose phosphorylase
sacB; levansucrase	293.329591046393	-0.893829068916246	0.133103522247615	-6.71529238162035	1.87689491367697e-11	4.72157302723852e-11	sacB; levansucrase
GYS; glycogen synthase	34.1630031211165	0.672281351197764	0.188349589643369	3.56932740055711	0.000357898922406596	0.000582866049634781	GYS; glycogen synthase
E2.4.1.13; sucrose synthase	50.9923347703604	-0.717498905054882	0.147728979919311	-4.85685953728767	1.19262131493231e-06	2.29785103169666e-06	E2.4.1.13; sucrose synthase
otsA; trehalose 6-phosphate synthase	7364.93961339972	0.296555636001631	0.040448237838557	7.33173190845265	2.27197247706814e-13	6.19678354152751e-13	otsA; trehalose 6-phosphate synthase
GBE1, glgB; 1,4-alpha-glucan branching enzyme	9862.11664487569	0.268007795780507	0.0233162056142774	11.4944858616445	1.40615754417181e-30	6.87291849964221e-30	GBE1, glgB; 1,4-alpha-glucan branching enzyme
cgt; cyclomaltodextrin glucanotransferase	3.73209069608767	-2.14239247663217	0.275155210655027	-7.78612359014409	6.90963634747861e-15	2.00324136755321e-14	cgt; cyclomaltodextrin glucanotransferase
E2.4.1.20; cellobiose phosphorylase	95.0602213446071	1.86490977261595	0.139927286275826	13.327706284104	1.59733607707699e-40	1.01160385739844e-39	E2.4.1.20; cellobiose phosphorylase
glgA; starch synthase	9542.27896331785	0.1346221605047	0.0266235802554063	5.05650101200655	4.27018605376062e-07	8.4397351253562e-07	glgA; starch synthase
malQ; 4-alpha-glucanotransferase	6445.52186153605	-0.13595225076782	0.0260677786389828	-5.21533701243388	1.83483333062059e-07	3.70454058414957e-07	malQ; 4-alpha-glucanotransferase
tagE; poly(glycerol-phosphate) alpha-glucosyltransferase	69.3589561521392	0.955978695159647	0.121890690511655	7.84291803702793	4.40195330542676e-15	1.28793103137477e-14	tagE; poly(glycerol-phosphate) alpha-glucosyltransferase
UGCG; ceramide glucosyltransferase	2027.76342663051	0.624853985540423	0.0549794262557716	11.3652329261044	6.2298069254368e-30	2.96669885086401e-29	UGCG; ceramide glucosyltransferase
DPM1; dolichol-phosphate mannosyltransferase	16154.4865770355	-0.119566800292929	0.0314366122345057	-3.80342510831016	0.000142709150517062	0.000238157478460292	DPM1; dolichol-phosphate mannosyltransferase
ALG5; dolichyl-phosphate beta-glucosyltransferase	41.8221984740563	-2.36960932043987	0.165302835665698	-14.3349586889851	1.3232526552573e-46	9.68076575246549e-46	ALG5; dolichyl-phosphate beta-glucosyltransferase
MGAT3; beta-1,4-mannosyl-glycoprotein beta-1,4-N-acetylglucosaminyltransferase	3.03926991134849	-1.38686460932075	0.272658649451355	-5.08645008002279	3.64827689528654e-07	7.251951602981e-07	MGAT3; beta-1,4-mannosyl-glycoprotein beta-1,4-N-acetylglucosaminyltransferase
hasA; hyaluronan synthase	799.90529188903	0.62948735381847	0.15737143190724	4.00001033344801	6.33397178680407e-05	0.000108034153768932	hasA; hyaluronan synthase
bshA; L-malate glycosyltransferase	1101.17901511695	0.381481222617033	0.0691468095770088	5.51697504122988	3.44884391976293e-08	7.22696988657319e-08	bshA; L-malate glycosyltransferase
pdp; pyrimidine-nucleoside phosphorylase	3908.44713033952	0.222177346561878	0.0549010743644751	4.04686700822821	5.19077125572596e-05	8.90884846927375e-05	pdp; pyrimidine-nucleoside phosphorylase
udp, UPP; uridine phosphorylase	412.22034942682	-0.723953205955584	0.0690370660605482	-10.486442244238	9.97125692274278e-26	4.25500824335789e-25	udp, UPP; uridine phosphorylase
deoA, TYMP; thymidine phosphorylase	4155.82312541873	0.396144693310535	0.0362980334847409	10.9136681874809	9.91721593768642e-28	4.48413503833983e-27	deoA, TYMP; thymidine phosphorylase
hprT, hpt, HPRT1; hypoxanthine phosphoribosyltransferase	11665.1653328453	-0.130420295651358	0.0211185860575626	-6.17561683797735	6.59056461444398e-10	1.52548019416837e-09	hprT, hpt, HPRT1; hypoxanthine phosphoribosyltransferase
upp, UPRT; uracil phosphoribosyltransferase	9666.74422950574	0.391581728519914	0.0192633980283607	20.3277598242743	7.30628161659883e-92	1.48872495241542e-90	upp, UPRT; uracil phosphoribosyltransferase
pncB, NAPRT1; nicotinate phosphoribosyltransferase	9944.27515971026	0.177759354482733	0.0260816179822263	6.8155033404703	9.3934291093244e-12	2.38868336144231e-11	pncB, NAPRT1; nicotinate phosphoribosyltransferase
purF, PPAT; amidophosphoribosyltransferase	14764.3337924486	0.095150195826406	0.0205098209192228	4.63925044500154	3.49675096519068e-06	6.46371576326547e-06	purF, PPAT; amidophosphoribosyltransferase
gpt; xanthine phosphoribosyltransferase	1845.39111355482	0.662148462520253	0.0497048056061436	13.3216185929195	1.7330893831851e-40	1.09670556916884e-39	gpt; xanthine phosphoribosyltransferase
mtaP, MTAP; 5-methylthioadenosine phosphorylase	7915.4125411623	-0.205201424187345	0.0356613334869222	-5.75417137058538	8.70677993287774e-09	1.87275690402908e-08	mtaP, MTAP; 5-methylthioadenosine phosphorylase
lldG; L-lactate dehydrogenase complex protein LldG	6519.99568093974	0.539546651067488	0.0281415920482897	19.1725702704257	6.27314658952329e-82	1.01996242609657e-80	lldG; L-lactate dehydrogenase complex protein LldG
murA; UDP-N-acetylglucosamine 1-carboxyvinyltransferase	16259.6457237632	0.362767803229774	0.024409316119192	14.8618585403359	5.82854992913002e-50	4.7383731923856e-49	murA; UDP-N-acetylglucosamine 1-carboxyvinyltransferase
ribE, RIB5; riboflavin synthase	13901.4734044556	0.0900219857668988	0.0178680208388745	5.0381621209576	4.70023252504374e-07	9.27129302476442e-07	ribE, RIB5; riboflavin synthase
ribH, RIB4; 6,7-dimethyl-8-ribityllumazine synthase	14496.9771851742	0.0784024105564309	0.0177335486759582	4.42113487768654	9.81838603760097e-06	1.76456308507934e-05	ribH, RIB4; 6,7-dimethyl-8-ribityllumazine synthase
speE, SRM; spermidine synthase	7831.56621541539	-0.138727098903613	0.0345742230752236	-4.01244298683973	6.00935954729489e-05	0.000102673316562939	speE, SRM; spermidine synthase
MMAB, pduO; cob(I)alamin adenosyltransferase	12422.9842744988	0.224951622773895	0.01804291674194	12.4675863659563	1.12172404426526e-35	6.24076498649533e-35	MMAB, pduO; cob(I)alamin adenosyltransferase
GST, gst; glutathione S-transferase	31084.5961510233	0.235603943540005	0.04380016937646	5.37906466787838	7.48738125265682e-08	1.54498747578132e-07	GST, gst; glutathione S-transferase
AGPS, agpS; alkyldihydroxyacetonephosphate synthase	2670.86470593297	-0.226517570059542	0.0491827737644656	-4.60562820519895	4.11222538539722e-06	7.56805258615377e-06	AGPS, agpS; alkyldihydroxyacetonephosphate synthase
hepST; heptaprenyl diphosphate synthase	6108.80430023119	0.736235118723783	0.0511447235290144	14.3951334159841	5.55176492742245e-47	4.08410998862185e-46	hepST; heptaprenyl diphosphate synthase
hss; homospermidine synthase	1671.40892876896	0.564595828700777	0.0534496945446619	10.5631254492766	4.41705185585089e-26	1.90631918394171e-25	hss; homospermidine synthase
DHPS, dys; deoxyhypusine synthase	5877.41792733359	-0.484062737789476	0.0623751925086107	-7.76050090302571	8.45946018876989e-15	2.44544700014259e-14	DHPS, dys; deoxyhypusine synthase
aspC; aspartate aminotransferase	383.201382189378	-0.882732035960566	0.106584055999969	-8.28202706004004	1.21096065867826e-16	3.80881309423202e-16	aspC; aspartate aminotransferase
CCBL; kynurenine---oxoglutarate transaminase / cysteine-S-conjugate beta-lyase / glutamine---phenylpyruvate transaminase	19.7198770754813	-3.57422165540407	0.244586696815806	-14.6133117701645	2.31009953668724e-48	1.79207040007666e-47	CCBL; kynurenine---oxoglutarate transaminase / cysteine-S-conjugate beta-lyase / glutamine---phenylpyruvate transaminase
glmS, GFPT; glucosamine---fructose-6-phosphate aminotransferase (isomerizing)	20774.1480002153	0.081693378399869	0.019901457285055	4.10489429139526	4.04499803393762e-05	6.99208056766782e-05	glmS, GFPT; glucosamine---fructose-6-phosphate aminotransferase (isomerizing)
E2.6.1.18; beta-alanine--pyruvate transaminase	3562.21333967181	0.41921268000932	0.0478245003102759	8.76564683979029	1.85707308835553e-18	6.2112935746971e-18	E2.6.1.18; beta-alanine--pyruvate transaminase
puuE; 4-aminobutyrate aminotransferase	3889.83798066516	-0.439868679507728	0.0324912134072603	-13.5380810188344	9.31916970913564e-42	6.09071575657782e-41	puuE; 4-aminobutyrate aminotransferase
dat; D-alanine transaminase	4127.8329263222	0.177585556351225	0.0278883658746825	6.36772900747261	1.91847482784486e-10	4.58718155865546e-10	dat; D-alanine transaminase
E2.6.1.42, ilvE; branched-chain amino acid aminotransferase	24544.9579538907	0.0752127505900894	0.0211962573137051	3.54839769478824	0.000387582531030447	0.000629791969145333	E2.6.1.42, ilvE; branched-chain amino acid aminotransferase
AGXT2; alanine-glyoxylate transaminase / (R)-3-amino-2-methylpropionate-pyruvate transaminase	2.72858919946534	-2.28995533689466	0.313357568831126	-7.30780285740843	2.71545789738308e-13	7.37105726352675e-13	AGXT2; alanine-glyoxylate transaminase / (R)-3-amino-2-methylpropionate-pyruvate transaminase
serC, PSAT1; phosphoserine aminotransferase	8622.3374729052	0.269737084931419	0.020650169333403	13.0622214557389	5.41249927507801e-39	3.27919252658148e-38	serC, PSAT1; phosphoserine aminotransferase
avtA; valine--pyruvate aminotransferase	93.6467797337531	-3.35384635517443	0.188305388294843	-17.8106765055659	5.83996881735558e-71	7.63990666139111e-70	avtA; valine--pyruvate aminotransferase
ectB, dat; diaminobutyrate-2-oxoglutarate transaminase	1588.38324717396	0.297841817571979	0.0526720003760881	5.65465172093962	1.56162600993906e-08	3.31684202111024e-08	ectB, dat; diaminobutyrate-2-oxoglutarate transaminase
pucG; (S)-ureidoglycine---glyoxylate transaminase	147.762721963752	-1.08554785391708	0.145793118932721	-7.44580993851998	9.6351438191144e-14	2.66261501237893e-13	pucG; (S)-ureidoglycine---glyoxylate transaminase
astC; succinylornithine aminotransferase	35.3738491211111	-2.0133097312361	0.493153969344001	-4.08251754297796	4.45504478872982e-05	7.67921718559292e-05	astC; succinylornithine aminotransferase
HK; hexokinase	17.6434200606602	-3.80100216070038	0.200365917283561	-18.970302994801	3.00171488909632e-80	4.7544060678788e-79	HK; hexokinase
glk; glucokinase	26549.8726307494	0.234809162638416	0.0238395210759376	9.84957549652372	6.8834085015338e-23	2.65827026329228e-22	glk; glucokinase
KHK; ketohexokinase	33.9315228550048	-1.31635730817928	0.214759636584503	-6.12944466248117	8.81863402276832e-10	2.02706454874193e-09	KHK; ketohexokinase
rhaB; rhamnulokinase	3451.1190393352	0.575593991686288	0.0448073306200706	12.8459781852852	9.059943680288e-38	5.33485375468252e-37	rhaB; rhamnulokinase
galK; galactokinase	6400.15011367095	-0.355393593548434	0.034052579099615	-10.4366131125866	1.68723344431668e-25	7.17682266464014e-25	galK; galactokinase
pfkA, PFK; 6-phosphofructokinase 1	14359.0171267423	-0.108657106335274	0.0276536165871819	-3.92921866088356	8.52223195503322e-05	0.000143970784532972	pfkA, PFK; 6-phosphofructokinase 1
E2.7.1.12, gntK, idnK; gluconokinase	6298.24055187384	0.372563318124806	0.0296508267767681	12.5650229226227	3.28779734752877e-36	1.85115770090189e-35	E2.7.1.12, gntK, idnK; gluconokinase
rbsK, RBKS; ribokinase	12567.3173693197	0.223468029670091	0.0259473533285279	8.61236315090368	7.15697073831265e-18	2.34455534013721e-17	rbsK, RBKS; ribokinase
PRK, prkB; phosphoribulokinase	2079.52539149115	0.521036790711765	0.0548085739907117	9.50648325205585	1.97217115010243e-21	7.30124886285599e-21	PRK, prkB; phosphoribulokinase
ppnK, NADK; NAD+ kinase	15918.8310203735	0.0860656388183624	0.0248283199902817	3.4664302237143	0.000527418609889546	0.000849392372142716	ppnK, NADK; NAD+ kinase
cysC; adenylylsulfate kinase	4496.1037554633	0.621262554396686	0.044323645811868	14.0165039002802	1.23552950691514e-44	8.65739980790937e-44	cysC; adenylylsulfate kinase
eryA; erythritol kinase (D-erythritol 1-phosphate-forming)	114.740068944674	-1.03826730171262	0.111994810456946	-9.270673323848	1.8497449168232e-20	6.65924887136486e-20	eryA; erythritol kinase (D-erythritol 1-phosphate-forming)
DAK, TKFC; triose/dihydroxyacetone kinase / FAD-AMP lyase (cyclizing)	822.047708384657	0.514795568922848	0.080093176078803	6.42745854423783	1.29754965791027e-10	3.13259943168822e-10	DAK, TKFC; triose/dihydroxyacetone kinase / FAD-AMP lyase (cyclizing)
glpK, GK; glycerol kinase	12564.952130222	0.259309629520504	0.01977574541244	13.1125084851358	2.79208170521714e-39	1.70848809104954e-38	glpK, GK; glycerol kinase
glxK, garK; glycerate 2-kinase	6906.03864544178	0.265165279579653	0.040886153263641	6.48545432654967	8.84647967333739e-11	2.15140120749325e-10	glxK, garK; glycerate 2-kinase
pdxK, pdxY; pyridoxine kinase	3119.51370168256	0.594094519135724	0.0361521104897646	16.4331905132876	1.10679289760979e-60	1.15719409649045e-59	pdxK, pdxY; pyridoxine kinase
kdgK; 2-dehydro-3-deoxygluconokinase	7388.8419961069	0.319806256671727	0.0325203207819904	9.83404372963116	8.03270846730833e-23	3.09461258989582e-22	kdgK; 2-dehydro-3-deoxygluconokinase
E2.7.1.47; D-ribulokinase	428.771818449267	-0.810844253484109	0.0847818332656308	-9.56389148773943	1.1341026982147e-21	4.21427061412151e-21	E2.7.1.47; D-ribulokinase
fucK; L-fuculokinase	17.8372905566323	-5.14901177292713	0.288044585789488	-17.8757457246226	1.82222353092813e-71	2.43176798507612e-70	fucK; L-fuculokinase
lyxK; L-xylulokinase	67.6117460623244	-1.34178979535847	0.135218748123083	-9.92310470244192	3.30318340062904e-23	1.2874981483763e-22	lyxK; L-xylulokinase
dgoK; 2-dehydro-3-deoxygalactonokinase	2060.1238087639	0.261786182836718	0.0714440172994555	3.66421420200167	0.000248099094612612	0.000408220877071186	dgoK; 2-dehydro-3-deoxygalactonokinase
nanK; N-acylmannosamine kinase	4.70851143629597	-1.27427099034373	0.317521648861575	-4.01317829795996	5.99066282462533e-05	0.000102375827378357	nanK; N-acylmannosamine kinase
dgkA; undecaprenol kinase	1449.33539716231	1.71131466086197	0.0710275781069365	24.0936648337562	2.91273869640154e-128	1.24095129380915e-126	dgkA; undecaprenol kinase
PIP5K; 1-phosphatidylinositol-4-phosphate 5-kinase	3.39989702348192	0.989849175312035	0.278543488840626	3.55366115155682	0.000379908359551782	0.000617699979703887	PIP5K; 1-phosphatidylinositol-4-phosphate 5-kinase
E2.7.1.71, aroK, aroL; shikimate kinase	12522.3177194778	0.099174643475208	0.0186363612080194	5.32156692866268	1.02877247661645e-07	2.1086262724989e-07	E2.7.1.71, aroK, aroL; shikimate kinase
gsk; inosine kinase	6.55759923242849	-2.59118540938266	0.353232677357206	-7.33563335297638	2.20675387453194e-13	6.02302436395887e-13	gsk; inosine kinase
aphA; kanamycin kinase	195.783707881693	-0.46440670220881	0.0854032145072828	-5.43781290772384	5.39385689014194e-08	1.11966800009799e-07	aphA; kanamycin kinase
mtnK; 5-methylthioribose kinase	1166.22185663559	0.499387090160726	0.0709562216332227	7.03796057154917	1.95073865718019e-12	5.11739706346873e-12	mtnK; 5-methylthioribose kinase
dgkA, DGK; diacylglycerol kinase (ATP)	4989.27411421341	0.291791064897447	0.032505946951899	8.97654405605315	2.79404935024001e-19	9.67834398841831e-19	dgkA, DGK; diacylglycerol kinase (ATP)
aceK; isocitrate dehydrogenase kinase/phosphatase	784.864917679077	-0.60700827630275	0.177288503500164	-3.42384454896248	0.000617419281818116	0.000990731000653561	aceK; isocitrate dehydrogenase kinase/phosphatase
lacC; tagatose 6-phosphate kinase	1898.55779418252	-0.302009406104638	0.0577603223303546	-5.22866552539864	1.70737930937721e-07	3.4515835975154e-07	lacC; tagatose 6-phosphate kinase
pfkC; ADP-dependent phosphofructokinase/glucokinase	3.35558518173233	-2.07681913833034	0.276142684190891	-7.52081897232041	5.44341767219616e-14	1.5227425770501e-13	pfkC; ADP-dependent phosphofructokinase/glucokinase
E2.7.1.-; kinase	7623.00564794113	-0.521505025656026	0.0903103740053946	-5.77458604727818	7.71424998456577e-09	1.664214178907e-08	E2.7.1.-; kinase
ackA; acetate kinase	10830.4783044198	0.184521958836915	0.0213297800278391	8.65090772600943	5.10914013591305e-18	1.68270026716905e-17	ackA; acetate kinase
lysC; aspartate kinase	16488.6181417485	0.17528604642455	0.0220137419006671	7.96257388750607	1.68496932108126e-15	5.02400845099343e-15	lysC; aspartate kinase
buk; butyrate kinase	210.20086575715	-1.83082428714972	0.142812213439685	-12.8198019136714	1.27024621888797e-37	7.44121443079446e-37	buk; butyrate kinase
proB; glutamate 5-kinase	12226.9885063319	0.151046107160164	0.0185856764633335	8.12701692392814	4.3998396837382e-16	1.35603569672504e-15	proB; glutamate 5-kinase
tdcD; propionate kinase	3.5575537148677	-1.56440400541994	0.357768937797504	-4.37266581903592	1.22738527867214e-05	2.18271841856717e-05	tdcD; propionate kinase
pdtaS; two-component system, sensor histidine kinase PdtaS	13251.5815608422	-0.244291385248534	0.0374086246713475	-6.53034928160951	6.56164885218202e-11	1.60801773009333e-10	pdtaS; two-component system, sensor histidine kinase PdtaS
ppk; polyphosphate kinase	11096.1348587864	0.386045237779448	0.0228778410379004	16.8741987996118	6.96637217715624e-64	7.64477784234212e-63	ppk; polyphosphate kinase
E2.7.4.2, mvaK2; phosphomevalonate kinase	156.030616615602	0.885141763040364	0.101072997842269	8.75745037682258	1.99716351293114e-18	6.67424568268558e-18	E2.7.4.2, mvaK2; phosphomevalonate kinase
ndk, NME; nucleoside-diphosphate kinase	14139.1264379001	0.0671200570960972	0.018093049674552	3.70971496256389	0.000207492719598968	0.000343250518489405	ndk, NME; nucleoside-diphosphate kinase
thiD; hydroxymethylpyrimidine/phosphomethylpyrimidine kinase	12521.5881955886	0.125345017229527	0.0212189532898043	5.90721962189131	3.47929780302643e-09	7.76023672920256e-09	thiD; hydroxymethylpyrimidine/phosphomethylpyrimidine kinase
E2.7.4.8, gmk; guanylate kinase	14083.1197345939	0.112616220720898	0.0192868001091448	5.83903084407978	5.25053495952601e-09	1.16197255618177e-08	E2.7.4.8, gmk; guanylate kinase
tmk, DTYMK; dTMP kinase	15910.4489972943	0.0995094166397579	0.0252537110905813	3.9403878615239	8.13499720966015e-05	0.000137662537742911	tmk, DTYMK; dTMP kinase
cmk; CMP/dCMP kinase	14365.0982743228	0.1548666045838	0.0197143709971254	7.85551842391426	3.98121961376733e-15	1.1678341923006e-14	cmk; CMP/dCMP kinase
mosAB; molybdenum storage protein	47.3327305003327	-2.18815125470542	0.196556837582548	-11.132409747824	8.72445413660713e-29	4.0411468666482e-28	mosAB; molybdenum storage protein
PRPS, prsA; ribose-phosphate pyrophosphokinase	17331.5074442298	0.213530905704961	0.0185985114460064	11.48107504866	1.64225722983685e-30	8.01216371715258e-30	PRPS, prsA; ribose-phosphate pyrophosphokinase
thiN, TPK1, THI80; thiamine pyrophosphokinase	2426.96247764917	0.856694815217998	0.0639076769067094	13.4051941282199	5.63755758335177e-41	3.6279823317095e-40	thiN, TPK1, THI80; thiamine pyrophosphokinase
folK; 2-amino-4-hydroxy-6-hydroxymethyldihydropteridine diphosphokinase	13497.5224452227	0.0747970745100632	0.0180633662155293	4.14081592642235	3.46072600627849e-05	6.01212474749689e-05	folK; 2-amino-4-hydroxy-6-hydroxymethyldihydropteridine diphosphokinase
relA; GTP pyrophosphokinase	13250.9913087884	0.250102739585793	0.0244754959681842	10.2184952619919	1.63864724077097e-24	6.70524014752045e-24	relA; GTP pyrophosphokinase
nadM; nicotinamide-nucleotide adenylyltransferase	1299.62809195639	0.806502876388168	0.198675736355557	4.05939291421486	4.92004648316915e-05	8.46243746360289e-05	nadM; nicotinamide-nucleotide adenylyltransferase
cysN; sulfate adenylyltransferase subunit 1	2839.84171574685	-0.527318202976246	0.0499223453576583	-10.5627690205335	4.4338601685685e-26	1.91253730173174e-25	cysN; sulfate adenylyltransferase subunit 1
sat, met3; sulfate adenylyltransferase	3828.4078601561	1.08653765417074	0.0454055622969212	23.9296156507331	1.506549819406e-126	6.06196081374122e-125	sat, met3; sulfate adenylyltransferase
E2.7.7.6; DNA-directed RNA polymerase	143.273736146424	-2.36724932356474	0.126973436904959	-18.6436579277337	1.42177733422665e-77	2.13320151069373e-76	E2.7.7.6; DNA-directed RNA polymerase
UGP2, galU, galF; UTP--glucose-1-phosphate uridylyltransferase	13408.5052032058	0.285371447020619	0.0233381664386953	12.2276721168406	2.21186838260261e-34	1.19147771495571e-33	UGP2, galU, galF; UTP--glucose-1-phosphate uridylyltransferase
GMPP; mannose-1-phosphate guanylyltransferase	5617.03484123556	-0.369248315384181	0.0617333220582503	-5.98134529413087	2.21302184327808e-09	4.98477382680137e-09	GMPP; mannose-1-phosphate guanylyltransferase
PCYT2; ethanolamine-phosphate cytidylyltransferase	16.9637846964813	3.06754830834486	0.233442706109217	13.1404761342584	1.93008440062187e-39	1.18466736669911e-38	PCYT2; ethanolamine-phosphate cytidylyltransferase
PCYT1; choline-phosphate cytidylyltransferase	18.5802117297608	-5.01190492407548	0.271595033766303	-18.4535956146681	4.8788309057647e-76	7.08008120696308e-75	PCYT1; choline-phosphate cytidylyltransferase
pcnB; poly(A) polymerase	11712.4565003077	0.105607353851586	0.0217623230438246	4.85276106043071	1.21754351284504e-06	2.34416847917749e-06	pcnB; poly(A) polymerase
manC, cpsB; mannose-1-phosphate guanylyltransferase	8889.38061577229	0.359694431773506	0.0245154725346137	14.6721394525701	9.72302888027646e-49	7.61021520541667e-48	manC, cpsB; mannose-1-phosphate guanylyltransferase
UAP1; UDP-N-acetylglucosamine/UDP-N-acetylgalactosamine diphosphorylase	1307.82700561712	-0.562189178574234	0.0726848145466883	-7.73461667447906	1.03715125018655e-14	2.98302671849685e-14	UAP1; UDP-N-acetylglucosamine/UDP-N-acetylgalactosamine diphosphorylase
cca; tRNA nucleotidyltransferase (CCA-adding enzyme)	5873.46851535024	-0.393115807796132	0.0296961885892663	-13.2379213114987	5.29953633393954e-40	3.29854734160127e-39	cca; tRNA nucleotidyltransferase (CCA-adding enzyme)
glgC; glucose-1-phosphate adenylyltransferase	9412.6393833109	-0.157076802959769	0.0292750560278616	-5.36555089118452	8.07025208739154e-08	1.66353682743204e-07	glgC; glucose-1-phosphate adenylyltransferase
rfbF; glucose-1-phosphate cytidylyltransferase	3474.24271266277	-0.368297353300301	0.0416310254557208	-8.84670385292395	9.0142190657751e-19	3.04564390572647e-18	rfbF; glucose-1-phosphate cytidylyltransferase
tagD; glycerol-3-phosphate cytidylyltransferase	443.389024039783	-0.433780511435243	0.0698595612091102	-6.20932201587712	5.32136808506249e-10	1.23565548043407e-09	tagD; glycerol-3-phosphate cytidylyltransferase
neuA; N-acylneuraminate cytidylyltransferase	567.768792325886	-0.970657105282487	0.074081441446363	-13.1025677461375	3.1830373437351e-39	1.94026461496079e-38	neuA; N-acylneuraminate cytidylyltransferase
aadA; streptomycin 3-adenylyltransferase	157.833243959677	1.15260223573526	0.148892856738385	7.74115200006177	9.85200306666233e-15	2.83770457093633e-14	aadA; streptomycin 3-adenylyltransferase
ltrA; RNA-directed DNA polymerase	979.014732593521	-1.55038268945742	0.0907852141220588	-17.0774801210796	2.18347016947101e-65	2.48155589731462e-64	ltrA; RNA-directed DNA polymerase
glnD;	7660.11345595284	0.258776308190237	0.0294354124090378	8.79132605972196	1.47804922156446e-18	4.96861525240679e-18	glnD;
ispD; 2-C-methyl-D-erythritol 4-phosphate cytidylyltransferase	10376.3471828568	-0.0898627406013287	0.0211251957380843	-4.25381812862093	2.10156012147987e-05	3.68953933182683e-05	ispD; 2-C-methyl-D-erythritol 4-phosphate cytidylyltransferase
murU; N-acetyl-alpha-D-muramate 1-phosphate uridylyltransferase	4079.87844165692	0.354009506703657	0.0432596413748288	8.18336665429783	2.76021683017134e-16	8.57001071160369e-16	murU; N-acetyl-alpha-D-muramate 1-phosphate uridylyltransferase
pgsA, PGS1; CDP-diacylglycerol---glycerol-3-phosphate 3-phosphatidyltransferase	17116.0251155604	-0.214878837901585	0.0294925735119954	-7.28586258551457	3.19618629362279e-13	8.65240101980725e-13	pgsA, PGS1; CDP-diacylglycerol---glycerol-3-phosphate 3-phosphatidyltransferase
CDIPT; CDP-diacylglycerol--inositol 3-phosphatidyltransferase	158.933963992852	-0.596335474582111	0.0837817805884853	-7.11772261693934	1.09724909373977e-12	2.90714450609403e-12	CDIPT; CDP-diacylglycerol--inositol 3-phosphatidyltransferase
mdoB; phosphoglycerol transferase	90.5555669821845	-3.95776545808772	0.29961189945144	-13.2096404226067	7.719228785055e-40	4.78964920019729e-39	mdoB; phosphoglycerol transferase
ppdK; pyruvate, orthophosphate dikinase	11129.464214128	-0.131395710049106	0.0341606541201434	-3.84640497769702	0.000119863585481891	0.000200578278835166	ppdK; pyruvate, orthophosphate dikinase
pps, ppsA; pyruvate, water dikinase	7465.74432360829	0.14877760857706	0.0307494181025806	4.83838777308681	1.30896572073356e-06	2.51471663783078e-06	pps, ppsA; pyruvate, water dikinase
selD, SEPHS; selenide, water dikinase	5811.4903593719	-0.424387696253625	0.0311799963446346	-13.6108962798725	3.44986868332228e-42	2.27903016583985e-41	selD, SEPHS; selenide, water dikinase
TST, MPST, sseA; thiosulfate/3-mercaptopyruvate sulfurtransferase	18006.09106932	0.329554021180624	0.0352516647100463	9.34860875057356	8.88081534486341e-21	3.23370456364382e-20	TST, MPST, sseA; thiosulfate/3-mercaptopyruvate sulfurtransferase
bioB; biotin synthase	10049.7699127875	0.123153388252541	0.0216288254920603	5.69394710303384	1.24135557631989e-08	2.64931151260129e-08	bioB; biotin synthase
SULT1A; aryl sulfotransferase	11.3717733096749	-1.21261544140325	0.173606189770818	-6.98486294183437	2.85134202785437e-12	7.42131392875393e-12	SULT1A; aryl sulfotransferase
assT; arylsulfate sulfotransferase	3.70196638264185	-2.51602019945297	0.313618393996904	-8.02255303774625	1.03569656605964e-15	3.12671259636118e-15	assT; arylsulfate sulfotransferase
pct; propionate CoA-transferase	589.131423922761	-1.24485794430616	0.100119529941611	-12.43371742788	1.71470906716668e-35	9.51992135060415e-35	pct; propionate CoA-transferase
OXCT; 3-oxoacid CoA-transferase	230.183280512928	-0.754966047590955	0.159468674187506	-4.7342592608706	2.19856550368148e-06	4.13697953893018e-06	OXCT; 3-oxoacid CoA-transferase
E2.8.3.5A, scoA; 3-oxoacid CoA-transferase subunit A	4155.16698044176	0.201167820900258	0.0429516367105478	4.68358917859018	2.81894724986023e-06	5.25715185852914e-06	E2.8.3.5A, scoA; 3-oxoacid CoA-transferase subunit A
E2.8.3.5B, scoB; 3-oxoacid CoA-transferase subunit B	4154.72847980412	0.211841520065411	0.0443520083318761	4.77636815181511	1.78489489053282e-06	3.38819575717773e-06	E2.8.3.5B, scoB; 3-oxoacid CoA-transferase subunit B
atoD; acetate CoA/acetoacetate CoA-transferase alpha subunit	372.530429334914	-2.49961994466857	0.116686232227214	-21.4217212858604	8.38331870613975e-102	2.10693691267556e-100	atoD; acetate CoA/acetoacetate CoA-transferase alpha subunit
atoA; acetate CoA/acetoacetate CoA-transferase beta subunit	339.649234279372	-2.60469497873167	0.115513751375185	-22.5487870294481	1.38016401896903e-112	4.36339949965328e-111	atoA; acetate CoA/acetoacetate CoA-transferase beta subunit
gctA; glutaconate CoA-transferase, subunit A	3072.92669928262	-0.192859839267344	0.052627548306883	-3.66461759044399	0.00024770841334516	0.000407662245222246	gctA; glutaconate CoA-transferase, subunit A
gctB; glutaconate CoA-transferase, subunit B	1963.64169661094	-0.233860380710199	0.0596099677451466	-3.92317576332256	8.73893487787341e-05	0.00014750655544919	gctB; glutaconate CoA-transferase, subunit B
selA; L-seryl-tRNA(Ser) seleniumtransferase	5250.67135410473	-0.358567713288558	0.0361656562266124	-9.91459165131109	3.59724394194953e-23	1.39937707448788e-22	selA; L-seryl-tRNA(Ser) seleniumtransferase
lip, TGL2; triacylglycerol lipase	2797.43226818903	1.09655326929256	0.0743477251535936	14.7489821245668	3.12339931578671e-49	2.48096932690655e-48	lip, TGL2; triacylglycerol lipase
pldB; lysophospholipase	2410.84171553839	0.531562538905296	0.04148273808037	12.8140658862833	1.36775578551474e-37	7.97724036837181e-37	pldB; lysophospholipase
pcaD; 3-oxoadipate enol-lactonase	4424.33485258746	-0.151066603604164	0.0431019969678304	-3.50486321357486	0.000456841937214662	0.000739617905667387	pcaD; 3-oxoadipate enol-lactonase
cah; cephalosporin-C deacetylase	1239.8757350042	1.06118229875532	0.0647376468456327	16.3920431226936	2.1799276515265e-60	2.24967404141343e-59	cah; cephalosporin-C deacetylase
E3.1.1.45; carboxymethylenebutenolidase	17829.2026722611	0.344769281477161	0.0250082629952516	13.7862146420414	3.08529533808221e-43	2.08309728461872e-42	E3.1.1.45; carboxymethylenebutenolidase
aes; acetyl esterase	9623.55141121438	0.630409483365734	0.0300541113014042	20.9758151569858	1.09081134094419e-97	2.50446511622546e-96	aes; acetyl esterase
frmB, ESD, fghA; S-formylglutathione hydrolase	3194.63498692909	0.477300224753575	0.062000703936847	7.69830331668083	1.37884761891363e-14	3.94727954720979e-14	frmB, ESD, fghA; S-formylglutathione hydrolase
MCH; medium-chain acyl-	606.793818930315	2.58620224929356	0.0833032508038222	31.0456341659946	1.3066542263123e-211	2.31335871578447e-209	MCH; medium-chain acyl-
E3.1.2.23; 4-hydroxybenzoyl-CoA thioesterase	1183.7275401393	-0.572616246988682	0.0585948657416279	-9.77246452809731	1.47811903694895e-22	5.64533766412863e-22	E3.1.2.23; 4-hydroxybenzoyl-CoA thioesterase
E3.1.3.1, phoA, phoB; alkaline phosphatase	4553.70391237412	-0.211658214862973	0.04960391860906	-4.26696561074338	1.98149689873558e-05	3.48489752587779e-05	E3.1.3.1, phoA, phoB; alkaline phosphatase
PHO; acid phosphatase	965.79045061256	0.423919160726415	0.116763242519566	3.6305874312747	0.000282776892255965	0.000463747118279802	PHO; acid phosphatase
serB, PSPH; phosphoserine phosphatase	6642.20953444384	0.46045579660108	0.0384215151239786	11.9843216779786	4.29344314111126e-33	2.23421695004791e-32	serB, PSPH; phosphoserine phosphatase
E3.1.3.5; 5-nucleotidase	3803.73903255663	-0.386028068453393	0.0502244330691725	-7.68606124277658	1.51733895226753e-14	4.33595388547899e-14	E3.1.3.5; 5-nucleotidase
cysQ, MET22, BPNT1; 3(2), 5-bisphosphate nucleotidase	5971.63201814679	0.2876107767989	0.0319114869406962	9.01276638513871	2.00922960465148e-19	6.99935822486153e-19	cysQ, MET22, BPNT1; 3(2), 5-bisphosphate nucleotidase
agp; glucose-1-phosphatase	3.98387083894843	-1.61171227812894	0.351330299373626	-4.58745596665703	4.48680023259414e-06	8.24218064401142e-06	agp; glucose-1-phosphatase
fbp-SEBP; fructose-1,6-bisphosphatase I / sedoheptulose-1,7-bisphosphatase	159.913979619708	-1.03497298709806	0.236380634891597	-4.37841698653824	1.1954445896877e-05	2.13592891815248e-05	fbp-SEBP; fructose-1,6-bisphosphatase I / sedoheptulose-1,7-bisphosphatase
otsB; trehalose 6-phosphate phosphatase	5987.93549653193	0.245479705303643	0.0360114059793145	6.81672094237728	9.31419368437603e-12	2.36929058376194e-11	otsB; trehalose 6-phosphate phosphatase
gph; phosphoglycolate phosphatase	18653.0645388282	0.220604136095272	0.0254791653492809	8.65821674576549	4.79201697007089e-18	1.58152440764518e-17	gph; phosphoglycolate phosphatase
pgpB; phosphatidylglycerophosphatase B	5.30383679204117	-2.23282523484574	0.382954540431916	-5.83052294490999	5.52539402765838e-09	1.19980414876954e-08	pgpB; phosphatidylglycerophosphatase B
E3.1.3.41; 4-nitrophenyl phosphatase	1716.60311890461	0.915320645594353	0.0671608967846699	13.6287734294114	2.7008149096119e-42	1.79013247794326e-41	E3.1.3.41; 4-nitrophenyl phosphatase
E3.1.3.48; protein-tyrosine phosphatase	15524.012018084	0.198889011777742	0.0246246942272461	8.0768114293042	6.64822318962457e-16	2.03169904686379e-15	E3.1.3.48; protein-tyrosine phosphatase
plc; phospholipase C	5677.85866885725	0.498247402143752	0.0542130801789281	9.19053852869652	3.90879512979589e-20	1.39961217074534e-19	plc; phospholipase C
acpD, azoR; FMN-dependent NADH-azoreductase	6486.06908865658	0.442327202296428	0.058259534801749	7.59235726480859	3.14137442302823e-14	8.84983381480407e-14	acpD, azoR; FMN-dependent NADH-azoreductase
cpdB; 2,3-cyclic-nucleotide 2-phosphodiesterase / 3-nucleotidase	2328.71215200935	0.874068913259513	0.101318504119897	8.62694253978693	6.301381303227e-18	2.07023112753854e-17	cpdB; 2,3-cyclic-nucleotide 2-phosphodiesterase / 3-nucleotidase
E3.1.4.46, glpQ, ugpQ; glycerophosphoryl diester phosphodiesterase	22988.7719279872	0.180029908147567	0.0224932163686389	8.00374233711517	1.20693805094683e-15	3.62992655790615e-15	E3.1.4.46, glpQ, ugpQ; glycerophosphoryl diester phosphodiesterase
E3.1.4.50; glycosylphosphatidylinositol phospholipase D	34.6050418304715	3.85002292850895	0.326836069469099	11.7796757706785	4.96838151541231e-32	2.50843444444169e-31	E3.1.4.50; glycosylphosphatidylinositol phospholipase D
SMPDL3; sphingomyelin phosphodiesterase acid-like 3	68.6820164848569	1.37051793372021	0.190913112534681	7.17875223720554	7.03505021579921e-13	1.87829239508285e-12	SMPDL3; sphingomyelin phosphodiesterase acid-like 3
ARSA; arylsulfatase A	1019.62609517864	-0.733173623458895	0.119705591068402	-6.12480684415104	9.07936819634371e-10	2.08519245950621e-09	ARSA; arylsulfatase A
ARSB; arylsulfatase B	3.54175887402994	-2.49302094522425	0.291765658119962	-8.54460035251725	1.2898184173818e-17	4.17383563415141e-17	ARSB; arylsulfatase B
GNS; N-acetylglucosamine-6-sulfatase	182.622438254848	0.548159073045892	0.124155556361953	4.41509900247907	1.00963772590861e-05	1.81207113365935e-05	GNS; N-acetylglucosamine-6-sulfatase
K01138; uncharacterized sulfatase	2488.22686080465	-0.586534031599673	0.0936013629504162	-6.2662979801948	3.69732511710381e-10	8.70981348550149e-10	K01138; uncharacterized sulfatase
spoT; GTP diphosphokinase / guanosine-3,5-bis(diphosphate) 3-diphosphatase	1599.9651091773	-0.269475810728334	0.0586411474599204	-4.59533659215167	4.32051267763699e-06	7.94220685342268e-06	spoT; GTP diphosphokinase / guanosine-3,5-bis(diphosphate) 3-diphosphatase
xni; protein Xni	5.30383679204117	-2.23282523484574	0.382954540431916	-5.83052294490999	5.52539402765838e-09	1.19980414876954e-08	xni; protein Xni
rnb; exoribonuclease II	1097.96592901633	-0.682978785329163	0.137169088483675	-4.97910128935827	6.38802064265032e-07	1.25075842860642e-06	rnb; exoribonuclease II
endA; deoxyribonuclease I	69.1449204450723	-2.48538932638894	0.318357869610661	-7.80690400217992	5.8609876901214e-15	1.70604636197286e-14	endA; deoxyribonuclease I
nfo; deoxyribonuclease IV	8603.5559304093	0.322880457883402	0.0379989669681682	8.49708514849571	1.94410828298335e-17	6.25553743559302e-17	nfo; deoxyribonuclease IV
hsdR; type I restriction enzyme, R subunit	9130.97822564281	0.10613658686179	0.0266116227485445	3.98835455713029	6.65331739672956e-05	0.000113238580858245	hsdR; type I restriction enzyme, R subunit
hsdS; type I restriction enzyme, S subunit	7523.17785056498	0.324768322888525	0.0325901760500205	9.96522149466331	2.16390987126477e-23	8.50931389159251e-23	hsdS; type I restriction enzyme, S subunit
rusA; crossover junction endodeoxyribonuclease RusA	37.3547704369103	-3.22919981684368	0.153693155022399	-21.0106937838127	5.23641449655918e-98	1.20923229837933e-96	rusA; crossover junction endodeoxyribonuclease RusA
K01163; uncharacterized protein	78.2832864808265	-2.83601616279143	0.115108350325087	-24.6377969520197	4.97372670768162e-134	2.57309614805841e-132	K01163; uncharacterized protein
rna; ribonuclease I (enterobacter ribonuclease)	3.77943334197476	-1.67163256208621	0.35753410439113	-4.67544925520586	2.93310800817501e-06	5.44329641302825e-06	rna; ribonuclease I (enterobacter ribonuclease)
ENDOG; endonuclease G, mitochondrial	773.800725390675	-0.992011225200352	0.0997268118232649	-9.94728706416872	2.59151630216108e-23	1.0145754486151e-22	ENDOG; endonuclease G, mitochondrial
nuc; micrococcal nuclease	1729.44958660409	-0.758656708119611	0.0694867506735958	-10.9180052422266	9.45495305056426e-28	4.27944348452722e-27	nuc; micrococcal nuclease
AMY, amyA, malS; alpha-amylase	1309.11707278096	-0.901860791749653	0.0937356999187882	-9.62131602506854	6.49942188555609e-22	2.43789520537784e-21	AMY, amyA, malS; alpha-amylase
SGA1; glucoamylase	556.354976955057	-0.330962146339879	0.0573977170964642	-5.76612038042655	8.11171288968199e-09	1.74712129202748e-08	SGA1; glucoamylase
E3.2.1.4; endoglucanase	10671.1600078887	-0.180531639160588	0.0290872177640418	-6.20656264291338	5.41560396224686e-10	1.25717123447613e-09	E3.2.1.4; endoglucanase
E3.2.1.6; endo-1,3(4)-beta-glucanase	16.7257104295572	-0.935554182204755	0.233505591260702	-4.00656008772071	6.1609457186959e-05	0.000105173033085173	E3.2.1.6; endo-1,3(4)-beta-glucanase
E3.2.1.8, xynA; endo-1,4-beta-xylanase	4261.59639301707	0.512291083651762	0.048177399629012	10.6334316006393	2.08303866318115e-26	9.0636641341148e-26	E3.2.1.8, xynA; endo-1,4-beta-xylanase
IMA, malL; oligo-1,6-glucosidase	1102.68976768706	0.881171132315925	0.0954064951640142	9.23596586166482	2.55966120664492e-20	9.19009501277154e-20	IMA, malL; oligo-1,6-glucosidase
E3.2.1.14; chitinase	4057.17348265157	0.721723215439119	0.0554695968154074	13.0111494742044	1.05739463224282e-38	6.34835194806222e-38	E3.2.1.14; chitinase
E3.2.1.15; polygalacturonase	428.404436190488	-0.703936719729217	0.165047384451207	-4.26505831685762	1.99849995495082e-05	3.51247499252e-05	E3.2.1.15; polygalacturonase
E3.2.1.21; beta-glucosidase	2.20050846603445	-1.53025820331146	0.336120141308558	-4.55271200753984	5.29587476271474e-06	9.67711794370375e-06	E3.2.1.21; beta-glucosidase
lacZ; beta-galactosidase	4491.34058727638	0.534009024508716	0.0906383666563759	5.89164439087067	3.82371339107541e-09	8.50936440969213e-09	lacZ; beta-galactosidase
MAN2C1; alpha-mannosidase	3728.76492610865	0.808301125214537	0.045035867106431	17.947941877178	4.98020204415656e-72	6.74783498057743e-71	MAN2C1; alpha-mannosidase
INV, sacA; beta-fructofuranosidase	1289.54922818098	0.523668997024295	0.0892297562933355	5.86877089860893	4.39037598407232e-09	9.74592517835167e-09	INV, sacA; beta-fructofuranosidase
TREH, treA, treF; alpha,alpha-trehalase	994.094471307015	0.73922407919753	0.131535710419781	5.61994972193014	1.91013038462396e-08	4.04304165098276e-08	TREH, treA, treF; alpha,alpha-trehalase
uidA, GUSB; beta-glucuronidase	1119.6397392159	-0.923113983349868	0.0607556480239271	-15.1938793079176	3.8824670775225e-52	3.33314819036872e-51	uidA, GUSB; beta-glucuronidase
hya; hyaluronoglucosaminidase	221.637483824907	2.08940343294657	0.087992932060136	23.745127978218	1.23375907976077e-124	4.61472234199721e-123	hya; hyaluronoglucosaminidase
pulA; pullulanase	245.158580522793	-2.19348570036892	0.122051462288518	-17.9718100810929	3.23969639632621e-72	4.41207883581726e-71	pulA; pullulanase
GBA, srfJ; glucosylceramidase	1987.01807941218	1.20202303636147	0.104449793780961	11.508141786112	1.20036987459357e-30	5.88151709156639e-30	GBA, srfJ; glucosylceramidase
GALC; galactosylceramidase	4.18431557451187	-2.88787105971149	0.361059248826018	-7.99833010538127	1.26117883910307e-15	3.78591251361497e-15	GALC; galactosylceramidase
NAGLU; alpha-N-acetylglucosaminidase	136.236070842837	0.719786259001358	0.201121246631274	3.57886733031731	0.000345086583182528	0.000562460067147136	NAGLU; alpha-N-acetylglucosaminidase
nagZ; beta-N-acetylhexosaminidase	15854.6493058422	0.423547637335522	0.0293067134692517	14.4522393403103	2.42666026434595e-47	1.81022493689552e-46	nagZ; beta-N-acetylhexosaminidase
cd, ma, nplT; cyclomaltodextrinase / maltogenic alpha-amylase / neopullulanase	16.8296717105947	-3.05330903902305	0.223476524622507	-13.6627730549356	1.69407496393448e-42	1.13322378150009e-41	cd, ma, nplT; cyclomaltodextrinase / maltogenic alpha-amylase / neopullulanase
abfA; alpha-N-arabinofuranosidase	4542.11070656285	0.669287734954373	0.0676170189779833	9.89821416369004	4.23774420516578e-23	1.64532690460798e-22	abfA; alpha-N-arabinofuranosidase
E3.2.1.58; glucan 1,3-beta-glucosidase	775.234936245838	-1.32520451092003	0.087902276125399	-15.0758839171529	2.33371550513655e-51	1.96332750046704e-50	E3.2.1.58; glucan 1,3-beta-glucosidase
sacC, levB; levanase	138.787826313125	-3.62353988127985	0.150781795006696	-24.0316802245186	1.29769702868376e-127	5.44144854080183e-126	sacC, levB; levanase
ISA, treX; isoamylase	23.4058650055318	3.97749096970559	0.267746917798885	14.8554127248376	6.41715089440755e-50	5.2009604451419e-49	ISA, treX; isoamylase
dexB; glucan 1,6-alpha-glucosidase	38.9056007322526	-2.16577595595973	0.17801050105438	-12.1665628888832	4.68393685364653e-34	2.50617360060456e-33	dexB; glucan 1,6-alpha-glucosidase
E3.2.1.73; licheninase	6.0725239967682	-3.32294719738639	0.38313213039427	-8.67311022431569	4.20474582150213e-18	1.39058571855158e-17	E3.2.1.73; licheninase
gmuG; mannan endo-1,4-beta-mannosidase	1023.41623262456	0.357280565374594	0.0874830438098589	4.0839978790762	4.42674348331072e-05	7.63245809524217e-05	gmuG; mannan endo-1,4-beta-mannosidase
E3.2.1.86A, celF; 6-phospho-beta-glucosidase	1942.72439288356	-0.321873189407879	0.0522474183257854	-6.16055682217368	7.24895979748115e-10	1.67349935399978e-09	E3.2.1.86A, celF; 6-phospho-beta-glucosidase
E3.2.1.86B, bglA; 6-phospho-beta-glucosidase	632.14191230604	-1.67957872532803	0.132858232378397	-12.6418867334045	1.24041264427557e-36	7.06893242985939e-36	E3.2.1.86B, bglA; 6-phospho-beta-glucosidase
treC; trehalose-6-phosphate hydrolase	737.110722777528	1.36947010530382	0.114000717382675	12.0128200659195	3.04288426309686e-33	1.59386317712641e-32	treC; trehalose-6-phosphate hydrolase
E3.2.1.96; mannosyl-glycoprotein endo-beta-N-acetylglucosaminidase	65.6670370757603	1.46803178308749	0.143859525811765	10.204619922134	1.89059912312253e-24	7.72430934047034e-24	E3.2.1.96; mannosyl-glycoprotein endo-beta-N-acetylglucosaminidase
glvA; maltose-6-phosphate glucosidase	51.1512505861302	-2.95399759377994	0.177704046683741	-16.623130699084	4.73918624120952e-62	5.10921472039462e-61	glvA; maltose-6-phosphate glucosidase
aguA; alpha-glucuronidase	1029.84120606619	1.18061488085751	0.109650757999379	10.767047144938	4.92545361942703e-27	2.17764089822281e-26	aguA; alpha-glucuronidase
iunH; purine nucleosidase	5004.60857550779	0.366139376510313	0.0375684132701928	9.74593666964403	1.9199996368718e-22	7.30498429176583e-22	iunH; purine nucleosidase
mtnN, mtn, pfs; adenosylhomocysteine nucleosidase	5068.07994035348	0.653884989479431	0.0582582331314312	11.2239069798814	3.11210708486896e-29	1.45847983206771e-28	mtnN, mtn, pfs; adenosylhomocysteine nucleosidase
tag; DNA-3-methyladenine glycosylase I	7529.08496029797	0.435426892749219	0.0311059267295631	13.998197081053	1.59875245751248e-44	1.1173035814914e-43	tag; DNA-3-methyladenine glycosylase I
rihA; pyrimidine-specific ribonucleoside hydrolase	1017.4039149838	1.10369440361149	0.0632288559236854	17.4555491711507	3.1235915575405e-68	3.7820142764324e-67	rihA; pyrimidine-specific ribonucleoside hydrolase
entB, dhbB, vibB, mxcF; bifunctional isochorismate lyase / aryl carrier protein	422.951334784375	-1.37781740361703	0.0793131256663892	-17.3718712008965	1.34758813539247e-67	1.59935337603034e-66	entB, dhbB, vibB, mxcF; bifunctional isochorismate lyase / aryl carrier protein
EPHX1; microsomal epoxide hydrolase	390.641405277355	2.15145809522923	0.113818781915738	18.9024874367571	1.08800136382558e-79	1.69630271342434e-78	EPHX1; microsomal epoxide hydrolase
CARP, pepA; leucyl aminopeptidase	16285.0597008485	0.163286005669329	0.0197792659636554	8.25541281306235	1.51378097430937e-16	4.74441110240863e-16	CARP, pepA; leucyl aminopeptidase
pepT; tripeptide aminopeptidase	5406.99425605439	0.446462851860357	0.0584203440246709	7.64224961893096	2.1345882669463e-14	6.06067880354996e-14	pepT; tripeptide aminopeptidase
pip; proline iminopeptidase	7637.44077764025	0.377596706665208	0.0380942979079103	9.91215818120643	3.68596585786995e-23	1.4331913123304e-22	pip; proline iminopeptidase
pepP; Xaa-Pro aminopeptidase	16029.732031494	-0.0889174613225546	0.0208399139307626	-4.26669042962312	1.98394153833931e-05	3.48842688941719e-05	pepP; Xaa-Pro aminopeptidase
APE3; aminopeptidase Y	48.6167245432921	0.548961106634908	0.132995405525486	4.12766970758033	3.66457965496749e-05	6.34965335170204e-05	APE3; aminopeptidase Y
map; methionyl aminopeptidase	21411.3302092565	0.275494693418067	0.0197037140815341	13.9818661739644	2.01143662921947e-44	1.39957341702983e-43	map; methionyl aminopeptidase
E3.4.11.-; aminopeptidase	101.663790235537	1.49760896901	0.135665583619194	11.0389748752617	2.47844568889523e-28	1.13416294103551e-27	E3.4.11.-; aminopeptidase
pepD; dipeptidase D	414.049584620135	-1.46265778124925	0.148998309547944	-9.81660654867093	9.55044221933692e-23	3.66337858264118e-22	pepD; dipeptidase D
DPEP; membrane dipeptidase	8728.19639303586	0.198796468534262	0.0246572305436921	8.06240052718001	7.481061552603e-16	2.27487089273237e-15	DPEP; membrane dipeptidase
E3.4.13.-; D-alanyl-D-alanine dipeptidase	156.936849941308	-1.30166236795932	0.120953167387818	-10.7617055102471	5.2195111968635e-27	2.30381416650479e-26	E3.4.13.-; D-alanyl-D-alanine dipeptidase
DPP4, CD26; dipeptidyl-peptidase 4	3420.67279302161	-0.141030741666941	0.0381235589370658	-3.69930682231829	0.000216189119148133	0.000357265860247495	DPP4, CD26; dipeptidyl-peptidase 4
E3.4.16.4; D-alanyl-D-alanine carboxypeptidase	8703.40444027497	0.461271215426009	0.0342616706605425	13.4631851434271	2.57569269584665e-41	1.66698161720636e-40	E3.4.16.4; D-alanyl-D-alanine carboxypeptidase
ldcA; muramoyltetrapeptide carboxypeptidase	3623.98920000202	-0.18295589933584	0.0531222708552434	-3.44405268054879	0.000573064031820157	0.000921227026132201	ldcA; muramoyltetrapeptide carboxypeptidase
E3.4.17.19; carboxypeptidase Taq	4125.50596225713	0.808465482116683	0.0374878372424539	21.5660742679793	3.74130116608898e-103	9.77276930827242e-102	E3.4.17.19; carboxypeptidase Taq
NAALAD; N-acetylated-alpha-linked acidic dipeptidase	1060.79658351635	-1.4381761237189	0.0554301860281991	-25.945720676226	2.03217166589735e-148	1.37206031035628e-146	NAALAD; N-acetylated-alpha-linked acidic dipeptidase
CPQ; carboxypeptidase Q	142.533516725589	-0.974829982422632	0.0969108818047262	-10.0590353143922	8.38155926724096e-24	3.34716203920344e-23	CPQ; carboxypeptidase Q
APEH; acylaminoacyl-peptidase	331.836610515627	0.59784823215608	0.0749745323391256	7.9740174897242	1.53597789832268e-15	4.59179584087685e-15	APEH; acylaminoacyl-peptidase
pcp; pyroglutamyl-peptidase	2102.37064448255	0.411418697349425	0.0565586178358891	7.27419999094038	3.48479402308343e-13	9.42088699759271e-13	pcp; pyroglutamyl-peptidase
iadA; beta-aspartyl-dipeptidase (metallo-type)	111.71399068168	-1.33378243097751	0.166394464714686	-8.01578606154075	1.09434846997609e-15	3.30128566472375e-15	iadA; beta-aspartyl-dipeptidase (metallo-type)
yqgT; g-D-glutamyl-meso-diaminopimelate peptidase	706.548822242942	1.31933457385786	0.10760872875517	12.2604791369629	1.47624415913325e-34	7.98454665024751e-34	yqgT; g-D-glutamyl-meso-diaminopimelate peptidase
PRSS1_2_3; trypsin	29.4487496023633	-4.3222551705557	0.249314970750988	-17.3365247884481	2.4936525589895e-67	2.94324887962509e-66	PRSS1_2_3; trypsin
sspA; glutamyl endopeptidase	33.6151233137506	-4.04686382870431	0.266199614312131	-15.2023654848695	3.41078750151686e-52	2.93136397244712e-51	sspA; glutamyl endopeptidase
PREP; prolyl oligopeptidase	6029.58409710507	-0.34081670844639	0.0319420346439499	-10.6698496900836	1.40854052531624e-26	6.15570069401781e-26	PREP; prolyl oligopeptidase
lon; ATP-dependent Lon protease	17352.2153001787	-0.287802509558101	0.02809940367325	-10.2422995485873	1.28153604513323e-24	5.27375912788039e-24	lon; ATP-dependent Lon protease
E3.4.21.59; tryptase	3.79351914897925	-2.13985960793744	0.262464408526465	-8.15295155617898	3.55147904591989e-16	1.09754203098696e-15	E3.4.21.59; tryptase
ptrB; oligopeptidase B	4093.23093537415	-0.207563951328547	0.041508053322648	-5.00057060530213	5.71608901782475e-07	1.12222969948274e-06	ptrB; oligopeptidase B
clpP, CLPP; ATP-dependent Clp protease, protease subunit	22475.0479574379	0.217090975965125	0.0208416154336416	10.4162259713662	2.09086106281599e-25	8.86057983375266e-25	clpP, CLPP; ATP-dependent Clp protease, protease subunit
E3.4.21.96; lactocepin	71.8793700037571	-1.09005810886327	0.139085263663972	-7.8373371854608	4.60201072186652e-15	1.3454759420591e-14	E3.4.21.96; lactocepin
BLMH, pepC; bleomycin hydrolase	145.398076926329	1.34406823326589	0.156580691369845	8.58386957872848	9.17339700280032e-18	2.99158632506386e-17	BLMH, pepC; bleomycin hydrolase
colA; microbial collagenase	209.937924711478	-1.99757297140892	0.166336191855713	-12.0092503569019	3.17711945723262e-33	1.66199019801525e-32	colA; microbial collagenase
MME, CD10; neprilysin	70.1968349999521	-1.38418154201521	0.0903085186502604	-15.3272533167747	5.02802188424921e-53	4.4214404361825e-52	MME, CD10; neprilysin
lasB; pseudolysin	460.250323980382	-1.376246586505	0.331965715128243	-4.14574916561289	3.38704454777913e-05	5.8892588197635e-05	lasB; pseudolysin
nprE; bacillolysin	21.4693867619996	-4.53261690033008	0.199474829539927	-22.7227510898704	2.66954100153313e-114	8.86176381633934e-113	nprE; bacillolysin
prtC; serralysin	620.684681428359	-0.697090297438867	0.0865604106420097	-8.05322308742092	8.06417233248511e-16	2.44751470372986e-15	prtC; serralysin
ptrA; protease III	5.42646631995702	-2.27644783430254	0.375734201623428	-6.05866547273773	1.37255504761605e-09	3.11010980214933e-09	ptrA; protease III
IDE, ide; insulysin	40.6650752313428	0.781233953746208	0.174624404601415	4.47379594810585	7.6843076772066e-06	1.39043559537372e-05	IDE, ide; insulysin
snpA; snapalysin	510.52209989325	0.384138935904153	0.0805955169093703	4.76625686681951	1.87679962243258e-06	3.55587695408333e-06	snpA; snapalysin
MEP; extracellular elastinolytic metalloproteinase	2.04918591365469	-1.53934586521767	0.334091664181004	-4.60755544138236	4.07430589764205e-06	7.5017321669781e-06	MEP; extracellular elastinolytic metalloproteinase
hslV, clpQ; ATP-dependent HslUV protease, peptidase subunit HslV	7957.01510393585	0.198251607790411	0.0213106952560355	9.30291599633584	1.36645662931515e-20	4.94394185547403e-20	hslV, clpQ; ATP-dependent HslUV protease, peptidase subunit HslV
fnr; CRP/FNR family transcriptional regulator, anaerobic regulatory protein	12590.7599366547	0.085886339106869	0.0241616038852357	3.55466216211545	0.000378465045464399	0.000615478876753392	fnr; CRP/FNR family transcriptional regulator, anaerobic regulatory protein
yhgE; putative membrane protein	2767.0912692147	1.26502895653296	0.0637081594967699	19.8566238065173	9.65894413943916e-88	1.73317135042594e-86	yhgE; putative membrane protein
glsA, GLS; glutaminase	3042.67579295468	0.588923169977761	0.0503905112512631	11.6871838636684	1.48220165059586e-31	7.40357401272554e-31	glsA, GLS; glutaminase
E3.5.1.4, amiE; amidase	20133.1392623448	0.112487097442938	0.0296169011397574	3.79807113891252	0.000145826474902621	0.000243257857108288	E3.5.1.4, amiE; amidase
ureC; urease subunit alpha	5518.68152340125	0.394090339793563	0.03316542426585	11.8825659106479	1.45821324115312e-32	7.45672971262318e-32	ureC; urease subunit alpha
ureB; urease subunit beta	4627.41489492749	0.33625787636395	0.0392467983490049	8.56777853249974	1.05500448088208e-17	3.42930261084763e-17	ureB; urease subunit beta
ureA; urease subunit gamma	5009.43227948839	0.534518422296141	0.0364271684242539	14.6736198672046	9.51315196880888e-49	7.45977182436027e-48	ureA; urease subunit gamma
AFMID; arylformamidase	964.205908132109	1.44509758282139	0.070844839845941	20.3980640786809	1.73967622743378e-92	3.5906737056904e-91	AFMID; arylformamidase
purU; formyltetrahydrofolate deformylase	8573.31091943373	0.450844674157959	0.028614564147442	15.7557763883768	6.2684774803416e-56	5.82062471863421e-55	purU; formyltetrahydrofolate deformylase
ASPA, aspA; aspartoacylase	2.69051085517483	-1.53836314565767	0.267085694940735	-5.75981108235325	8.4208130385066e-09	1.81173690191148e-08	ASPA, aspA; aspartoacylase
dapE; succinyl-diaminopimelate desuccinylase	9184.00588951894	0.178409574838095	0.0212296969336682	8.4037739867664	4.32354422339525e-17	1.38169582141155e-16	dapE; succinyl-diaminopimelate desuccinylase
E3.5.1.24; choloylglycine hydrolase	1569.62850836984	1.25195337539741	0.0638293408337492	19.6140733876331	1.17254208785983e-85	2.01328508921967e-84	E3.5.1.24; choloylglycine hydrolase
nagA, AMDHD2; N-acetylglucosamine-6-phosphate deacetylase	8876.19536950837	0.543058434605792	0.0284195308479147	19.1086347453072	2.1399442504428e-81	3.45120158770805e-80	nagA, AMDHD2; N-acetylglucosamine-6-phosphate deacetylase
xlyAB; N-acetylmuramoyl-L-alanine amidase	3222.9828772797	0.535097426200675	0.0458952857973534	11.6590934538103	2.06226348516348e-31	1.0262369260648e-30	xlyAB; N-acetylmuramoyl-L-alanine amidase
amiABC; N-acetylmuramoyl-L-alanine amidase	14452.0148747772	0.408827605836949	0.029513133395695	13.8523958251273	1.23038762127152e-43	8.44315088602087e-43	amiABC; N-acetylmuramoyl-L-alanine amidase
cwlJ, sleB; N-acetylmuramoyl-L-alanine amidase	2845.94626313389	0.693323577688921	0.105504297720093	6.57151976432594	4.9804273837671e-11	1.22769384178442e-10	cwlJ, sleB; N-acetylmuramoyl-L-alanine amidase
hipO; hippurate hydrolase	9289.35015543853	0.208897122935725	0.0397801711827092	5.25128768240505	1.51039564547386e-07	3.06737754460623e-07	hipO; hippurate hydrolase
E3.5.1.41; chitin deacetylase	33.6888158943089	-3.92366248510488	0.189965410257655	-20.6546153838381	8.87248478757236e-95	1.9208447364834e-93	E3.5.1.41; chitin deacetylase
atzF; allophanate hydrolase	2108.32206366744	0.267031539224544	0.0428150460520862	6.23686212785314	4.46435121863638e-10	1.04334074974702e-09	atzF; allophanate hydrolase
E3.5.1.77; N-carbamoyl-D-amino-acid hydrolase	800.606003385495	-0.634216506751819	0.109918073373119	-5.76990195778775	7.93176658436267e-09	1.71021337963782e-08	E3.5.1.77; N-carbamoyl-D-amino-acid hydrolase
gsp; glutathionylspermidine amidase/synthetase	3.5575537148677	-1.56440400541994	0.357768937797504	-4.37266581903592	1.22738527867214e-05	2.18271841856717e-05	gsp; glutathionylspermidine amidase/synthetase
E3.5.1.82; N-acyl-D-glutamate deacylase	284.152199519226	-1.01342490843699	0.106785950984167	-9.49024566524903	2.30490421776723e-21	8.52514944426719e-21	E3.5.1.82; N-acyl-D-glutamate deacylase
PDF, def; peptide deformylase	19916.70463188	0.174422887597464	0.0171604817454741	10.1642185915594	2.8640932196196e-24	1.16241623437134e-23	PDF, def; peptide deformylase
URA4, pyrC; dihydroorotase	20947.7371404137	0.11777265252015	0.0189485323287105	6.2153970807387	5.11950201183724e-10	1.19051583561901e-09	URA4, pyrC; dihydroorotase
allB; allantoinase	2039.73301865195	0.46493375172731	0.0490577247548584	9.47727914514148	2.60999658488601e-21	9.62677907027168e-21	allB; allantoinase
hutI, AMDHD1; imidazolonepropionase	6933.65029485719	0.0780691417437343	0.0200416475905011	3.8953454994756	9.80588518936493e-05	0.0001651310236814	hutI, AMDHD1; imidazolonepropionase
OPLAH, OXP1, oplAH; 5-oxoprolinase (ATP-hydrolysing)	2779.24771114343	0.610505493449414	0.0476602389411989	12.8095348871966	1.4500108142688e-37	8.45079455543493e-37	OPLAH, OXP1, oplAH; 5-oxoprolinase (ATP-hydrolysing)
E3.5.2.10; creatinine amidohydrolase	8324.28867823308	0.282192975952604	0.0378272548953647	7.46004373653832	8.64937642268386e-14	2.39352490307476e-13	E3.5.2.10; creatinine amidohydrolase
nylA; 6-aminohexanoate-cyclic-dimer hydrolase	322.532580422912	-0.665836188300256	0.095267891478285	-6.98909336575402	2.76668266028672e-12	7.21510990327474e-12	nylA; 6-aminohexanoate-cyclic-dimer hydrolase
hyuB; N-methylhydantoinase B	8404.86751920247	0.15250358197563	0.0401757784929428	3.79590857218655	0.000147103708356355	0.000245337082787332	hyuB; N-methylhydantoinase B
E3.5.3.1, rocF, arg; arginase	4938.06306606597	-0.172275341974622	0.0372158609651519	-4.62908387732685	3.67286987712338e-06	6.78297503733008e-06	E3.5.3.1, rocF, arg; arginase
alc, ALLC; allantoicase	1251.53310858556	0.628536365408256	0.099006950081014	6.34840649968458	2.17556596847734e-10	5.18633574831208e-10	alc, ALLC; allantoicase
arcA; arginine deiminase	2080.64415897132	0.496093726768693	0.046353483703189	10.7024043747237	9.91709852432477e-27	4.35201596403605e-26	arcA; arginine deiminase
hutG; formiminoglutamase	1784.44789539591	0.485973296079276	0.0590021573406286	8.23653435710285	1.77270792883379e-16	5.53632460565223e-16	hutG; formiminoglutamase
E3.5.3.15; protein-arginine deiminase	32.5119525779047	-0.522632833942301	0.141384371271538	-3.69653894020966	0.000218558748616394	0.000360957203612523	E3.5.3.15; protein-arginine deiminase
DDAH, ddaH; dimethylargininase	517.550509345948	1.34569073929416	0.106899122047043	12.5884171312647	2.44527628796763e-36	1.38363041095441e-35	DDAH, ddaH; dimethylargininase
codA; cytosine deaminase	4377.97162122382	0.1614683838744	0.0410144551724741	3.93686526360994	8.2552926569091e-05	0.000139609247713001	codA; cytosine deaminase
E3.5.4.3, guaD; guanine deaminase	1951.13174820091	-0.477824382551006	0.0683886554147497	-6.98689540908786	2.81035586514221e-12	7.31941980306896e-12	E3.5.4.3, guaD; guanine deaminase
add, ADA; adenosine deaminase	6220.66805479408	0.276091891283626	0.0424082605643069	6.51033283633424	7.49844720076751e-11	1.82915275102617e-10	add, ADA; adenosine deaminase
cdd, CDA; cytidine deaminase	8464.72723737142	0.145071625853478	0.0244210374470247	5.9404366488596	2.84263895721978e-09	6.37234231068374e-09	cdd, CDA; cytidine deaminase
folD; methylenetetrahydrofolate dehydrogenase (NADP+) / methenyltetrahydrofolate cyclohydrolase	14843.7727858561	0.0701518225676706	0.0175985191017362	3.98623441905119	6.71301903450925e-05	0.000114205899312268	folD; methylenetetrahydrofolate dehydrogenase (NADP+) / methenyltetrahydrofolate cyclohydrolase
comEB; dCMP deaminase	3211.05931489157	0.347719800817623	0.0488417820957091	7.11931026874163	1.08468487643314e-12	2.8767258357333e-12	comEB; dCMP deaminase
dcd; dCTP deaminase	9923.28923848887	-0.0842596913730452	0.0234675387410085	-3.59047841799468	0.000330071561299095	0.000538427544813655	dcd; dCTP deaminase
GCH1, folE; GTP cyclohydrolase IA	13483.4478186207	0.174027335311529	0.0209315589931949	8.31411245421842	9.24414651275086e-17	2.92022661645861e-16	GCH1, folE; GTP cyclohydrolase IA
hisI; phosphoribosyl-AMP cyclohydrolase	8578.9932637664	0.198505312261114	0.0237096273937038	8.37235056312305	5.64801248580694e-17	1.79990861897696e-16	hisI; phosphoribosyl-AMP cyclohydrolase
mch; methenyltetrahydromethanopterin cyclohydrolase	1188.44799969207	-0.372419975023277	0.0950617597447237	-3.9176633803473	8.94114442214981e-05	0.000150759994944482	mch; methenyltetrahydromethanopterin cyclohydrolase
ENTPD1_3_8, CD39; apyrase	1.69316651214587	-1.40526028681898	0.316098700003042	-4.44563766572105	8.76315415880336e-06	1.57954862405399e-05	ENTPD1_3_8, CD39; apyrase
NUDT2; bis(5-nucleosidyl)-tetraphosphatase	2.73193696463772	-2.20709102970091	0.298067345892459	-7.40467233367193	1.31474690513363e-13	3.61192710110333e-13	NUDT2; bis(5-nucleosidyl)-tetraphosphatase
dut, DUT; dUTP pyrophosphatase	10350.618505344	0.296437261609328	0.0226548711561998	13.0849237484277	4.01562954891153e-39	2.44217714627314e-38	dut, DUT; dUTP pyrophosphatase
cdh; CDP-diacylglycerol pyrophosphatase	175.351441523533	0.783500200539206	0.224559502823768	3.48905386183585	0.000484733465518959	0.000782864690814828	cdh; CDP-diacylglycerol pyrophosphatase
hisE; phosphoribosyl-ATP pyrophosphohydrolase	5133.97032233244	0.118122538180753	0.0310363587422817	3.80594061183572	0.000141266279863093	0.000235848376292804	hisE; phosphoribosyl-ATP pyrophosphohydrolase
ppx-gppA; exopolyphosphatase / guanosine-5-triphosphate,3-diphosphate pyrophosphatase	16083.6671207498	0.19583409268734	0.0221467270909094	8.84257488176323	9.35375703024208e-19	3.15634825327991e-18	ppx-gppA; exopolyphosphatase / guanosine-5-triphosphate,3-diphosphate pyrophosphatase
mgtA, mgtB; Mg2+-importing ATPase	1547.56607293868	-0.379027815942597	0.0604847492204544	-6.26650223118425	3.69248098159161e-10	8.70097485369428e-10	mgtA, mgtB; Mg2+-importing ATPase
PMA1, PMA2; H+-transporting ATPase	73.7399221663773	-2.47667234795407	0.174963165997309	-14.155392844184	1.72968449822913e-45	1.23369708123469e-44	PMA1, PMA2; H+-transporting ATPase
ATP1A; sodium/potassium-transporting ATPase subunit alpha	42.2691853588476	-5.29655673895977	0.254273654475688	-20.8301436099672	2.30768173842001e-96	5.14994409243479e-95	ATP1A; sodium/potassium-transporting ATPase subunit alpha
kdpF; K+-transporting ATPase ATPase F chain	202.745747266188	-2.50530777968853	0.165692605731099	-15.1202147412321	1.19153415516635e-51	1.00560938709855e-50	kdpF; K+-transporting ATPase ATPase F chain
kdpA; K+-transporting ATPase ATPase A chain	6794.38567222288	0.34966490502709	0.0247957966759077	14.1017814268026	3.70302496032948e-45	2.62473308353603e-44	kdpA; K+-transporting ATPase ATPase A chain
kdpB; K+-transporting ATPase ATPase B chain	6633.11479035777	0.349565458017178	0.0252021353496329	13.8704698299412	9.56482277729953e-44	6.58625264189675e-43	kdpB; K+-transporting ATPase ATPase B chain
kdpC; K+-transporting ATPase ATPase C chain	6711.44303337047	0.379500099180698	0.0248306630820805	15.2835265786587	9.84648448445672e-53	8.58281639908826e-52	kdpC; K+-transporting ATPase ATPase C chain
FAH, fahA; fumarylacetoacetase	2883.77348591105	0.154597425790349	0.0422014399100468	3.66332111226244	0.000248966108231022	0.000409393804804241	FAH, fahA; fumarylacetoacetase
KYNU, kynU; kynureninase	4041.64366078161	-0.448461807211651	0.031891409212078	-14.0621508516409	6.48838105045432e-45	4.56248295048275e-44	KYNU, kynU; kynureninase
E3.8.1.2; 2-haloacid dehalogenase	7881.55808734179	0.21033447057816	0.0307681133668687	6.83611855137825	8.13676167093402e-12	2.07574704554375e-11	E3.8.1.2; 2-haloacid dehalogenase
SGSH; N-sulfoglucosamine sulfohydrolase	26.9368015215853	-1.83807778489621	0.209125137187742	-8.78936798136361	1.5040367227218e-18	5.05171187602216e-18	SGSH; N-sulfoglucosamine sulfohydrolase
pdaA; peptidoglycan-N-acetylmuramic acid deacetylase	848.216059162041	1.34052262702342	0.106557845640241	12.5802339468205	2.71225469127396e-36	1.53252007981416e-35	pdaA; peptidoglycan-N-acetylmuramic acid deacetylase
oxdD; oxalate decarboxylase	1201.03368367956	0.796614605725972	0.07172973560846	11.1057791997775	1.17587218235616e-28	5.41826123587713e-28	oxdD; oxalate decarboxylase
oadB; oxaloacetate decarboxylase, beta subunit	174.527087211914	-0.730120973633201	0.115191950827343	-6.33829853899736	2.32316351951661e-10	5.53157315002654e-10	oadB; oxaloacetate decarboxylase, beta subunit
adc; acetoacetate decarboxylase	1452.28045528821	0.218843151882094	0.0626864865255596	3.49107381848341	0.000481083312562781	0.000777127078505206	adc; acetoacetate decarboxylase
alsD, budA, aldC; acetolactate decarboxylase	296.000159500274	-0.515657016796467	0.0708137244654292	-7.2818796171102	3.29200783577463e-13	8.90877256372843e-13	alsD, budA, aldC; acetolactate decarboxylase
mdlC; benzoylformate decarboxylase	2094.14885682127	-0.620424279912452	0.0624184788315256	-9.93975328343143	2.79518558575738e-23	1.09270086171389e-22	mdlC; benzoylformate decarboxylase
MLYCD; malonyl-CoA decarboxylase	1891.87131490574	0.789409404354539	0.0490592707599704	16.0909322973193	2.95356057116152e-58	2.90506383585727e-57	MLYCD; malonyl-CoA decarboxylase
panD; aspartate 1-decarboxylase	10035.0159236792	0.0844814584101133	0.0230584117692069	3.66380214108818	0.000248498771828218	0.000408794077050467	panD; aspartate 1-decarboxylase
E4.1.1.15, gadB, gadA, GAD; glutamate decarboxylase	1223.37000979119	-0.605934113278554	0.0576422115096471	-10.5119858764812	7.60744928528033e-26	3.26203167146547e-25	E4.1.1.15, gadB, gadA, GAD; glutamate decarboxylase
E4.1.1.17, ODC1, speC, speF; ornithine decarboxylase	4846.17591414763	0.65772346253614	0.0446805486708396	14.720577121413	4.75584213276086e-49	3.75518278213139e-48	E4.1.1.17, ODC1, speC, speF; ornithine decarboxylase
E4.1.1.18, ldcC, cadA; lysine decarboxylase	930.443613547349	-0.887687666111041	0.0733497832388531	-12.1021171012928	1.02922099459242e-33	5.46289384671408e-33	E4.1.1.18, ldcC, cadA; lysine decarboxylase
E4.1.1.19; arginine decarboxylase	105.336630881281	-2.98957843943441	0.143591450706811	-20.8200308912445	2.85001735172816e-96	6.34248274894365e-95	E4.1.1.19; arginine decarboxylase
adiA; arginine decarboxylase	1645.84754258918	-0.638843984329917	0.0825401964415657	-7.73979239051347	9.95792816646519e-15	2.86717794370178e-14	adiA; arginine decarboxylase
lysA; diaminopimelate decarboxylase	16464.7401921141	0.0943613785924972	0.0200974814705134	4.69518425634288	2.66366513301723e-06	4.97804834969465e-06	lysA; diaminopimelate decarboxylase
purE; 5-(carboxyamino)imidazole ribonucleotide mutase	14091.0904544534	0.0624826891682337	0.0178491728527155	3.50059297894735	0.000464224266453958	0.00075080688811179	purE; 5-(carboxyamino)imidazole ribonucleotide mutase
purK; 5-(carboxyamino)imidazole ribonucleotide synthase	10938.7204814559	0.258291198627739	0.0182496095356855	14.1532452035575	1.78333938139895e-45	1.26969301622926e-44	purK; 5-(carboxyamino)imidazole ribonucleotide synthase
hdc, HDC; histidine decarboxylase	109.061575286892	0.576770167831629	0.126201301049857	4.57023947481943	4.87167203623564e-06	8.93270681534852e-06	hdc, HDC; histidine decarboxylase
pyrF; orotidine-5-phosphate decarboxylase	14099.8581224731	0.0663456549367903	0.0177992410978897	3.72744290455486	0.000193432362360916	0.000320456567047083	pyrF; orotidine-5-phosphate decarboxylase
TYDC; tyrosine decarboxylase	2.24097066771963	-1.62664553624541	0.339829564567546	-4.78665103289471	1.69587329245422e-06	3.22366824180889e-06	TYDC; tyrosine decarboxylase
DDC, TDC; aromatic-L-amino-acid/L-tryptophan decarboxylase	1957.59286481994	-0.373203264757341	0.0627525062370857	-5.94722485421281	2.72726657622112e-09	6.11715450809507e-09	DDC, TDC; aromatic-L-amino-acid/L-tryptophan decarboxylase
ppc; phosphoenolpyruvate carboxylase	8652.29300052134	0.219680906153651	0.0220883795327554	9.94554199088628	2.63734423470478e-23	1.03200989773541e-22	ppc; phosphoenolpyruvate carboxylase
MVD, mvaD; diphosphomevalonate decarboxylase	478.190371217323	-0.456661383023743	0.0753197928954717	-6.06296652537925	1.33633486359267e-09	3.0288989639382e-09	MVD, mvaD; diphosphomevalonate decarboxylase
PPCDC, coaC; phosphopantothenoylcysteine decarboxylase	1070.02402500148	-0.731852309889644	0.151458576847201	-4.83202949033368	1.35148229488786e-06	2.59452034780038e-06	PPCDC, coaC; phosphopantothenoylcysteine decarboxylase
hemE, UROD; uroporphyrinogen decarboxylase	12973.7785368753	0.257362544907689	0.0257319616009349	10.0016683103685	1.4985096338953e-23	5.93076316604266e-23	hemE, UROD; uroporphyrinogen decarboxylase
rbcL; ribulose-bisphosphate carboxylase large chain	2309.22810374448	0.362986947284833	0.0548150258981509	6.62203367301661	3.54290319306397e-11	8.79607964408927e-11	rbcL; ribulose-bisphosphate carboxylase large chain
rbcS; ribulose-bisphosphate carboxylase small chain	1268.51090691537	0.39137171043589	0.075170552714466	5.2064498171579	1.92487718143938e-07	3.88142153999684e-07	rbcS; ribulose-bisphosphate carboxylase small chain
pcaC; 4-carboxymuconolactone decarboxylase	10620.0910273535	0.249128272731051	0.0342560494935655	7.27253365213188	3.52806652139369e-13	9.53140250116769e-13	pcaC; 4-carboxymuconolactone decarboxylase
E4.1.1.49, pckA; phosphoenolpyruvate carboxykinase (ATP)	5066.65590765461	0.356587495669228	0.0362108710925239	9.8475260304591	7.02518981418564e-23	2.71170965356671e-22	E4.1.1.49, pckA; phosphoenolpyruvate carboxykinase (ATP)
speD, AMD1; S-adenosylmethionine decarboxylase	3907.17618054757	0.538327306432517	0.0471320188159264	11.4216899669617	3.25835530432909e-30	1.5713872100236e-29	speD, AMD1; S-adenosylmethionine decarboxylase
psd, PISD; phosphatidylserine decarboxylase	10493.7881039643	0.119372009714427	0.0222702674115703	5.36015160969322	8.31521387539547e-08	1.71225921285282e-07	psd, PISD; phosphatidylserine decarboxylase
gcdA; glutaconyl-CoA decarboxylase	6.33909676799065	-3.06120678176298	0.342881758310526	-8.9278788024373	4.34255025594661e-19	1.49189727853069e-18	gcdA; glutaconyl-CoA decarboxylase
dmpH, xylI, nahK; 2-oxo-3-hexenedioate decarboxylase	1017.01758201391	0.364021980176419	0.0496870741957854	7.32629131556506	2.3660916999383e-13	6.4402639471843e-13	dmpH, xylI, nahK; 2-oxo-3-hexenedioate decarboxylase
deoC, DERA; deoxyribose-phosphate aldolase	9529.2305688164	0.150915329940068	0.027427174684148	5.50240160271748	3.74652331500835e-08	7.84249901489005e-08	deoC, DERA; deoxyribose-phosphate aldolase
ltaE; threonine aldolase	10288.5540930288	-0.227927239934703	0.0224874087689789	-10.1357716345302	3.83334959581645e-24	1.54791161834109e-23	ltaE; threonine aldolase
eda; 2-dehydro-3-deoxyphosphogluconate aldolase / (4S)-4-hydroxy-2-oxoglutarate aldolase	10611.5329295123	0.400794577954065	0.0212858466612566	18.8291583760946	4.35629014723097e-79	6.752249728208e-78	eda; 2-dehydro-3-deoxyphosphogluconate aldolase / (4S)-4-hydroxy-2-oxoglutarate aldolase
rhaD; rhamnulose-1-phosphate aldolase	204.234745508514	-0.67903266789215	0.126619603504594	-5.36277676677068	8.1952262074212e-08	1.68886102417291e-07	rhaD; rhamnulose-1-phosphate aldolase
dgoA; 2-dehydro-3-deoxyphosphogalactonate aldolase	1919.98652797991	0.40080446862657	0.083965656227602	4.77343340877522	1.81111451607176e-06	3.43387657057204e-06	dgoA; 2-dehydro-3-deoxyphosphogalactonate aldolase
folB; 7,8-dihydroneopterin aldolase/epimerase/oxygenase	10143.603725538	0.254924282712216	0.0250235087135759	10.1873916096312	2.25739708012862e-24	9.19932610607914e-24	folB; 7,8-dihydroneopterin aldolase/epimerase/oxygenase
lacD; tagatose 1,6-diphosphate aldolase	1448.90964244974	0.252041234687056	0.0684265493369624	3.68338367387043	0.000230158339533679	0.000379642130655243	lacD; tagatose 1,6-diphosphate aldolase
E4.1.3.1, aceA; isocitrate lyase	4429.40506491039	0.349733649840478	0.0438021929477456	7.98438676934958	1.41222584152539e-15	4.22977566895969e-15	E4.1.3.1, aceA; isocitrate lyase
aceB, glcB; malate synthase	6507.29696578231	0.445533669225214	0.0344889671731668	12.9181505200843	3.5558611057702e-38	2.10315853226957e-37	aceB, glcB; malate synthase
E4.1.3.3, nanA, NPL; N-acetylneuraminate lyase	973.919214648301	-0.414177157467168	0.0794652219653597	-5.21205562916209	1.86759523684753e-07	3.76877691285822e-07	E4.1.3.3, nanA, NPL; N-acetylneuraminate lyase
E4.1.3.4, HMGCL, hmgL; hydroxymethylglutaryl-CoA lyase	8463.79138672872	0.351009735868156	0.0287130726281723	12.2247361128379	2.29325176328036e-34	1.23448221608477e-33	E4.1.3.4, HMGCL, hmgL; hydroxymethylglutaryl-CoA lyase
citF; citrate lyase subunit alpha / citrate CoA-transferase	83.6172820561544	-1.04886380261931	0.149098765206776	-7.03469140850837	1.99702484731776e-12	5.23537247732168e-12	citF; citrate lyase subunit alpha / citrate CoA-transferase
citE; citrate lyase subunit beta / citryl-CoA lyase	10630.1822923704	0.503213051371778	0.0275863774575138	18.2413603289081	2.42351171547707e-74	3.46023617154226e-73	citE; citrate lyase subunit beta / citryl-CoA lyase
citD; citrate lyase subunit gamma (acyl carrier protein)	15.2302178910842	-3.59296793796518	0.305091122794637	-11.7767043008448	5.14662647055706e-32	2.59678106972312e-31	citD; citrate lyase subunit gamma (acyl carrier protein)
leuA, IMS; 2-isopropylmalate synthase	25124.3590925908	0.160659740766762	0.0195852708355327	8.20309007293809	2.34285524959555e-16	7.29407103303156e-16	leuA, IMS; 2-isopropylmalate synthase
E2.2.1.6L, ilvB, ilvG, ilvI; acetolactate synthase I/II/III large subunit	32529.5732929925	0.327560020444094	0.0197082586721615	16.6204445503236	4.95637432704377e-62	5.33613976534564e-61	E2.2.1.6L, ilvB, ilvG, ilvI; acetolactate synthase I/II/III large subunit
E2.5.1.56, neuB; N-acetylneuraminate synthase	2055.90126874456	0.780857644000117	0.0505542978517665	15.4459200736942	8.03724870428659e-54	7.18661733188005e-53	E2.5.1.56, neuB; N-acetylneuraminate synthase
LYS21, LYS20; homocitrate synthase	508.12722891393	2.87098190150545	0.0892787980498522	32.1574882751258	6.94060287458396e-227	1.38239457754526e-224	LYS21, LYS20; homocitrate synthase
dxs; 1-deoxy-D-xylulose-5-phosphate synthase	13006.8852315997	0.130690558599832	0.0184639324403011	7.07815407267058	1.46087257554681e-12	3.85134738894157e-12	dxs; 1-deoxy-D-xylulose-5-phosphate synthase
HIS7; glutamine amidotransferase / cyclase	28.7977492361779	-2.12829141271597	0.227802876910294	-9.34268891412668	9.39180760493757e-21	3.41820608444667e-20	HIS7; glutamine amidotransferase / cyclase
pabB; para-aminobenzoate synthetase component I	5766.36135477353	0.448890464897579	0.0321656929816553	13.9555664214538	2.9098075041287e-44	2.01937599175901e-43	pabB; para-aminobenzoate synthetase component I
mhpE; 4-hydroxy 2-oxovalerate aldolase	1975.89044247358	1.0016638823439	0.0533041962680589	18.7914639460407	8.869846795631e-79	1.36684853811977e-77	mhpE; 4-hydroxy 2-oxovalerate aldolase
E4.1.99.2; tyrosine phenol-lyase	82.0456232014087	-7.14031372832501	0.249978368340391	-28.5637264365298	1.89713867163986e-179	2.43782319305722e-177	E4.1.99.2; tyrosine phenol-lyase
phrB; deoxyribodipyrimidine photo-lyase	9672.24956795771	-0.145570828601589	0.0198974359225906	-7.3160596756246	2.5535813859777e-13	6.94347539320284e-13	phrB; deoxyribodipyrimidine photo-lyase
yihT; sulfofructosephosphate aldolase	23.0766544512698	1.36773674114463	0.187374670943179	7.29947507984895	2.88892563540665e-13	7.83659194323623e-13	yihT; sulfofructosephosphate aldolase
cynT, can; carbonic anhydrase	18076.8204174935	0.0853366334475	0.0184246931255411	4.63164476423234	3.62772207654073e-06	6.7027044953154e-06	cynT, can; carbonic anhydrase
cah; carbonic anhydrase	671.298515667458	-1.28788243431477	0.142956622031468	-9.00890365212516	2.08126635222306e-19	7.2408074358782e-19	cah; carbonic anhydrase
E4.2.1.2A, fumA, fumB; fumarate hydratase, class I	6105.81091822037	0.578074821864928	0.0272731511772489	21.1957473526988	1.04526008283682e-99	2.48584688954059e-98	E4.2.1.2A, fumA, fumB; fumarate hydratase, class I
E4.2.1.2AA, fumA; fumarate hydratase subunit alpha	226.901002578987	-1.26275425591771	0.0869829846988385	-14.5172559931088	9.42065279719937e-48	7.14803246050356e-47	E4.2.1.2AA, fumA; fumarate hydratase subunit alpha
E4.2.1.2AB, fumB; fumarate hydratase subunit beta	219.91946267431	-1.26187076700985	0.0873877844918965	-14.4398988296456	2.90267885740245e-47	2.15523228862305e-46	E4.2.1.2AB, fumB; fumarate hydratase subunit beta
E4.2.1.2B, fumC, FH; fumarate hydratase, class II	12483.7430793648	0.0737459787639294	0.0173690803068298	4.24581943667628	2.1779597452353e-05	3.82198354411665e-05	E4.2.1.2B, fumC, FH; fumarate hydratase, class II
ACO, acnA; aconitate hydratase	15373.5831863025	0.077003112291254	0.0180689603273586	4.26162385085664	2.02946829552212e-05	3.56454451288022e-05	ACO, acnA; aconitate hydratase
araD; D-arabinonate dehydratase	8.0176670891615	2.51563145597036	0.256147882282195	9.82101211830018	9.14210059247168e-23	3.51012604434804e-22	araD; D-arabinonate dehydratase
uxaA; altronate hydrolase	3244.38473364058	0.62165095937784	0.041063421133128	15.1388009625998	8.98366946340717e-52	7.60604618649999e-51	uxaA; altronate hydrolase
uxuA; mannonate dehydratase	1964.33353173216	0.875802311083702	0.0846417279263995	10.3471695644642	4.31040737243568e-25	1.81123499663476e-24	uxuA; mannonate dehydratase
ilvD; dihydroxy-acid dehydratase	22304.9253308466	0.147350239750176	0.0202228193378712	7.28633516861979	3.18500038022528e-13	8.62505031585819e-13	ilvD; dihydroxy-acid dehydratase
paaF, echA; enoyl-CoA hydratase	21341.0707822014	0.398899433284239	0.031124947852927	12.8160675214344	1.3329117684149e-37	7.7911284365088e-37	paaF, echA; enoyl-CoA hydratase
trpB; tryptophan synthase beta chain	14256.2812900176	0.0729457817347993	0.0176748289703479	4.12709972227603	3.67367113156052e-05	6.36402215810886e-05	trpB; tryptophan synthase beta chain
CBS; cystathionine beta-synthase	4175.35559726194	0.391838772979997	0.0412204914563897	9.50592191251659	1.98283781756358e-21	7.33732879355738e-21	CBS; cystathionine beta-synthase
hemB, ALAD; porphobilinogen synthase	14692.3348705072	0.0941142443089422	0.0201752723492265	4.66483141738359	3.08870152999718e-06	5.72138690757673e-06	hemB, ALAD; porphobilinogen synthase
pduC; propanediol dehydratase large subunit	99.3556842005708	-0.720314954863168	0.0935418881251755	-7.70045344711515	1.35584228842926e-14	3.88421269756056e-14	pduC; propanediol dehydratase large subunit
LEU1; 3-isopropylmalate dehydratase	161.495205339142	1.01601055555088	0.106556140562552	9.53497893398692	1.49916002361408e-21	5.5604319870267e-21	LEU1; 3-isopropylmalate dehydratase
leuC, IPMI-L; 3-isopropylmalate/(R)-2-methylmalate dehydratase large subunit	15981.9022841024	0.200895358100434	0.0206649727834801	9.7215399316196	2.44062110165281e-22	9.26807832071876e-22	leuC, IPMI-L; 3-isopropylmalate/(R)-2-methylmalate dehydratase large subunit
leuD, IPMI-S; 3-isopropylmalate/(R)-2-methylmalate dehydratase small subunit	15984.062653072	0.199569503248962	0.0206379453039524	9.67002772367759	4.04268549906805e-22	1.52789731361836e-21	leuD, IPMI-S; 3-isopropylmalate/(R)-2-methylmalate dehydratase small subunit
kdgD; 5-dehydro-4-deoxyglucarate dehydratase	1383.31235727596	-0.326398486035485	0.0763538340237157	-4.27481462075767	1.91296395308696e-05	3.36585331586656e-05	kdgD; 5-dehydro-4-deoxyglucarate dehydratase
garD; galactarate dehydratase	936.988595832276	-0.468593141369002	0.123524452800456	-3.79352533644474	0.000148523468345441	0.000247653091734644	garD; galactarate dehydratase
rfbG; CDP-glucose 4,6-dehydratase	1995.02123043314	-0.360127866674781	0.0478909574676046	-7.51974664357852	5.48824906082339e-14	1.53474483213689e-13	rfbG; CDP-glucose 4,6-dehydratase
E4.2.1.46, rfbB, rffG; dTDP-glucose 4,6-dehydratase	18778.5177683583	-0.186802678850754	0.0228403176546391	-8.17863751613861	2.87071257263932e-16	8.9061398232934e-16	E4.2.1.46, rfbB, rffG; dTDP-glucose 4,6-dehydratase
hutU, UROC1; urocanate hydratase	7362.44540391232	0.25060900787412	0.0211832623266763	11.8305199647424	2.71454995466982e-32	1.37662759317979e-31	hutU, UROC1; urocanate hydratase
pheC; cyclohexadienyl dehydratase	530.542599510903	0.740620098912032	0.126211855142226	5.86807077732467	4.40895052555746e-09	9.78443143095161e-09	pheC; cyclohexadienyl dehydratase
dapA; 4-hydroxy-tetrahydrodipicolinate synthase	30003.006371916	0.10947963473451	0.0217443177598231	5.03486179441301	4.78193713480337e-07	9.42778845656482e-07	dapA; 4-hydroxy-tetrahydrodipicolinate synthase
crt; enoyl-CoA hydratase	5302.28284929328	-0.361572426005853	0.0375091108628216	-9.63958936078746	5.4405173338113e-22	2.04745401976734e-21	crt; enoyl-CoA hydratase
fabA; 3-hydroxyacyl-	2445.18898238657	0.442998038944314	0.0519062987633142	8.53457190165546	1.40675328940192e-17	4.54485136117806e-17	fabA; 3-hydroxyacyl-
hemD, UROS; uroporphyrinogen-III synthase	9665.76524405374	0.249094846254483	0.0223937866226092	11.123391075049	9.65317291529298e-29	4.46095293597095e-28	hemD, UROS; uroporphyrinogen-III synthase
prpD; 2-methylcitrate dehydratase	2746.23672585476	0.641147684199556	0.0471605091365026	13.5950119271147	4.28690792440684e-42	2.82964336650782e-41	prpD; 2-methylcitrate dehydratase
nthA; nitrile hydratase subunit alpha	3746.25710911126	0.375281832630979	0.0501494769829485	7.48326513472075	7.24984099407948e-14	2.01252554703245e-13	nthA; nitrile hydratase subunit alpha
PCBD, phhB; 4a-hydroxytetrahydrobiopterin dehydratase	13063.6098953953	0.101309637858362	0.0222097139782994	4.56150124028383	5.07891761454514e-06	9.29559766484748e-06	PCBD, phhB; 4a-hydroxytetrahydrobiopterin dehydratase
cynS; cyanate lyase	1384.56543877161	0.307753453439429	0.0567223425421641	5.4256125478362	5.7756122694198e-08	1.19704222035555e-07	cynS; cyanate lyase
hysA, hylA, hylB; hyaluronate lyase	221.036659282426	1.54592730869614	0.0871755204011279	17.7335024968333	2.31173683136106e-70	2.99961031522045e-69	hysA, hylA, hylB; hyaluronate lyase
ogl; oligogalacturonide lyase	524.123821241105	1.10178762164312	0.19587013065135	5.62509259568684	1.85408492967609e-08	3.92650043453733e-08	ogl; oligogalacturonide lyase
E4.2.2.10; pectin lyase	82.50219206788	2.39072461210687	0.205372399707248	11.6409245619897	2.55233670552127e-31	1.26852567266924e-30	E4.2.2.10; pectin lyase
thrC; threonine synthase	21831.2966864071	-0.0912235959237313	0.0226351768401655	-4.03016934958766	5.57366821822608e-05	9.55777328768987e-05	thrC; threonine synthase
mgsA; methylglyoxal synthase	2284.60593729886	0.805373387556101	0.0850975628182124	9.46411813551653	2.9604850891812e-21	1.08993459822119e-20	mgsA; methylglyoxal synthase
aroB; 3-dehydroquinate synthase	14108.3986007176	0.131886743552491	0.0194335973817925	6.7865326713034	1.14860502879453e-11	2.91245584481414e-11	aroB; 3-dehydroquinate synthase
cysK; cysteine synthase A	19894.3713135235	0.223791914113648	0.0223997720973506	9.99081210027657	1.67206205314698e-23	6.59797839396829e-23	cysK; cysteine synthase A
metY; O-acetylhomoserine (thiol)-lyase	10938.6012857136	0.33077423061233	0.0277815996416842	11.9062341578067	1.09826273353386e-32	5.63779587504138e-32	metY; O-acetylhomoserine (thiol)-lyase
hutH, HAL; histidine ammonia-lyase	8456.84949512719	0.22616417592871	0.0252621799998771	8.95267850715221	3.46959203640524e-19	1.1976706999151e-18	hutH, HAL; histidine ammonia-lyase
E4.3.1.4; formiminotetrahydrofolate cyclodeaminase	2.45294241043541	-1.6507522186512	0.298043589363928	-5.53862682359372	3.04852447021587e-08	6.39820717971808e-08	E4.3.1.4; formiminotetrahydrofolate cyclodeaminase
hemC, HMBS; hydroxymethylbilane synthase	14474.7862888377	0.116298004057369	0.0169252045672308	6.87129089609565	6.36235015942885e-12	1.63091517761164e-11	hemC, HMBS; hydroxymethylbilane synthase
E4.3.1.12, ocd; ornithine cyclodeaminase	6402.39321136247	0.239613396308398	0.0311059618073993	7.70313413846603	1.32768860135947e-14	3.80492629029887e-14	E4.3.1.12, ocd; ornithine cyclodeaminase
E4.3.1.15; diaminopropionate ammonia-lyase	952.424060284429	0.774841220314246	0.0481635464097345	16.0877111025537	3.11128848395083e-58	3.05642852671224e-57	E4.3.1.15; diaminopropionate ammonia-lyase
E4.3.1.17, sdaA, sdaB, tdcG; L-serine dehydratase	6510.80670413656	0.368464129902173	0.0414429693326473	8.89087186163346	6.06312664628654e-19	2.06519580978901e-18	E4.3.1.17, sdaA, sdaB, tdcG; L-serine dehydratase
E4.3.1.19, ilvA, tdcB; threonine dehydratase	24314.2296612385	0.181566341328828	0.0179890969444693	10.0931326285754	5.92479552772407e-24	2.3791757041017e-23	E4.3.1.19, ilvA, tdcB; threonine dehydratase
STR1; strictosidine synthase	2.74354887084596	-1.86956394286249	0.301066459497749	-6.20980479187675	5.30504600809056e-10	1.23222453488214e-09	STR1; strictosidine synthase
GLO1, gloA; lactoylglutathione lyase	11245.3780713175	0.200807625611755	0.0254340994633806	7.89521272026449	2.89820501188459e-15	8.5581910043308e-15	GLO1, gloA; lactoylglutathione lyase
metC; cystathionine beta-lyase	5512.94769712949	0.150552923653399	0.0332645765873024	4.52592334245636	6.01323756956641e-06	1.09703374666214e-05	metC; cystathionine beta-lyase
E4.4.1.11; methionine-gamma-lyase	4285.61966674312	-0.200739770412279	0.0392735299824512	-5.11132486695178	3.19907309614885e-07	6.38132582799647e-07	E4.4.1.11; methionine-gamma-lyase
ACS; 1-aminocyclopropane-1-carboxylate synthase	2.20050846603445	-1.53025820331146	0.336120141308558	-4.55271200753984	5.29587476271474e-06	9.67711794370375e-06	ACS; 1-aminocyclopropane-1-carboxylate synthase
csdA; cysteine sulfinate desulfinase	8.03985589294079	-1.9926860138958	0.290608697966327	-6.85693865269886	7.03518236700859e-12	1.79818087641827e-11	csdA; cysteine sulfinate desulfinase
E4.6.1.2; guanylate cyclase, other	32.2147898705124	-4.1185704266846	0.224826749334149	-18.3188630306769	5.85227180835625e-75	8.38580026927595e-74	E4.6.1.2; guanylate cyclase, other
plc; 1-phosphatidylinositol phosphodiesterase	175.665113824495	1.50338953727842	0.150279166768969	10.003978393024	1.46394836653544e-23	5.80262519213326e-23	plc; 1-phosphatidylinositol phosphodiesterase
hemH, FECH; protoporphyrin/coproporphyrin ferrochelatase	10188.3582434702	0.332076126875615	0.0190684414082271	17.4149590816762	6.35343100167319e-68	7.64619105594114e-67	hemH, FECH; protoporphyrin/coproporphyrin ferrochelatase
alr; alanine racemase	13812.3251926378	0.144957518257672	0.0212059407375954	6.83570326124137	8.16037032291908e-12	2.08110340469578e-11	alr; alanine racemase
murI; glutamate racemase	11199.4150822921	0.115619277943213	0.0235924962666533	4.90068014153441	9.55054398691585e-07	1.85131834413038e-06	murI; glutamate racemase
prdF; proline racemase	367.397537981148	-0.535086981196576	0.0883427167660221	-6.05694505200431	1.38730950837882e-09	3.1426485223924e-09	prdF; proline racemase
racD; aspartate racemase	2822.14587656276	-0.189234678825896	0.0384168159049512	-4.92582933718635	8.40032931939817e-07	1.6371189747467e-06	racD; aspartate racemase
mdlA; mandelate racemase	328.890342325389	-1.32179827183181	0.108467365013816	-12.1861379380189	3.68473889473741e-34	1.97552589329562e-33	mdlA; mandelate racemase
fadJ; 3-hydroxyacyl-CoA dehydrogenase / enoyl-CoA hydratase / 3-hydroxybutyryl-CoA epimerase	4948.18790078778	0.214889914594658	0.0352477256255908	6.09656114772529	1.08374505837903e-09	2.47185710853299e-09	fadJ; 3-hydroxyacyl-CoA dehydrogenase / enoyl-CoA hydratase / 3-hydroxybutyryl-CoA epimerase
galM, GALM; aldose 1-epimerase	10080.1603900892	0.218991366551967	0.0325445081158299	6.72898068615909	1.70855729294632e-11	4.31034704018472e-11	galM, GALM; aldose 1-epimerase
RENBP; N-acylglucosamine 2-epimerase	109.025966929689	-3.29332288812454	0.154928485006808	-21.2570521681653	2.836851607815e-100	6.82815612068341e-99	RENBP; N-acylglucosamine 2-epimerase
nanE; N-acylglucosamine-6-phosphate 2-epimerase	1073.95406661169	2.30136916980114	0.095350346717875	24.1359286989327	1.04934128200528e-128	4.51897405066813e-127	nanE; N-acylglucosamine-6-phosphate 2-epimerase
rfbC, rmlC; dTDP-4-dehydrorhamnose 3,5-epimerase	11719.4383472497	-0.156279283140231	0.0214631251994579	-7.2812920619863	3.30637986964227e-13	8.94462764734805e-13	rfbC, rmlC; dTDP-4-dehydrorhamnose 3,5-epimerase
E5.1.3.15; glucose-6-phosphate 1-epimerase	609.803930111512	-0.91215410249144	0.144054915463614	-6.33198873884893	2.42021155205138e-10	5.76092782646949e-10	E5.1.3.15; glucose-6-phosphate 1-epimerase
algG; mannuronan 5-epimerase	30.1528681338634	-3.14968903673135	0.296559826493971	-10.62075424702	2.38625172515142e-26	1.03660128104042e-25	algG; mannuronan 5-epimerase
E5.1.99.4, AMACR, mcr; alpha-methylacyl-CoA racemase	2972.65765997077	0.54983951694309	0.0398128138044297	13.810616844216	2.19940151288955e-43	1.49766084215308e-42	E5.1.99.4, AMACR, mcr; alpha-methylacyl-CoA racemase
nicE, maiA; maleate isomerase	2120.08870089891	1.33971518855623	0.059691413461858	22.4440185088311	1.46399792336604e-111	4.57398880606166e-110	nicE, maiA; maleate isomerase
nagL; maleylpyruvate isomerase	3205.96704901552	0.500615551206659	0.0635690846966688	7.87514172329891	3.40356831826663e-15	1.00022975992734e-14	nagL; maleylpyruvate isomerase
araA; L-arabinose isomerase	2062.64863819318	0.934699842593542	0.0531145883700137	17.5977988586133	2.56085310986405e-69	3.19285081788528e-68	araA; L-arabinose isomerase
xylA; xylose isomerase	6956.29162297979	0.288610454519395	0.0296457342744945	9.73531138905536	2.13163824610369e-22	8.10246274175005e-22	xylA; xylose isomerase
rpiA; ribose 5-phosphate isomerase A	7243.17175699981	0.324746195047309	0.0268072235296729	12.1141301592777	8.89022757637241e-34	4.7218962067306e-33	rpiA; ribose 5-phosphate isomerase A
manA, MPI; mannose-6-phosphate isomerase	8357.78709389967	0.268557706058477	0.0303605612280802	8.84561072639497	9.1029068207104e-19	3.07430515644764e-18	manA, MPI; mannose-6-phosphate isomerase
GPI, pgi; glucose-6-phosphate isomerase	13660.6565674331	0.245937421729838	0.0188868500364232	13.0216219886084	9.21915568630486e-39	5.55170168955335e-38	GPI, pgi; glucose-6-phosphate isomerase
xylS, yicI; alpha-D-xyloside xylohydrolase	3290.26532440387	0.797491143840899	0.080261558850727	9.93615318790529	2.89803045236286e-23	1.13179453990073e-22	xylS, yicI; alpha-D-xyloside xylohydrolase
rhaA; L-rhamnose isomerase	615.443373477375	-0.771055680687361	0.0723532120549654	-10.6568272338981	1.6203101500674e-26	7.0656874469551e-26	rhaA; L-rhamnose isomerase
kduI; 4-deoxy-L-threo-5-hexosulose-uronate ketol-isomerase	1346.26146266033	1.52518065252148	0.102329912486639	14.9045437004612	3.07908889163834e-50	2.51859355232882e-49	kduI; 4-deoxy-L-threo-5-hexosulose-uronate ketol-isomerase
hyi, gip; hydroxypyruvate isomerase	7670.61153901475	0.159521062960007	0.0260996056745141	6.11201046289282	9.83837317915811e-10	2.25366069920508e-09	hyi, gip; hydroxypyruvate isomerase
fucI; L-fucose/D-arabinose isomerase	300.250694893654	1.10595244910694	0.101898657868702	10.8534545227473	1.92027633264106e-27	8.56598070669166e-27	fucI; L-fucose/D-arabinose isomerase
rhaA; L-rhamnose isomerase / sugar isomerase	2103.14262405911	0.682785474291497	0.0614339574751399	11.1141378864905	1.07079874088757e-28	4.93981098358497e-28	rhaA; L-rhamnose isomerase / sugar isomerase
E5.3.3.1; steroid Delta-isomerase	698.773213005065	1.33323786208678	0.0664610869076214	20.0604282012411	1.63668569181367e-89	3.06811174274812e-88	E5.3.3.1; steroid Delta-isomerase
idi, IDI; isopentenyl-diphosphate Delta-isomerase	4034.46060473029	0.712762852321269	0.0402521137846324	17.707463914439	3.67251080803786e-70	4.73444880382486e-69	idi, IDI; isopentenyl-diphosphate Delta-isomerase
fadB; 3-hydroxyacyl-CoA dehydrogenase / enoyl-CoA hydratase / 3-hydroxybutyryl-CoA epimerase / enoyl-CoA isomerase	388.095314932993	-0.70232264642497	0.0968715775419669	-7.25003829034072	4.16653825802285e-13	1.12031084379575e-12	fadB; 3-hydroxyacyl-CoA dehydrogenase / enoyl-CoA hydratase / 3-hydroxybutyryl-CoA epimerase / enoyl-CoA isomerase
hpaF, hpcD; 5-carboxymethyl-2-hydroxymuconate isomerase	1087.72446987843	-0.931966453541852	0.0727269093848732	-12.8146027574175	1.35832216644784e-37	7.92802395610986e-37	hpaF, hpcD; 5-carboxymethyl-2-hydroxymuconate isomerase
PGAM, gpmA; 2,3-bisphosphoglycerate-dependent phosphoglycerate mutase	6735.30578931205	0.133290828271738	0.0267911654790995	4.97517841751684	6.51875702912416e-07	1.27510280508304e-06	PGAM, gpmA; 2,3-bisphosphoglycerate-dependent phosphoglycerate mutase
pgm; phosphoglucomutase	7840.01291001489	0.0764508079497486	0.021932645841877	3.48570840476427	0.00049083572356717	0.00079223829207043	pgm; phosphoglucomutase
kamA; lysine 2,3-aminomutase	4764.98499536898	0.18408796606925	0.0311416293023647	5.91131453919375	3.3938824390394e-09	7.57608893018405e-09	kamA; lysine 2,3-aminomutase
kamD; beta-lysine 5,6-aminomutase alpha subunit	600.02389808886	0.370056436397763	0.0790092589238276	4.6837097504551	2.81728873299169e-06	5.25528900392058e-06	kamD; beta-lysine 5,6-aminomutase alpha subunit
MUT; methylmalonyl-CoA mutase	6577.00887373849	0.364115900403359	0.0372277714710695	9.78076006204994	1.36183972208352e-22	5.21122817763659e-22	MUT; methylmalonyl-CoA mutase
E5.4.99.2A, mcmA1; methylmalonyl-CoA mutase, N-terminal domain	7123.82232407606	-0.782832661011497	0.0444226305607449	-17.6223841571252	1.65864974156312e-69	2.09753372873546e-68	E5.4.99.2A, mcmA1; methylmalonyl-CoA mutase, N-terminal domain
E5.4.99.2B, mcmA2; methylmalonyl-CoA mutase, C-terminal domain	5411.99738510128	-0.5330281272908	0.0428739338127197	-12.4324520726079	1.74207371280303e-35	9.65838640911743e-35	E5.4.99.2B, mcmA2; methylmalonyl-CoA mutase, C-terminal domain
pchA; salicylate biosynthesis isochorismate synthase	546.279822862013	-1.82480913022457	0.083636517740132	-21.818329834038	1.55433042356773e-105	4.22639948278639e-104	pchA; salicylate biosynthesis isochorismate synthase
LSS, ERG7; lanosterol synthase	184.904457236984	-1.05665067926097	0.134400238453544	-7.86197027192186	3.78137789177024e-15	1.1100403370077e-14	LSS, ERG7; lanosterol synthase
glf; UDP-galactopyranose mutase	1859.36836004888	-0.390962910998532	0.0506945747179422	-7.71212527521529	1.23739576590069e-14	3.54743867107982e-14	glf; UDP-galactopyranose mutase
catB; muconate cycloisomerase	1583.77634302277	0.731242196924149	0.0698044749299792	10.4755776425173	1.11852637682749e-25	4.76795058543852e-25	catB; muconate cycloisomerase
pcaB; 3-carboxy-cis,cis-muconate cycloisomerase	2721.77077001657	0.18844386276913	0.0505213465919112	3.72998495648375	0.000191491203368124	0.000317372668448896	pcaB; 3-carboxy-cis,cis-muconate cycloisomerase
INO1, ISYNA1; myo-inositol-1-phosphate synthase	7120.22519234998	-0.228856479010652	0.0443248844983129	-5.16316018870535	2.42815174275595e-07	4.87404508302764e-07	INO1, ISYNA1; myo-inositol-1-phosphate synthase
E5.5.1.7; chloromuconate cycloisomerase	8.9830764356408	-3.2333540632235	0.355383072876308	-9.09822191882753	9.18227235604516e-20	3.23838706775617e-19	E5.5.1.7; chloromuconate cycloisomerase
hab; (hydroxyamino)benzene mutase	70.5943169575448	-1.27029831925239	0.112824307011165	-11.2590837285327	2.08919586962984e-29	9.81983686922771e-29	hab; (hydroxyamino)benzene mutase
TARS, thrS; threonyl-tRNA synthetase	15167.2450042402	0.0926141914629845	0.0177103580321682	5.22937996480729	1.70079487565418e-07	3.44001847533305e-07	TARS, thrS; threonyl-tRNA synthetase
SARS, serS; seryl-tRNA synthetase	14987.4820142949	0.152411008338542	0.0190762719806354	7.98955941146448	1.35421852926731e-15	4.06061686965474e-15	SARS, serS; seryl-tRNA synthetase
glyQ; glycyl-tRNA synthetase alpha chain	6102.97771126706	0.527475236904065	0.0330664591948931	15.9519721720168	2.7604023940502e-57	2.65605384944419e-56	glyQ; glycyl-tRNA synthetase alpha chain
glyS; glycyl-tRNA synthetase beta chain	6310.42693500603	0.490345875463456	0.0312421904572052	15.6949902771741	1.63667728149181e-55	1.50223593336926e-54	glyS; glycyl-tRNA synthetase beta chain
GARS, glyS1; glycyl-tRNA synthetase	7968.74486788345	-0.290055876175597	0.0322201999585939	-9.00229907164907	2.2103946504274e-19	7.67998873962281e-19	GARS, glyS1; glycyl-tRNA synthetase
CARS, cysS; cysteinyl-tRNA synthetase	15224.4762405873	0.0995904520293732	0.0202453615049066	4.9191738070588	8.69102717128397e-07	1.69170323658977e-06	CARS, cysS; cysteinyl-tRNA synthetase
EARS, gltX; glutamyl-tRNA synthetase	18054.1425464783	0.0727169378051946	0.0200357255597409	3.62936383752978	0.000284120549730052	0.000465854788989364	EARS, gltX; glutamyl-tRNA synthetase
RARS, argS; arginyl-tRNA synthetase	15327.7393916049	0.0892097043588802	0.018143300963398	4.91695003785972	8.79029744154161e-07	1.70893849967696e-06	RARS, argS; arginyl-tRNA synthetase
HARS, hisS; histidyl-tRNA synthetase	15261.8945627511	0.098411605535793	0.0186738145803751	5.27003227499201	1.36399772667235e-07	2.77714538420614e-07	HARS, hisS; histidyl-tRNA synthetase
gluQ; glutamyl-Q tRNA(Asp) synthetase	4258.99396166697	0.314379480484041	0.0417734156140366	7.52582655411121	5.238784604082e-14	1.46704382919934e-13	gluQ; glutamyl-Q tRNA(Asp) synthetase
ACSS, acs; acetyl-CoA synthetase	22740.1063841517	0.0919099714670316	0.0188484246693517	4.87626807435429	1.08111663230862e-06	2.09059616737931e-06	ACSS, acs; acetyl-CoA synthetase
ACSM; medium-chain acyl-CoA synthetase	482.507558972336	3.76481952721953	0.108991951894373	34.5421791406041	1.86792932913699e-261	1.14475330501803e-258	ACSM; medium-chain acyl-CoA synthetase
4CL; 4-coumarate--CoA ligase	32.1016010043878	-5.5147711330957	0.273024419067225	-20.1988201346116	1.00264270781001e-90	1.93884816823357e-89	4CL; 4-coumarate--CoA ligase
acdA; acetate---CoA ligase (ADP-forming) subunit alpha	148.421269233939	-1.31455620955255	0.240219372624885	-5.47231555552058	4.44192974472844e-08	9.27137916590292e-08	acdA; acetate---CoA ligase (ADP-forming) subunit alpha
prpE; propionyl-CoA synthetase	3396.38798323746	0.538910930140269	0.0337873545845823	15.9500776774688	2.84542786304106e-57	2.73456257959568e-56	prpE; propionyl-CoA synthetase
citC;	12.7131912728708	-3.49535291721619	0.313334380746216	-11.1553443605259	6.7431234402986e-29	3.13799441874176e-28	citC;
paaK; phenylacetate-CoA ligase	11195.0000223216	0.2283218524175	0.0271277771648719	8.41653376278676	3.87787285134743e-17	1.24076357456566e-16	paaK; phenylacetate-CoA ligase
asnA; aspartate--ammonia ligase	37.4642128218269	-2.34704081864286	0.205160484441354	-11.4400237698492	2.63813243574075e-30	1.27769003741924e-29	asnA; aspartate--ammonia ligase
glnA, GLUL; glutamine synthetase	32751.9611932545	0.210834081944183	0.0217665896740531	9.68613297265891	3.45357864381467e-22	1.30648912893027e-21	glnA, GLUL; glutamine synthetase
nadE; NAD+ synthase	5939.25273724547	0.657091174909725	0.0338329316686617	19.4216446078294	5.06419357991195e-84	8.58434686194861e-83	nadE; NAD+ synthase
panC; pantoate--beta-alanine ligase	13748.1576835981	0.110047530602135	0.0209610212341101	5.25010348365343	1.5201378768443e-07	3.08480348059566e-07	panC; pantoate--beta-alanine ligase
gshA; glutamate--cysteine ligase	5997.38498164321	0.331789778093924	0.0475064197774266	6.98410403579978	2.86679573310024e-12	7.45909915271378e-12	gshA; glutamate--cysteine ligase
gshB; glutathione synthase	4557.56720295356	0.241750147539563	0.0390835972842352	6.1854630673179	6.19204315044761e-10	1.4344869956271e-09	gshB; glutathione synthase
PPCS, COAB; phosphopantothenate---cysteine ligase (ATP)	432.329814631045	-0.983315937013249	0.107098465716843	-9.18141945761418	4.25445743861683e-20	1.5206488296752e-19	PPCS, COAB; phosphopantothenate---cysteine ligase (ATP)
purC; phosphoribosylaminoimidazole-succinocarboxamide synthase	14881.1349645897	0.0847656312169665	0.0174448814634717	4.85905458254098	1.17947616311831e-06	2.27472442303644e-06	purC; phosphoribosylaminoimidazole-succinocarboxamide synthase
rex; redox-sensing transcriptional repressor	6894.12021461573	-0.186119183971067	0.0394827415769148	-4.71393769879165	2.42974980702613e-06	4.55070342080222e-06	rex; redox-sensing transcriptional repressor
murE; UDP-N-acetylmuramoyl-L-alanyl-D-glutamate--2,6-diaminopimelate ligase	13753.7466561975	0.0907005065979664	0.0192054129709059	4.72265328193504	2.32787517874774e-06	4.3740994219536e-06	murE; UDP-N-acetylmuramoyl-L-alanyl-D-glutamate--2,6-diaminopimelate ligase
MTHFS; 5-formyltetrahydrofolate cyclo-ligase	10444.719954467	0.282081212930061	0.0212558510918936	13.2707559772866	3.4211190559702e-40	2.14445755459596e-39	MTHFS; 5-formyltetrahydrofolate cyclo-ligase
argG, ASS1; argininosuccinate synthase	14760.6787297992	0.125758746474714	0.0187903779136313	6.69272044728186	2.19059382188742e-11	5.48992166686916e-11	argG, ASS1; argininosuccinate synthase
E6.3.4.6; urea carboxylase	752.166399718061	-0.256287993188555	0.0638110690677662	-4.01635636156451	5.91048602427804e-05	0.000101091743023577	E6.3.4.6; urea carboxylase
E6.3.5.1, NADSYN1, QNS1, nadE; NAD+ synthase (glutamine-hydrolysing)	9946.8170702636	-0.307026095121266	0.0235192953749164	-13.0542216604292	6.01213364108887e-39	3.63419337773559e-38	E6.3.5.1, NADSYN1, QNS1, nadE; NAD+ synthase (glutamine-hydrolysing)
guaA, GMPS; GMP synthase (glutamine-hydrolysing)	17926.770560493	0.111750251335232	0.0189859803539293	5.88593526655076	3.95809224122908e-09	8.80349550136016e-09	guaA, GMPS; GMP synthase (glutamine-hydrolysing)
PC, pyc; pyruvate carboxylase	3240.74278592193	-0.478420429755923	0.0583379260633235	-8.20084740819577	2.38698363294764e-16	7.42855414206791e-16	PC, pyc; pyruvate carboxylase
pycA; pyruvate carboxylase subunit A	195.640430485137	-4.49797262923606	0.175558654016872	-25.6209108826032	8.92256467066879e-145	5.7327478009047e-143	pycA; pyruvate carboxylase subunit A
pycB; pyruvate carboxylase subunit B	331.121144862584	-1.01511335041766	0.0658233048669301	-15.4217925166449	1.16816414372403e-53	1.0433591628979e-52	pycB; pyruvate carboxylase subunit B
accA; acetyl-CoA carboxylase carboxyl transferase subunit alpha	10501.2893863711	0.210772606145222	0.0210833598679919	9.99710707709399	1.56914051873512e-23	6.20414020484503e-23	accA; acetyl-CoA carboxylase carboxyl transferase subunit alpha
accD; acetyl-CoA carboxylase carboxyl transferase subunit beta	12244.8377921719	0.169674097461822	0.0188639556220145	8.99461920191381	2.370525470467e-19	8.23277089067594e-19	accD; acetyl-CoA carboxylase carboxyl transferase subunit beta
PCCA, pccA; propionyl-CoA carboxylase alpha chain	3932.83181341151	0.412941555289876	0.0408173726493412	10.1168088117142	4.65340778651701e-24	1.8724090825849e-23	PCCA, pccA; propionyl-CoA carboxylase alpha chain
PCCB, pccB; propionyl-CoA carboxylase beta chain	6372.1203769805	-0.147701304160059	0.0366958467825744	-4.02501419398223	5.69718790242064e-05	9.76118193948069e-05	PCCB, pccB; propionyl-CoA carboxylase beta chain
E6.4.1.4A; 3-methylcrotonyl-CoA carboxylase alpha subunit	4430.2431521345	0.520076037932318	0.043763685566883	11.8837349093348	1.43795715432245e-32	7.36259938848778e-32	E6.4.1.4A; 3-methylcrotonyl-CoA carboxylase alpha subunit
E6.4.1.4B; 3-methylcrotonyl-CoA carboxylase beta subunit	5171.00640993607	0.520093129414628	0.0374422190557614	13.8905530315944	7.22751120026158e-44	4.98973845168839e-43	E6.4.1.4B; 3-methylcrotonyl-CoA carboxylase beta subunit
ligD; bifunctional non-homologous end joining protein LigD	12243.4384072925	0.258178158853821	0.0300037783534441	8.60485488902384	7.64133702381466e-18	2.50014505415735e-17	ligD; bifunctional non-homologous end joining protein LigD
ABC-2.P; ABC-2 type transport system permease protein	85538.8108699243	0.18814631534426	0.0211563412024083	8.89314052672029	5.94056101301097e-19	2.0243134983173e-18	ABC-2.P; ABC-2 type transport system permease protein
gerE; LuxR family transcriptional regulator, transcriptional regulator of spore coat protein	814.889227346974	1.43358984709022	0.103934336553244	13.7932265181278	2.79953211465924e-43	1.89820190276512e-42	gerE; LuxR family transcriptional regulator, transcriptional regulator of spore coat protein
livG; branched-chain amino acid transport system ATP-binding protein	31812.7060620071	0.306689927972565	0.0255735384924216	11.9924713611082	3.89119661818791e-33	2.02887195399889e-32	livG; branched-chain amino acid transport system ATP-binding protein
livF; branched-chain amino acid transport system ATP-binding protein	33653.7127309929	0.382254310964127	0.0260530857733488	14.6721319036672	9.72411080596732e-49	7.61021520541667e-48	livF; branched-chain amino acid transport system ATP-binding protein
livH; branched-chain amino acid transport system permease protein	31791.5430851678	0.382561421113596	0.0266019436668264	14.3809574933679	6.81452021653074e-47	5.00842090083952e-46	livH; branched-chain amino acid transport system permease protein
livM; branched-chain amino acid transport system permease protein	32716.885654815	0.38543842491362	0.0264457998511744	14.5746556006134	4.07170808451845e-48	3.12818691507796e-47	livM; branched-chain amino acid transport system permease protein
livK; branched-chain amino acid transport system substrate-binding protein	39745.4254366506	0.334461393422496	0.0289538032408591	11.5515530253556	7.24983978370051e-31	3.57201444383067e-30	livK; branched-chain amino acid transport system substrate-binding protein
proV; glycine betaine/proline transport system ATP-binding protein	2876.13955024428	0.789757149152691	0.0523041152666359	15.0993310015219	1.63584670140374e-51	1.37913128783953e-50	proV; glycine betaine/proline transport system ATP-binding protein
proW; glycine betaine/proline transport system permease protein	2482.74070095792	0.676792483749606	0.0591901679059788	11.4342044919464	2.82110403571234e-30	1.36547605422359e-29	proW; glycine betaine/proline transport system permease protein
proX; glycine betaine/proline transport system substrate-binding protein	4067.35969719845	0.758824274293233	0.0842448155840456	9.00737059049294	2.11055889196941e-19	7.33631007518337e-19	proX; glycine betaine/proline transport system substrate-binding protein
ABC.CD.A; putative ABC transport system ATP-binding protein	59512.5457318433	0.103850629264092	0.0205432331997851	5.05522320922582	4.29887687212317e-07	8.49222713617786e-07	ABC.CD.A; putative ABC transport system ATP-binding protein
ABC.CD.TX; HlyD family secretion protein	12031.2317295286	-0.333563492544647	0.034894672979513	-9.55915227348557	1.18725180163943e-21	4.40971333504026e-21	ABC.CD.TX; HlyD family secretion protein
cbiO; cobalt/nickel transport system ATP-binding protein	3540.77647588651	-0.394905556973742	0.0487071479294134	-8.10775366166052	5.15641418608738e-16	1.5836989907694e-15	cbiO; cobalt/nickel transport system ATP-binding protein
cbiM; cobalt/nickel transport system permease protein	2637.47297481326	-0.307621590072536	0.0480388870615652	-6.40359527226967	1.51760080750376e-10	3.65168397263137e-10	cbiM; cobalt/nickel transport system permease protein
cbiN; cobalt/nickel transport protein	1287.29774655463	0.31813404564703	0.0615096974178598	5.17209576704335	2.31482884725242e-07	4.64891389615832e-07	cbiN; cobalt/nickel transport protein
afuC, fbpC; iron(III) transport system ATP-binding protein	7668.50558799712	0.535139948199272	0.0260816290441931	20.5178881768667	1.49047689408367e-93	3.17503460298518e-92	afuC, fbpC; iron(III) transport system ATP-binding protein
afuB, fbpB; iron(III) transport system permease protein	9104.00822876157	0.397497236303838	0.019291829361928	20.6044345949011	2.50426884428126e-94	5.40691324725984e-93	afuB, fbpB; iron(III) transport system permease protein
afuA, fbpA; iron(III) transport system substrate-binding protein	9773.01351848604	0.437128916951761	0.0216198739543462	20.2188466905417	6.68271803761732e-91	1.32304367095083e-89	afuA, fbpA; iron(III) transport system substrate-binding protein
ABC.FEV.A; iron complex transport system ATP-binding protein	23895.5524171269	0.242017401354168	0.0251115408174007	9.63769619371448	5.54177093277361e-22	2.08457455247438e-21	ABC.FEV.A; iron complex transport system ATP-binding protein
ABC.FEV.P; iron complex transport system permease protein	25490.0514813467	0.529526626294788	0.0322837343334415	16.4022730711878	1.84214430724202e-60	1.91347636190315e-59	ABC.FEV.P; iron complex transport system permease protein
ABC.FEV.S; iron complex transport system substrate-binding protein	28752.5421215204	0.212842291071619	0.0232526906124124	9.15344785768588	5.51448126552349e-20	1.96133358225114e-19	ABC.FEV.S; iron complex transport system substrate-binding protein
modC; molybdate transport system ATP-binding protein	7951.69779888748	0.223689369728637	0.0285962510336399	7.82233200657996	5.18536298784207e-15	1.51214447013681e-14	modC; molybdate transport system ATP-binding protein
modB; molybdate transport system permease protein	11568.9576860281	0.165592673875438	0.0198388700716101	8.34688030506361	7.00896858368812e-17	2.22206337868059e-16	modB; molybdate transport system permease protein
modE; molybdate transport system regulatory protein	3052.99839757139	0.364404448726586	0.058251615554512	6.25569686364449	3.95744781105073e-10	9.2896248410846e-10	modE; molybdate transport system regulatory protein
modA; molybdate transport system substrate-binding protein	12143.3422580134	0.385368493217567	0.0273775812602868	14.0760606115549	5.32992003848168e-45	3.76115792263805e-44	modA; molybdate transport system substrate-binding protein
ABC.MR; putative ABC transport system ATP-binding protein	1131.6680604096	0.276611315241881	0.0663129890054824	4.17129915858585	3.02867931263994e-05	5.27420504563988e-05	ABC.MR; putative ABC transport system ATP-binding protein
ABC.MS.P; multiple sugar transport system permease protein	29667.112486024	0.512162252245293	0.0407938927532556	12.5548756855135	3.73767812680613e-36	2.10000575714136e-35	ABC.MS.P; multiple sugar transport system permease protein
ABC.MS.P1; multiple sugar transport system permease protein	29844.1352259655	0.483603429502775	0.0407227076140445	11.8755224747381	1.58639789962875e-32	8.10181542714249e-32	ABC.MS.P1; multiple sugar transport system permease protein
ABC.MS.S; multiple sugar transport system substrate-binding protein	28702.7918124298	0.451047775500864	0.0395718299714999	11.398203616707	4.26835499302974e-30	2.04117552397767e-29	ABC.MS.S; multiple sugar transport system substrate-binding protein
ABC.PA.A; polar amino acid transport system ATP-binding protein	14717.3482500529	0.359011126989785	0.0280656715717712	12.7918238504181	1.821483947388e-37	1.05848013193582e-36	ABC.PA.A; polar amino acid transport system ATP-binding protein
ABC.PA.P; polar amino acid transport system permease protein	19722.6943950024	0.401279308524975	0.0294747323459985	13.6143495321495	3.29062439747828e-42	2.17563523441572e-41	ABC.PA.P; polar amino acid transport system permease protein
ABC.PA.S; polar amino acid transport system substrate-binding protein	27734.2369363205	0.246952135483191	0.0287348280731302	8.59417480608192	8.38652745913909e-18	2.7394614295597e-17	ABC.PA.S; polar amino acid transport system substrate-binding protein
ABC.PE.A1; peptide/nickel transport system ATP-binding protein	36258.5042177798	0.367403664928506	0.0249052886618354	14.7520339923428	2.98530014591777e-49	2.37364134356556e-48	ABC.PE.A1; peptide/nickel transport system ATP-binding protein
ABC.PE.P; peptide/nickel transport system permease protein	42410.4252889493	0.297465276760377	0.0253816565032841	11.7196951555108	1.01034906025018e-31	5.06254777547998e-31	ABC.PE.P; peptide/nickel transport system permease protein
ABC.PE.P1; peptide/nickel transport system permease protein	42859.2138621107	0.230535791317196	0.0254724115409874	9.0504109101034	1.42431335998831e-19	4.99450023724773e-19	ABC.PE.P1; peptide/nickel transport system permease protein
ABC.PE.S; peptide/nickel transport system substrate-binding protein	48376.3658172991	0.372185908196363	0.0295202071047753	12.6078352660391	1.91172025197707e-36	1.08403382544493e-35	ABC.PE.S; peptide/nickel transport system substrate-binding protein
pstB; phosphate transport system ATP-binding protein	15775.0275372557	0.110979039907286	0.0212174612567095	5.23055225903578	1.69004390816822e-07	3.41914164966385e-07	pstB; phosphate transport system ATP-binding protein
pstA; phosphate transport system permease protein	15273.1659188453	-0.0853866729662657	0.0202951295945577	-4.20724945699105	2.58497743017843e-05	4.51535084109439e-05	pstA; phosphate transport system permease protein
pstS; phosphate transport system substrate-binding protein	17864.228748691	0.0803900015387145	0.0183207680145899	4.38791656958351	1.14441656447051e-05	2.04705136262609e-05	pstS; phosphate transport system substrate-binding protein
phnC; phosphonate transport system ATP-binding protein	3482.75091040213	0.583302121496703	0.0331614251949755	17.5897784268055	2.95028919971923e-69	3.66691950922981e-68	phnC; phosphonate transport system ATP-binding protein
phnE; phosphonate transport system permease protein	4496.30232954936	0.279882378769263	0.0388226072750463	7.20926280881605	5.62555952944449e-13	1.5080360959315e-12	phnE; phosphonate transport system permease protein
phnD; phosphonate transport system substrate-binding protein	4199.67605516045	0.146384361516323	0.0378897313104273	3.8634309733423	0.000111805497027073	0.000187566728745987	phnD; phosphonate transport system substrate-binding protein
cysA; sulfate transport system ATP-binding protein	5359.72096276363	0.305801992453719	0.0267508249727646	11.4314976366172	2.91045275193822e-30	1.40786746051559e-29	cysA; sulfate transport system ATP-binding protein
cysU; sulfate transport system permease protein	5859.01754501004	0.422341373092488	0.0286585739189457	14.7369989269872	3.72995285909696e-49	2.95686909735577e-48	cysU; sulfate transport system permease protein
cysW; sulfate transport system permease protein	5851.44931842558	0.429978537930443	0.0288603597936792	14.89858549943	3.3663079195333e-50	2.75070514819711e-49	cysW; sulfate transport system permease protein
cysP, sbp; sulfate transport system substrate-binding protein	6527.22727860663	0.299586335492176	0.034602217878681	8.65800962650882	4.80072998563049e-18	1.58374392528025e-17	cysP, sbp; sulfate transport system substrate-binding protein
ABC.SN.A; NitT/TauT family transport system ATP-binding protein	35168.9587352345	0.558338276236964	0.0255198014752588	21.8786292980479	4.15133468008119e-106	1.16868139209211e-104	ABC.SN.A; NitT/TauT family transport system ATP-binding protein
ABC.SN.P; NitT/TauT family transport system permease protein	34942.5717137356	0.611889186025493	0.0269512532586952	22.703552230102	4.13222164586786e-114	1.36603360384354e-112	ABC.SN.P; NitT/TauT family transport system permease protein
ABC.SN.S; NitT/TauT family transport system substrate-binding protein	32684.6928157676	0.51559519516329	0.0241952164814506	21.3097988008735	9.2090200174708e-101	2.23003837322765e-99	ABC.SN.S; NitT/TauT family transport system substrate-binding protein
ABC.SP.A; putative spermidine/putrescine transport system ATP-binding protein	12410.2960840996	0.412426505241954	0.0385359713376053	10.7023773094695	9.91999622278081e-27	4.35201596403605e-26	ABC.SP.A; putative spermidine/putrescine transport system ATP-binding protein
ABC.SP.P; putative spermidine/putrescine transport system permease protein	11615.2821363973	0.469801022345867	0.0422341932119932	11.1237124854668	9.61844866300586e-29	4.44748580952802e-28	ABC.SP.P; putative spermidine/putrescine transport system permease protein
ABC.SP.P1; putative spermidine/putrescine transport system permease protein	10110.8925385226	0.407898366937919	0.0414100776852649	9.85021979524233	6.83942419862433e-23	2.64256511107857e-22	ABC.SP.P1; putative spermidine/putrescine transport system permease protein
ABC.SP.S; putative spermidine/putrescine transport system substrate-binding protein	12887.8760318127	0.443211475598029	0.0397460752237374	11.1510752471311	7.07462474723858e-29	3.29034065156157e-28	ABC.SP.S; putative spermidine/putrescine transport system substrate-binding protein
ABC.SS.A; simple sugar transport system ATP-binding protein	15293.5780208033	0.191756172543841	0.0263965578871187	7.26443854398972	3.7459087852772e-13	1.00823159771295e-12	ABC.SS.A; simple sugar transport system ATP-binding protein
ABC.SS.P; simple sugar transport system permease protein	22701.6397723093	0.328588400140128	0.0304286913932349	10.798637243177	3.4934997278244e-27	1.54884320153461e-26	ABC.SS.P; simple sugar transport system permease protein
thiQ; thiamine transport system ATP-binding protein	629.108000262288	-0.530266881564106	0.060855354604668	-8.71356160865146	2.9447352681583e-18	9.79979360126031e-18	thiQ; thiamine transport system ATP-binding protein
thiP; thiamine transport system permease protein	605.546771010593	-0.379231768154809	0.0710011727838041	-5.34120428277368	9.23311370429825e-08	1.89490512318764e-07	thiP; thiamine transport system permease protein
thiB, tbpA; thiamine transport system substrate-binding protein	605.800536032349	-0.378189122542715	0.0709507755099984	-5.33030287300271	9.80491091793731e-08	2.0101833577768e-07	thiB, tbpA; thiamine transport system substrate-binding protein
mlaF, linL, mkl; phospholipid/cholesterol/gamma-HCH transport system ATP-binding protein	14313.5832158144	0.124388731394801	0.0246126959841569	5.05384422230177	4.33004823503803e-07	8.55168425596133e-07	mlaF, linL, mkl; phospholipid/cholesterol/gamma-HCH transport system ATP-binding protein
mlaE, linK; phospholipid/cholesterol/gamma-HCH transport system permease protein	19453.9058362482	0.197610838255688	0.0246172509204139	8.02733168275172	9.96154998699259e-16	3.00847872427483e-15	mlaE, linK; phospholipid/cholesterol/gamma-HCH transport system permease protein
mlaD, linM; phospholipid/cholesterol/gamma-HCH transport system substrate-binding protein	18620.1430257189	0.3097254513035	0.0284769779502223	10.8763455112723	1.4943453127976e-27	6.69597812545469e-27	mlaD, linM; phospholipid/cholesterol/gamma-HCH transport system substrate-binding protein
metN; D-methionine transport system ATP-binding protein	4730.23240537531	0.729868381992247	0.0527822661790074	13.8279091601893	1.72975481989557e-43	1.18190022728199e-42	metN; D-methionine transport system ATP-binding protein
metI; D-methionine transport system permease protein	4769.27472189613	0.729089554596175	0.0530691988058327	13.7384692251288	5.97252460524746e-43	4.01884320354785e-42	metI; D-methionine transport system permease protein
metQ; D-methionine transport system substrate-binding protein	5781.90690795747	0.805925758673934	0.0585861546420785	13.7562494687967	4.671397615825e-43	3.1486484606834e-42	metQ; D-methionine transport system substrate-binding protein
ABC.ZM.A; zinc/manganese transport system ATP-binding protein	3002.26758358724	0.670985953959865	0.0412511106014332	16.2658882191781	1.72349578935152e-59	1.7447383676955e-58	ABC.ZM.A; zinc/manganese transport system ATP-binding protein
ABC.ZM.P; zinc/manganese transport system permease protein	3474.27898057846	0.921600870182242	0.041173700368564	22.3832412907411	5.73226075830484e-111	1.75649697928518e-109	ABC.ZM.P; zinc/manganese transport system permease protein
zurR, zur; Fur family transcriptional regulator, zinc uptake regulator	1296.15915698524	2.12137746698288	0.101125056260852	20.9777630334345	1.04704209254106e-97	2.41092033273834e-96	zurR, zur; Fur family transcriptional regulator, zinc uptake regulator
acpP; acyl carrier protein	21122.3952830089	0.074381471102607	0.0183302355473979	4.05785680769203	4.9525116828205e-05	8.51276387853958e-05	acpP; acyl carrier protein
agaA; N-acetylgalactosamine-6-phosphate deacetylase	3.98878691589929	-1.77108980803097	0.338708196303556	-5.2289546794542	1.70471143730542e-07	3.44706497995236e-07	agaA; N-acetylgalactosamine-6-phosphate deacetylase
agaR; DeoR family transcriptional regulator, aga operon transcriptional repressor	2101.34081864777	0.374942906575367	0.0845448824514807	4.43483858163198	9.21413018114888e-06	1.65933488140174e-05	agaR; DeoR family transcriptional regulator, aga operon transcriptional repressor
allC; allantoate deiminase	2211.51548788124	0.935215026994545	0.0628549733110482	14.8789344379558	4.51635259166468e-50	3.67911872165568e-49	allC; allantoate deiminase
dnaD; DNA replication protein	1237.63347032314	2.01214125041814	0.105492610600694	19.0737648728252	4.17161846804677e-81	6.67375187448366e-80	dnaD; DNA replication protein
araC; AraC family transcriptional regulator, arabinose operon regulatory protein	772.062396115369	2.91215943005132	0.181719511985197	16.0255736890189	8.4705514341956e-58	8.27020628385249e-57	araC; AraC family transcriptional regulator, arabinose operon regulatory protein
araE; MFS transporter, SP family, arabinose:H+ symporter	494.400177912093	2.63388448519724	0.163949487640961	16.0652193739409	4.47279217623405e-58	4.37773160541237e-57	araE; MFS transporter, SP family, arabinose:H+ symporter
araL; arabinose operon protein AraL	19.8861325010948	2.86639351693918	0.199121372166327	14.3952077356361	5.54580021857025e-47	4.08349263783264e-46	araL; arabinose operon protein AraL
araR; GntR family transcriptional regulator, arabinose operon transcriptional repressor	757.508128962802	2.21674946785052	0.126514523702381	17.5216995091039	9.78579671241205e-69	1.19759512147138e-67	araR; GntR family transcriptional regulator, arabinose operon transcriptional repressor
ATPVG, ahaH, atpH; V/A-type H+/Na+-transporting ATPase subunit G/H	33.4198006672198	-0.758881781248163	0.187340875051592	-4.05080728399061	5.10412327919728e-05	8.76580085478869e-05	ATPVG, ahaH, atpH; V/A-type H+/Na+-transporting ATPase subunit G/H
ATPF1G, atpG; F-type H+-transporting ATPase subunit gamma	13687.8936849769	0.0689352916241231	0.0197233122052646	3.49511739745836	0.000473853281885471	0.000765758437481045	ATPF1G, atpG; F-type H+-transporting ATPase subunit gamma
atpI; ATP synthase protein I	5706.93835003878	0.553470701541956	0.0318339155843953	17.3861961804429	1.04974074916306e-67	1.24825142516151e-66	atpI; ATP synthase protein I
ATPeF0O, ATP5O, ATP5; F-type H+-transporting ATPase subunit O	54.4239928856224	-5.11723686837815	0.214215199661262	-23.8882995999818	4.05263756339515e-126	1.5905105156438e-124	ATPeF0O, ATP5O, ATP5; F-type H+-transporting ATPase subunit O
norE; nitric oxide reductase NorE protein	469.715568125723	-0.44085105881983	0.075699353062094	-5.82370972785214	5.75555069422858e-09	1.24876014109257e-08	norE; nitric oxide reductase NorE protein
betI; TetR/AcrR family transcriptional regulator, transcriptional repressor of bet genes	238.062355596381	-0.612611531835787	0.139607641774004	-4.38809454877464	1.14348066844882e-05	2.04583662374394e-05	betI; TetR/AcrR family transcriptional regulator, transcriptional repressor of bet genes
betT, betS; choline/glycine/proline betaine transport protein	306.214401795722	0.657454871209988	0.145043993454242	4.53279626100063	5.82079527342605e-06	1.06265526909682e-05	betT, betS; choline/glycine/proline betaine transport protein
blaI; BlaI family transcriptional regulator, penicillinase repressor	176.513103235786	1.31091271669058	0.129521119453196	10.1212275050193	4.44801726680243e-24	1.79066971018772e-23	blaI; BlaI family transcriptional regulator, penicillinase repressor
blaR1; bla regulator protein blaR1	107.167277160551	-0.789979369379398	0.155143180543202	-5.0919374387804	3.54423059272689e-07	7.05393083493758e-07	blaR1; bla regulator protein blaR1
caiC; carnitine-CoA ligase	1243.5773496997	0.454488422284897	0.0686327729607018	6.6220320508561	3.54294208332904e-11	8.79607964408927e-11	caiC; carnitine-CoA ligase
CALM; calmodulin	25.5161226206006	-1.65952228115396	0.163398430142502	-10.1562926871859	3.10665526965023e-24	1.25807438187738e-23	CALM; calmodulin
FMN2; formin 2	55.5382656602532	-5.21446995820718	0.212854718447692	-24.4977888967428	1.55950467534214e-132	7.71712655183282e-131	FMN2; formin 2
cbiD; cobalt-precorrin-5B (C1)-methyltransferase	2566.71479368002	0.53001911814454	0.0652570032847357	8.12202662497249	4.58462715772043e-16	1.41244101181588e-15	cbiD; cobalt-precorrin-5B (C1)-methyltransferase
cbiK; sirohydrochlorin cobaltochelatase	53.2452437999954	-4.63958678309004	0.234866373543294	-19.754155152546	7.38815901876901e-87	1.30803250894517e-85	cbiK; sirohydrochlorin cobaltochelatase
bfd; bacterioferritin-associated ferredoxin	2615.35246685669	0.388426057112857	0.0826451565298761	4.69992523968954	2.60256749539675e-06	4.86614767327526e-06	bfd; bacterioferritin-associated ferredoxin
ccmA; heme exporter protein A	5974.22959400676	0.153803176707733	0.0307352214591783	5.00413432556553	5.61136202103511e-07	1.1022120616762e-06	ccmA; heme exporter protein A
ccmB; heme exporter protein B	6277.48557864584	0.133116721559388	0.0302911665631121	4.39457230153343	1.10991059135435e-05	1.98622140191376e-05	ccmB; heme exporter protein B
ccmC; heme exporter protein C	6376.70097339674	0.125107986963965	0.0308510836256483	4.05522180296951	5.00867523394562e-05	8.60558886970989e-05	ccmC; heme exporter protein C
ccmD; heme exporter protein D	2647.98838264844	0.567021652096807	0.0392345711206806	14.452092527091	2.43183901582671e-47	1.81239115426487e-46	ccmD; heme exporter protein D
ccmE; cytochrome c-type biogenesis protein CcmE	6107.64838980859	0.227027363047225	0.0309842726780165	7.32718064440163	2.35044909440886e-13	6.39987284181659e-13	ccmE; cytochrome c-type biogenesis protein CcmE
ccmF; cytochrome c-type biogenesis protein CcmF	6426.43851052139	0.109235941656893	0.0310339718513491	3.51988273302968	0.000431737636313375	0.00069968546552251	ccmF; cytochrome c-type biogenesis protein CcmF
ccmG, dsbE; cytochrome c biogenesis protein CcmG, thiol:disulfide interchange protein DsbE	5375.77952342497	0.335342559561043	0.0307495204465223	10.9056191671103	1.08353079598777e-27	4.89092909441054e-27	ccmG, dsbE; cytochrome c biogenesis protein CcmG, thiol:disulfide interchange protein DsbE
ccmH; cytochrome c-type biogenesis protein CcmH	7949.85779347361	0.287658033463029	0.0327960544613613	8.77111708062119	1.76902382433826e-18	5.92425927217442e-18	ccmH; cytochrome c-type biogenesis protein CcmH
thrH; phosphoserine / homoserine phosphotransferase	145.605886044086	-1.53277916079356	0.124190583904553	-12.3421527832705	5.37005653298256e-35	2.93437862813937e-34	thrH; phosphoserine / homoserine phosphotransferase
thrB2; homoserine kinase type II	4026.18484228054	0.192530310361017	0.0315389422266632	6.10452655568931	1.03105847992644e-09	2.35438317843908e-09	thrB2; homoserine kinase type II
rocE, rocC; arginine/ornithine permease	215.146842083465	-1.93597081680192	0.161173110451146	-12.0117481841907	3.08258835902488e-33	1.61359930725041e-32	rocE, rocC; arginine/ornithine permease
ftnA, ftn; ferritin	653.725658537439	-0.917690248386657	0.068279644830869	-13.4401731388587	3.51612987766064e-41	2.27009779054476e-40	ftnA, ftn; ferritin
yggT; YggT family protein	9548.09796309782	0.226520590444933	0.0234333576046637	9.66658701951663	4.18088782493629e-22	1.57863191001268e-21	yggT; YggT family protein
cobB-cbiA; cobyrinic acid a,c-diamide synthase	6525.18627397807	-0.135939027437372	0.0270199989497862	-5.03105228427287	4.87795087798503e-07	9.60994921980879e-07	cobB-cbiA; cobyrinic acid a,c-diamide synthase
cobC1, cobC; cobalamin biosynthetic protein CobC	2492.1013324497	0.557055112016663	0.0552326572250894	10.0856113032277	6.39657774932162e-24	2.56733173445065e-23	cobC1, cobC; cobalamin biosynthetic protein CobC
cbiB, cobD; adenosylcobinamide-phosphate synthase	7508.63598196479	0.26199299129797	0.034180736261773	7.66493118496624	1.78927109875194e-14	5.09839872809609e-14	cbiB, cobD; adenosylcobinamide-phosphate synthase
cobF; precorrin-6A synthase	1270.59684139067	-0.341650922448057	0.0504207267173526	-6.77600155117311	1.235473523365e-11	3.12874048335948e-11	cobF; precorrin-6A synthase
cobG; precorrin-3B synthase	2367.24225471482	0.296485970647476	0.0513950830359585	5.76876138987926	7.98562768684808e-09	1.72136081658871e-08	cobG; precorrin-3B synthase
cobN; cobaltochelatase CobN	4079.21982292654	0.391623496702743	0.0367387756563305	10.6596774036824	1.57141557273268e-26	6.85998239340341e-26	cobN; cobaltochelatase CobN
cobP, cobU; adenosylcobinamide kinase / adenosylcobinamide-phosphate guanylyltransferase	6380.44078175875	0.334978175990509	0.0280018050107287	11.9627351116174	5.56966503873744e-33	2.88514443196497e-32	cobP, cobU; adenosylcobinamide kinase / adenosylcobinamide-phosphate guanylyltransferase
cobQ, cbiP; adenosylcobyric acid synthase	6346.29461709422	0.28447269656992	0.0259819722028409	10.9488492385815	6.72971240781134e-28	3.05502101156883e-27	cobQ, cbiP; adenosylcobyric acid synthase
E2.7.8.26, cobS, cobV; adenosylcobinamide-GDP ribazoletransferase	7531.05642879598	0.338611585970001	0.0266590856019381	12.7015453952924	5.79734723092906e-37	3.33724460901819e-36	E2.7.8.26, cobS, cobV; adenosylcobinamide-GDP ribazoletransferase
cobW; cobalamin biosynthesis protein CobW	2562.1220630635	0.58994867178795	0.0489506865268103	12.0518978107658	1.89535100843031e-33	9.98034466897839e-33	cobW; cobalamin biosynthesis protein CobW
comC; leader peptidase (prepilin peptidase) / N-methyltransferase	656.717343643141	1.16778499010561	0.101678385090281	11.4850859311812	1.5677950249364e-30	7.65356799244379e-30	comC; leader peptidase (prepilin peptidase) / N-methyltransferase
comEC; competence protein ComEC	11853.6127003279	-0.116885615804245	0.0211312592639141	-5.53140796506392	3.17670527505449e-08	6.66372062305402e-08	comEC; competence protein ComEC
comER; competence protein ComER	808.794330331712	1.4338678248416	0.104302794484254	13.7471659501709	5.29639248149006e-43	3.56689424345151e-42	comER; competence protein ComER
comFA; competence protein ComFA	317.410338049762	-0.593988147785233	0.100579747164702	-5.90564367608285	3.51272487748715e-09	7.82602883079982e-09	comFA; competence protein ComFA
comFB; competence protein ComFB	457.780570627116	2.53551403392946	0.132692713036127	19.1081633340268	2.15936075127224e-81	3.47548022331029e-80	comFB; competence protein ComFB
comFC; competence protein ComFC	195.842201663559	-1.2996363592315	0.123128041027084	-10.5551615082191	4.80811988573753e-26	2.07061033133356e-25	comFC; competence protein ComFC
comGA; competence protein ComGA	176.097854136632	-1.28223400819244	0.112442511210226	-11.4034629286706	4.01811744977232e-30	1.92613367763755e-29	comGA; competence protein ComGA
comGB; competence protein ComGB	177.617406858564	-1.25083401313221	0.111251268445081	-11.2433236098309	2.4979714729659e-29	1.17273651886384e-28	comGB; competence protein ComGB
comGC; competence protein ComGC	176.133081540438	-1.28265233433809	0.112487447283622	-11.4026263846495	4.05692346801702e-30	1.94239839361128e-29	comGC; competence protein ComGC
comGD; competence protein ComGD	154.734954782209	-1.99751027761741	0.122331323896429	-16.3286901015522	6.16947832482624e-60	6.32589881774655e-59	comGD; competence protein ComGD
comGE; competence protein ComGE	47.0895068682004	-4.5339428055811	0.224260363849153	-20.2173167284738	6.89318334250516e-91	1.35599979480836e-89	comGE; competence protein ComGE
comGF; competence protein ComGF	148.765038439249	-1.99996058813936	0.126966311510735	-15.7518995735358	6.66488270382721e-56	6.17431633737109e-55	comGF; competence protein ComGF
comGG; competence protein ComGG	68.1780780951323	-2.66349329906363	0.177388959431309	-15.0149891380079	5.85714668884576e-51	4.85071597401602e-50	comGG; competence protein ComGG
comK; competence protein ComK	268.478590927345	-1.28214915627199	0.111375226389576	-11.5119780029645	1.14814340966855e-30	5.62908218143343e-30	comK; competence protein ComK
comQ; competence protein ComQ	70.561202978048	1.28637413287737	0.165014408144145	7.79552614432116	6.41406553598121e-15	1.86227624362836e-14	comQ; competence protein ComQ
comX; competence protein ComX	10.6437377902932	-0.920662692178007	0.248725134019672	-3.70152656990905	0.000214306209696189	0.000354301218644851	comX; competence protein ComX
comZ; competence protein ComZ	101.275107751896	-3.07511980561963	0.166099345449117	-18.5137382528799	1.60001671426503e-76	2.33040825640758e-75	comZ; competence protein ComZ
ftnB; ferritin-like protein 2	3.5575537148677	-1.56440400541994	0.357768937797504	-4.37266581903592	1.22738527867214e-05	2.18271841856717e-05	ftnB; ferritin-like protein 2
COX11, ctaG; cytochrome c oxidase assembly protein subunit 11	3515.34023897025	0.253824230669273	0.0391253973447592	6.48745438755965	8.72987560806959e-11	2.12434083596489e-10	COX11, ctaG; cytochrome c oxidase assembly protein subunit 11
COX15, ctaA; cytochrome c oxidase assembly protein subunit 15	12450.8674841506	0.166855006110876	0.0211628608077787	7.88433131165074	3.1622426505558e-15	9.32750359014368e-15	COX15, ctaA; cytochrome c oxidase assembly protein subunit 15
coxA, ctaD; cytochrome c oxidase subunit I	19220.4970403522	0.199238322544085	0.0195933844884437	10.1686527236577	2.73667692401707e-24	1.11240331906347e-23	coxA, ctaD; cytochrome c oxidase subunit I
coxB, ctaC; cytochrome c oxidase subunit II	19927.4069694197	0.283858324298576	0.019758216316834	14.3665966475288	8.38517204381653e-47	6.15711204360242e-46	coxB, ctaC; cytochrome c oxidase subunit II
coxC, ctaE; cytochrome c oxidase subunit III	13287.9539132707	-0.142174955961698	0.0232397262804132	-6.11775518550428	9.49027127392536e-10	2.17893346511134e-09	coxC, ctaE; cytochrome c oxidase subunit III
coxD, ctaF; cytochrome c oxidase subunit IV	3614.4231250618	-0.303273496128719	0.0441178242400486	-6.87417163817019	6.23511002279634e-12	1.59932780269216e-11	coxD, ctaF; cytochrome c oxidase subunit IV
cpaA, tadV; prepilin peptidase CpaA	5073.14783701826	0.318082671387373	0.0425297183612973	7.47906837015015	7.48513273320609e-14	2.07567185817796e-13	cpaA, tadV; prepilin peptidase CpaA
cpaB, rcpC; pilus assembly protein CpaB	6435.19072873359	-0.262302139906775	0.0378520524532956	-6.92966755846123	4.21830725178512e-12	1.08972937337782e-11	cpaB, rcpC; pilus assembly protein CpaB
cpaD; pilus assembly protein CpaD	1945.34629627637	-0.373748157706816	0.0652326297966813	-5.72946635559112	1.00747068042438e-08	2.16231651695609e-08	cpaD; pilus assembly protein CpaD
cpaF, tadA; pilus assembly protein CpaF	11183.1834656717	0.106468846334404	0.0285097572345358	3.73447046421815	0.000188110564787575	0.000312029329515431	cpaF, tadA; pilus assembly protein CpaF
cpcG; phycobilisome rod-core linker protein	7.6054979299839	-1.3613111639557	0.326270568841407	-4.17233821852135	3.01489659225719e-05	5.25364854560653e-05	cpcG; phycobilisome rod-core linker protein
crtB; 15-cis-phytoene synthase	12427.7181478698	0.229882843788073	0.0253641503587952	9.0632976281959	1.26565097845267e-19	4.44988585407433e-19	crtB; 15-cis-phytoene synthase
crtO; beta-carotene ketolase (CrtO type)	2.76157446578099	-1.51577557956162	0.261787256905656	-5.79010452028183	7.034263748333e-09	1.52246615818987e-08	crtO; beta-carotene ketolase (CrtO type)
PDS, crtP; 15-cis-phytoene desaturase	81.5957599401678	4.57130232618631	0.173463204593742	26.3531527443673	4.72267517528777e-153	3.35942438584979e-151	PDS, crtP; 15-cis-phytoene desaturase
crtR; beta-carotene hydroxylase	91.3880312452241	-1.77234251212779	0.136648867030971	-12.970049080071	1.80914465341846e-38	1.08046892457158e-37	crtR; beta-carotene hydroxylase
cyoA; cytochrome o ubiquinol oxidase subunit II	2296.88458285925	0.283774640162968	0.0584475345380094	4.85520291670172	1.20263529260613e-06	2.31658495555924e-06	cyoA; cytochrome o ubiquinol oxidase subunit II
cyoB; cytochrome o ubiquinol oxidase subunit I	1899.58665669793	-0.232116591941057	0.0615455027387775	-3.77146309010177	0.000162293166466231	0.000270047965170523	cyoB; cytochrome o ubiquinol oxidase subunit I
cysG; uroporphyrin-III C-methyltransferase / precorrin-2 dehydrogenase / sirohydrochlorin ferrochelatase	5068.98197899386	0.50425751547194	0.040416962621281	12.4763832501958	1.00446562055142e-35	5.59229741364999e-35	cysG; uroporphyrin-III C-methyltransferase / precorrin-2 dehydrogenase / sirohydrochlorin ferrochelatase
MET8; precorrin-2 dehydrogenase / sirohydrochlorin ferrochelatase	4590.9449061677	0.390464094225689	0.0485118197517513	8.04884451302392	8.35793485089996e-16	2.53570704330236e-15	MET8; precorrin-2 dehydrogenase / sirohydrochlorin ferrochelatase
dnaB; replicative DNA helicase	14393.6784448099	0.0687534132295314	0.0187035085929801	3.67596341016659	0.000236953486006417	0.000390446416341909	dnaB; replicative DNA helicase
dnaC; DNA replication protein DnaC	2040.70705196576	-1.90328019581414	0.0543022488558889	-35.049749060397	3.93363230429429e-269	3.13392485683126e-266	dnaC; DNA replication protein DnaC
dnaG; DNA primase	13119.1531525478	-0.0766791492518571	0.0191797672012313	-3.99791866331591	6.39019002170549e-05	0.00010894638113188	dnaG; DNA primase
dnaT; DNA replication protein DnaT	3.81751839507721	-1.6307057371087	0.352623592705101	-4.62449413721577	3.7551370585272e-06	6.92848007070083e-06	dnaT; DNA replication protein DnaT
holC; DNA polymerase III subunit chi	4160.27783775564	0.371512869151275	0.0448072128953353	8.29136304503225	1.11957992026084e-16	3.52417748902334e-16	holC; DNA polymerase III subunit chi
dnaQ; DNA polymerase III subunit epsilon	15154.913654032	0.340009403916613	0.0246944278520349	13.7686690274379	3.93394011100089e-43	2.65382733821711e-42	dnaQ; DNA polymerase III subunit epsilon
holD; DNA polymerase III subunit psi	5.30383679204117	-2.23282523484574	0.382954540431916	-5.83052294490999	5.52539402765838e-09	1.19980414876954e-08	holD; DNA polymerase III subunit psi
holE; DNA polymerase III subunit theta	9.21090808171574	-2.46335803111988	0.409748378106813	-6.0118798822377	1.83384186202076e-09	4.13887198717263e-09	holE; DNA polymerase III subunit theta
dinB; DNA polymerase IV	14993.6076432309	0.14531833470589	0.0204368188438228	7.1106142211469	1.15527645563862e-12	3.05682083097737e-12	dinB; DNA polymerase IV
K02351; putative membrane protein	1350.80125662284	0.994662332989416	0.103945814373765	9.56904651699435	1.07896111981384e-21	4.01311075702937e-21	K02351; putative membrane protein
drp35; lactonase	54.9662793825939	2.97528518467629	0.129123159740507	23.0422272089343	1.76005314643189e-117	6.09667105114036e-116	drp35; lactonase
tuf, TUFM; elongation factor Tu	19813.5919451413	0.0931938538641855	0.0198578256159429	4.69305429842049	2.69156013440792e-06	5.02900084212662e-06	tuf, TUFM; elongation factor Tu
entC; isochorismate synthase	564.029228858496	-0.399378622025386	0.0641728478578089	-6.22348291150037	4.86237799226502e-10	1.1327065925256e-09	entC; isochorismate synthase
entD; enterobactin synthetase component D	63.0381918901505	-4.32993627127058	0.326494559365853	-13.2618941022496	3.85046082265004e-40	2.40978958162238e-39	entD; enterobactin synthetase component D
fabK; enoyl-	2419.07028528771	1.15276681648279	0.0456546780519353	25.2496976360547	1.14125635554661e-140	6.99414568049216e-139	fabK; enoyl-
fdrA; FdrA protein	335.462592975423	-0.366773794120911	0.0782385960772027	-4.68788823560936	2.76038692434399e-06	5.1515583570505e-06	fdrA; FdrA protein
flgA; flagella basal body P-ring formation protein FlgA	4578.27784245336	0.374811630897521	0.0527094702951512	7.11089731690967	1.15290895202801e-12	3.05156997369007e-12	flgA; flagella basal body P-ring formation protein FlgA
flgB; flagellar basal-body rod protein FlgB	8158.86415051184	0.2341460878704	0.0292303792846626	8.01036776123046	1.14365930026757e-15	3.4448142326018e-15	flgB; flagellar basal-body rod protein FlgB
flgC; flagellar basal-body rod protein FlgC	9041.89712076894	0.131333768503177	0.0262001527778436	5.01271002565454	5.36687447135707e-07	1.05548972879047e-06	flgC; flagellar basal-body rod protein FlgC
flgD; flagellar basal-body rod modification protein FlgD	8528.24904527509	0.227907956489843	0.0276241973636153	8.25030148351128	1.57995428296701e-16	4.9459708339482e-16	flgD; flagellar basal-body rod modification protein FlgD
flgE; flagellar hook protein FlgE	9284.1467773555	0.108742623184451	0.0264368895932764	4.11329111924371	3.90057982137467e-05	6.74683444135736e-05	flgE; flagellar hook protein FlgE
flgF; flagellar basal-body rod protein FlgF	5669.13736033449	0.198088686794355	0.040224240738304	4.92460971688952	8.45288912224827e-07	1.64655666594015e-06	flgF; flagellar basal-body rod protein FlgF
flgK; flagellar hook-associated protein 1 FlgK	7383.67215764594	0.394245684810135	0.034503711431669	11.4261819512054	3.09416790614632e-30	1.49401428534956e-29	flgK; flagellar hook-associated protein 1 FlgK
flgL; flagellar hook-associated protein 3 FlgL	5818.88339977483	0.298263586548965	0.0411571376724758	7.24694678533078	4.26271344338702e-13	1.14501139593609e-12	flgL; flagellar hook-associated protein 3 FlgL
flhF; flagellar biosynthesis protein FlhF	4620.06452999059	0.728581912148419	0.0406263949940445	17.9337081780262	6.43417277427882e-72	8.70012002067884e-71	flhF; flagellar biosynthesis protein FlhF
fliA; RNA polymerase sigma factor for flagellar operon FliA	9123.20581946356	-0.390092569303419	0.0295330284588052	-13.2086883621688	7.8174753399597e-40	4.84683471077501e-39	fliA; RNA polymerase sigma factor for flagellar operon FliA
fliE; flagellar hook-basal body complex protein FliE	8439.16954331054	0.236127636328202	0.0277153760944644	8.51973415491062	1.59919974793626e-17	5.15614099223319e-17	fliE; flagellar hook-basal body complex protein FliE
fliF; flagellar M-ring protein FliF	8422.71476922045	0.235371177744839	0.0285614422584745	8.2408715783602	1.70960651739593e-16	5.34553968763476e-16	fliF; flagellar M-ring protein FliF
fliG; flagellar motor switch protein FliG	7916.47765958475	0.346733474812397	0.027981162104149	12.3916752821708	2.89922726687556e-35	1.59738199413538e-34	fliG; flagellar motor switch protein FliG
fliH; flagellar assembly protein FliH	7019.8345914547	0.385380026571008	0.0355858667206991	10.8295810130387	2.49293381551438e-27	1.10894493066461e-26	fliH; flagellar assembly protein FliH
fliI; flagellum-specific ATP synthase	8822.56123976365	0.138236509808841	0.0260893079831188	5.29858859799148	1.1670124687288e-07	2.38522019968249e-07	fliI; flagellum-specific ATP synthase
fliJ; flagellar FliJ protein	2596.82883234811	0.259580657595109	0.0658384437879243	3.94269127063905	8.05723461712915e-05	0.000136375585712063	fliJ; flagellar FliJ protein
fliL; flagellar FliL protein	6384.48410135841	0.310055369748319	0.0367705185145774	8.43217290029239	3.39305161657661e-17	1.08782463699259e-16	fliL; flagellar FliL protein
fliNY, fliN; flagellar motor switch protein FliN/FliY	10362.8722287304	0.217938161333933	0.0257533558198085	8.46251505469056	2.6167194892637e-17	8.40282312412893e-17	fliNY, fliN; flagellar motor switch protein FliN/FliY
fliOZ, fliO; flagellar protein FliO/FliZ	3698.89837461036	0.351773529321825	0.0467859967866479	7.51877812769431	5.52905217117126e-14	1.54561258413058e-13	fliOZ, fliO; flagellar protein FliO/FliZ
fliP; flagellar biosynthetic protein FliP	9234.60762433025	0.0873933834527613	0.024624397868439	3.54905666809311	0.000386613869883579	0.000628346124308951	fliP; flagellar biosynthetic protein FliP
fliS; flagellar protein FliS	5181.04076483199	-0.410975641671289	0.035910929216623	-11.4443054144377	2.51107584470196e-30	1.21763489073284e-29	fliS; flagellar protein FliS
fliT; flagellar protein FliT	1171.90147339367	-0.719824256613299	0.164456422791111	-4.37699084290315	1.20329027635754e-05	2.14946493985213e-05	fliT; flagellar protein FliT
fliY; cystine transport system substrate-binding protein	1832.56719861265	0.932960776739086	0.102534915677228	9.09895688290198	9.12035415685904e-20	3.21797438298033e-19	fliY; cystine transport system substrate-binding protein
sufE; cysteine desulfuration protein SufE	4831.26858457031	0.127536092038257	0.0366161694564469	3.48305390573295	0.000495728535266505	0.000799973514374772	sufE; cysteine desulfuration protein SufE
rlmE, rrmJ, ftsJ; 23S rRNA (uridine2552-2-O)-methyltransferase	5057.30196519705	0.384236178887	0.0456147379355448	8.42350951199016	3.65371410491484e-17	1.17092277851394e-16	rlmE, rrmJ, ftsJ; 23S rRNA (uridine2552-2-O)-methyltransferase
gatA, QRSL1; aspartyl-tRNA(Asn)/glutamyl-tRNA(Gln) amidotransferase subunit A	27927.0408973455	0.24233281167059	0.0214714232932737	11.2862947351285	1.53366563351014e-29	7.23428898885453e-29	gatA, QRSL1; aspartyl-tRNA(Asn)/glutamyl-tRNA(Gln) amidotransferase subunit A
gcvH, GCSH; glycine cleavage system H protein	14040.389412351	-0.0992598979767048	0.0207304385830199	-4.78812339542143	1.68348129016577e-06	3.20714859845784e-06	gcvH, GCSH; glycine cleavage system H protein
glgX; glycogen debranching enzyme	8792.32422156177	0.188575116045654	0.0337956742472148	5.57985956031621	2.40712859518781e-08	5.08015722327452e-08	glgX; glycogen debranching enzyme
glpE; thiosulfate sulfurtransferase	13.5423768429902	-2.55717562868356	0.310007102526012	-8.24876465038087	1.60040264356934e-16	5.00801565644814e-16	glpE; thiosulfate sulfurtransferase
glpG; GlpG protein	755.36582230624	-0.419395578462952	0.101117025382569	-4.14762575220343	3.35940956309806e-05	5.84248329823232e-05	glpG; GlpG protein
glpM; membrane protein GlpM	4.07140371555974	-1.21937878792147	0.316323629485656	-3.85484571577592	0.000115802635435361	0.000193904917300025	glpM; membrane protein GlpM
glpP; glycerol uptake operon antiterminator	987.832087560575	1.01501829421828	0.107004579526077	9.4857462990257	2.40654789728902e-21	8.89696849081282e-21	glpP; glycerol uptake operon antiterminator
glpR; DeoR family transcriptional regulator, glycerol-3-phosphate regulon repressor	2161.91194131095	0.181343636244083	0.043897963425621	4.13102618191717	3.6114744183582e-05	6.26036046367705e-05	glpR; DeoR family transcriptional regulator, glycerol-3-phosphate regulon repressor
glpT; MFS transporter, OPA family, glycerol-3-phosphate transporter	170.195415865213	-1.27675906655005	0.148146149031981	-8.61823999403746	6.79910609103147e-18	2.22915548260279e-17	glpT; MFS transporter, OPA family, glycerol-3-phosphate transporter
glpX; fructose-1,6-bisphosphatase II	5033.93268044969	-0.177087867833852	0.0496529249587694	-3.56651431876173	0.000361761052119277	0.000588794750201079	glpX; fructose-1,6-bisphosphatase II
norD; nitric oxide reductase NorD protein	390.003702050795	-0.762727295673478	0.0931929006430205	-8.18439269955915	2.7368026552175e-16	8.50062641486075e-16	norD; nitric oxide reductase NorD protein
gspA; general secretion pathway protein A	937.029747498758	-0.450717522788742	0.100098902850573	-4.50272190756746	6.70886454525395e-06	1.21919534288408e-05	gspA; general secretion pathway protein A
gspD; general secretion pathway protein D	6691.72766939247	-0.216609745034948	0.0517817153126645	-4.18313189756328	2.87520465328797e-05	5.01351619013904e-05	gspD; general secretion pathway protein D
gspE; general secretion pathway protein E	8701.9238086528	-0.283992929104515	0.0498627849119948	-5.69548872181423	1.23019017897573e-08	2.6274421950878e-08	gspE; general secretion pathway protein E
gspG; general secretion pathway protein G	10139.8289319063	-0.52184385113974	0.0519167843474393	-10.0515441720627	9.0439001377584e-24	3.60804969441768e-23	gspG; general secretion pathway protein G
gspH; general secretion pathway protein H	2182.40553103094	0.494871907036573	0.0748167520515399	6.61445322694127	3.72927544197340e-11	9.2471638488024e-11	gspH; general secretion pathway protein H
gspK; general secretion pathway protein K	2423.05688670627	0.415417472369371	0.0663134040391321	6.26445706397803	3.74126624007766e-10	8.80551495855206e-10	gspK; general secretion pathway protein K
gspL; general secretion pathway protein L	2222.61014551699	0.488968141237676	0.0736141369959172	6.64231302833578	3.08798261895268e-11	7.68570994226679e-11	gspL; general secretion pathway protein L
gspO; general secretion pathway protein O	2.91430477558273	-1.79584789518231	0.28769125958989	-6.24227478353817	4.31252470961411e-10	1.01112078756609e-09	gspO; general secretion pathway protein O
gutM; glucitol operon activator protein	25.1191375944178	-2.29277888302042	0.195595092271985	-11.7220675446815	9.82445724658865e-32	4.9258307667446e-31	gutM; glucitol operon activator protein
gutQ; arabinose 5-phosphate isomerase	3.91713308136004	-1.67655538156958	0.354661058497097	-4.72720458421377	2.27631888430911e-06	4.27924316925216e-06	gutQ; arabinose 5-phosphate isomerase
srlR, gutR; DeoR family transcriptional regulator, glucitol operon repressor	3.91713308136004	-1.67655538156958	0.354661058497097	-4.72720458421377	2.27631888430911e-06	4.27924316925216e-06	srlR, gutR; DeoR family transcriptional regulator, glucitol operon repressor
gyrB; DNA gyrase subunit B	16374.5285695311	0.0825405659994769	0.0207786007439267	3.97238327145789	7.11571076900217e-05	0.000120979231106787	gyrB; DNA gyrase subunit B
bacA; vitamin B12/bleomycin/antimicrobial peptide transport system ATP-binding/permease protein	3809.52248763206	0.229535073061547	0.0457200263731146	5.02044927070565	5.15507645473443e-07	1.01508883131165e-06	bacA; vitamin B12/bleomycin/antimicrobial peptide transport system ATP-binding/permease protein
wecC; UDP-N-acetyl-D-mannosaminuronic acid dehydrogenase	1237.84064183956	-1.73235115750999	0.065809303896873	-26.3238030936277	1.02421512217324e-152	7.22116980385327e-151	wecC; UDP-N-acetyl-D-mannosaminuronic acid dehydrogenase
wbpP; UDP-N-acetylglucosamine 4-epimerase	344.513716927888	-0.915449135505497	0.200966423433496	-4.555234251897	5.23272317897777e-06	9.56613905936944e-06	wbpP; UDP-N-acetylglucosamine 4-epimerase
K02475; two-component system, CitB family, response regulator	261.940193542739	-1.0688106485144	0.0798538219670253	-13.3845897689875	7.44070515211056e-41	4.76145365035059e-40	K02475; two-component system, CitB family, response regulator
K02476; two-component system, CitB family, sensor kinase	524.782952588555	-0.488847360507674	0.0683734945126362	-7.14966178037499	8.69919697789688e-13	2.31571538227641e-12	K02476; two-component system, CitB family, sensor kinase
K02477; two-component system, LytTR family, response regulator	5605.83572041728	-0.504549866070473	0.0756775129195517	-6.66710422430016	2.60899823528715e-11	6.50779240467525e-11	K02477; two-component system, LytTR family, response regulator
K02479; two-component system, NarL family, response regulator	888.796793435798	-0.455159186917398	0.115685407536073	-3.93445635548691	8.33852185256469e-05	0.000140986849744021	K02479; two-component system, NarL family, response regulator
K02481; two-component system, NtrC family, response regulator	4662.34654564639	-0.474614561623222	0.0534480687049275	-8.87991976367644	6.69086071780371e-19	2.27277821332613e-18	K02481; two-component system, NtrC family, response regulator
K02482; two-component system, NtrC family, sensor kinase	921.366841758141	-1.1742268695435	0.0741581826593131	-15.834083676753	1.81077797064159e-56	1.70324298608047e-55	K02482; two-component system, NtrC family, sensor kinase
K02483; two-component system, OmpR family, response regulator	21584.2868926152	0.145205176614291	0.0329737700753893	4.40365709721099	1.06441140857048e-05	1.90736970132276e-05	K02483; two-component system, OmpR family, response regulator
K02486; two-component system, sensor kinase	50.5887785673592	-1.5635785495855	0.299680971583649	-5.21747690993808	1.81376825596245e-07	3.66372972404777e-07	K02486; two-component system, sensor kinase
pilL; type IV pili sensor histidine kinase and response regulator	30.3684604284001	-1.8177234227516	0.333471082148148	-5.450917695898	5.01105590623263e-08	1.04319525489823e-07	pilL; type IV pili sensor histidine kinase and response regulator
pleD; two-component system, cell cycle response regulator	2941.16896833517	0.252719525224644	0.0431092522924576	5.86230360735949	4.56489372848822e-09	1.01248631221786e-08	pleD; two-component system, cell cycle response regulator
spo0F; two-component system, response regulator, stage 0 sporulation protein F	1788.63760456512	2.02196890764864	0.0846257717698354	23.893063133864	3.61598810527596e-126	1.4261671898383e-124	spo0F; two-component system, response regulator, stage 0 sporulation protein F
kinA; two-component system, sporulation sensor kinase A	976.479914719366	0.70253292644221	0.119423704364125	5.88269247033382	4.03645512184003e-09	8.97277844746081e-09	kinA; two-component system, sporulation sensor kinase A
hemK, prmC, HEMK; release factor glutamine methyltransferase	16864.3326654031	0.0703436833013552	0.018240238503632	3.85651115731564	0.000115016850620801	0.000192710672743622	hemK, prmC, HEMK; release factor glutamine methyltransferase
hemN, hemZ; oxygen-independent coproporphyrinogen III oxidase	20304.0930286521	0.0841636694165075	0.0176680956774394	4.76359597282333	1.90173096801305e-06	3.60140019542666e-06	hemN, hemZ; oxygen-independent coproporphyrinogen III oxidase
hemX; uroporphyrin-III C-methyltransferase	1131.87901068906	-0.506426025494988	0.1164541822412	-4.34871479708714	1.36937656419014e-05	2.42656207448907e-05	hemX; uroporphyrin-III C-methyltransferase
hemX; HemX protein	726.184418610651	1.25017516836659	0.104674164387064	11.9434931789251	7.02112831740036e-33	3.62523197049441e-32	hemX; HemX protein
hemY; HemY protein	3892.64820046629	0.461499982361765	0.0461349500181067	10.0032617826754	1.47458429175182e-23	5.84187620705459e-23	hemY; HemY protein
HINT1, hinT, hit; histidine triad (HIT) family protein	15830.945614083	0.115061736915409	0.0208545462940521	5.51734548874966	3.44158437317414e-08	7.21365501212271e-08	HINT1, hinT, hit; histidine triad (HIT) family protein
hofB; protein transport protein HofB	5.30383679204117	-2.23282523484574	0.382954540431916	-5.83052294490999	5.52539402765838e-09	1.19980414876954e-08	hofB; protein transport protein HofB
hofC; protein transport protein HofC	126.983104657523	-0.485056862718187	0.0974700959981431	-4.97646850299017	6.47548074099811e-07	1.26726001138619e-06	hofC; protein transport protein HofC
hofD, hopD; leader peptidase HopD	16.5218122497704	-4.0803340519299	0.325894851696454	-12.5204004625713	5.77430719117385e-36	3.23515509086371e-35	hofD, hopD; leader peptidase HopD
hofQ; protein transport protein HofQ	21.9469114785726	-4.50633088972016	0.268485528459906	-16.7842599024592	3.18171055876492e-63	3.47718628555283e-62	hofQ; protein transport protein HofQ
hpaA; AraC family transcriptional regulator, 4-hydroxyphenylacetate 3-monooxygenase operon regulatory protein	36.9511084857204	-4.57050466425413	0.454227697721877	-10.0621443544216	8.12098931927042e-24	3.24961938255286e-23	hpaA; AraC family transcriptional regulator, 4-hydroxyphenylacetate 3-monooxygenase operon regulatory protein
infC, MTIF3; translation initiation factor IF-3	13980.7123233055	0.10183098545851	0.0192855460081784	5.28017124406674	1.29063204761857e-07	2.6304593306158e-07	infC, MTIF3; translation initiation factor IF-3
ilvY; LysR family transcriptional regulator, positive regulator for ilvC	10.1964907718449	-0.995088181812229	0.184888928800246	-5.38208636000764	7.36274237512102e-08	1.51966239644013e-07	ilvY; LysR family transcriptional regulator, positive regulator for ilvC
ispB; octaprenyl-diphosphate synthase	10275.651589934	-0.224824924478987	0.0271717400258156	-8.27421888570193	1.29300442738668e-16	4.0636553345127e-16	ispB; octaprenyl-diphosphate synthase
kdgR; LacI family transcriptional regulator, kdg operon repressor	795.72262004198	1.37322605615845	0.147737964636395	9.29501133671472	1.47190514109373e-20	5.3182168975482e-20	kdgR; LacI family transcriptional regulator, kdg operon repressor
kdgT; 2-keto-3-deoxygluconate permease	196.826207584283	-0.803665399980991	0.150055088573357	-5.35580237645927	8.51775684544053e-08	1.75306041817682e-07	kdgT; 2-keto-3-deoxygluconate permease
kdtA, waaA; 3-deoxy-D-manno-octulosonic-acid transferase	8611.87245857284	-0.183936855115725	0.0299366828047785	-6.14419627970153	8.03694114194057e-10	1.85058699646938e-09	kdtA, waaA; 3-deoxy-D-manno-octulosonic-acid transferase
lacI, galR; LacI family transcriptional regulator	41838.1775675871	0.542252017729263	0.0356897372583417	15.193499851348	3.90501218797405e-52	3.34889473644664e-51	lacI, galR; LacI family transcriptional regulator
lacR; DeoR family transcriptional regulator, lactose phosphotransferase system repressor	2.67526276971689	0.955655343922105	0.234963933334018	4.06724270555844	4.7572688470827e-05	8.18953347119877e-05	lacR; DeoR family transcriptional regulator, lactose phosphotransferase system repressor
lacY; MFS transporter, OHS family, lactose permease	112.640060011481	-4.90390529018525	0.27860511423858	-17.6016341393714	2.39318248213404e-69	2.99787497408205e-68	lacY; MFS transporter, OHS family, lactose permease
lpxD; UDP-3-O-	10305.4138030039	-0.154221039935138	0.0298846350752209	-5.16054619863877	2.4623038817088e-07	4.94135391072394e-07	lpxD; UDP-3-O-
manR; activator of the mannose operon, transcriptional antiterminator	82.3355685967831	0.955470000000559	0.145263842155464	6.57747988641247	4.78488558624191e-11	1.18058790540691e-10	manR; activator of the mannose operon, transcriptional antiterminator
menA; 1,4-dihydroxy-2-naphthoate octaprenyltransferase	5966.49629233543	0.231604150166894	0.0373871897994107	6.19474615261253	5.837903975862e-10	1.35441412276333e-09	menA; 1,4-dihydroxy-2-naphthoate octaprenyltransferase
menC; O-succinylbenzoate synthase	3538.08038800661	-0.337468735663743	0.0417358751516372	-8.08581908100961	6.1747791072212e-16	1.88991414318983e-15	menC; O-succinylbenzoate synthase
menF; menaquinone-specific isochorismate synthase	2633.29177709511	-0.248255949954515	0.0530514782969852	-4.67952935382429	2.8753419283048e-06	5.35856120299518e-06	menF; menaquinone-specific isochorismate synthase
mhpD; 2-keto-4-pentenoate hydratase	2635.41641946066	0.657461934490618	0.0444737871520066	14.7831335398419	1.88202452261969e-49	1.50090984701812e-48	mhpD; 2-keto-4-pentenoate hydratase
motA; chemotaxis protein MotA	11411.4569599852	0.287981422446266	0.0357874736221839	8.04698944347254	8.48554981325101e-16	2.57148632035644e-15	motA; chemotaxis protein MotA
motB; chemotaxis protein MotB	14133.1966387165	0.245379492641956	0.03112658620458	7.88327672778491	3.189057376566e-15	9.40311625429361e-15	motB; chemotaxis protein MotB
mpl; UDP-N-acetylmuramate: L-alanyl-gamma-D-glutamyl-meso-diaminopimelate ligase	4044.90534746003	-0.247224150558274	0.0554753129278496	-4.45647149173922	8.3319675130072e-06	1.50420995187239e-05	mpl; UDP-N-acetylmuramate: L-alanyl-gamma-D-glutamyl-meso-diaminopimelate ligase
lpxM, msbB; lauroyl-Kdo2-lipid IVA myristoyltransferase	29.4663160693554	-3.6557027447344	0.269225906082453	-13.5785697518084	5.36641182326997e-42	3.53632779123175e-41	lpxM, msbB; lauroyl-Kdo2-lipid IVA myristoyltransferase
mtlR; mannitol operon repressor	3.92172684202611	-1.67976279282287	0.353082478360825	-4.75742325311954	1.96079766390955e-06	3.70006513225187e-06	mtlR; mannitol operon repressor
murG; UDP-N-acetylglucosamine--N-acetylmuramyl-(pentapeptide) pyrophosphoryl-undecaprenol N-acetylglucosamine transferase	13925.6934997643	0.0886513264712026	0.0176436832201034	5.02453628107494	5.04650396494229e-07	9.93955428645124e-07	murG; UDP-N-acetylglucosamine--N-acetylmuramyl-(pentapeptide) pyrophosphoryl-undecaprenol N-acetylglucosamine transferase
nagB, GNPDA; glucosamine-6-phosphate deaminase	5837.08382002273	0.230665573605333	0.0379179361462844	6.08328398242571	1.1774552332609e-09	2.68099052397531e-09	nagB, GNPDA; glucosamine-6-phosphate deaminase
nagC; N-acetylglucosamine repressor	397.352914129053	-0.873185367798069	0.106299152609602	-8.21441513278062	2.13200816091408e-16	6.64542606338125e-16	nagC; N-acetylglucosamine repressor
nagD; NagD protein	2824.9819291435	-0.464434296731392	0.053607537581363	-8.66360063687863	4.57092663016171e-18	1.50980814521137e-17	nagD; NagD protein
napA; periplasmic nitrate reductase NapA	525.937581814592	-0.490405868164613	0.101091937562207	-4.85108783143902	1.22786153105644e-06	2.36289198500644e-06	napA; periplasmic nitrate reductase NapA
napC; cytochrome c-type protein NapC	655.486399562706	-0.322450667141897	0.0914678628781048	-3.52528917803199	0.000423020736274083	0.000685977245246412	napC; cytochrome c-type protein NapC
napD; periplasmic nitrate reductase NapD	522.128395714275	-0.472137006226972	0.101102628840662	-4.6698786336314	3.0137773512301e-06	5.58519752436618e-06	napD; periplasmic nitrate reductase NapD
napF; ferredoxin-type protein NapF	251.545672854912	1.33270914134905	0.11776920091655	11.3162790523933	1.09000923295786e-29	5.15683109202806e-29	napF; ferredoxin-type protein NapF
napG; ferredoxin-type protein NapG	101.999154121225	-3.27027452762168	0.203876831166746	-16.0404422067311	6.66778858078661e-58	6.51807013780698e-57	napG; ferredoxin-type protein NapG
napH; ferredoxin-type protein NapH	72.3862401381228	-3.48685434501048	0.215204246208904	-16.2025350634843	4.83904112156483e-59	4.83115797186805e-58	napH; ferredoxin-type protein NapH
NRT, narK, nrtP, nasA; MFS transporter, NNP family, nitrate/nitrite transporter	6299.40890529968	-0.195720613622947	0.0291512702989673	-6.71396517598344	1.89405530322155e-11	4.76323819468627e-11	NRT, narK, nrtP, nasA; MFS transporter, NNP family, nitrate/nitrite transporter
nifA; Nif-specific regulatory protein	3340.95053685297	-0.777366161168814	0.0775253206782132	-10.0272550228519	1.15688088474411e-23	4.59923653131553e-23	nifA; Nif-specific regulatory protein
nifB; nitrogen fixation protein NifB	679.548108660945	0.334175115200835	0.0769759899120082	4.3412902592462	1.41648453089079e-05	2.50892224491038e-05	nifB; nitrogen fixation protein NifB
nifE; nitrogenase molybdenum-cofactor synthesis protein NifE	677.374863599329	0.342806255094459	0.0762566733523115	4.49542630204531	6.94307033243666e-06	1.25974587425468e-05	nifE; nitrogenase molybdenum-cofactor synthesis protein NifE
nifH; nitrogenase iron protein NifH	717.616568587487	0.337189423286638	0.0839219642674218	4.01789241028923	5.87209956438286e-05	0.000100478988894842	nifH; nitrogenase iron protein NifH
nifHD2, nifI2; nitrogen regulatory protein PII 2	14.0274952713493	-0.771322238078195	0.213142846988776	-3.6188042384496	0.000295967412115262	0.000484780504178103	nifHD2, nifI2; nitrogen regulatory protein PII 2
nifN; nitrogenase molybdenum-iron protein NifN	621.184462736056	0.405952650867114	0.0770567422701499	5.26823012376908	1.37745362028752e-07	2.80382549637984e-07	nifN; nitrogenase molybdenum-iron protein NifN
nifV; homocitrate synthase NifV	499.008245582404	0.546958337228068	0.10629031786563	5.1458905026469	2.66254703155265e-07	5.33916743024916e-07	nifV; homocitrate synthase NifV
nifZ; nitrogen fixation protein NifZ	958.529137409918	0.637248869300071	0.0823808053515101	7.73540470478528	1.0307468354386e-14	2.96567715346311e-14	nifZ; nitrogen fixation protein NifZ
paaA; ring-1,2-phenylacetyl-CoA epoxidase subunit PaaA	3783.8831457047	0.37782367059351	0.0425156515634028	8.88669599782726	6.29529515902546e-19	2.14335968085281e-18	paaA; ring-1,2-phenylacetyl-CoA epoxidase subunit PaaA
paaB; ring-1,2-phenylacetyl-CoA epoxidase subunit PaaB	2571.57945155877	-0.221065301647532	0.044278703953628	-4.99258744969249	5.95757241484881e-07	1.16848792292222e-06	paaB; ring-1,2-phenylacetyl-CoA epoxidase subunit PaaB
paaC; ring-1,2-phenylacetyl-CoA epoxidase subunit PaaC	2686.3040009002	-0.283678175464601	0.0422385749400719	-6.71609247866633	1.86662353572732e-11	4.69721721703713e-11	paaC; ring-1,2-phenylacetyl-CoA epoxidase subunit PaaC
paaD; ring-1,2-phenylacetyl-CoA epoxidase subunit PaaD	2583.63792835114	-0.217370476750493	0.0441105843164871	-4.92785303388619	8.31381135058367e-07	1.62105078389868e-06	paaD; ring-1,2-phenylacetyl-CoA epoxidase subunit PaaD
paaE; ring-1,2-phenylacetyl-CoA epoxidase subunit PaaE	2738.43578555064	-0.171271792849154	0.0467928121040294	-3.66021585683682	0.000252002866748042	0.000414216389391717	paaE; ring-1,2-phenylacetyl-CoA epoxidase subunit PaaE
paaI; acyl-CoA thioesterase	2091.47650896728	-0.523334977716758	0.0564394259071831	-9.27250710482781	1.81820954581698e-20	6.54867787139417e-20	paaI; acyl-CoA thioesterase
paaJ; 3-oxo-5,6-didehydrosuberyl-CoA/3-oxoadipyl-CoA thiolase	166.874056994442	-0.982548881986074	0.0860517186560066	-11.4181203737933	3.39497002758017e-30	1.63608814788873e-29	paaJ; 3-oxo-5,6-didehydrosuberyl-CoA/3-oxoadipyl-CoA thiolase
paaX; phenylacetic acid degradation operon negative regulatory protein	3324.13244722147	0.248044697199008	0.0500442562700486	4.95650681389909	7.17718514854295e-07	1.40182971508805e-06	paaX; phenylacetic acid degradation operon negative regulatory protein
paaY; phenylacetic acid degradation protein	568.039142341934	-1.04264186634438	0.127582630076922	-8.17228697759057	3.02597688589175e-16	9.38052834626443e-16	paaY; phenylacetic acid degradation protein
pabC; 4-amino-4-deoxychorismate lyase	2616.25622691534	0.787401868428153	0.0587428670168089	13.4042124331937	5.71264815678046e-41	3.67333881074011e-40	pabC; 4-amino-4-deoxychorismate lyase
parC; topoisomerase IV subunit A	6722.60626488715	0.592469624480511	0.0393097928242246	15.0718073516633	2.48228439639626e-51	2.08611390148618e-50	parC; topoisomerase IV subunit A
parE; topoisomerase IV subunit B	7628.90050060881	0.463827867583996	0.0264950757379904	17.5061914210318	1.28509741454391e-68	1.57030231620726e-67	parE; topoisomerase IV subunit B
pcaQ; LysR family transcriptional regulator, pca operon transcriptional activator	200.76249831461	0.736074735296514	0.163190522541709	4.51052379655434	6.46677460884226e-06	1.17600532546556e-05	pcaQ; LysR family transcriptional regulator, pca operon transcriptional activator
pcaR; IclR family transcriptional regulator, pca regulon regulatory protein	3396.91610289133	-0.39591545225569	0.0721202085735732	-5.48966038904058	4.02707290298816e-08	8.41649785364813e-08	pcaR; IclR family transcriptional regulator, pca regulon regulatory protein
pcaT; MFS transporter, MHS family, dicarboxylic acid transporter PcaT	12.3627891753798	-2.2389699396763	0.392389592573675	-5.70598706502621	1.15670783001921e-08	2.47528640391164e-08	pcaT; MFS transporter, MHS family, dicarboxylic acid transporter PcaT
pdaD; arginine decarboxylase	1108.66299487509	0.447870958458267	0.102073055434746	4.3877491131299	1.14529779472782e-05	2.04816779586904e-05	pdaD; arginine decarboxylase
petC; cytochrome b6-f complex iron-sulfur subunit	724.30990558046	1.62924292754195	0.0736944779668842	22.1080733928813	2.64313486164439e-108	7.77042636262762e-107	petC; cytochrome b6-f complex iron-sulfur subunit
petE; plastocyanin	295.163365351422	-0.957524049313489	0.0951412696705558	-10.0642345075811	7.95033914199138e-24	3.18293225850479e-23	petE; plastocyanin
cdaR; carbohydrate diacid regulator	895.357138655498	0.572132643084929	0.116559445616034	4.90850518429564	9.1773203792554e-07	1.78070412716824e-06	cdaR; carbohydrate diacid regulator
flp, pilA; pilus assembly protein Flp/PilA	8257.72644188394	-0.30176552036424	0.0437491319939301	-6.89763445835012	5.28755896046575e-12	1.36153788746059e-11	flp, pilA; pilus assembly protein Flp/PilA
pilB; type IV pilus assembly protein PilB	16633.6122504315	-0.449639236013648	0.0433760799381116	-10.3660643528688	3.53797471013147e-25	1.48980150716794e-24	pilB; type IV pilus assembly protein PilB
pilC; type IV pilus assembly protein PilC	13355.0785646998	-0.487882028837745	0.039240322561186	-12.4331808964365	1.72625957726455e-35	9.57737468806871e-35	pilC; type IV pilus assembly protein PilC
pilD, pppA; leader peptidase (prepilin peptidase) / N-methyltransferase	10105.7822313157	-0.413622189787921	0.025985094773403	-15.9176710108167	4.77835005402587e-57	4.54828134772092e-56	pilD, pppA; leader peptidase (prepilin peptidase) / N-methyltransferase
pilG; twitching motility two-component system response regulator PilG	3189.5127467022	1.55650062455665	0.0806619140727383	19.2965991750834	5.73624517960375e-83	9.58085227377423e-82	pilG; twitching motility two-component system response regulator PilG
pilH; twitching motility two-component system response regulator PilH	2726.6384373824	0.875768919192255	0.10855799969376	8.06729049598168	7.18753934494397e-16	2.19230956972315e-15	pilH; twitching motility two-component system response regulator PilH
pilK; type IV pilus assembly protein PilK	12.1244393802375	2.51587540099734	0.24450938312392	10.2894840633673	7.85963735935221e-25	3.25118020986288e-24	pilK; type IV pilus assembly protein PilK
pilM; type IV pilus assembly protein PilM	5272.78009138236	-0.717098894017798	0.0409228177428424	-17.5232042554846	9.53033480220654e-69	1.1699256913587e-67	pilM; type IV pilus assembly protein PilM
pilO; type IV pilus assembly protein PilO	1890.00551988562	-0.295230954896498	0.0743571328801219	-3.97044565142751	7.17383196649975e-05	0.000121889356530398	pilO; type IV pilus assembly protein PilO
pilQ; type IV pilus assembly protein PilQ	2973.47870119871	-0.605446169263025	0.0535317006920657	-11.3100492126297	1.17023870727637e-29	5.52655114455889e-29	pilQ; type IV pilus assembly protein PilQ
pilR, pehR; two-component system, NtrC family, response regulator PilR	2591.44663143549	-0.83275451034131	0.0575628738919607	-14.4668682092611	1.9620439519409e-47	1.47051779540105e-46	pilR, pehR; two-component system, NtrC family, response regulator PilR
pilS, pehS; two-component system, NtrC family, sensor histidine kinase PilS	2076.44454958255	-0.70952858575961	0.0668343652902678	-10.6162238943702	2.50489975077748e-26	1.08695731560153e-25	pilS, pehS; two-component system, NtrC family, sensor histidine kinase PilS
pilT; twitching motility protein PilT	13953.6380548145	-0.692571082490102	0.0402581383128159	-17.2032565715943	2.51018611997301e-66	2.91525551280248e-65	pilT; twitching motility protein PilT
pilV; type IV pilus assembly protein PilV	1922.31597887547	-0.412050499706528	0.116688298511647	-3.53120668449373	0.000413668373147011	0.000671494688032241	pilV; type IV pilus assembly protein PilV
pilY1; type IV pilus assembly protein PilY1	1740.64956428809	-0.535782228625928	0.119121638035542	-4.49777418663492	6.86685737531211e-06	1.246201656244e-05	pilY1; type IV pilus assembly protein PilY1
ppdA; prepilin peptidase dependent protein A	5.30383679204117	-2.23282523484574	0.382954540431916	-5.83052294490999	5.52539402765838e-09	1.19980414876954e-08	ppdA; prepilin peptidase dependent protein A
ppdB; prepilin peptidase dependent protein B	20.0734342193165	-4.26392846367023	0.417023636212443	-10.2246685641052	1.53752999714982e-24	6.30767326843081e-24	ppdB; prepilin peptidase dependent protein B
ppdC; prepilin peptidase dependent protein C	3.92172684202611	-1.67976279282287	0.353082478360825	-4.75742325311954	1.96079766390955e-06	3.70006513225187e-06	ppdC; prepilin peptidase dependent protein C
ppdD; prepilin peptidase dependent protein D	6.39380565275919	-1.76605483054025	0.370104296210938	-4.77177608749966	1.8260844871474e-06	3.4606125378457e-06	ppdD; prepilin peptidase dependent protein D
priB; primosomal replication protein N	817.648393542632	-0.633705291591348	0.159941799035229	-3.96209930996066	7.42936238821471e-05	0.000126096570402443	priB; primosomal replication protein N
prmA; ribosomal protein L11 methyltransferase	10111.91648845	0.0954125861969007	0.0221928938583976	4.29924041477797	1.71384481771176e-05	3.02217832286622e-05	prmA; ribosomal protein L11 methyltransferase
PTS-Aga-EIIA, agaF; PTS system, N-acetylgalactosamine-specific IIA component	147.487031891792	-1.02861736773698	0.0906479008240589	-11.3473931374699	7.64068311191043e-30	3.63205980624048e-29	PTS-Aga-EIIA, agaF; PTS system, N-acetylgalactosamine-specific IIA component
PTS-Aga-EIIB, agaV; PTS system, N-acetylgalactosamine-specific IIB component	4.44128760704894	-1.97759931595655	0.319700286258983	-6.18579150834586	6.17916323319124e-10	1.43233615009702e-09	PTS-Aga-EIIB, agaV; PTS system, N-acetylgalactosamine-specific IIB component
PTS-Aga-EIIC, agaW; PTS system, N-acetylgalactosamine-specific IIC component	4.65040327151208	-2.06342959053264	0.313505840565077	-6.58178994947407	4.6481796574471e-11	1.14828053739166e-10	PTS-Aga-EIIC, agaW; PTS system, N-acetylgalactosamine-specific IIC component
PTS-Aga-EIID, agaE; PTS system, N-acetylgalactosamine-specific IID component	4.65040327151208	-2.06342959053264	0.313505840565077	-6.58178994947407	4.6481796574471e-11	1.14828053739166e-10	PTS-Aga-EIID, agaE; PTS system, N-acetylgalactosamine-specific IID component
PTS-Glv-EIIC, glvC, malP, aglA; PTS system, alpha-glucoside-specific IIC component	12.1491388606864	-2.73855317260975	0.343193657786203	-7.97961474659817	1.46790727537669e-15	4.39324465173783e-15	PTS-Glv-EIIC, glvC, malP, aglA; PTS system, alpha-glucoside-specific IIC component
PTS-Asc-EIIC, ascF; PTS system, beta-glucoside (arbutin/salicin/cellobiose)-specific IIC component	7.98840677018852	-2.79258451888766	0.300209831497022	-9.30210881156754	1.37687261422381e-20	4.97936637200231e-20	PTS-Asc-EIIC, ascF; PTS system, beta-glucoside (arbutin/salicin/cellobiose)-specific IIC component
PTS-Bgl-EIIC, bglF, bglP; PTS system, beta-glucoside-specific IIC component	354.965438239138	-1.07527943288967	0.126565173155177	-8.49585558241445	1.96480172221858e-17	6.31957017396667e-17	PTS-Bgl-EIIC, bglF, bglP; PTS system, beta-glucoside-specific IIC component
PTS-Cel-EIIA, celC, chbA; PTS system, cellobiose-specific IIA component	485.4285281368	-2.19483692650025	0.136525806351352	-16.0763520476985	3.73749119603547e-58	3.66255748570905e-57	PTS-Cel-EIIA, celC, chbA; PTS system, cellobiose-specific IIA component
PTS-Dgl-EIIA, gamP; PTS system, D-glucosamine-specific IIA component	4.99924663866645	-2.64264203519667	0.296851362011441	-8.90223988628634	5.47308239813864e-19	1.87222187488066e-18	PTS-Dgl-EIIA, gamP; PTS system, D-glucosamine-specific IIA component
PTS-Dgl-EIIC, gamP; PTS system, D-glucosamine-specific IIC component	708.175326142878	1.63301177795997	0.122518077243622	13.3287414779845	1.57532748170011e-40	9.98459351368716e-40	PTS-Dgl-EIIC, gamP; PTS system, D-glucosamine-specific IIC component
PTS-Fru-EIIA, fruB; PTS system, fructose-specific IIA component	2288.58799814575	-0.731919125358306	0.0854600820618988	-8.56445614957608	1.08587148051174e-17	3.5267582899458e-17	PTS-Fru-EIIA, fruB; PTS system, fructose-specific IIA component
PTS-Fru-EIIB, fruA; PTS system, fructose-specific IIB component	62.0853785646308	-3.03349578280839	0.186939740424342	-16.2271316731399	3.2426181149889e-59	3.24955201536058e-58	PTS-Fru-EIIB, fruA; PTS system, fructose-specific IIB component
PTS-Fru-EIIC, fruA; PTS system, fructose-specific IIC component	1567.8062278707	0.290283177503833	0.0726630903735933	3.99491923631871	6.47163101771409e-05	0.00011026408109095	PTS-Fru-EIIC, fruA; PTS system, fructose-specific IIC component
PTS-Fru1-EIID, levG; PTS system, fructose-specific IID component	46.4841099272746	-5.05316864013248	0.250364768090798	-20.1832257736036	1.37475278341006e-90	2.63284986188172e-89	PTS-Fru1-EIID, levG; PTS system, fructose-specific IID component
PTS-Gat-EIIA, gatA, sgcA; PTS system, galactitol-specific IIA component	132.728042950872	-2.581101493775	0.173735781756652	-14.8564761252826	6.31612235866385e-50	5.12951547721457e-49	PTS-Gat-EIIA, gatA, sgcA; PTS system, galactitol-specific IIA component
PTS-Gat-EIIB, gatB, sgcB; PTS system, galactitol-specific IIB component	201.89009219893	-3.08018517890985	0.16243125993254	-18.9630073680958	3.44850201118698e-80	5.429686862278e-79	PTS-Gat-EIIB, gatB, sgcB; PTS system, galactitol-specific IIB component
PTS-Gat-EIIC, gatC, sgcC; PTS system, galactitol-specific IIC component	170.820011186135	-1.67786418990152	0.140482715140395	-11.9435632221708	7.01521657048298e-33	3.62452856141621e-32	PTS-Gat-EIIC, gatC, sgcC; PTS system, galactitol-specific IIC component
PTS-Glc-EIIA, crr; PTS system, sugar-specific IIA component	1376.38284927712	2.01568984047565	0.121823086352622	16.5460414838051	1.70982004508212e-61	1.82114121646648e-60	PTS-Glc-EIIA, crr; PTS system, sugar-specific IIA component
PTS-Glc-EIIC, ptsG; PTS system, glucose-specific IIC component	106.955360584774	-4.06187670180884	0.162004762610747	-25.0725758696887	9.90606380743413e-139	5.88967241446475e-137	PTS-Glc-EIIC, ptsG; PTS system, glucose-specific IIC component
PTS-Gut-EIIA, srlB; PTS system, glucitol/sorbitol-specific IIA component	92.1472515875846	-0.63855993680016	0.144017965922231	-4.43389081848983	9.25475073127405e-06	1.66589695156033e-05	PTS-Gut-EIIA, srlB; PTS system, glucitol/sorbitol-specific IIA component
PTS-Gut-EIIC, srlA; PTS system, glucitol/sorbitol-specific IIC component	176.42466316587	-0.575611373973738	0.139834018777902	-4.11639012455174	3.84852668722613e-05	6.66113667545743e-05	PTS-Gut-EIIC, srlA; PTS system, glucitol/sorbitol-specific IIC component
PTS-HPR.PTSH, ptsH; phosphocarrier protein HPr	113.420840896629	-1.98413897574985	0.14554711735788	-13.6322794416542	2.57412644735941e-42	1.70758246512177e-41	PTS-HPR.PTSH, ptsH; phosphocarrier protein HPr
PTS-Man-EIIA, manX; PTS system, mannose-specific IIA component	3833.74671493185	0.347501901022929	0.0536748281580804	6.47420612134022	9.53117191340225e-11	2.31508678762426e-10	PTS-Man-EIIA, manX; PTS system, mannose-specific IIA component
PTS-Man-EIIB, manX; PTS system, mannose-specific IIB component	504.71434765071	0.368832539203149	0.0892401380068971	4.13303416423048	3.58005486144149e-05	6.20994928828747e-05	PTS-Man-EIIB, manX; PTS system, mannose-specific IIB component
PTS-Man-EIIC, manY; PTS system, mannose-specific IIC component	426.186426868124	-0.498321976045665	0.0774324391618598	-6.43557120813416	1.23009843255334e-10	2.97155676535854e-10	PTS-Man-EIIC, manY; PTS system, mannose-specific IIC component
PTS-Mtl-EIIA, mtlA, cmtB; PTS system, mannitol-specific IIA component	1113.41045652183	1.7186476447173	0.0791520156454834	21.7132517814203	1.53783285148062e-104	4.09763020994854e-103	PTS-Mtl-EIIA, mtlA, cmtB; PTS system, mannitol-specific IIA component
PTS-Mtl-EIIB, mtlA, cmtA; PTS system, mannitol-specific IIB component	345.736312989912	1.57300236699411	0.0988231092991978	15.9173535233715	4.80265414325419e-57	4.56596009060933e-56	PTS-Mtl-EIIB, mtlA, cmtA; PTS system, mannitol-specific IIB component
PTS-Mtl-EIIC, mtlA, cmtA; PTS system, mannitol-specific IIC component	1578.84601003643	1.65330219312928	0.0769534989224274	21.4844317188993	2.17711709152904e-102	5.59519092522964e-101	PTS-Mtl-EIIC, mtlA, cmtA; PTS system, mannitol-specific IIC component
PTS-Nag-EIIA, nagE; PTS system, N-acetylglucosamine-specific IIA component	481.27341407215	1.06431010573206	0.0817297933823656	13.0223026596039	9.13732904050301e-39	5.50658853749527e-38	PTS-Nag-EIIA, nagE; PTS system, N-acetylglucosamine-specific IIA component
PTS-Nag-EIIB, nagE; PTS system, N-acetylglucosamine-specific IIB component	551.514108460682	1.1788450080849	0.0784563523684611	15.0254883447626	4.99915570614941e-51	4.15310464138607e-50	PTS-Nag-EIIB, nagE; PTS system, N-acetylglucosamine-specific IIB component
PTS-Nag-EIIC, nagE; PTS system, N-acetylglucosamine-specific IIC component	2371.30055709697	1.6110837097769	0.0568231864399737	28.3525759590903	7.77979759091792e-177	9.11494814806516e-175	PTS-Nag-EIIC, nagE; PTS system, N-acetylglucosamine-specific IIC component
PTS-Scr-EIIC, scrA, sacP, sacX, ptsS; PTS system, sucrose-specific IIC component	491.452357082369	-0.986856997398192	0.112737708313404	-8.75356623938806	2.06714466490598e-18	6.90232252527493e-18	PTS-Scr-EIIC, scrA, sacP, sacX, ptsS; PTS system, sucrose-specific IIC component
PTS-Sor-EIIA, sorF; PTS system, sorbose-specific IIA component	21.6011843192888	5.21257163817466	0.250633071789983	20.7976210040729	4.54814995978713e-96	1.00374267949097e-94	PTS-Sor-EIIA, sorF; PTS system, sorbose-specific IIA component
PTS-Sor-EIIB, sorB; PTS system, sorbose-specific IIB component	21.6011843192888	5.21257163817466	0.250633071789983	20.7976210040729	4.54814995978713e-96	1.00374267949097e-94	PTS-Sor-EIIB, sorB; PTS system, sorbose-specific IIB component
PTS-Sor-EIIC, sorA; PTS system, sorbose-specific IIC component	21.6050984752673	5.19098217872302	0.250519696559001	20.7208544877846	2.24662884226822e-95	4.89040764654396e-94	PTS-Sor-EIIC, sorA; PTS system, sorbose-specific IIC component
PTS-Sor-EIID, sorM; PTS system, sorbose-specific IID component	21.6050984752673	5.19098217872302	0.250519696559001	20.7208544877846	2.24662884226822e-95	4.89040764654396e-94	PTS-Sor-EIID, sorM; PTS system, sorbose-specific IID component
PTS-Tre-EIIC, treB; PTS system, trehalose-specific IIC component	698.9576676982	1.61887005241695	0.11885820885217	13.6201787663687	3.03823128418133e-42	2.0104309502552e-41	PTS-Tre-EIIC, treB; PTS system, trehalose-specific IIC component
PTS-Ula-EIIB, ulaB, sgaB; PTS system, ascorbate-specific IIB component	435.220955194763	0.625211933437791	0.102962549189708	6.07222663345138	1.26148726400841e-09	2.86659128133342e-09	PTS-Ula-EIIB, ulaB, sgaB; PTS system, ascorbate-specific IIB component
pyrP, uraA; uracil permease	1398.34507655329	1.30141520362898	0.100740503601747	12.9184901514271	3.5402020672041e-38	2.09545244200706e-37	pyrP, uraA; uracil permease
pyrR; pyrimidine operon attenuation protein / uracil phosphoribosyltransferase	8799.34438219541	-0.213699783229317	0.0241677246920036	-8.8423625290644	9.37155692319138e-19	3.16101583433809e-18	pyrR; pyrimidine operon attenuation protein / uracil phosphoribosyltransferase
qoxB; cytochrome aa3-600 menaquinol oxidase subunit I	823.304165424503	1.4702076208325	0.118684364294376	12.3875426183849	3.05254502784887e-35	1.679532198679e-34	qoxB; cytochrome aa3-600 menaquinol oxidase subunit I
qoxC; cytochrome aa3-600 menaquinol oxidase subunit III	360.67894452801	0.463773465709007	0.11100790480622	4.1778418079198	2.94288212466168e-05	5.12928065788222e-05	qoxC; cytochrome aa3-600 menaquinol oxidase subunit III
prfC; peptide chain release factor 3	7071.72254263686	0.471464279583146	0.0238834872526555	19.7401775794163	9.74349896860286e-87	1.72120745638268e-85	prfC; peptide chain release factor 3
prfH; peptide chain release factor	360.491044604889	0.666620395355362	0.110992512071685	6.0059943045962	1.90162866636193e-09	4.2906472911089e-09	prfH; peptide chain release factor
waaB, rfaB; UDP-D-galactose:(glucosyl)LPS alpha-1,6-D-galactosyltransferase	41.9191610875704	6.52036165104259	0.258387701602654	25.2347987562873	1.66329294683577e-140	1.01156144331608e-138	waaB, rfaB; UDP-D-galactose:(glucosyl)LPS alpha-1,6-D-galactosyltransferase
waaC, rfaC; heptosyltransferase I	4919.83104309629	-0.182528381073101	0.0489078889219619	-3.73208464107592	0.000189901665851014	0.000314934756834935	waaC, rfaC; heptosyltransferase I
waaG, rfaG; UDP-glucose:(heptosyl)LPS alpha-1,3-glucosyltransferase	605.299909396104	-1.40885021796838	0.0827505192247228	-17.0252734504591	5.33427012048594e-65	6.01105092643727e-64	waaG, rfaG; UDP-glucose:(heptosyl)LPS alpha-1,3-glucosyltransferase
solA; N-methyl-L-tryptophan oxidase	407.515430831979	3.67166921372019	0.175538888843979	20.9165572250125	3.78469669912491e-97	8.54183529799664e-96	solA; N-methyl-L-tryptophan oxidase
waaL, rfaL; O-antigen ligase	447.399296004487	-0.77381169110159	0.189287541822202	-4.08802229482399	4.35066349738449e-05	7.50741522279883e-05	waaL, rfaL; O-antigen ligase
waaP, rfaP; heptose I phosphotransferase	426.101860576398	-1.00068233772402	0.0982109451978954	-10.1891121779517	2.21780298916947e-24	9.04722806692941e-24	waaP, rfaP; heptose I phosphotransferase
wecG, rffM; UDP-N-acetyl-D-mannosaminouronate:lipid I N-acetyl-D-mannosaminouronosyltransferase	5.30383679204117	-2.23282523484574	0.382954540431916	-5.83052294490999	5.52539402765838e-09	1.19980414876954e-08	wecG, rffM; UDP-N-acetyl-D-mannosaminouronate:lipid I N-acetyl-D-mannosaminouronosyltransferase
wzyE, rffT; enterobacterial common antigen polymerase	5.30383679204117	-2.23282523484574	0.382954540431916	-5.83052294490999	5.52539402765838e-09	1.19980414876954e-08	wzyE, rffT; enterobacterial common antigen polymerase
rhaR; AraC family transcriptional regulator, L-rhamnose operon transcriptional activator RhaR	76.4536805417317	0.625910209939335	0.181082114086381	3.45649935167401	0.000547240524164756	0.00088042513247589	rhaR; AraC family transcriptional regulator, L-rhamnose operon transcriptional activator RhaR
rhaS; AraC family transcriptional regulator, L-rhamnose operon regulatory protein RhaS	74.1915196074381	-2.19906957309484	0.115400689819615	-19.0559482489424	5.86442779823582e-81	9.34437925370895e-80	rhaS; AraC family transcriptional regulator, L-rhamnose operon regulatory protein RhaS
rhaT; L-rhamnose-H+ transport protein	442.695963150563	1.17847895574686	0.114080649356192	10.330226575651	5.14389377517724e-25	2.1512546827736e-24	rhaT; L-rhamnose-H+ transport protein
ribT; riboflavin biosynthesis RibT protein	174.535768246743	-1.31490564988524	0.114004062588183	-11.5338490579505	8.90704510783211e-31	4.37769453264025e-30	ribT; riboflavin biosynthesis RibT protein
rimM; 16S rRNA processing protein RimM	11009.6783258691	0.0750410096822762	0.0215677743297626	3.47931170527517	0.000502703500529759	0.000810900746855758	rimM; 16S rRNA processing protein RimM
ctaG; putative membrane protein	1083.82826150498	0.429728178443277	0.074512572192984	5.76719023107002	8.06040531642782e-09	1.73700971479525e-08	ctaG; putative membrane protein
RP-L22, MRPL22, rplV; large subunit ribosomal protein L22	13590.677066099	0.123010444252134	0.0185640072507518	6.62628723370879	3.44235043138315e-11	8.55433745690255e-11	RP-L22, MRPL22, rplV; large subunit ribosomal protein L22
RP-L30, MRPL30, rpmD; large subunit ribosomal protein L30	11708.9090049112	0.101022942117765	0.0197841877883957	5.10624662474238	3.28620739120015e-07	6.54857786035307e-07	RP-L30, MRPL30, rpmD; large subunit ribosomal protein L30
RP-L34, MRPL34, rpmH; large subunit ribosomal protein L34	9526.6671974407	0.0766854438820055	0.0203180009939821	3.77426125260643	0.000160482514984223	0.00026720254898209	RP-L34, MRPL34, rpmH; large subunit ribosomal protein L34
RP-L36, MRPL36, rpmJ; large subunit ribosomal protein L36	10388.6465686648	0.230224412889752	0.0230125983181164	10.004277209693	1.45953580847193e-23	5.78801482632946e-23	RP-L36, MRPL36, rpmJ; large subunit ribosomal protein L36
RP-L37e, RPL37; large subunit ribosomal protein L37e	11.5590152511774	-2.20295052913007	0.320695815882678	-6.86928366391904	6.45250878369576e-12	1.65296261992618e-11	RP-L37e, RPL37; large subunit ribosomal protein L37e
RP-L40e, RPL40; large subunit ribosomal protein L40e	10.4277268906687	-1.84589572948078	0.302134289372283	-6.10952081379387	9.99307234973078e-10	2.2851552069548e-09	RP-L40e, RPL40; large subunit ribosomal protein L40e
RP-S21, MRPS21, rpsU; small subunit ribosomal protein S21	12036.6105308523	0.177015245524734	0.0221598385591669	7.98811079115501	1.37022285413599e-15	4.1070599995867e-15	RP-S21, MRPS21, rpsU; small subunit ribosomal protein S21
sra; stationary-phase-induced ribosome-associated protein	3.77943334197476	-1.67163256208621	0.35753410439113	-4.67544925520586	2.93310800817501e-06	5.44329641302825e-06	sra; stationary-phase-induced ribosome-associated protein
PSMD1, RPN2; 26S proteasome regulatory subunit N2	1.59234178927569	-1.14347896698077	0.294663375824071	-3.88062806849631	0.000104187065444194	0.000175043937240383	PSMD1, RPN2; 26S proteasome regulatory subunit N2
rpoE; DNA-directed RNA polymerase subunit delta	1229.21893159067	2.03255478932749	0.104812827330717	19.392233194074	8.97540436580848e-84	1.50858748064127e-82	rpoE; DNA-directed RNA polymerase subunit delta
rpoZ; DNA-directed RNA polymerase subunit omega	11227.2774580392	0.167313999619387	0.0200315594285246	8.35251994316203	6.68217781724597e-17	2.12208262167324e-16	rpoZ; DNA-directed RNA polymerase subunit omega
secB; preprotein translocase subunit SecB	4091.92847850699	0.372603449418778	0.0451118539700776	8.25954636371016	1.46227127383887e-16	4.58658080262766e-16	secB; preprotein translocase subunit SecB
secF; preprotein translocase subunit SecF	8714.88260007837	-0.131507026308927	0.0229830157212905	-5.72192213170288	1.05325582574224e-08	2.25815101283327e-08	secF; preprotein translocase subunit SecF
ulaD, sgaH, sgbH; 3-dehydro-L-gulonate-6-phosphate decarboxylase	3.5575537148677	-1.56440400541994	0.357768937797504	-4.37266581903592	1.22738527867214e-05	2.18271841856717e-05	ulaD, sgaH, sgbH; 3-dehydro-L-gulonate-6-phosphate decarboxylase
ulaE, sgaU, sgbU; L-ribulose-5-phosphate 3-epimerase	44.3948636057833	2.60370534460923	0.218535897146708	11.9143142092638	9.96829839524378e-33	5.1237053751553e-32	ulaE, sgaU, sgbU; L-ribulose-5-phosphate 3-epimerase
rpoH; RNA polymerase sigma-32 factor	6471.86604214172	0.58820316448545	0.0387377013638867	15.1842557450712	4.49637694836407e-52	3.84775887729501e-51	rpoH; RNA polymerase sigma-32 factor
sigH; RNA polymerase sporulation-specific sigma factor	5947.9100604419	0.649292902741745	0.0891082624349445	7.28656226705999	3.1796387085235e-13	8.61502095821903e-13	sigH; RNA polymerase sporulation-specific sigma factor
rpoN; RNA polymerase sigma-54 factor	10789.7256549559	0.102060861817497	0.0235387344330151	4.33586869795121	1.45185593960861e-05	2.5710016161062e-05	rpoN; RNA polymerase sigma-54 factor
sigI; RNA polymerase sigma factor	1394.14409431496	0.31626515127114	0.0713787789526543	4.4308008053895	9.38837838858842e-06	1.68918723174986e-05	sigI; RNA polymerase sigma factor
sprL; SprT-like protein	1171.80162207034	2.097098398325	0.104405245306822	20.0861402333009	9.75576912528148e-90	1.8374518350146e-88	sprL; SprT-like protein
EIF1, SUI1; translation initiation factor 1	3296.56713304078	0.405805269930685	0.086690254480504	4.68109445937717	2.8534741370536e-06	5.32029685230658e-06	EIF1, SUI1; translation initiation factor 1
tauD; taurine dioxygenase	4952.9810821382	0.508843228551883	0.0463837590480172	10.9702887173314	5.31025589009192e-28	2.41477218472387e-27	tauD; taurine dioxygenase
TFIIB, GTF2B, SUA7, tfb; transcription initiation factor TFIIB	3282.62609945121	0.765955316671687	0.203134615243	3.77067845258876	0.000162804334683584	0.000270841957490941	TFIIB, GTF2B, SUA7, tfb; transcription initiation factor TFIIB
TAF4; transcription initiation factor TFIID subunit 4	35.8184804393963	-2.15995567670733	0.48013368443539	-4.49865474289168	6.83848114936724e-06	1.24190059988623e-05	TAF4; transcription initiation factor TFIID subunit 4
thiF; sulfur carrier protein ThiS adenylyltransferase	36.5675507185735	-3.61965832868472	0.229882047168572	-15.7457199170948	7.34899724652748e-56	6.80016969373803e-55	thiF; sulfur carrier protein ThiS adenylyltransferase
thiI; tRNA uracil 4-sulfurtransferase	1309.99586434166	1.0875845377418	0.0706899981882784	15.3852675854523	2.05525085516788e-53	1.82747584409849e-52	thiI; tRNA uracil 4-sulfurtransferase
thiO; glycine oxidase	7863.65855928063	0.319709831024329	0.0398135017301535	8.03018617129553	9.73248645225584e-16	2.94376308143972e-15	thiO; glycine oxidase
thiS; sulfur carrier protein	10320.9837416166	-0.0825614902073259	0.0213020184865164	-3.87575901596297	0.000106292842584186	0.000178431326773749	thiS; sulfur carrier protein
topA; DNA topoisomerase I	14115.5576111174	0.151996074085045	0.0207336943436136	7.33087271212052	2.28658767398649e-13	6.23451197763531e-13	topA; DNA topoisomerase I
topB; DNA topoisomerase III	4968.22125068623	0.22735090256891	0.0553689270496213	4.10610995523102	4.02377999865627e-05	6.95691303153093e-05	topB; DNA topoisomerase III
ubiA; 4-hydroxybenzoate polyprenyltransferase	11785.715048198	0.181998836020114	0.0200791848648351	9.0640550024942	1.25688993090465e-19	4.42103403069199e-19	ubiA; 4-hydroxybenzoate polyprenyltransferase
ubiC; chorismate--pyruvate lyase	870.709110450029	-0.588094419923146	0.143367622595864	-4.10200301347616	4.09588937529981e-05	7.07851424143461e-05	ubiC; chorismate--pyruvate lyase
ubiD; 4-hydroxy-3-polyprenylbenzoate decarboxylase	6989.6316325782	0.241756636375344	0.0349114723906958	6.92484790299975	4.36444181322147e-12	1.12638509640219e-11	ubiD; 4-hydroxy-3-polyprenylbenzoate decarboxylase
ubiF; 2-octaprenyl-3-methyl-6-methoxy-1,4-benzoquinol hydroxylase	391.634511149088	0.953824876783623	0.199252395468575	4.78701836703415	1.69277347655408e-06	3.22330934218603e-06	ubiF; 2-octaprenyl-3-methyl-6-methoxy-1,4-benzoquinol hydroxylase
ubiH; 2-octaprenyl-6-methoxyphenol hydroxylase	5411.89294502297	0.320466184471153	0.036917817659208	8.68052893671582	3.93932484220028e-18	1.303888700366e-17	ubiH; 2-octaprenyl-6-methoxyphenol hydroxylase
ubiX, bsdB, PAD1; flavin prenyltransferase	8045.72704084433	0.166505265032751	0.0279845658759122	5.94989630252121	2.68312425466204e-09	6.02492980182989e-09	ubiX, bsdB, PAD1; flavin prenyltransferase
ureE; urease accessory protein	3496.38583392058	0.205314009772925	0.0481975797584894	4.25984065593587	2.0457269178394e-05	3.59230909288659e-05	ureE; urease accessory protein
ureF; urease accessory protein	5745.21723573933	0.576449515733252	0.0325499749351502	17.7096761789132	3.5309797773041e-70	4.55937048391925e-69	ureF; urease accessory protein
ureG; urease accessory protein	5684.06506716531	0.573397552506431	0.0327571845244223	17.5044821718097	1.32425829090185e-68	1.61567623332542e-67	ureG; urease accessory protein
ureD, ureH; urease accessory protein	5606.8358504325	0.586123327099208	0.033900458010892	17.289540067892	5.64004780423622e-67	6.61771146632547e-66	ureD, ureH; urease accessory protein
ureJ; urease accessory protein	2354.2680024827	0.481841499266066	0.0646351153658285	7.45479444940865	9.00080453362287e-14	2.48818215542586e-13	ureJ; urease accessory protein
virB10, lvhB10; type IV secretion system protein VirB10	2560.46916214484	-0.370272903637198	0.0569325492145096	-6.5037120021113	7.83618544611412e-11	1.91095468164038e-10	virB10, lvhB10; type IV secretion system protein VirB10
virB11, lvhB11; type IV secretion system protein VirB11	1879.66694097113	-0.416077683885808	0.0625088022776128	-6.65630549179191	2.80796312753893e-11	6.9997003245002e-11	virB11, lvhB11; type IV secretion system protein VirB11
virB2, lvhB2; type IV secretion system protein VirB2	1545.5655654993	-0.390594409451506	0.0572934185620629	-6.81743940673388	9.26774721257828e-12	2.35822874617091e-11	virB2, lvhB2; type IV secretion system protein VirB2
virB3, lvhB3; type IV secretion system protein VirB3	1617.98958111915	-0.464181690829128	0.0597174436128862	-7.77296653617913	7.66690013895038e-15	2.21875021456657e-14	virB3, lvhB3; type IV secretion system protein VirB3
virB5, lvhB5; type IV secretion system protein VirB5	1708.23222632666	-0.629591288700391	0.0605404981296164	-10.3995062503854	2.49221198575526e-25	1.05222325863869e-24	virB5, lvhB5; type IV secretion system protein VirB5
virB6, lvhB6; type IV secretion system protein VirB6	563.852213376506	-0.493200801564352	0.121222895899063	-4.06854495519574	4.7307634503524e-05	8.14918754788272e-05	virB6, lvhB6; type IV secretion system protein VirB6
virB8, lvhB8; type IV secretion system protein VirB8	219.903227675327	-0.523596121915395	0.127875655593712	-4.09457233657493	4.22948352590677e-05	7.30480094433246e-05	virB8, lvhB8; type IV secretion system protein VirB8
virB9, lvhB9; type IV secretion system protein VirB9	2023.98901877352	-0.513632131058386	0.0575881410939659	-8.91906078753782	4.70259212694474e-19	1.61072878226005e-18	virB9, lvhB9; type IV secretion system protein VirB9
azr; azobenzene reductase	410.313609135907	2.18985513559107	0.139788894211789	15.6654442968359	2.60602165917867e-55	2.38645684582488e-54	azr; azobenzene reductase
wcaI; colanic acid biosynthesis glycosyl transferase WcaI	753.690447209474	0.625636587062669	0.0820227281153257	7.62760031808514	2.39163686277615e-14	6.78325770229179e-14	wcaI; colanic acid biosynthesis glycosyl transferase WcaI
yajC; preprotein translocase subunit YajC	11636.6434936996	0.148559829988492	0.0184050492061571	8.07168882432512	6.93323934421703e-16	2.11555411165749e-15	yajC; preprotein translocase subunit YajC
rumB; 23S rRNA (uracil747-C5)-methyltransferase	83.4034925854312	-2.66207362689074	0.138041036935102	-19.284653940569	7.22720115121643e-83	1.20206913510942e-81	rumB; 23S rRNA (uracil747-C5)-methyltransferase
yfiF, trmG; RNA methyltransferase, TrmH family	454.350348580064	1.54522168016752	0.100486739096271	15.3773691341215	2.32192309593019e-53	2.06084503352391e-52	yfiF, trmG; RNA methyltransferase, TrmH family
rumA; 23S rRNA (uracil1939-C5)-methyltransferase	11204.2574635893	0.249141463508238	0.0237353621482859	10.4966362826796	8.95131769996214e-26	3.82591996328318e-25	rumA; 23S rRNA (uracil1939-C5)-methyltransferase
trmL, cspR; tRNA (cytidine/uridine-2-O-)-methyltransferase	8280.78419166477	0.262959580895557	0.0213790571203018	12.299868016436	9.07222566297297e-35	4.93031526991171e-34	trmL, cspR; tRNA (cytidine/uridine-2-O-)-methyltransferase
rlmB; 23S rRNA (guanosine2251-2-O)-methyltransferase	11222.8814997422	0.101053433063872	0.0205283388595427	4.9226307961541	8.5388456337821e-07	1.66289374637844e-06	rlmB; 23S rRNA (guanosine2251-2-O)-methyltransferase
yscD, sctD, ssaD; type III secretion protein D	642.226727778735	-0.998066934893081	0.156184363846467	-6.3903127708367	1.65546790073735e-10	3.96903784687767e-10	yscD, sctD, ssaD; type III secretion protein D
yscJ, sctJ, hrcJ, ssaJ; type III secretion protein J	838.402301785372	-0.763882290716643	0.122872832011872	-6.21685264520344	5.07225674303624e-10	1.18021815046056e-09	yscJ, sctJ, hrcJ, ssaJ; type III secretion protein J
yscL, sctL; type III secretion protein L	862.93464021511	-0.758622813289304	0.0938097166743736	-8.08682554625539	6.12398842034015e-16	1.87508899864912e-15	yscL, sctL; type III secretion protein L
yscN, sctN, hrcN, ssaN; ATP synthase in type III secretion protein N	969.491042815537	-0.783646455380542	0.101877841145089	-7.69202062560903	1.44829262882608e-14	4.14310498163641e-14	yscN, sctN, hrcN, ssaN; ATP synthase in type III secretion protein N
yscQ, sctQ, hrcQ, ssaQ, spaO; type III secretion protein Q	701.120571854265	-1.04616426064833	0.13643109514573	-7.66807786400062	1.74592894907332e-14	4.97667833175926e-14	yscQ, sctQ, hrcQ, ssaQ, spaO; type III secretion protein Q
yscR, sctR, hrcR, ssaR; type III secretion protein R	856.378842773835	-0.716044937671602	0.117907703109938	-6.0729275423503	1.25599136809969e-09	2.85573151531115e-09	yscR, sctR, hrcR, ssaR; type III secretion protein R
yscS, sctS, hrcS, ssaS; type III secretion protein S	795.957449297261	-0.71807225382299	0.129369967116067	-5.55053286191805	2.8480016750969e-08	5.98839518223726e-08	yscS, sctS, hrcS, ssaS; type III secretion protein S
yscT, sctT, hrcT, ssaT; type III secretion protein T	822.953376079317	-0.735232732913928	0.124593261243975	-5.90106339278028	3.611660904481e-09	8.04195148854113e-09	yscT, sctT, hrcT, ssaT; type III secretion protein T
yscU, sctU, hrcU, ssaU; type III secretion protein U	824.038640342556	-0.738299735963509	0.124506227373766	-5.92982175700453	3.03263699445591e-09	6.79252711128204e-09	yscU, sctU, hrcU, ssaU; type III secretion protein U
yscV, sctV, hrcV, ssaV, invA; type III secretion protein V	857.752003771189	-0.717442825711907	0.117700595076663	-6.09549021604017	1.09102585774088e-09	2.4877512903897e-09	yscV, sctV, hrcV, ssaV, invA; type III secretion protein V
ETF1, ERF1; peptide chain release factor subunit 1	747.682163750756	0.590443892885358	0.172512275102687	3.42261959349792	0.000620208078420856	0.000995005590168941	ETF1, ERF1; peptide chain release factor subunit 1
kdsC; 3-deoxy-D-manno-octulosonate 8-phosphate phosphatase (KDO 8-P phosphatase)	4654.13478582712	-0.481854859363012	0.0407561585923476	-11.822872321767	2.97341236295452e-32	1.50598704994651e-31	kdsC; 3-deoxy-D-manno-octulosonate 8-phosphate phosphatase (KDO 8-P phosphatase)
gmhC, hldE, waaE, rfaE; D-beta-D-heptose 7-phosphate kinase / D-beta-D-heptose 1-phosphate adenosyltransferase	5684.44778387855	-0.161042006785302	0.035796065243604	-4.49887454638821	6.83141541997715e-06	1.24090028843953e-05	gmhC, hldE, waaE, rfaE; D-beta-D-heptose 7-phosphate kinase / D-beta-D-heptose 1-phosphate adenosyltransferase
gmhB; D-glycero-D-manno-heptose 1,7-bisphosphate phosphatase	7224.08505716942	-0.248158799143834	0.030223116921475	-8.21089366092168	2.19548260638198e-16	6.84059832813658e-16	gmhB; D-glycero-D-manno-heptose 1,7-bisphosphate phosphatase
waaO, rfaI; UDP-glucose:(glucosyl)LPS alpha-1,3-glucosyltransferase	8.59128146946355	-2.10982503665413	0.450112490594375	-4.68732834733846	2.76794688284358e-06	5.16445733386763e-06	waaO, rfaI; UDP-glucose:(glucosyl)LPS alpha-1,3-glucosyltransferase
TC.CIC; chloride channel protein, CIC family	5641.34038580615	0.436816534827085	0.0347909044136991	12.5554808703129	3.70920951397065e-36	2.08548145362062e-35	TC.CIC; chloride channel protein, CIC family
mscL; large conductance mechanosensitive channel	11285.9553416688	0.176435343713105	0.0198220504848113	8.90096329077049	5.53640688469354e-19	1.89307097211817e-18	mscL; large conductance mechanosensitive channel
corA; magnesium transporter	17853.9600627874	0.0998829752670656	0.0203329035344501	4.9123813083475	8.99768519718402e-07	1.74755138873635e-06	corA; magnesium transporter
TC.GBP; general bacterial porin, GBP family	235.635499478648	1.28416317887468	0.233680774139682	5.49537369346046	3.89883913625235e-08	8.15063012293951e-08	TC.GBP; general bacterial porin, GBP family
TC.OMF; outer membrane factor, OMF family	5.12014542127173	-1.94384426867369	0.30959292058859	-6.27871033025593	3.41392961016021e-10	8.06367542370186e-10	TC.OMF; outer membrane factor, OMF family
nupG; MFS transporter, NHS family, nucleoside permease	6.82202261432626	-2.11035800064243	0.339493146230357	-6.21620207675854	5.09332031831474e-10	1.18477322557704e-09	nupG; MFS transporter, NHS family, nucleoside permease
nanT; MFS transporter, SHS family, sialic acid transporter	4.73786034072441	-1.99183066121611	0.310094782199317	-6.42329628086372	1.33354574415081e-10	3.2175526782706e-10	nanT; MFS transporter, SHS family, sialic acid transporter
MFS.SET; MFS transporter, SET family, sugar efflux transporter	276.619417216582	1.14538399609749	0.175913962761545	6.51104652590925	7.46290224316208e-11	1.82159749299241e-10	MFS.SET; MFS transporter, SET family, sugar efflux transporter
TC.GPH; glycoside/pentoside/hexuronide:cation symporter, GPH family	1904.21353754126	0.632239449145579	0.142000763746096	4.4523665399156	8.49290275442415e-06	1.53222274104387e-05	TC.GPH; glycoside/pentoside/hexuronide:cation symporter, GPH family
TC.APA; basic amino acid/polyamine antiporter, APA family	18227.6626559968	-0.26517758567663	0.0197943676314389	-13.3966182003943	6.32815761793628e-41	4.0625650074213e-40	TC.APA; basic amino acid/polyamine antiporter, APA family
TC.HAE1; hydrophobic/amphiphilic exporter-1 (mainly G- bacteria), HAE1 family	19054.3265091562	-0.0943118570461075	0.0256893117533692	-3.67124888169643	0.000241368157151745	0.000397474185206274	TC.HAE1; hydrophobic/amphiphilic exporter-1 (mainly G- bacteria), HAE1 family
emrE, qac, mmr, smr; small multidrug resistance pump	3654.45561418935	0.176662506572277	0.0391031618459044	4.51785733512955	6.24685489391513e-06	1.13913236300805e-05	emrE, qac, mmr, smr; small multidrug resistance pump
TC.GNTP; gluconate:H+ symporter, GntP family	3134.72365244677	0.621224121130468	0.0443965975438288	13.9926065396608	1.72954948512674e-44	1.20553987296629e-43	TC.GNTP; gluconate:H+ symporter, GntP family
TC.CITMHS; citrate-Mg2+:H+ or citrate-Ca2+:H+ symporter, CitMHS family	1191.80590389079	0.76572516363523	0.145840596846251	5.25042532870651	1.51748410704547e-07	3.08020277218632e-07	TC.CITMHS; citrate-Mg2+:H+ or citrate-Ca2+:H+ symporter, CitMHS family
TC.AAA; ATP:ADP antiporter, AAA family	1151.0645615884	0.290950700120893	0.0715552522624797	4.06609844730369	4.78067471568813e-05	8.22804827390091e-05	TC.AAA; ATP:ADP antiporter, AAA family
TC.PIT; inorganic phosphate transporter, PiT family	12232.9833527031	0.0961224661366784	0.0178574296079372	5.38277166686713	7.33475564914934e-08	1.51427826527009e-07	TC.PIT; inorganic phosphate transporter, PiT family
TC.NSS; neurotransmitter:Na+ symporter, NSS family	1955.49465253801	0.773483199644263	0.0829235747598183	9.32766347669643	1.08230427800009e-20	3.93013590830755e-20	TC.NSS; neurotransmitter:Na+ symporter, NSS family
TC.DAACS; dicarboxylate/amino acid:cation (Na+ or H+) symporter, DAACS family	927.85201194507	-0.280873133383297	0.0720379987137261	-3.89895802768573	9.66075172610048e-05	0.000162721372096919	TC.DAACS; dicarboxylate/amino acid:cation (Na+ or H+) symporter, DAACS family
TC.AGCS; alanine or glycine:cation symporter, AGCS family	2753.66074244968	0.429958964370114	0.057229474550882	7.51289379719612	5.78344454763382e-14	1.61502638314051e-13	TC.AGCS; alanine or glycine:cation symporter, AGCS family
TC.LIVCS; branched-chain amino acid:cation transporter, LIVCS family	880.134798565318	0.501116465622091	0.117178168373743	4.27653437988351	1.89825253013613e-05	3.34144452222593e-05	TC.LIVCS; branched-chain amino acid:cation transporter, LIVCS family
nhaA; Na+:H+ antiporter, NhaA family	3527.09575006745	0.484664742469811	0.034676858401179	13.9766047103428	2.16576374104685e-44	1.50564046465273e-43	nhaA; Na+:H+ antiporter, NhaA family
nhaB; Na+:H+ antiporter, NhaB family	6.22406095809113	-1.82691647603757	0.300923312200151	-6.07103671257759	1.27087128009972e-09	2.88709195567565e-09	nhaB; Na+:H+ antiporter, NhaB family
nhaC; Na+:H+ antiporter, NhaC family	346.748185038733	-0.763034822060854	0.110653314409779	-6.8957249598067	5.35907930853361e-12	1.37906281818757e-11	nhaC; Na+:H+ antiporter, NhaC family
TC.CPA1; monovalent cation:H+ antiporter, CPA1 family	8684.14148677998	0.504914864626642	0.0352548214040328	14.3218670388409	1.59772445265645e-46	1.16459933342305e-45	TC.CPA1; monovalent cation:H+ antiporter, CPA1 family
TC.CNT; concentrative nucleoside transporter, CNT family	2435.07453614741	-0.438702227313715	0.0436817233367419	-10.0431529207711	9.84752079901739e-24	3.92275991028858e-23	TC.CNT; concentrative nucleoside transporter, CNT family
TC.DASS; divalent anion:Na+ symporter, DASS family	198.869502028207	-2.01359776809821	0.0876464774570052	-22.9740866549483	8.46621099825205e-117	2.87022566055635e-115	TC.DASS; divalent anion:Na+ symporter, DASS family
amt, AMT, MEP; ammonium transporter, Amt family	18508.3956922868	0.125325165871196	0.0183006320336401	6.84813320331364	7.48198845218636e-12	1.91054493585156e-11	amt, AMT, MEP; ammonium transporter, Amt family
TC.SULP; sulfate permease, SulP family	10469.0395492948	0.265892281101731	0.0211597740965404	12.5659319371091	3.25022487651717e-36	1.83129714223566e-35	TC.SULP; sulfate permease, SulP family
mntH; manganese transport protein	6138.47877578192	0.424565999782717	0.0425119577188229	9.98697831303905	1.73799021570356e-23	6.85134490277599e-23	mntH; manganese transport protein
yjbB; phosphate:Na+ symporter	3829.50168463464	1.03002174519177	0.0416004419757281	24.7598750463453	2.42696391735984e-135	1.30646091416256e-133	yjbB; phosphate:Na+ symporter
ACR3, arsB; arsenite transporter	6388.95572822566	0.257736195736492	0.0289471109198056	8.90369323731538	5.40186070532263e-19	1.84865224395642e-18	ACR3, arsB; arsenite transporter
TC.DCUC, dcuC, dcuD; C4-dicarboxylate transporter, DcuC family	405.223911711767	-0.897013813650748	0.103879549416161	-8.63513385158361	5.86583127203489e-18	1.92872793001659e-17	TC.DCUC, dcuC, dcuD; C4-dicarboxylate transporter, DcuC family
TC.MATE, SLC47A, norM, mdtK, dinF; multidrug resistance protein, MATE family	9367.00056205213	0.29724948714005	0.0295207132132795	10.0691837962213	7.56028694456211e-24	3.02829593199227e-23	TC.MATE, SLC47A, norM, mdtK, dinF; multidrug resistance protein, MATE family
gatE; glutamyl-tRNA(Gln) amidotransferase subunit E	709.921325052997	0.703104629746906	0.176209830000155	3.99015554209596	6.60299793472275e-05	0.000112406163559693	gatE; glutamyl-tRNA(Gln) amidotransferase subunit E
fruA; fructan beta-fructosidase	1151.9209311756	-0.629213499452863	0.0611660267158277	-10.2869768274493	8.06694450811485e-25	3.33347234938543e-24	fruA; fructan beta-fructosidase
choD; cholesterol oxidase	3919.31364017959	0.507981172985609	0.0640566485003674	7.93018655952154	2.18816918050428e-15	6.49037373830143e-15	choD; cholesterol oxidase
iolE; inosose dehydratase	3405.93030368014	0.447867641612115	0.0448047723832837	9.99598073573097	1.5870835287952e-23	6.26886191071459e-23	iolE; inosose dehydratase
iolD; 3D-(3,5/4)-trihydroxycyclohexane-1,2-dione acylhydrolase (decyclizing)	2894.11712237304	0.680384066807596	0.0449513668178224	15.1360039743627	9.37391429286509e-52	7.92802284195925e-51	iolD; 3D-(3,5/4)-trihydroxycyclohexane-1,2-dione acylhydrolase (decyclizing)
iolB; 5-deoxy-glucuronate isomerase	2900.29250547675	0.748428866739576	0.0452665913892941	16.5338021655544	2.09501385800716e-61	2.22546338756574e-60	iolB; 5-deoxy-glucuronate isomerase
iolC; 5-dehydro-2-deoxygluconokinase	2794.08457725401	0.872039004247735	0.047990521055792	18.1710676413356	8.74794916465798e-74	1.24012297143826e-72	iolC; 5-dehydro-2-deoxygluconokinase
iolJ; 6-phospho-5-dehydro-2-deoxy-D-gluconate aldolase	27.8633512902918	-2.61930839326196	0.15050417449782	-17.4035597484367	7.75315196742787e-68	9.28862582323276e-67	iolJ; 6-phospho-5-dehydro-2-deoxy-D-gluconate aldolase
dapdh; diaminopimelate dehydrogenase	476.292644966231	3.29246187331869	0.15062050686276	21.8593201012042	6.33811575313741e-106	1.76558630088272e-104	dapdh; diaminopimelate dehydrogenase
pabBC; para-aminobenzoate synthetase / 4-amino-4-deoxychorismate lyase	1309.47022496721	-0.815706801847167	0.0960154680791504	-8.49557699572676	1.96952041507756e-17	6.33219093903264e-17	pabBC; para-aminobenzoate synthetase / 4-amino-4-deoxychorismate lyase
puo; putrescine oxidase	65.5407796433472	-1.40244034660188	0.168993170512648	-8.298798953517	1.05169168718684e-16	3.31572127891473e-16	puo; putrescine oxidase
dnaB; replication initiation and membrane attachment protein	1179.73646365152	2.12204216704799	0.104471873915542	20.312090589698	1.0053286380529e-91	2.04322787228761e-90	dnaB; replication initiation and membrane attachment protein
butA, budC; meso-butanediol dehydrogenase / (S,S)-butanediol dehydrogenase / diacetyl reductase	812.765015347645	-0.425702606117863	0.0658158573821621	-6.4680857022952	9.92522054349965e-11	2.40713035220888e-10	butA, budC; meso-butanediol dehydrogenase / (S,S)-butanediol dehydrogenase / diacetyl reductase
dltA; D-alanine--poly(phosphoribitol) ligase subunit 1	242.851646094896	1.22278069472982	0.160401051210356	7.62327107897952	2.47326724966463e-14	7.01228476088189e-14	dltA; D-alanine--poly(phosphoribitol) ligase subunit 1
E1.14.13.7; phenol 2-monooxygenase	374.60380173725	-1.03016036447651	0.0929546011520913	-11.0824031485109	1.52717610333704e-28	7.00461255917455e-28	E1.14.13.7; phenol 2-monooxygenase
catA; catechol 1,2-dioxygenase	1314.95329377912	-0.300565845282322	0.0841303446256817	-3.57262111096322	0.000353425940036235	0.000575699133974379	catA; catechol 1,2-dioxygenase
atzB; hydroxydechloroatrazine ethylaminohydrolase	18.0184472150372	-2.56164488290324	0.234626588956575	-10.9179649855343	9.45914393906419e-28	4.27944348452722e-27	atzB; hydroxydechloroatrazine ethylaminohydrolase
PRDX2_4, ahpC; peroxiredoxin (alkyl hydroperoxide reductase subunit C)	9378.28380567204	0.468014415866256	0.0273976068805343	17.0823100684307	2.0100097217689e-65	2.29095099475434e-64	PRDX2_4, ahpC; peroxiredoxin (alkyl hydroperoxide reductase subunit C)
ahpF; alkyl hydroperoxide reductase subunit F	2049.38636129445	0.938772674749458	0.113022331566964	8.30608130034243	9.89144743016154e-17	3.12099650202364e-16	ahpF; alkyl hydroperoxide reductase subunit F
hdrA2; heterodisulfide reductase subunit A2	232.934471039275	-2.17493184050424	0.125044583618114	-17.3932510915185	9.2816776601311e-68	1.10699290296803e-66	hdrA2; heterodisulfide reductase subunit A2
hdrB2; heterodisulfide reductase subunit B2	90.5649574868661	-2.64941727821472	0.206965894324012	-12.8012264381443	1.61382156569802e-37	9.39175778956618e-37	hdrB2; heterodisulfide reductase subunit B2
hdrC2; heterodisulfide reductase subunit C2	83.2623915235293	-2.65178359725571	0.188361993859055	-14.0781244821604	5.17654461055669e-45	3.65616408797032e-44	hdrC2; heterodisulfide reductase subunit C2
pcpB; pentachlorophenol monooxygenase	109.277936153523	-0.578919103787998	0.149340788533462	-3.87649689996302	0.000105971159483368	0.000177966321164417	pcpB; pentachlorophenol monooxygenase
ACMSD; aminocarboxymuconate-semialdehyde decarboxylase	1895.19158460895	-0.265331888895054	0.0396965143655763	-6.68400974583154	2.32491333949403e-11	5.81374280469207e-11	ACMSD; aminocarboxymuconate-semialdehyde decarboxylase
cobI-cbiL; precorrin-2/cobalt-factor-2 C20-methyltransferase	3697.54412222397	0.394484075675326	0.0403766982795101	9.77009246631527	1.51313908276647e-22	5.77631963219957e-22	cobI-cbiL; precorrin-2/cobalt-factor-2 C20-methyltransferase
gfa; S-(hydroxymethyl)glutathione synthase	378.910484877609	-0.496979583781869	0.0847740148084671	-5.86240471098027	4.56211423971862e-09	1.0121516053422e-08	gfa; S-(hydroxymethyl)glutathione synthase
chlH, bchH; magnesium chelatase subunit H	122.006646963632	1.23050611827646	0.123651195528146	9.95142920390414	2.48587127268675e-23	9.73694023082367e-23	chlH, bchH; magnesium chelatase subunit H
chlD, bchD; magnesium chelatase subunit D	1624.8385099447	-0.333142736195123	0.0521503936237121	-6.38811546848321	1.67942511403285e-10	4.02526470622736e-10	chlD, bchD; magnesium chelatase subunit D
mcp; methyl-accepting chemotaxis protein	41071.3876902327	0.470318937740152	0.03662384377777	12.8418781107194	9.55284897333339e-38	5.62094148970067e-37	mcp; methyl-accepting chemotaxis protein
cheW; purine-binding chemotaxis protein CheW	14037.9782002423	-0.247441472970727	0.0315429270289247	-7.84459453442047	4.34354590934818e-15	1.27177619477313e-14	cheW; purine-binding chemotaxis protein CheW
cheX; chemotaxis protein CheX	1293.00776110669	0.915686945449607	0.0675986612445678	13.5459331381831	8.37429090045241e-42	5.48667562532108e-41	cheX; chemotaxis protein CheX
cheD; chemotaxis protein CheD	3730.37277060198	-0.277581731895645	0.0466319402366929	-5.95260953086457	2.63900401623034e-09	5.9275288969008e-09	cheD; chemotaxis protein CheD
cheB; two-component system, chemotaxis family, protein-glutamate methylesterase/glutaminase	13661.8797119498	-0.240680579647442	0.0240618666131944	-10.002573096946	1.48487785581967e-23	5.87973254339726e-23	cheB; two-component system, chemotaxis family, protein-glutamate methylesterase/glutaminase
cheY; two-component system, chemotaxis family, chemotaxis protein CheY	18459.8589066516	-0.108209969248353	0.0281232626161123	-3.84770325994672	0.00011923034546603	0.000199560538304173	cheY; two-component system, chemotaxis family, chemotaxis protein CheY
cheZ; chemotaxis protein CheZ	3049.0736631301	0.361548674657036	0.0597503108963822	6.05099235858415	1.43956277301546e-09	3.25823767403811e-09	cheZ; chemotaxis protein CheZ
cheV; two-component system, chemotaxis family, chemotaxis protein CheV	1163.29644430686	-0.568347864254171	0.118386991317587	-4.80076280281093	1.58062397465942e-06	3.01552471410718e-06	cheV; two-component system, chemotaxis family, chemotaxis protein CheV
tatD; TatD DNase family protein	17066.6755787612	0.15092596379372	0.0189495672637627	7.96461268444564	1.65742085823284e-15	4.94371844909811e-15	tatD; TatD DNase family protein
tatE; sec-independent protein translocase protein TatE	5.30383679204117	-2.23282523484574	0.382954540431916	-5.83052294490999	5.52539402765838e-09	1.19980414876954e-08	tatE; sec-independent protein translocase protein TatE
E3.6.1.22, NUDT12, nudC; NAD+ diphosphatase	4650.62773865656	0.324773068926462	0.0374940228990573	8.66199580132619	4.6357543356898e-18	1.53058660557151e-17	E3.6.1.22, NUDT12, nudC; NAD+ diphosphatase
hsdM; type I restriction enzyme M protein	9270.6460787416	0.151095071063183	0.0243998049940074	6.19247043573881	5.92284616527147e-10	1.37372097230619e-09	hsdM; type I restriction enzyme M protein
ugtP; processive 1,2-diacylglycerol beta-glucosyltransferase	2727.92071040198	0.8188480323701	0.0617523084711515	13.2602011591621	3.93837926580009e-40	2.46287814840104e-39	ugtP; processive 1,2-diacylglycerol beta-glucosyltransferase
phnW; 2-aminoethylphosphonate-pyruvate transaminase	623.081892941292	0.798951734494663	0.138383760636424	5.77345008417389	7.76646210982553e-09	1.67502446207309e-08	phnW; 2-aminoethylphosphonate-pyruvate transaminase
glmM; phosphoglucosamine mutase	10483.3510047716	0.138878482699752	0.0206632050085573	6.72105235573271	1.80416747968861e-11	4.54435735399277e-11	glmM; phosphoglucosamine mutase
psmA, prcA; proteasome alpha subunit	3018.33022096992	0.364151246903099	0.0740708767437781	4.91625403817955	8.82159095654673e-07	1.71418573538556e-06	psmA, prcA; proteasome alpha subunit
psmB, prcB; proteasome beta subunit	3904.94343464715	0.613924090604086	0.0812801529607497	7.55318571928071	4.2473865138179e-14	1.19193125592065e-13	psmB, prcB; proteasome beta subunit
fruR1, fruR; LacI family transcriptional regulator, fructose operon transcriptional repressor	187.995405059658	-1.16019123289216	0.182941837603657	-6.34185841844289	2.27009895361271e-10	5.40683957053286e-10	fruR1, fruR; LacI family transcriptional regulator, fructose operon transcriptional repressor
fruR2, fruR; DeoR family transcriptional regulator, fructose operon transcriptional repressor	3207.450182264	1.32597116642518	0.0547096782215439	24.2365009177303	9.17724784567441e-130	4.061951865916e-128	fruR2, fruR; DeoR family transcriptional regulator, fructose operon transcriptional repressor
trmB, METTL1; tRNA (guanine-N7-)-methyltransferase	10657.2720552441	0.291568638311082	0.0192155003561694	15.1736167628583	5.28808052765662e-52	4.52040102616313e-51	trmB, METTL1; tRNA (guanine-N7-)-methyltransferase
mscS; small conductance mechanosensitive channel	6380.39033073353	0.394563424026259	0.0261799055513389	15.0712317602719	2.50400678342285e-51	2.10215195400736e-50	mscS; small conductance mechanosensitive channel
nepI; MFS transporter, DHA1 family, purine ribonucleoside efflux pump	176.657285861881	-1.0741084697266	0.169804110059212	-6.32557403558758	2.52292903652877e-10	6.00005242806708e-10	nepI; MFS transporter, DHA1 family, purine ribonucleoside efflux pump
emrB; MFS transporter, DHA2 family, multidrug resistance protein	11148.2562300441	0.500542540403508	0.0572697161802279	8.74009116490642	2.32922392792566e-18	7.76115727050763e-18	emrB; MFS transporter, DHA2 family, multidrug resistance protein
MFS.CP; MFS transporter, CP family, cyanate transporter	3406.80291425722	0.509630700659372	0.0470795199256667	10.8248916187765	2.62389394887175e-27	1.16654927961279e-26	MFS.CP; MFS transporter, CP family, cyanate transporter
TC.BCT; betaine/carnitine transporter, BCCT family	47.3824481550196	-1.82942157396961	0.17177504966329	-10.6501006843288	1.74176569319956e-26	7.5870132737676e-26	TC.BCT; betaine/carnitine transporter, BCCT family
TC.BASS; bile acid:Na+ symporter, BASS family	4611.19358744016	0.447714321539912	0.0358739282900057	12.4802145424549	9.57283642441527e-36	5.33707402332515e-35	TC.BASS; bile acid:Na+ symporter, BASS family
TC.KEF; monovalent cation:H+ antiporter-2, CPA2 family	12126.8945791819	0.157034709662613	0.0283218788541149	5.54464308217311	2.94554385287052e-08	6.18859384910849e-08	TC.KEF; monovalent cation:H+ antiporter-2, CPA2 family
TC.NCS2; nucleobase:cation symporter-2, NCS2 family	635.478151688447	-1.14479782310738	0.154701050183032	-7.4000649753375	1.36117878325003e-13	3.7367453118894e-13	TC.NCS2; nucleobase:cation symporter-2, NCS2 family
catC; muconolactone D-isomerase	724.630650902622	-0.540784190513649	0.134103719309804	-4.03258159652036	5.51674505423841e-05	9.46219759894886e-05	catC; muconolactone D-isomerase
thyX, thy1; thymidylate synthase (FAD)	2868.49052067896	0.457145576664258	0.0405410680436971	11.2761108358449	1.72191391620247e-29	8.11264823795689e-29	thyX, thy1; thymidylate synthase (FAD)
ftsK, spoIIIE; DNA segregation ATPase FtsK/SpoIIIE, S-DNA-T family	20504.2050711846	0.13564043069226	0.0213529235414688	6.35231191779603	2.12102684106159e-10	5.05934755770588e-10	ftsK, spoIIIE; DNA segregation ATPase FtsK/SpoIIIE, S-DNA-T family
aaeB; p-hydroxybenzoic acid efflux pump subunit AaeB	5.30383679204117	-2.23282523484574	0.382954540431916	-5.83052294490999	5.52539402765838e-09	1.19980414876954e-08	aaeB; p-hydroxybenzoic acid efflux pump subunit AaeB
rnhA, RNASEH1; ribonuclease HI	12597.689538844	-0.196349563287929	0.0217610686629611	-9.02297430006874	1.83050523952731e-19	6.4019469900413e-19	rnhA, RNASEH1; ribonuclease HI
rnhB; ribonuclease HII	13366.2884336171	0.16948165125933	0.0176253453689704	9.61579178798418	6.85796631556499e-22	2.5687549429293e-21	rnhB; ribonuclease HII
epd; D-erythrose 4-phosphate dehydrogenase	53.4733161148017	-2.72568319712141	0.227505662662996	-11.9807268321007	4.48375247968706e-33	2.33020587121114e-32	epd; D-erythrose 4-phosphate dehydrogenase
pdxB; erythronate-4-phosphate dehydrogenase	43.5578480244113	-1.27362510025331	0.193576842222674	-6.57942905581776	4.72258174480164e-11	1.16593767464626e-10	pdxB; erythronate-4-phosphate dehydrogenase
pdxJ; pyridoxine 5-phosphate synthase	8322.58579304689	-0.102673435004876	0.0287731036864551	-3.56838233802386	0.000359192093796518	0.000584733022328741	pdxJ; pyridoxine 5-phosphate synthase
PTS-Ula-EIIC, ulaA, sgaT; PTS system, ascorbate-specific IIC component	405.322085410312	0.531074591590047	0.111652781898606	4.75648329185677	1.96994535190118e-06	3.7164467484245e-06	PTS-Ula-EIIC, ulaA, sgaT; PTS system, ascorbate-specific IIC component
ulaG; L-ascorbate 6-phosphate lactonase	4.43229458796067	-1.41818486692516	0.327609301145899	-4.32889073040566	1.49862261388959e-05	2.65146044078577e-05	ulaG; L-ascorbate 6-phosphate lactonase
ulaR; DeoR family transcriptional regulator, ulaG and ulaABCDEF operon transcriptional repressor	426.101889683019	-1.08571408430615	0.146106074452368	-7.43099893947329	1.07780576436174e-13	2.97123824383044e-13	ulaR; DeoR family transcriptional regulator, ulaG and ulaABCDEF operon transcriptional repressor
chbG; chitin disaccharide deacetylase	2596.5574728949	1.06035489414462	0.0551504964933923	19.2265702317234	2.21821877631828e-82	3.62886016240816e-81	chbG; chitin disaccharide deacetylase
glvR; RpiR family transcriptional regulator, glv operon transcriptional regulator	30.6198235501877	2.42033816628914	0.197898952856858	12.230171667658	2.14484870992921e-34	1.15694039756303e-33	glvR; RpiR family transcriptional regulator, glv operon transcriptional regulator
yidP; GntR family transcriptional regulator, glv operon transcriptional regulator	3.81292463441114	-1.62737441177638	0.354199376898315	-4.59451517398794	4.33756565596998e-06	7.97171524362465e-06	yidP; GntR family transcriptional regulator, glv operon transcriptional regulator
mtlR; mannitol operon transcriptional antiterminator	1083.42462623827	2.47823902521714	0.1175073131176	21.0900833272984	9.80886713999597e-99	2.29844836777494e-97	mtlR; mannitol operon transcriptional antiterminator
scrR; LacI family transcriptional regulator, sucrose operon repressor	800.610690998683	0.956830970418758	0.112165830446184	8.53050315423676	1.45712559925536e-17	4.70568287363902e-17	scrR; LacI family transcriptional regulator, sucrose operon repressor
treR; LacI family transcriptional regulator, trehalose operon repressor	3.88364178892365	-1.72090004024435	0.357999439509677	-4.80699087853693	1.53218978564185e-06	2.92522310620864e-06	treR; LacI family transcriptional regulator, trehalose operon repressor
treR2, treR; GntR family transcriptional regulator, trehalose operon transcriptional repressor	665.387388237117	1.17927050152742	0.115782242477516	10.1852449589273	2.30777935029311e-24	9.39983542115808e-24	treR2, treR; GntR family transcriptional regulator, trehalose operon transcriptional repressor
ascG; LacI family transcriptional regulator, asc operon repressor	4.72350330498255	-1.15459959873516	0.332248597381748	-3.47510751838793	0.000510648634474111	0.000823383458987096	ascG; LacI family transcriptional regulator, asc operon repressor
licT, bglG; beta-glucoside operon transcriptional antiterminator	245.879735386931	-1.15730284130143	0.141667520138368	-8.16914731175557	3.10576736501173e-16	9.62039214504218e-16	licT, bglG; beta-glucoside operon transcriptional antiterminator
yydK; GntR family transcriptional regulator, transcriptional regulator of bglA	81.4836561904663	-5.81874602816524	0.218773155739535	-26.5971664050633	7.3202130555279e-156	5.40001272346211e-154	yydK; GntR family transcriptional regulator, transcriptional regulator of bglA
licR; lichenan operon transcriptional antiterminator	238.290367320743	-1.62184742847397	0.130541323792939	-12.424015486824	1.93595038183978e-35	1.0718357673466e-34	licR; lichenan operon transcriptional antiterminator
ydhQ; GntR family transcriptional regulator	34.2104701284511	-3.69880803675763	0.160865625440122	-22.9931536127612	5.45770772981441e-117	1.85818621724066e-115	ydhQ; GntR family transcriptional regulator
gidA, mnmG, MTO1; tRNA uridine 5-carboxymethylaminomethyl modification enzyme	10554.7684055044	0.217854034959916	0.0214433813741448	10.159500088106	3.00613834733134e-24	1.21820469039618e-23	gidA, mnmG, MTO1; tRNA uridine 5-carboxymethylaminomethyl modification enzyme
parB, spo0J; chromosome partitioning protein, ParB family	26778.1077771218	0.176947898506296	0.0225591698388361	7.84372385023127	4.37378375433011e-15	1.28015926417149e-14	parB, spo0J; chromosome partitioning protein, ParB family
trkH, trkG, ktrB; trk system potassium uptake protein	5167.02602371566	0.686374554274428	0.0367359174659077	18.6840183020176	6.6796332541327e-78	1.01172315847291e-76	trkH, trkG, ktrB; trk system potassium uptake protein
rsmB, sun; 16S rRNA (cytosine967-C5)-methyltransferase	15333.200202144	0.0678015656141587	0.0193858876071078	3.49747027261725	0.000469693056395611	0.000759343461912304	rsmB, sun; 16S rRNA (cytosine967-C5)-methyltransferase
umuD; DNA polymerase V	492.116965741058	-0.995076919745541	0.0878069103073577	-11.3325581809267	9.05216233008793e-30	4.29788899188382e-29	umuD; DNA polymerase V
flhE; flagellar protein FlhE	19.2263838665173	-3.10093265906832	0.376329899883915	-8.23993166640453	1.72309038632195e-16	5.38558693912396e-16	flhE; flagellar protein FlhE
coxS; aerobic carbon-monoxide dehydrogenase small subunit	11403.1039312552	0.309806560416815	0.0444684022564181	6.96689210083102	3.24018980166248e-12	8.4141434647474e-12	coxS; aerobic carbon-monoxide dehydrogenase small subunit
coxM, cutM; aerobic carbon-monoxide dehydrogenase medium subunit	9674.60512651393	0.350035953177047	0.0446572924058554	7.83827084714053	4.56792903477411e-15	1.33600185829829e-14	coxM, cutM; aerobic carbon-monoxide dehydrogenase medium subunit
coxL, cutL; aerobic carbon-monoxide dehydrogenase large subunit	11051.0522986654	0.347567299574996	0.046869588339238	7.41562518235352	1.21052403577474e-13	3.33019509427395e-13	coxL, cutL; aerobic carbon-monoxide dehydrogenase large subunit
fixA, etfB; electron transfer flavoprotein beta subunit	13982.6242007992	0.11027432388974	0.0224657573683593	4.9085513602604	9.17516021655975e-07	1.78070412716824e-06	fixA, etfB; electron transfer flavoprotein beta subunit
fixB, etfA; electron transfer flavoprotein alpha subunit	14868.9979548444	0.137349113951704	0.0226183465438087	6.0724648322846	1.2596168988214e-09	2.86315772693584e-09	fixB, etfA; electron transfer flavoprotein alpha subunit
bioY; biotin transport system substrate-specific component	5765.51092534266	0.273011490872779	0.0396080043697026	6.89283631471254	5.4690793513527e-12	1.40691492386913e-11	bioY; biotin transport system substrate-specific component
ispH, lytB; 4-hydroxy-3-methylbut-2-en-1-yl diphosphate reductase	14280.3205263798	0.125007183704159	0.01862446311845	6.71198857701959	1.91989728173822e-11	4.82670294844065e-11	ispH, lytB; 4-hydroxy-3-methylbut-2-en-1-yl diphosphate reductase
zipA; cell division protein ZipA	511.155098994678	0.923997513706178	0.162639324486857	5.6812675324463	1.33700148907655e-08	2.84962302393602e-08	zipA; cell division protein ZipA
hupB; DNA-binding protein HU-beta	16901.1628140104	0.232286484359313	0.0233241055647954	9.95907361652137	2.30197638413247e-23	9.03440682383416e-23	hupB; DNA-binding protein HU-beta
torC; trimethylamine-N-oxide reductase (cytochrome c), cytochrome c-type subunit TorC	21.4040460147102	-3.7795723726545	0.222452307789768	-16.990483983769	9.65888950565007e-65	1.08383623509175e-63	torC; trimethylamine-N-oxide reductase (cytochrome c), cytochrome c-type subunit TorC
rhaM; L-rhamnose mutarotase	3192.5200576385	0.594247064118953	0.05912289710248	10.0510477876096	9.0895760887799e-24	3.62445709205753e-23	rhaM; L-rhamnose mutarotase
gudP; MFS transporter, ACS family, glucarate transporter	1693.73392912998	-0.292079066407502	0.0670332671092663	-4.35722558370017	1.31721489524168e-05	2.33724968160144e-05	gudP; MFS transporter, ACS family, glucarate transporter
emrA; membrane fusion protein, multidrug efflux system	9797.13063938446	0.263916427910703	0.0509481070907191	5.18010271590205	2.21763753877043e-07	4.45821808513348e-07	emrA; membrane fusion protein, multidrug efflux system
sbcC, rad50; DNA repair protein SbcC/Rad50	4403.56290135539	0.291503838525887	0.0435649892998305	6.69124090722597	2.21286018675112e-11	5.540495634144e-11	sbcC, rad50; DNA repair protein SbcC/Rad50
sbcD, mre11; DNA repair protein SbcD/Mre11	3184.69195426294	0.381771431641283	0.0443805802139206	8.60221812786339	7.81900074899705e-18	2.55512629069973e-17	sbcD, mre11; DNA repair protein SbcD/Mre11
ruvB; holliday junction DNA helicase RuvB	14785.5642056062	0.0951290044288986	0.0208229396860721	4.56847140043956	4.91294089829534e-06	9.00423283568415e-06	ruvB; holliday junction DNA helicase RuvB
hjr; holliday junction resolvase Hjr	619.161380819373	1.0115381362979	0.19889666079288	5.0857472029219	3.66181531964668e-07	7.27523258145265e-07	hjr; holliday junction resolvase Hjr
mutS; DNA mismatch repair protein MutS	11610.3199114074	0.213680865722656	0.0222459103582156	9.60539992663156	7.5862847258795e-22	2.83888822973612e-21	mutS; DNA mismatch repair protein MutS
malT; LuxR family transcriptional regulator, maltose regulon positive regulatory protein	2662.29464388477	-1.12119223795606	0.0583234858178055	-19.2236836024944	2.34515073975299e-82	3.82865080811723e-81	malT; LuxR family transcriptional regulator, maltose regulon positive regulatory protein
cvpA; membrane protein required for colicin V production	5198.83876943711	0.141091832706173	0.0357690651202258	3.94452111711446	7.99596075823989e-05	0.000135367231961108	cvpA; membrane protein required for colicin V production
tolR; biopolymer transport protein TolR	9116.65267598389	-0.141355279193798	0.0296747733793245	-4.76348302266345	1.90279626787815e-06	3.60256127998698e-06	tolR; biopolymer transport protein TolR
csrA; carbon storage regulator	9678.91345975483	-0.24286903310902	0.0521633742750067	-4.65593026686902	3.22521091221619e-06	5.97008720669759e-06	csrA; carbon storage regulator
BCP, PRXQ, DOT5; peroxiredoxin Q/BCP	18629.3384528957	0.0727022287338299	0.0194836290749075	3.73145210547359	0.000190379208299455	0.000315661009890064	BCP, PRXQ, DOT5; peroxiredoxin Q/BCP
recX; regulatory protein	8629.84389053291	-0.140631095277673	0.0208150978147058	-6.75620631378042	1.41651675318548e-11	3.58152617347784e-11	recX; regulatory protein
gcvA; LysR family transcriptional regulator, glycine cleavage system transcriptional activator	8987.31502491469	0.258023141543326	0.0551343869708059	4.67989499329977	2.87021883285039e-06	5.35026519450609e-06	gcvA; LysR family transcriptional regulator, glycine cleavage system transcriptional activator
gcvR; glycine cleavage system transcriptional repressor	1361.51090451914	0.269309505528948	0.0543093466859257	4.9588058402982	7.09278095467543e-07	1.38602369060336e-06	gcvR; glycine cleavage system transcriptional repressor
mreD; rod shape-determining protein MreD	4818.67643733829	0.685262448620321	0.0516056120446745	13.2788357984611	3.07132108823166e-40	1.92822814105135e-39	mreD; rod shape-determining protein MreD
mutL; DNA mismatch repair protein MutL	11601.2757812202	0.215018633676091	0.0223371157747287	9.62606971484452	6.20578150084396e-22	2.32994633445918e-21	mutL; DNA mismatch repair protein MutL
mutT, NUDT15, MTH2; 8-oxo-dGTP diphosphatase	23891.1075360468	0.144074376635271	0.0183874990575488	7.83545256395932	4.67156995548478e-15	1.36431077109044e-14	mutT, NUDT15, MTH2; 8-oxo-dGTP diphosphatase
mutY; A/G-specific adenine glycosylase	12121.6132749822	0.193875374790239	0.0178647971830527	10.8523692042895	1.94321989488159e-27	8.66347672217215e-27	mutY; A/G-specific adenine glycosylase
metR; LysR family transcriptional regulator, regulator for metE and metH	1169.49258586521	-0.427913270888559	0.121358351783392	-3.52603067362289	0.000421838108170567	0.000684338059009348	metR; LysR family transcriptional regulator, regulator for metE and metH
hrpB; ATP-dependent helicase HrpB	6385.43930861717	0.584018704511655	0.0322315202183591	18.119489883043	2.23659021793663e-73	3.14821806825109e-72	hrpB; ATP-dependent helicase HrpB
recD; exodeoxyribonuclease V alpha subunit	5430.0701223878	0.241769050185262	0.0282730209800448	8.55122805433149	1.21785725074052e-17	3.94738352996328e-17	recD; exodeoxyribonuclease V alpha subunit
recB; exodeoxyribonuclease V beta subunit	2161.52985973463	-0.360782215237458	0.0630852763291782	-5.71896068672032	1.07177586492013e-08	2.29600384937314e-08	recB; exodeoxyribonuclease V beta subunit
recC; exodeoxyribonuclease V gamma subunit	2143.95052300338	-0.344042401749693	0.06102292406369	-5.63792061800602	1.72115812136461e-08	3.65276152181988e-08	recC; exodeoxyribonuclease V gamma subunit
ftsI; cell division protein FtsI (penicillin-binding protein 3)	11786.5450284234	-0.0924993552457612	0.0214231696995607	-4.31772499321881	1.5764567798375e-05	2.78793144616323e-05	ftsI; cell division protein FtsI (penicillin-binding protein 3)
ftsQ; cell division protein FtsQ	8343.51892443354	0.386556318691291	0.0252464969866042	15.3112853199554	6.4280956924499e-53	5.63395361735406e-52	ftsQ; cell division protein FtsQ
ftsA; cell division protein FtsA	10132.969503426	0.324527154814981	0.02611870782975	12.425084614842	1.91024203796455e-35	1.05833785232709e-34	ftsA; cell division protein FtsA
ftsN; cell division protein FtsN	10.5707979625405	-1.31386291044357	0.322463760258031	-4.07445137212392	4.61229490549161e-05	7.94683250693158e-05	ftsN; cell division protein FtsN
pmbA; PmbA protein	4772.63111188102	0.365929712503633	0.0546627222524128	6.69431922570379	2.16677954461811e-11	5.43365836700424e-11	pmbA; PmbA protein
mrp, NUBPL; ATP-binding protein involved in chromosome partitioning	14289.1391409709	0.0848656895106454	0.0179648054880252	4.72399712689427	2.31253684462319e-06	4.34630361904056e-06	mrp, NUBPL; ATP-binding protein involved in chromosome partitioning
rseB; sigma-E factor negative regulatory protein RseB	1312.41225246244	0.388070683870002	0.0697216467078681	5.56599997553139	2.60653278800641e-08	5.49081087309547e-08	rseB; sigma-E factor negative regulatory protein RseB
fadR; GntR family transcriptional regulator, negative regulator for fad regulon and positive regulator of fabA	54.5878933711158	-3.42271716077906	0.212862045299326	-16.0795089418879	3.55183154573916e-58	3.48490664099802e-57	fadR; GntR family transcriptional regulator, negative regulator for fad regulon and positive regulator of fabA
purR; LacI family transcriptional regulator, purine nucleotide synthesis repressor	225.661298806995	3.21202217769617	0.231983604692867	13.8459016616657	1.34680086327521e-43	9.23404688271393e-43	purR; LacI family transcriptional regulator, purine nucleotide synthesis repressor
hyaD, hybD; hydrogenase maturation protease	2146.4944304077	1.01920086188705	0.0490776664845778	20.7671011050886	8.58879059284767e-96	1.89024570865241e-94	hyaD, hybD; hydrogenase maturation protease
minE; cell division topological specificity factor	3307.48452556625	0.418055190645261	0.0583123292772594	7.16924183661952	7.54142359132034e-13	2.01214071507197e-12	minE; cell division topological specificity factor
minD; septum site-determining protein MinD	4677.08493916732	0.737045669412639	0.0493112735283117	14.9467985041893	1.63418838801971e-50	1.3436097922965e-49	minD; septum site-determining protein MinD
minC; septum site-determining protein MinC	4523.60414748089	0.806440198281323	0.0535187130836964	15.0683779899594	2.61453343266307e-51	2.19032469590186e-50	minC; septum site-determining protein MinC
dsbB; disulfide bond formation protein DsbB	2803.52720699866	0.245144282027648	0.0620331318396868	3.95182823690376	7.75564009864528e-05	0.000131438384739219	dsbB; disulfide bond formation protein DsbB
rnfC; electron transport complex protein RnfC	751.223009556921	-0.644643243047585	0.0786755563264158	-8.19369157522109	2.53333723548225e-16	7.87786797622448e-16	rnfC; electron transport complex protein RnfC
hyaF; hydrogenase-1 operon protein HyaF	71.6392485162114	-0.926869865274297	0.131895523611874	-7.02730342844522	2.10563142011451e-12	5.51465007365295e-12	hyaF; hydrogenase-1 operon protein HyaF
hyaE; hydrogenase-1 operon protein HyaE	67.2046557289807	-0.94021527299685	0.132190330683527	-7.11258734383372	1.13887414252507e-12	3.01542382635334e-12	hyaE; hydrogenase-1 operon protein HyaE
plsX; glycerol-3-phosphate acyltransferase PlsX	12013.9446986705	0.109829187989762	0.0221506386353668	4.95828539292784	7.11180399206416e-07	1.38940025514407e-06	plsX; glycerol-3-phosphate acyltransferase PlsX
yhcO; ribonuclease inhibitor	82.5368653950157	-3.41889243045981	0.147111583001842	-23.2401307952549	1.79009995638254e-119	6.39539298318371e-118	yhcO; ribonuclease inhibitor
greA; transcription elongation factor GreA	13596.1295327537	0.147075735308398	0.0238390366055994	6.16953351520306	6.849175790839e-10	1.58395888318184e-09	greA; transcription elongation factor GreA
recF; DNA replication and repair protein RecF	10590.8964604619	0.172174931359272	0.0267377452433767	6.43939605946848	1.19949824737494e-10	2.89939397355465e-10	recF; DNA replication and repair protein RecF
radC; DNA repair protein RadC	9869.03812498676	0.306567327101999	0.0274654407555183	11.1619299988988	6.26172323154755e-29	2.91567206228751e-28	radC; DNA repair protein RadC
mukB; chromosome partition protein MukB	5.30383679204117	-2.23282523484574	0.382954540431916	-5.83052294490999	5.52539402765838e-09	1.19980414876954e-08	mukB; chromosome partition protein MukB
mukF; chromosome partition protein MukF	5.30383679204117	-2.23282523484574	0.382954540431916	-5.83052294490999	5.52539402765838e-09	1.19980414876954e-08	mukF; chromosome partition protein MukF
MOCS2B, moaE; molybdopterin synthase catalytic subunit	12302.2373720156	0.288404816601045	0.0226721502734011	12.7206644770435	4.53983073052705e-37	2.62092981377601e-36	MOCS2B, moaE; molybdopterin synthase catalytic subunit
moaD, cysO; sulfur-carrier protein	7658.85528322731	-0.155745400856042	0.0236753456949899	-6.57837916550466	4.75604147588516e-11	1.17383464802903e-10	moaD, cysO; sulfur-carrier protein
moaB; molybdopterin adenylyltransferase	3980.15953387902	0.518318868846197	0.0356946227736047	14.5209230010264	8.92996562766964e-48	6.79513239308921e-47	moaB; molybdopterin adenylyltransferase
moaA, CNX2; GTP 3,8-cyclase	14917.5017329048	0.0852781647839748	0.0203483907766826	4.19090461353316	2.77844458045954e-05	4.85010253560937e-05	moaA, CNX2; GTP 3,8-cyclase
pal; peptidoglycan-associated lipoprotein	5765.78538958545	0.222577921448672	0.0490320922060978	4.53943349007227	5.64055683650436e-06	1.03022274911578e-05	pal; peptidoglycan-associated lipoprotein
rlpA; rare lipoprotein A	8323.63166382241	0.189719667066645	0.0331487898603476	5.72327580783234	1.04489425513247e-08	2.24082706073765e-08	rlpA; rare lipoprotein A
lptE, rlpB; LPS-assembly lipoprotein	3754.75664785602	0.329350287995477	0.0452811956886833	7.27344503576766	3.50433419032942e-13	9.47049881083939e-13	lptE, rlpB; LPS-assembly lipoprotein
seqA; negative modulator of initiation of replication	5.72639443744591	-2.37186455603313	0.368233287524842	-6.44120082672624	1.18531906735309e-10	2.86686005148818e-10	seqA; negative modulator of initiation of replication
nrdI; protein involved in ribonucleotide reduction	852.652380165741	1.66206568302475	0.0839465381153629	19.7990973819632	3.03075539226729e-87	5.38973843977533e-86	nrdI; protein involved in ribonucleotide reduction
UNG, UDG; uracil-DNA glycosylase	5802.28324741224	0.64982697691694	0.0446008847984854	14.5698225461888	4.37024740475054e-48	3.35108383769467e-47	UNG, UDG; uracil-DNA glycosylase
mug; double-stranded uracil-DNA glycosylase	2762.82888033172	0.433575827313263	0.0497527430067993	8.7146115190877	2.91757388294366e-18	9.71346056222822e-18	mug; double-stranded uracil-DNA glycosylase
mnmE, trmE, MSS1; tRNA modification GTPase	11805.5019770958	0.122362308057901	0.0219657565297759	5.57059384192078	2.53872530456314e-08	5.35221606283528e-08	mnmE, trmE, MSS1; tRNA modification GTPase
cpdA; 3,5-cyclic-AMP phosphodiesterase	288.423361013461	0.993221118313824	0.0937973075078332	10.5890152361876	3.35098468559572e-26	1.45251876986622e-25	cpdA; 3,5-cyclic-AMP phosphodiesterase
MPG; DNA-3-methyladenine glycosylase	7768.663088687	0.169791029254015	0.0296838817194657	5.71997391913442	1.06540405689529e-08	2.28296775720408e-08	MPG; DNA-3-methyladenine glycosylase
K03653; N-glycosylase/DNA lyase	360.532150737281	-8.8884357866858	0.237193516542332	-37.4733505209425	2.50300416566569e-307	6.64714472928619e-304	K03653; N-glycosylase/DNA lyase
recQ; ATP-dependent DNA helicase RecQ	14673.2042551781	0.101166435083612	0.0181587294842554	5.57122871241232	2.52949003857451e-08	5.33415752708394e-08	recQ; ATP-dependent DNA helicase RecQ
uvrD, pcrA; DNA helicase II / ATP-dependent DNA helicase PcrA	27754.3309949394	0.180586547385322	0.0234118848015617	7.71345617475767	1.22455417819903e-14	3.51188737858591e-14	uvrD, pcrA; DNA helicase II / ATP-dependent DNA helicase PcrA
helD; DNA helicase IV	7.50932139991926	-2.10625895842935	0.338298401581856	-6.22603875330374	4.78375786148234e-10	1.11504385261644e-09	helD; DNA helicase IV
hflX; GTPase	15592.4727533834	0.137243294223734	0.0205416240058196	6.68122901017231	2.36946606714566e-11	5.9215104782801e-11	hflX; GTPase
hfq; host factor-I protein	6603.76813307921	0.357833569850142	0.0352071580614518	10.1636595951757	2.88056767445402e-24	1.16850726386839e-23	hfq; host factor-I protein
hslU; ATP-dependent HslUV protease ATP-binding subunit HslU	7976.43366188858	0.193509230538713	0.0213070890460209	9.08191776552651	1.06678359067935e-19	3.75732310651741e-19	hslU; ATP-dependent HslUV protease ATP-binding subunit HslU
hslJ; heat shock protein HslJ	30.9363962466616	-2.96069325805933	0.300969453335641	-9.83718854271088	7.78560990292979e-23	3.00086860651387e-22	hslJ; heat shock protein HslJ
mdoH; membrane glycosyltransferase	3163.0524340902	0.215468703869754	0.0395006526335401	5.45481376899578	4.90241974109201e-08	1.02084626443492e-07	mdoH; membrane glycosyltransferase
trxA; thioredoxin 1	22004.3574624222	0.212846330971177	0.0217895724709561	9.76826558918885	1.54066897510486e-22	5.87578253933003e-22	trxA; thioredoxin 1
trxC; thioredoxin 2	1820.73983144025	-0.232347900683277	0.0643395524806247	-3.61127629467498	0.000304693841594501	0.000498459103898026	trxC; thioredoxin 2
grxA; glutaredoxin 1	5.30383679204117	-2.23282523484574	0.382954540431916	-5.83052294490999	5.52539402765838e-09	1.19980414876954e-08	grxA; glutaredoxin 1
grxB; glutaredoxin 2	2.70115635177484	-2.0419849794836	0.339580557519548	-6.01325645496077	1.8183302928327e-09	4.10502619523892e-09	grxB; glutaredoxin 2
grxC, GLRX, GLRX2; glutaredoxin 3	5470.34454731584	-0.170040481387429	0.0273009606838946	-6.22836988618277	4.71313275657894e-10	1.09922507821032e-09	grxC, GLRX, GLRX2; glutaredoxin 3
EIF2B4; translation initiation factor eIF-2B subunit delta	556.779996167817	1.98687916380531	0.10291545672168	19.3059354454263	4.78804337451954e-83	8.01393730352882e-82	EIF2B4; translation initiation factor eIF-2B subunit delta
rnt; ribonuclease T	696.599437476282	1.01459600920066	0.12400302042213	8.18202658085887	2.79109463144776e-16	8.6625052312989e-16	rnt; ribonuclease T
rnd; ribonuclease D	10709.647077925	0.150893426251954	0.033044861488729	4.56632043391742	4.96359841316365e-06	9.09289228734762e-06	rnd; ribonuclease D
rnc, DROSHA, RNT1; ribonuclease III	13871.5532036771	0.114563018407894	0.0198012545403513	5.78564444866035	7.22348570911134e-09	1.56257156243524e-08	rnc, DROSHA, RNT1; ribonuclease III
GRPE; molecular chaperone GrpE	15595.759382832	0.0841921639338169	0.0199226343145403	4.22595539347778	2.3792912386216e-05	4.16519738477221e-05	GRPE; molecular chaperone GrpE
ubiB, aarF; ubiquinone biosynthesis protein	7536.8195455199	0.133826205471956	0.0220986280145957	6.05586036307622	1.39669122353859e-09	3.16300141498919e-09	ubiB, aarF; ubiquinone biosynthesis protein
E2.4.1.213; glucosylglycerol-phosphate synthase	2.52064135667435	2.00018459536729	0.355185693368323	5.63137714359774	1.78776304632496e-08	3.79007668708648e-08	E2.4.1.213; glucosylglycerol-phosphate synthase
pbp1b; penicillin-binding protein 1B	750.925541919421	1.85581555198064	0.107506967718331	17.2622816117638	9.04647002720107e-67	1.05679218045031e-65	pbp1b; penicillin-binding protein 1B
clpA; ATP-dependent Clp protease ATP-binding subunit ClpA	4594.85508676852	0.230903786236972	0.0389502237822919	5.92817611337959	3.06317877867368e-09	6.85515318249809e-09	clpA; ATP-dependent Clp protease ATP-binding subunit ClpA
clpE; ATP-dependent Clp protease ATP-binding subunit ClpE	184.958856660332	-0.623860924161416	0.121333172567145	-5.14171772617399	2.72237923408952e-07	5.45640134792232e-07	clpE; ATP-dependent Clp protease ATP-binding subunit ClpE
cbf, cbf1; 3-5 exoribonuclease	4322.8868488503	-0.583915492613719	0.0515311784443425	-11.331304857396	9.18264398563558e-30	4.35465027580707e-29	cbf, cbf1; 3-5 exoribonuclease
tlyC; putative hemolysin	5612.75381542276	0.134079498874323	0.0298066130513869	4.49831380181198	6.84945475960105e-06	1.24360998335783e-05	tlyC; putative hemolysin
recU; recombination protein U	182.635654822102	-1.1359536236869	0.109895532991964	-10.3366678586468	4.80971340371559e-25	2.01572786361926e-24	recU; recombination protein U
uvrC; excinuclease ABC subunit C	14509.3908255836	0.0631124233101597	0.0182526128262333	3.45771993911208	0.000544767372523222	0.000876623239121896	uvrC; excinuclease ABC subunit C
cspA; cold shock protein (beta-ribbon, CspA family)	35786.6177380887	0.212689479049391	0.0215573301924572	9.86622541616077	5.83179477273728e-23	2.2598204744357e-22	cspA; cold shock protein (beta-ribbon, CspA family)
codY; transcriptional pleiotropic repressor	784.69148339076	0.92592962769108	0.106380040732185	8.70397887910327	3.20446706783099e-18	1.06330650268261e-17	codY; transcriptional pleiotropic repressor
tenA; thiaminase (transcriptional activator TenA)	3507.22177353775	0.828397115421445	0.0420822217613485	19.685203887745	2.8877254642078e-86	5.04528701169815e-85	tenA; thiaminase (transcriptional activator TenA)
ctsR; transcriptional regulator of stress and heat shock response	1286.07614409216	1.75505667185632	0.102751945755854	17.080520071381	2.0726320620283e-65	2.35895137688278e-64	ctsR; transcriptional regulator of stress and heat shock response
troR; DtxR family transcriptional regulator, Mn-dependent transcriptional regulator	8465.06885262207	-0.331805325897858	0.0399156093107866	-8.31267094820953	9.35717147997067e-17	2.9547596187446e-16	troR; DtxR family transcriptional regulator, Mn-dependent transcriptional regulator
K03710; GntR family transcriptional regulator	18864.7212638324	0.553208287086123	0.0346888666870577	15.947718675183	2.95495583252523e-57	2.83298834148358e-56	K03710; GntR family transcriptional regulator
fur, zur, furB; Fur family transcriptional regulator, ferric uptake regulator	21374.059564944	-0.141183576993083	0.0214464676006339	-6.58306904531496	4.60834999326947e-11	1.13914751462544e-10	fur, zur, furB; Fur family transcriptional regulator, ferric uptake regulator
marR; MarR family transcriptional regulator, multiple antibiotic resistance protein MarR	40.4812185025127	-2.2609288887956	0.431278967371324	-5.24238152065732	1.5851717724405e-07	3.21513836838937e-07	marR; MarR family transcriptional regulator, multiple antibiotic resistance protein MarR
glnR; MerR family transcriptional regulator, glutamine synthetase repressor	1223.44919890937	2.06926744622453	0.101886026758564	20.3096294168777	1.05698828379201e-91	2.14275462009439e-90	glnR; MerR family transcriptional regulator, glutamine synthetase repressor
splB; spore photoproduct lyase	880.809348410607	0.766726448807777	0.0964213104609752	7.95183601158476	1.8376740838073e-15	5.47113207238144e-15	splB; spore photoproduct lyase
nhaR; LysR family transcriptional regulator, transcriptional activator of nhaA	1251.90509704923	-0.876468607506551	0.130616900349376	-6.71022360170974	1.94326404447087e-11	4.8808274408258e-11	nhaR; LysR family transcriptional regulator, transcriptional activator of nhaA
asnC; Lrp/AsnC family transcriptional regulator, regulator for asnA, asnC and gidA	3650.05189068472	0.49712524308132	0.0921467677967934	5.39492870957346	6.85507645858844e-08	1.4174511846762e-07	asnC; Lrp/AsnC family transcriptional regulator, regulator for asnA, asnC and gidA
trpR; TrpR family transcriptional regulator, trp operon repressor	5.73727395927504	-2.36099272567901	0.356670537395054	-6.61953393437691	3.60333121383788e-11	8.93765248463461e-11	trpR; TrpR family transcriptional regulator, trp operon repressor
tyrR; transcriptional regulator of aroF, aroG, tyrA and aromatic amino acid transport	19.7788455301208	-2.68373182074635	0.356791600352656	-7.52184697760184	5.40077745640191e-14	1.51134506481047e-13	tyrR; transcriptional regulator of aroF, aroG, tyrA and aromatic amino acid transport
dinG; ATP-dependent DNA helicase DinG	10834.2946700041	0.235003885484787	0.0205833237872194	11.4171981121293	3.4311812264611e-30	1.65073797289949e-29	dinG; ATP-dependent DNA helicase DinG
lhr; ATP-dependent helicase Lhr and Lhr-like helicase	8912.79650621479	0.184246622749395	0.0287512103004577	6.40830840941891	1.47143031575078e-10	3.54379846601767e-10	lhr; ATP-dependent helicase Lhr and Lhr-like helicase
helY; ATP-dependent RNA helicase HelY	1731.40338201635	0.228472226904402	0.0523462596341959	4.36463328041015	1.2733619401363e-05	2.26246087802541e-05	helY; ATP-dependent RNA helicase HelY
rhlB; ATP-dependent RNA helicase RhlB	690.142822573177	0.815756684004825	0.114285834377699	7.13786348454054	9.47927025176651e-13	2.51989810129542e-12	rhlB; ATP-dependent RNA helicase RhlB
xerC; integrase/recombinase XerC	12961.5041432404	-0.0734565242602134	0.0202979140493718	-3.61891985952551	0.000295835227317641	0.00048466363480149	xerC; integrase/recombinase XerC
apbE; FAD:protein FMN transferase	11251.865431347	-0.158441972546498	0.0223414879244739	-7.09182723559488	1.32352679623446e-12	3.49388269900595e-12	apbE; FAD:protein FMN transferase
eutB; ethanolamine ammonia-lyase large subunit	2735.29210877338	0.407838235387816	0.0542630638275883	7.51594559208181	5.65010488799817e-14	1.57889812847006e-13	eutB; ethanolamine ammonia-lyase large subunit
eutC; ethanolamine ammonia-lyase small subunit	2681.79687963706	0.395833513053388	0.0550115531535323	7.19546150512515	6.22498480338957e-13	1.66536111244475e-12	eutC; ethanolamine ammonia-lyase small subunit
por, nifJ; pyruvate-ferredoxin/flavodoxin oxidoreductase	1592.32777210125	-0.265329251564983	0.0720095745344068	-3.68463851203852	0.000229027452286413	0.000377933246140401	por, nifJ; pyruvate-ferredoxin/flavodoxin oxidoreductase
aor; aldehyde:ferredoxin oxidoreductase	965.448934602942	-2.23200120502585	0.0934472357182424	-23.8851496020243	4.3699102325936e-126	1.70662131485653e-124	aor; aldehyde:ferredoxin oxidoreductase
dltB; membrane protein involved in D-alanine export	64.8646957221237	-1.32109241720349	0.151030199161988	-8.74720701246346	2.18698273514948e-18	7.29024746901083e-18	dltB; membrane protein involved in D-alanine export
dltD; D-alanine transfer protein	82.2412334937834	-1.5508262223639	0.155429910832411	-9.97765625714123	1.90923207677122e-23	7.51524306108514e-23	dltD; D-alanine transfer protein
pncC; nicotinamide-nucleotide amidase	8437.1180765899	-0.119229478217629	0.0342721393439432	-3.47890387060708	0.000503469154529505	0.000811971407719953	pncC; nicotinamide-nucleotide amidase
lemA; LemA protein	9961.15246059156	-0.107054633094218	0.0246072669525106	-4.350529187204	1.35809375540953e-05	2.40871169843003e-05	lemA; LemA protein
smg; Smg protein	1143.43971521313	-0.459829594997716	0.0836068394120765	-5.49990405367837	3.79997967627933e-08	7.9523084005562e-08	smg; Smg protein
dedD; DedD protein	1370.10109869544	-0.383917293156386	0.103186857373289	-3.72060263224731	0.000198747951051079	0.000328852528769251	dedD; DedD protein
moeA; molybdopterin molybdotransferase	17800.1795683908	0.0723653549619014	0.0175054508260301	4.1338755386006	3.56696691728403e-05	6.18994237203264e-05	moeA; molybdopterin molybdotransferase
mobA; molybdenum cofactor guanylyltransferase	11137.7972603003	0.168865795015043	0.0242123443857963	6.97436779868807	3.07249308287861e-12	7.98908367862072e-12	mobA; molybdenum cofactor guanylyltransferase
mobB; molybdopterin-guanine dinucleotide biosynthesis adapter protein	3861.8125480904	0.613235811628999	0.0401510059529609	15.2732365497253	1.15305187730592e-52	1.00178454814572e-51	mobB; molybdopterin-guanine dinucleotide biosynthesis adapter protein
cadB; cadaverine:lysine antiporter	3.66176216181659	-1.61694517054715	0.358436222944831	-4.51110983500131	6.44893153474736e-06	1.17302825427699e-05	cadB; cadaverine:lysine antiporter
arcD, lysl, lysP; arginine:ornithine antiporter / lysine permease	842.255727916018	0.515557164377085	0.093276955788412	5.52716541850452	3.25446079950636e-08	6.82323399728084e-08	arcD, lysl, lysP; arginine:ornithine antiporter / lysine permease
eptA, pmrC; lipid A ethanolaminephosphotransferase	550.458673482235	-1.23823633616956	0.123954231489219	-9.98946402468923	1.69495713448027e-23	6.68501162891301e-23	eptA, pmrC; lipid A ethanolaminephosphotransferase
kgtP; MFS transporter, MHS family, alpha-ketoglutarate permease	2001.29789891054	-0.3964177121164	0.0627227071215985	-6.32016267008179	2.6128810637023e-10	6.20471637392436e-10	kgtP; MFS transporter, MHS family, alpha-ketoglutarate permease
proP; MFS transporter, MHS family, proline/betaine transporter	3044.86724148549	1.06900382887154	0.102586544661803	10.4205072155976	1.99884340057275e-25	8.47513856964509e-25	proP; MFS transporter, MHS family, proline/betaine transporter
polC; DNA polymerase III subunit alpha, Gram-positive type	1334.90344707377	1.53587345823608	0.0994253870060454	15.4474979126075	7.84293476582192e-54	7.02074845834868e-53	polC; DNA polymerase III subunit alpha, Gram-positive type
metJ; MetJ family transcriptional regulator, methionine regulon repressor	5.30383679204117	-2.23282523484574	0.382954540431916	-5.83052294490999	5.52539402765838e-09	1.19980414876954e-08	metJ; MetJ family transcriptional regulator, methionine regulon repressor
cadC; transcriptional activator of cad operon	3.66176216181659	-1.61694517054715	0.358436222944831	-4.51110983500131	6.44893153474736e-06	1.17302825427699e-05	cadC; transcriptional activator of cad operon
PPIA; peptidyl-prolyl cis-trans isomerase A (cyclophilin A)	5015.44349705769	-0.262630713122439	0.0367131082349486	-7.15359515303669	8.45341384814241e-13	2.25245311465387e-12	PPIA; peptidyl-prolyl cis-trans isomerase A (cyclophilin A)
ppiC; peptidyl-prolyl cis-trans isomerase C	6474.28076736917	-0.244793723029373	0.0386731676071621	-6.32980793081036	2.45466558049617e-10	5.8411949461807e-10	ppiC; peptidyl-prolyl cis-trans isomerase C
fklB; FKBP-type peptidyl-prolyl cis-trans isomerase FklB	2551.83884106948	0.279709552276878	0.0645254663857629	4.33487067888274	1.45845836316458e-05	2.58211950651826e-05	fklB; FKBP-type peptidyl-prolyl cis-trans isomerase FklB
aer; aerotaxis receptor	1898.91266659995	-0.754067886289774	0.120388881675866	-6.26360072286425	3.76187972092937e-10	8.85141634277741e-10	aer; aerotaxis receptor
ldhA; D-lactate dehydrogenase	2199.62906234352	-0.290574413769764	0.0621956533807582	-4.67194085076788	2.98366890710608e-06	5.53197351243056e-06	ldhA; D-lactate dehydrogenase
ttdA; L(+)-tartrate dehydratase alpha subunit	49.454188215443	-4.04644751364753	0.327305999750622	-12.3628882963666	4.14973821965362e-35	2.26911217542762e-34	ttdA; L(+)-tartrate dehydratase alpha subunit
ttdB; L(+)-tartrate dehydratase beta subunit	34.6921791315364	-3.52366934588275	0.294179782302622	-11.9779453173229	4.63673320307724e-33	2.40813907620055e-32	ttdB; L(+)-tartrate dehydratase beta subunit
katE, CAT, catB, srpA; catalase	10467.1534322566	0.500738028258538	0.04672006444339	10.7178368485616	8.39435876057774e-27	3.69083091862709e-26	katE, CAT, catB, srpA; catalase
katG; catalase-peroxidase	4916.57271374819	-0.218501420643003	0.0274611659801842	-7.95674228838907	1.76628071988162e-15	5.26448129266625e-15	katG; catalase-peroxidase
aroQ, qutE; 3-dehydroquinate dehydratase II	11447.1896133966	0.266869092987475	0.0269093094229591	9.9173519763306	3.49916265319173e-23	1.36255273010648e-22	aroQ, qutE; 3-dehydroquinate dehydratase II
surE; 5-nucleotidase	9751.67934487603	-0.359524925445073	0.0291714440826069	-12.3245501466084	6.68152999519635e-35	3.64601023778968e-34	surE; 5-nucleotidase
aphA; acid phosphatase (class B)	6.26312183750428	-1.81756231177872	0.38270717627886	-4.7492245362401	2.04198126947892e-06	3.84870233592111e-06	aphA; acid phosphatase (class B)
rimJ;	9434.44438599048	0.563340355636279	0.0369573576080658	15.2429825100194	1.83308038767435e-52	1.58224826095358e-51	rimJ;
PTR1; pteridine reductase	2678.9647803126	-0.854992333510178	0.0630926734160689	-13.5513727223425	7.77621831403369e-42	5.10322333673035e-41	PTR1; pteridine reductase
sirB; sirohydrochlorin ferrochelatase	171.159398352648	-1.55662059238997	0.120882677976152	-12.8771186943515	6.05542735324918e-38	3.56831284935919e-37	sirB; sirohydrochlorin ferrochelatase
bax; Bax protein	428.238730998803	2.50069709421411	0.11255256355495	22.2180376459682	2.29897942153796e-109	6.93786706492155e-108	bax; Bax protein
htpX; heat shock protein HtpX	11256.372489493	-0.118330044242838	0.0227248503759305	-5.2070769349562	1.91838569578357e-07	3.86931109830574e-07	htpX; heat shock protein HtpX
lplA, lplJ; lipoate---protein ligase	7369.83331998064	0.575853311325168	0.0367162136511557	15.6838969507152	1.94919737260394e-55	1.78702594563126e-54	lplA, lplJ; lipoate---protein ligase
lipB; lipoyl(octanoyl) transferase	10794.9795013481	-0.146348783270509	0.0212484669218193	-6.88749846325284	5.67819863750178e-12	1.45929704983796e-11	lipB; lipoyl(octanoyl) transferase
cphA; cyanophycin synthetase	1756.4024720565	-0.595083225716326	0.14792794197527	-4.02279121692784	5.75124755216792e-05	9.84956776614829e-05	cphA; cyanophycin synthetase
rseC; sigma-E factor negative regulatory protein RseC	314.902546609945	-0.867941133788404	0.114121711786527	-7.60539883428978	2.84026608104854e-14	8.02425527223891e-14	rseC; sigma-E factor negative regulatory protein RseC
mukE; chromosome partition protein MukE	5.30383679204117	-2.23282523484574	0.382954540431916	-5.83052294490999	5.52539402765838e-09	1.19980414876954e-08	mukE; chromosome partition protein MukE
pqiA; paraquat-inducible protein A	2160.37758709415	0.893391637279335	0.154962045277887	5.76522874151054	8.15471632268718e-09	1.75590878223915e-08	pqiA; paraquat-inducible protein A
wrbA; NAD(P)H dehydrogenase (quinone)	6177.15832193065	0.37675355551496	0.0398176070428682	9.46198386832592	3.02155190618857e-21	1.1119031887577e-20	wrbA; NAD(P)H dehydrogenase (quinone)
mviM; virulence factor	410.739158492844	1.61822342520326	0.0652601729096336	24.7964930685065	9.78083639614419e-136	5.3740636943504e-134	mviM; virulence factor
rmf; ribosome modulation factor	13.2932718141793	-1.27599583425635	0.242013446007875	-5.2724171127865	1.3463864948447e-07	2.74269015710246e-07	rmf; ribosome modulation factor
modD; molybdenum transport protein	17.0579245869113	-1.35255560366669	0.281538479012486	-4.80415894982052	1.55403341824284e-06	2.9655052079379e-06	modD; molybdenum transport protein
mtgA; monofunctional glycosyltransferase	4946.8670846909	-0.119347448953788	0.0322179856106825	-3.70437340173793	0.000211913908713291	0.000350418868974427	mtgA; monofunctional glycosyltransferase
xapA; xanthosine phosphorylase	247.213294458443	-1.86389048348578	0.258286330485162	-7.21637292993657	5.33925077108269e-13	1.4327319263461e-12	xapA; xanthosine phosphorylase
xpt; xanthine phosphoribosyltransferase	1430.33674374583	1.70628064853632	0.109159879113349	15.6310236177942	4.47555189283914e-55	4.06576076741727e-54	xpt; xanthine phosphoribosyltransferase
rimL; ribosomal-protein-serine acetyltransferase	1378.23038980142	1.44822462687433	0.078220042103736	18.5147513082859	1.57020112605862e-76	2.29117076397601e-75	rimL; ribosomal-protein-serine acetyltransferase
lnt; apolipoprotein N-acyltransferase	10489.3484012475	-0.0931679800245112	0.0258608642742803	-3.60266304468295	0.000314973712138375	0.000514853419082157	lnt; apolipoprotein N-acyltransferase
phbC, phaC; polyhydroxyalkanoate synthase	9090.14932504895	0.119931607883533	0.0324309875461541	3.69805599391177	0.000217256970695861	0.000358956094055148	phbC, phaC; polyhydroxyalkanoate synthase
K03822; putative long chain acyl-CoA synthase	425.513000779803	1.75530073796374	0.0796166592928996	22.0469026652602	1.02289418970176e-107	2.98512747595382e-106	K03822; putative long chain acyl-CoA synthase
pat; phosphinothricin acetyltransferase	9310.51093741124	0.26144147680678	0.0297875426908313	8.77687292034507	1.68082743584272e-18	5.63363575151828e-18	pat; phosphinothricin acetyltransferase
yhhY; putative acetyltransferase	382.14678105759	0.607540860177088	0.14424361538423	4.21190815661926	2.53222505876978e-05	4.42708734764513e-05	yhhY; putative acetyltransferase
yiaC; putative acetyltransferase	36.637578366787	-2.40638094986404	0.289210808598279	-8.32050835695618	8.75868363175999e-17	2.76796638215914e-16	yiaC; putative acetyltransferase
yjaB; putative acetyltransferase	1359.96239140494	0.55863050059442	0.0669372278222743	8.34558763140963	7.08606539762235e-17	2.24471900687305e-16	yjaB; putative acetyltransferase
mogA; molybdopterin adenylyltransferase	2954.57179589979	-0.255314765280982	0.0688802544831575	-3.70664666088612	0.00021002163539277	0.000347361920110899	mogA; molybdopterin adenylyltransferase
selB, EEFSEC; selenocysteine-specific elongation factor	4138.98960322498	-0.247628890882893	0.036901317064187	-6.71057053199922	1.93864910348874e-11	4.87077180936448e-11	selB, EEFSEC; selenocysteine-specific elongation factor
tyrP; tyrosine-specific transport protein	138.478926746686	2.72024610854773	0.260065695325096	10.4598420993098	1.32075582460127e-25	5.62397736750311e-25	tyrP; tyrosine-specific transport protein
mtr; tryptophan-specific transport protein	6.38532273184383	-2.1526081944265	0.391545863022728	-5.49771660925847	3.84740572460315e-08	8.04733037750416e-08	mtr; tryptophan-specific transport protein
sdaC; serine transporter	49.5930111592377	-2.65801831641613	0.220664510671891	-12.0455179146065	2.04786135709827e-33	1.07693897264515e-32	sdaC; serine transporter
tdcC; threonine transporter	3.5871308513256	-1.51791019236985	0.354911735743126	-4.27686672347308	1.89542199878489e-05	3.33719935123077e-05	tdcC; threonine transporter
fldA, nifF, isiB; flavodoxin I	339.976279528685	0.556160477291314	0.118388453700738	4.69775945124829	2.63030951182602e-06	4.91686435493147e-06	fldA, nifF, isiB; flavodoxin I
fldB; flavodoxin II	5.47634243163798	-2.29287007153996	0.375110645984994	-6.11251665630328	9.80720677870876e-10	2.24716756991581e-09	fldB; flavodoxin II
tpa; taurine-pyruvate aminotransferase	2.05941063727734	-1.46416834327596	0.316857147216821	-4.62090994675922	3.82060598717717e-06	7.04764248664981e-06	tpa; taurine-pyruvate aminotransferase
xsc; sulfoacetaldehyde acetyltransferase	96.4138909491204	-1.43205546622137	0.240688287600104	-5.94983445393359	2.68413831201463e-09	6.02550857475925e-09	xsc; sulfoacetaldehyde acetyltransferase
fixX; ferredoxin like protein	1022.72697399246	1.26856635744591	0.0684990073250323	18.5194852740927	1.43805301891353e-76	2.10606036795663e-75	fixX; ferredoxin like protein
AROA2, aroA; 3-deoxy-7-phosphoheptulonate synthase	7842.3292596575	-0.343375862231038	0.044426226001054	-7.72912518436501	1.08288147327168e-14	3.11230761095074e-14	AROA2, aroA; 3-deoxy-7-phosphoheptulonate synthase
vanB; vanillate monooxygenase ferredoxin subunit	1347.16571433694	-0.444080886725528	0.100751948830848	-4.40766547822407	1.0449076310001e-05	1.8732626229023e-05	vanB; vanillate monooxygenase ferredoxin subunit
ndh; NADH dehydrogenase	16933.276087516	0.25679447575935	0.0229922657649395	11.1687329289196	5.80023578440985e-29	2.70236716341481e-28	ndh; NADH dehydrogenase
MQCRA, qcrA, bfcA, petC; menaquinol-cytochrome c reductase iron-sulfur subunit	1153.28341199519	0.841570404118216	0.0689413201873971	12.2070537934384	2.85024471490796e-34	1.52915149115634e-33	MQCRA, qcrA, bfcA, petC; menaquinol-cytochrome c reductase iron-sulfur subunit
MQCRB, qcrB, bfcB, petB; menaquinol-cytochrome c reductase cytochrome b subunit	1523.36816339273	-0.287085422926792	0.0818003817101221	-3.50958537020209	0.000448805957546382	0.00072690324532873	MQCRB, qcrB, bfcB, petB; menaquinol-cytochrome c reductase cytochrome b subunit
qcrC; ubiquinol-cytochrome c reductase cytochrome c subunit	1645.06708695531	0.21435779475542	0.0571690719556047	3.74954127157918	0.000177158340110976	0.000294229830240597	qcrC; ubiquinol-cytochrome c reductase cytochrome c subunit
qcrA; ubiquinol-cytochrome c reductase iron-sulfur subunit	1447.61630142287	0.205946045131079	0.0591818085883613	3.47988765540329	0.000501624081558288	0.000809323421987622	qcrA; ubiquinol-cytochrome c reductase iron-sulfur subunit
qcrB; ubiquinol-cytochrome c reductase cytochrome b subunit	2150.12803117501	0.839836244832596	0.0595170816223341	14.1108438441552	3.25657690180612e-45	2.31240179827891e-44	qcrB; ubiquinol-cytochrome c reductase cytochrome b subunit
arsB; arsenical pump membrane protein	3553.50925616362	0.661534658127607	0.0687767659350633	9.61857756952698	6.67477735999488e-22	2.50131473316459e-21	arsB; arsenical pump membrane protein
iucA; N2-citryl-N6-acetyl-N6-hydroxylysine synthase	12.2978964839831	1.37187408618267	0.246417381210737	5.56727808502046	2.58749285691521e-08	5.4521437691202e-08	iucA; N2-citryl-N6-acetyl-N6-hydroxylysine synthase
iucC; aerobactin synthase	13.9679434960799	1.07301526474506	0.185065713995244	5.7980229918365	6.71012541649475e-09	1.45507809453494e-08	iucC; aerobactin synthase
iucB; acetyl CoA:N6-hydroxylysine acetyl transferase	2.53884205197352	-1.24205541080209	0.325500838999117	-3.81582860007762	0.000135726698193208	0.000226647370468516	iucB; acetyl CoA:N6-hydroxylysine acetyl transferase
iucD; lysine N6-hydroxylase	713.956793263704	-0.620713971257598	0.0722804116205784	-8.58758213104696	8.88186276599195e-18	2.89769863458877e-17	iucD; lysine N6-hydroxylase
lat; L-lysine 6-transaminase	364.849306546392	0.394162061610854	0.0692202541181546	5.69431688213748	1.23866845487176e-08	2.64428498927205e-08	lat; L-lysine 6-transaminase
alkB; DNA oxidative demethylase	2316.55227888341	0.339248408584169	0.0397768570829968	8.52878868424185	1.4788804826151e-17	4.77400356766388e-17	alkB; DNA oxidative demethylase
FAB2, SSI2, desA1; acyl-	1791.45199113437	0.829514504763237	0.0586071916155771	14.1538006155334	1.76930668762468e-45	1.26082883544775e-44	FAB2, SSI2, desA1; acyl-
desA2; acyl-	136.285454882335	-0.613613937273008	0.0901612731373264	-6.80573727412212	1.0053303426613e-11	2.55322500477608e-11	desA2; acyl-
mdaB; modulator of drug activity B	123.485214469733	-1.16461940469705	0.152315488271423	-7.64609967058458	2.07167110408227e-14	5.88413678653242e-14	mdaB; modulator of drug activity B
mraZ; MraZ protein	11187.8893782156	0.0795822402527908	0.021715040945225	3.66484412594628	0.000247489267055298	0.000407385741865611	mraZ; MraZ protein
CES2; carboxylesterase 2	1.82252358387719	-1.56438273389875	0.331449237474204	-4.71982601565195	2.36046449957131e-06	4.4311547285779e-06	CES2; carboxylesterase 2
pnbA; para-nitrobenzyl esterase	6601.30146574192	1.00303650628874	0.0675433924353656	14.8502535943628	6.93059873788831e-50	5.61139025861343e-49	pnbA; para-nitrobenzyl esterase
estA; putative tributyrin esterase	2.64108175391869	1.04925445387943	0.24122989348778	4.34960376887362	1.36383735531827e-05	2.41728414011584e-05	estA; putative tributyrin esterase
ygjK; putative isomerase	10.5771112767468	-2.45151442865121	0.326835153607395	-7.50076728770752	6.34453414605367e-14	1.7655223032347e-13	ygjK; putative isomerase
lpqC; polyhydroxybutyrate depolymerase	2960.78186335994	0.82335548144875	0.0590960310686676	13.9325004836964	4.02030079129271e-44	2.78519446993296e-43	lpqC; polyhydroxybutyrate depolymerase
cpbD; chitin-binding protein	2889.37182834714	0.586261530732625	0.0755696804398753	7.75789347420975	8.63516333741637e-15	2.49262124308682e-14	cpbD; chitin-binding protein
NDUFV2; NADH dehydrogenase (ubiquinone) flavoprotein 2	181.697894173005	-1.448497943614	0.0854441556578246	-16.9525689903795	1.8422500758292e-64	2.05275613344493e-63	NDUFV2; NADH dehydrogenase (ubiquinone) flavoprotein 2
NDUFAB1; NADH dehydrogenase (ubiquinone) 1 alpha/beta subcomplex 1	55.6848131859625	0.418151367144821	0.0900956229651207	4.64119513671272	3.46399804489362e-06	6.40465825566663e-06	NDUFAB1; NADH dehydrogenase (ubiquinone) 1 alpha/beta subcomplex 1
pspA; phage shock protein A	6048.94274436653	0.494150398882869	0.0455743768844573	10.8427241942477	2.15943295850121e-27	9.62203712549168e-27	pspA; phage shock protein A
pspB; phage shock protein B	622.157299474948	1.33045195904675	0.101021338024334	13.1700092779039	1.30581623570629e-39	8.06468058129616e-39	pspB; phage shock protein B
pspD; phage shock protein D	5.30383679204117	-2.23282523484574	0.382954540431916	-5.83052294490999	5.52539402765838e-09	1.19980414876954e-08	pspD; phage shock protein D
pspE; phage shock protein E	5.11788588620332	-2.16902215464514	0.271091406449087	-8.00107308105506	1.233395532897e-15	3.70809894739262e-15	pspE; phage shock protein E
pspC; phage shock protein C	1235.80497604976	-0.806742873653136	0.0651983192380518	-12.3736759333866	3.62828309702226e-35	1.98670319133858e-34	pspC; phage shock protein C
pspF; psp operon transcriptional activator	488.168793429799	0.521718443530651	0.126684932813419	4.11823594127831	3.81783705389148e-05	6.60945410872521e-05	pspF; psp operon transcriptional activator
engB; GTP-binding protein	7465.54774494162	0.257943560161988	0.0268143221387693	9.61961890466892	6.60755115940339e-22	2.47728753350432e-21	engB; GTP-binding protein
nrfF; formate-dependent nitrite reductase complex subunit NrfF	14.9073235179379	-4.15544136236657	0.254842286591382	-16.3059334380776	8.95602245221874e-60	9.13606029152711e-59	nrfF; formate-dependent nitrite reductase complex subunit NrfF
eutD; phosphotransacetylase	27.0014836327006	-2.78299305687898	0.141801253458409	-19.626011681873	9.27130378524511e-86	1.59534508114574e-84	eutD; phosphotransacetylase
eutE; aldehyde dehydrogenase	787.98413154232	-0.52743733286435	0.0962634629347906	-5.47910200593593	4.27489869489862e-08	8.92742277909759e-08	eutE; aldehyde dehydrogenase
eutG; alcohol dehydrogenase	19.6844155133589	-4.4794319588471	0.201519505604276	-22.2282798154704	1.83014080344351e-109	5.54400447948076e-108	eutG; alcohol dehydrogenase
eutH; ethanolamine transporter	47.4485719214158	-2.61834504724541	0.172907473753784	-15.1430414799412	8.42265759938864e-52	7.13865032918397e-51	eutH; ethanolamine transporter
eutJ; ethanolamine utilization protein EutJ	50.7073309446583	-3.62511195053819	0.227316444402359	-15.9474250095237	2.96888134590742e-57	2.84291799072649e-56	eutJ; ethanolamine utilization protein EutJ
eutL; ethanolamine utilization protein EutL	33.3387345616845	-0.980027699691387	0.117322325732313	-8.35329246649488	6.63860023546973e-17	2.10968201340197e-16	eutL; ethanolamine utilization protein EutL
eutM; ethanolamine utilization protein EutM	1786.38848477085	-0.563089162486624	0.0926885792216482	-6.07506520452856	1.23937350614982e-09	2.81875213345579e-09	eutM; ethanolamine utilization protein EutM
eutN; ethanolamine utilization protein EutN	3539.73601301081	-1.41132092291958	0.108297949025948	-13.03183426476	8.06453412417324e-39	4.86375044415505e-38	eutN; ethanolamine utilization protein EutN
eutP; ethanolamine utilization protein EutP	37.8880408002013	-1.01589125200608	0.109727940169235	-9.25827323869608	2.07764896109792e-20	7.47634565179184e-20	eutP; ethanolamine utilization protein EutP
eutQ; ethanolamine utilization protein EutQ	27.8107177925904	-3.5465855973668	0.226968277827022	-15.6259087451408	4.84957920362243e-55	4.39052244491589e-54	eutQ; ethanolamine utilization protein EutQ
eutS; ethanolamine utilization protein EutS	38.045669339872	-1.07043678398381	0.110369017649885	-9.69870718048312	3.05342956910385e-22	1.15731081717652e-21	eutS; ethanolamine utilization protein EutS
eutT; ethanolamine utilization cobalamin adenosyltransferase	21.1404751185741	-4.89056233978515	0.21549081412768	-22.6949921720907	5.02034138002099e-114	1.6459695380505e-112	eutT; ethanolamine utilization cobalamin adenosyltransferase
eutR; AraC family transcriptional regulator, ethanolamine operon transcriptional activator	1324.65982881043	-0.796069313568393	0.0861335905347709	-9.24226319402105	2.41337611850384e-20	8.66878608481518e-20	eutR; AraC family transcriptional regulator, ethanolamine operon transcriptional activator
bchE; anaerobic magnesium-protoporphyrin IX monomethyl ester cyclase	339.981308049317	-0.522287325448386	0.0847132741162364	-6.16535402387762	7.03256207229698e-10	1.62542564635886e-09	bchE; anaerobic magnesium-protoporphyrin IX monomethyl ester cyclase
E1.14.13.81, acsF, chlE; magnesium-protoporphyrin IX monomethyl ester (oxidative) cyclase	133.799242793207	1.21765954581322	0.109644928886951	11.1054798263281	1.17981945463089e-28	5.43330728037244e-28	E1.14.13.81, acsF, chlE; magnesium-protoporphyrin IX monomethyl ester (oxidative) cyclase
bchJ; divinyl protochlorophyllide a 8-vinyl-reductase	83.7348926012757	-6.07530987749563	0.210115582928254	-28.9141328445406	7.93119409254227e-184	1.10855830412779e-181	bchJ; divinyl protochlorophyllide a 8-vinyl-reductase
chlL; light-independent protochlorophyllide reductase subunit L	199.678626731322	-0.453819572452733	0.0921340995992528	-4.92564180283597	8.40839062582608e-07	1.63828926671451e-06	chlL; light-independent protochlorophyllide reductase subunit L
chlN; light-independent protochlorophyllide reductase subunit N	200.869380400589	-0.477349913590227	0.0916268278501184	-5.20971777360958	1.89128100162915e-07	3.81560793618117e-07	chlN; light-independent protochlorophyllide reductase subunit N
chlB; light-independent protochlorophyllide reductase subunit B	119.996160643733	1.23327434301852	0.11914322523361	10.3511915226433	4.13309598842737e-25	1.73856260505812e-24	chlB; light-independent protochlorophyllide reductase subunit B
chlG, bchG; chlorophyll/bacteriochlorophyll a synthase	234.180734378976	-0.396919128059426	0.0888211424228853	-4.46874603537139	7.86794784036042e-06	1.42269497149686e-05	chlG, bchG; chlorophyll/bacteriochlorophyll a synthase
fbp3; fructose-1,6-bisphosphatase III	139.003252692726	-1.18809941112029	0.151621914546049	-7.83593463172801	4.65367948901363e-15	1.35958432302793e-14	fbp3; fructose-1,6-bisphosphatase III
hscC; molecular chaperone HscC	282.564629883469	-1.48112644781024	0.158377769047881	-9.35185826088046	8.61211289590992e-21	3.13873300282316e-20	hscC; molecular chaperone HscC
yegD; hypothetical chaperone protein	2753.34730927964	0.26612956412872	0.0592712123993001	4.49003071399738	7.12129043977601e-06	1.29178781725172e-05	yegD; hypothetical chaperone protein
dps; starvation-inducible DNA-binding protein	10536.5880960204	0.49134119820592	0.0227791647981743	21.5697635343198	3.45455390562323e-103	9.05343123884878e-102	dps; starvation-inducible DNA-binding protein
yscW, sctW; type III secretion protein W	37.215563522545	1.42538538572771	0.175062854340589	8.142134955452	3.88368009497815e-16	1.19973940739399e-15	yscW, sctW; type III secretion protein W
yscY, sctY; type III secretion protein Y	12.526512870398	2.96694890365056	0.228423986815093	12.9887799657935	1.41667384130761e-38	8.4798200553702e-38	yscY, sctY; type III secretion protein Y
flhB2; flagellar biosynthesis protein	3383.27507657969	0.246245348379219	0.0403505138734332	6.10265706036887	1.04319515415502e-09	2.3814142673791e-09	flhB2; flagellar biosynthesis protein
osmC; osmotically inducible protein OsmC	5405.86952193697	-0.305993900646242	0.0285350410262931	-10.7234435150904	7.90059915681803e-27	3.47565287036826e-26	osmC; osmotically inducible protein OsmC
osmY; hyperosmotically inducible periplasmic protein	895.947951828164	-0.512535216596824	0.111806461736911	-4.5841287581648	4.55883265367113e-06	8.37064294809815e-06	osmY; hyperosmotically inducible periplasmic protein
priA; primosomal protein N (replication factor Y) (superfamily II helicase)	13056.7404598123	-0.0696890562056484	0.0193974342464277	-3.59269454507792	0.000327276145811407	0.000534086246144916	priA; primosomal protein N (replication factor Y) (superfamily II helicase)
priC; primosomal replication protein N	5.30383679204117	-2.23282523484574	0.382954540431916	-5.83052294490999	5.52539402765838e-09	1.19980414876954e-08	priC; primosomal replication protein N
nrdG; anaerobic ribonucleoside-triphosphate reductase activating protein	1236.29198423037	1.85132605755751	0.0768929256307142	24.0766760059135	4.38844758249622e-128	1.85972137711422e-126	nrdG; anaerobic ribonucleoside-triphosphate reductase activating protein
pflA, pflC, pflE; pyruvate formate lyase activating enzyme	5463.48281063369	-0.384969379592357	0.0519306494360953	-7.41314394818212	1.23339882842889e-13	3.39195321577252e-13	pflA, pflC, pflE; pyruvate formate lyase activating enzyme
pflX; putative pyruvate formate lyase activating enzyme	858.65421990925	-3.40332454859734	0.104650654177979	-32.520814851375	5.41637770911141e-232	1.23292232024259e-229	pflX; putative pyruvate formate lyase activating enzyme
adhE; acetaldehyde dehydrogenase / alcohol dehydrogenase	1283.18494821907	1.88189892407453	0.0852415115343342	22.0772589575271	5.22851771249924e-108	1.53145590498093e-106	adhE; acetaldehyde dehydrogenase / alcohol dehydrogenase
mhpF; acetaldehyde dehydrogenase	1311.66557598061	0.374485537558216	0.0508675287817243	7.36197622583861	1.81207250328551e-13	4.95258375083213e-13	mhpF; acetaldehyde dehydrogenase
divIVA; cell division initiation protein	1657.77927232802	1.01025014288412	0.076237173709228	13.2514112700093	4.42797384549022e-40	2.76038087848362e-39	divIVA; cell division initiation protein
lonB; ATP-dependent Lon protease	843.735890064445	1.25514752657529	0.107606633137393	11.6642207824931	1.94172659771116e-31	9.668584877478e-31	lonB; ATP-dependent Lon protease
groES, HSPE1; chaperonin GroES	19689.8349576089	-0.0897346920464274	0.0243431072745534	-3.68624642016141	0.000227585992662519	0.000375632401811123	groES, HSPE1; chaperonin GroES
HSP90A, htpG; molecular chaperone HtpG	8633.3561200695	0.66868791121542	0.0278153749736647	24.0402263801414	1.05635240112713e-127	4.45288866655017e-126	HSP90A, htpG; molecular chaperone HtpG
ibpA; molecular chaperone IbpA	3294.88444903018	0.295619442810576	0.0442564923403036	6.67968533379137	2.39455838707915e-11	5.98039080559861e-11	ibpA; molecular chaperone IbpA
ibpB; molecular chaperone IbpB	4.038588783673	-1.77995286922243	0.349596522940312	-5.09144900599121	3.55337443985043e-07	7.07036317739469e-07	ibpB; molecular chaperone IbpB
hslO; molecular chaperone Hsp33	5967.07184848108	0.41530812661958	0.0314691081329266	13.1973275145042	9.09031800302839e-40	5.62286983929559e-39	hslO; molecular chaperone Hsp33
dsbD; thiol:disulfide interchange protein DsbD	6618.32454588145	-0.181456194085498	0.0409226620165472	-4.43412488689337	9.24470282235073e-06	1.66446434769872e-05	dsbD; thiol:disulfide interchange protein DsbD
tusA, sirA; tRNA 2-thiouridine synthesizing protein A	3716.64884922918	0.489579518725556	0.0388170146654314	12.6124979714515	1.8018983592244e-36	1.02248748062256e-35	tusA, sirA; tRNA 2-thiouridine synthesizing protein A
hflC; membrane protease subunit HflC	5221.36903534088	0.329464936288068	0.0341680693026514	9.64248033360497	5.2894192312814e-22	1.99247295582123e-21	hflC; membrane protease subunit HflC
hflK; membrane protease subunit HflK	4704.84440204406	0.42965898455884	0.0385913965072463	11.1335433139395	8.6141801312947e-29	3.99471321920983e-28	hflK; membrane protease subunit HflK
E1.2.7.8; indolepyruvate ferredoxin oxidoreductase	4654.62088368139	0.211322165025829	0.0538611657049201	3.92346066521403	8.72860220645627e-05	0.000147394603176848	E1.2.7.8; indolepyruvate ferredoxin oxidoreductase
tyrA1; chorismate mutase	456.487088424532	-0.382060038836973	0.0847437363187082	-4.50841626099778	6.53133377419899e-06	1.18720365455267e-05	tyrA1; chorismate mutase
pheA1; chorismate mutase	1619.50868136097	-0.232949804637452	0.0559973336509851	-4.16001601235801	3.18225283455642e-05	5.53921964887722e-05	pheA1; chorismate mutase
trmFO, gid; methylenetetrahydrofolate--tRNA-(uracil-5-)-methyltransferase	5032.03338705279	0.350316693196433	0.0402397698252494	8.70573302774257	3.15528766193371e-18	1.0478606420436e-17	trmFO, gid; methylenetetrahydrofolate--tRNA-(uracil-5-)-methyltransferase
fic; cell filamentation protein	369.224061239927	-1.10497939713599	0.0842831077839002	-13.1103304824631	2.87343561276839e-39	1.75691953391602e-38	fic; cell filamentation protein
HPGDS; prostaglandin-H2 D-isomerase / glutathione transferase	3.66161657132647	-2.53103199872011	0.282171670168933	-8.96983030651097	2.9697160154105e-19	1.02689789473852e-18	HPGDS; prostaglandin-H2 D-isomerase / glutathione transferase
desB, galA; gallate dioxygenase	38.7669275029615	-4.59955707972225	0.212820103493071	-21.6124182078128	1.37268025499905e-103	3.60928831405196e-102	desB, galA; gallate dioxygenase
ligB; protocatechuate 4,5-dioxygenase, beta chain	538.430832762381	0.874112506277693	0.0806352924237565	10.8403216507734	2.21690235113725e-27	9.87258861459499e-27	ligB; protocatechuate 4,5-dioxygenase, beta chain
pht5; 4,5-dihydroxyphthalate decarboxylase	704.47199887895	0.675420357819225	0.0899488118876951	7.50894140394557	5.96073966924473e-14	1.66104277526662e-13	pht5; 4,5-dihydroxyphthalate decarboxylase
ipdC; indolepyruvate decarboxylase	1422.07848173666	0.503126826352626	0.0680038703376064	7.39850281836672	1.37728470102733e-13	3.77722107162985e-13	ipdC; indolepyruvate decarboxylase
hbaA; 4-hydroxybenzoate-CoA ligase	346.633028384352	-0.47732897643218	0.0957976210860218	-4.9826808956306	6.27093194034104e-07	1.22813458133474e-06	hbaA; 4-hydroxybenzoate-CoA ligase
hcrC, hbaB; 4-hydroxybenzoyl-CoA reductase subunit gamma	3.61274433207457	-1.70449691655864	0.24555751727988	-6.94133470414549	3.88412525226527e-12	1.0047021391168e-11	hcrC, hbaB; 4-hydroxybenzoyl-CoA reductase subunit gamma
hcrA, hbaC; 4-hydroxybenzoyl-CoA reductase subunit alpha	2.83900883085814	-1.42950662299388	0.340856532849995	-4.19386599705566	2.74240025439177e-05	4.78823204618436e-05	hcrA, hbaC; 4-hydroxybenzoyl-CoA reductase subunit alpha
hcrB, hbaD; 4-hydroxybenzoyl-CoA reductase subunit beta	476.767671034184	3.86536098195863	0.116155866419071	33.2773634352057	8.20832806074617e-243	2.72482290249853e-240	hcrB, hbaD; 4-hydroxybenzoyl-CoA reductase subunit beta
badA; benzoate-CoA ligase	712.348293615085	1.82553799919407	0.0813969519835491	22.4275965464042	2.11772004358334e-111	6.59057640126113e-110	badA; benzoate-CoA ligase
bcrC, badD; benzoyl-CoA reductase subunit C	2.939170798073	-1.1225352298571	0.314049702949887	-3.5743871728362	0.000351049148065285	0.00057194449133663	bcrC, badD; benzoyl-CoA reductase subunit C
bcrB, badE; benzoyl-CoA reductase subunit B	2.939170798073	-1.1225352298571	0.314049702949887	-3.5743871728362	0.000351049148065285	0.00057194449133663	bcrB, badE; benzoyl-CoA reductase subunit B
bcrA, badF; benzoyl-CoA reductase subunit A	2.81711647888002	-1.33210878579205	0.315253436833352	-4.22551709244718	2.38392728314609e-05	4.17148004937951e-05	bcrA, badF; benzoyl-CoA reductase subunit A
bcrD, badG; benzoyl-CoA reductase subunit D	2.81711647888002	-1.33210878579205	0.315253436833352	-4.22551709244718	2.38392728314609e-05	4.17148004937951e-05	bcrD, badG; benzoyl-CoA reductase subunit D
aliA; cyclohexanecarboxylate-CoA ligase	548.943057451908	1.37233953449392	0.0819684615581104	16.7422873188979	6.44627985409337e-63	7.00648180048593e-62	aliA; cyclohexanecarboxylate-CoA ligase
aliB; cyclohexanecarboxyl-CoA dehydrogenase	240.394269910974	3.10031966567783	0.108740578258462	28.5111566935828	8.51977892367604e-179	1.07741394737979e-176	aliB; cyclohexanecarboxyl-CoA dehydrogenase
E1.3.1.62; pimeloyl-CoA dehydrogenase	4.31962975298003	-2.47655757706288	0.411403954663676	-6.01977095501543	1.74664048316194e-09	3.94653565778535e-09	E1.3.1.62; pimeloyl-CoA dehydrogenase
PCBC; isopenicillin-N synthase	5.57827342171509	-2.86905165612648	0.317995294079037	-9.02230853584074	1.8416668263764e-19	6.41844252219632e-19	PCBC; isopenicillin-N synthase
cefD; isopenicillin-N epimerase	743.683845411973	-0.727680343386847	0.0605184318672603	-12.0241110176636	2.65429487151926e-33	1.39306767071107e-32	cefD; isopenicillin-N epimerase
cmcH; hydroxymethyl cephem carbamoyltransferase	11.7244047983489	-2.33646228611661	0.295412269342721	-7.90915790774411	2.59135748778049e-15	7.66914751305616e-15	cmcH; hydroxymethyl cephem carbamoyltransferase
csgD; LuxR family transcriptional regulator, csgAB operon transcriptional regulatory protein	4.13614561497782	-1.21068470377627	0.345711393336512	-3.50200984726528	0.000461762551847579	0.000746977106714652	csgD; LuxR family transcriptional regulator, csgAB operon transcriptional regulatory protein
csgA; major curlin subunit	3.14247487378772	-1.58256259146592	0.311801609530507	-5.07554336826182	3.86390211360654e-07	7.66908523644827e-07	csgA; major curlin subunit
csgB; minor curlin subunit	100.527392248671	1.15769002294798	0.188063632589264	6.15584207860327	7.46796118572604e-10	1.72156385320253e-09	csgB; minor curlin subunit
csgC; curli production protein	2.71051399403895	-1.41238234178638	0.400930846360027	-3.52275798833921	0.000427081151714948	0.000692279864844963	csgC; curli production protein
csgE; curli production assembly/transport component CsgE	48.0593134509617	-3.0733189965095	0.306540307833754	-10.02582341692	1.17377096977576e-23	4.66173146371061e-23	csgE; curli production assembly/transport component CsgE
csgF; curli production assembly/transport component CsgF	52.216580225039	-2.31467510376769	0.284578505524219	-8.13369618167001	4.16395355682411e-16	1.28482641313779e-15	csgF; curli production assembly/transport component CsgF
strB1; scyllo-inosamine-4-phosphate amidinotransferase 1	4.51093098286872	-2.90436077986094	0.276749570698411	-10.4945448425861	9.1517713802495e-26	3.90740421149238e-25	strB1; scyllo-inosamine-4-phosphate amidinotransferase 1
strK; streptomycin-6-phosphatase	81.1134197612998	-1.77222426144849	0.188007694444285	-9.42633899472496	4.24652309119556e-21	1.55692818534538e-20	strK; streptomycin-6-phosphatase
strB; streptomycin 6-kinase	2158.90419302105	0.640960929272593	0.0526990538695897	12.1626648337697	4.91294496049191e-34	2.62694177853953e-33	strB; streptomycin 6-kinase
ycdX; putative hydrolase	2165.34463146234	0.311408131001084	0.0559709564466674	5.56374503440571	2.64045658032153e-08	5.55933339731016e-08	ycdX; putative hydrolase
radA; DNA repair protein RadA	1978.58269298632	0.746503030611846	0.202709718838797	3.68262081802549	0.000230848400907134	0.000380701554549191	radA; DNA repair protein RadA
radA, sms; DNA repair protein RadA/Sms	10744.5249926576	0.0873227714816962	0.021076545442227	4.14312543395961	3.42604433092923e-05	5.95577027809582e-05	radA, sms; DNA repair protein RadA/Sms
E3.1.3.15B; histidinol-phosphatase (PHP family)	4526.44242876793	0.546595481644664	0.0609129821857585	8.97338238961577	2.87545749802143e-19	9.95600603508766e-19	E3.1.3.15B; histidinol-phosphatase (PHP family)
iscS, NFS1; cysteine desulfurase	22196.476903429	0.257017255546896	0.0182093849371369	14.1145489775839	3.08986445376082e-45	2.19598127592439e-44	iscS, NFS1; cysteine desulfurase
iscU, nifU; nitrogen fixation protein NifU and related proteins	12499.0865350821	0.105814134490372	0.0238845879384275	4.43022650267829	9.41341640163285e-06	1.69330974196904e-05	iscU, nifU; nitrogen fixation protein NifU and related proteins
CTBP; C-terminal binding protein	441.249629198251	-0.594102633697421	0.097404649999705	-6.09932517286618	1.06517187825195e-09	2.43088638041629e-09	CTBP; C-terminal binding protein
CAMK2; calcium/calmodulin-dependent protein kinase (CaM kinase) II	10.086219329939	-3.37529346953146	0.285072950664789	-11.8401043019349	2.42151630544694e-32	1.23115637559003e-31	CAMK2; calcium/calmodulin-dependent protein kinase (CaM kinase) II
AROA1, aroA; chorismate mutase	299.446223628199	0.638854543213308	0.0916352502769576	6.97171166426064	3.13107781140749e-12	8.13610467171673e-12	AROA1, aroA; chorismate mutase
pheA2; prephenate dehydratase	9074.97222394869	0.205794676201098	0.0321387907684925	6.40331111657289	1.52042923341659e-10	3.65738517591486e-10	pheA2; prephenate dehydratase
flhG, fleN; flagellar biosynthesis protein FlhG	4482.67982985884	0.286354695177875	0.037688944287294	7.59784336210269	3.01106474238234e-14	8.49474249382439e-14	flhG, fleN; flagellar biosynthesis protein FlhG
SOD2; superoxide dismutase, Fe-Mn family	15691.9081645809	0.144901975120657	0.0178969787806173	8.09644895358472	5.65867061939877e-16	1.73528209487105e-15	SOD2; superoxide dismutase, Fe-Mn family
SOD1; superoxide dismutase, Cu-Zn family	2751.5336943226	-0.185977239534633	0.0454576676653981	-4.0912182495495	4.29113056284017e-05	7.40789538334726e-05	SOD1; superoxide dismutase, Cu-Zn family
lysK; lysyl-tRNA synthetase, class I	3387.75079388367	0.60592286593965	0.0372594440957071	16.2622626463035	1.82858513809735e-59	1.84877383188091e-58	lysK; lysyl-tRNA synthetase, class I
epmA, poxA; elongation factor P--(R)-beta-lysine ligase	3257.98976006656	0.702471444298048	0.0427420444176818	16.435139073681	1.07178542972819e-60	1.12206498273909e-59	epmA, poxA; elongation factor P--(R)-beta-lysine ligase
NEF3, NF-M; neurofilament medium polypeptide (neurofilament 3)	6.12238086870123	0.775838704441769	0.166568966128654	4.65776262213533	3.19664497888658e-06	5.91996061059725e-06	NEF3, NF-M; neurofilament medium polypeptide (neurofilament 3)
GAOA; galactose oxidase	47.3761762995887	-4.15864412448981	0.207770917902644	-20.0155255916925	4.03360525792488e-89	7.50834885277747e-88	GAOA; galactose oxidase
bop; bacteriorhodopsin	31.9807715777457	-3.90667305394628	0.256457114176295	-15.233241107364	2.12776534259745e-52	1.8346219139041e-51	bop; bacteriorhodopsin
hypA, hybF; hydrogenase nickel incorporation protein HypA/HybF	2865.21040472349	0.224630815802102	0.0384801385221757	5.83757814885853	5.29650538664901e-09	1.17182056138386e-08	hypA, hybF; hydrogenase nickel incorporation protein HypA/HybF
hypF; hydrogenase maturation protein HypF	2348.87610496631	0.431161947481516	0.0490518453345936	8.78992308119021	1.49662398596581e-18	5.02893432989862e-18	hypF; hydrogenase maturation protein HypF
E1.1.1.102; 3-dehydrosphinganine reductase	79.9729719072967	3.54912946083988	0.13753704661639	25.8048980122345	7.8128994290004e-147	5.10207948777427e-145	E1.1.1.102; 3-dehydrosphinganine reductase
DEGS; sphingolipid 4-desaturase/C4-monooxygenase	87.6762426601946	-0.489099036474272	0.134599042442919	-3.63374826148328	0.000279333413980473	0.000458194216426277	DEGS; sphingolipid 4-desaturase/C4-monooxygenase
bluB; 5,6-dimethylbenzimidazole synthase	3317.90749017429	0.330044642049337	0.0468315178762338	7.04748974657576	1.82174245660667e-12	4.78688065692128e-12	bluB; 5,6-dimethylbenzimidazole synthase
cobD; threonine-phosphate decarboxylase	1777.34400967135	0.393020584801899	0.0784335466320183	5.01087355702284	5.41835088489995e-07	1.06508762644949e-06	cobD; threonine-phosphate decarboxylase
norQ; nitric oxide reductase NorQ protein	1996.19742427759	-0.364644175300858	0.0761800077074533	-4.78661247582392	1.69619897949829e-06	3.22366824180889e-06	norQ; nitric oxide reductase NorQ protein
phnB; PhnB protein	7704.02475002147	0.457414319745355	0.0322934283339449	14.1643158792326	1.52343265520975e-45	1.08853703713508e-44	phnB; PhnB protein
glnK; nitrogen regulatory protein P-II 2	5076.99287917906	0.339993335072464	0.0383048322465992	8.8759907074818	6.93136313231436e-19	2.34987957766589e-18	glnK; nitrogen regulatory protein P-II 2
sufI; suppressor of ftsI	21.9784628536927	-2.44833823551104	0.18348890884684	-13.3432491963571	1.29681641885426e-40	8.23245929004934e-40	sufI; suppressor of ftsI
mlaA, vacJ; phospholipid-binding lipoprotein MlaA	3225.03492022125	0.849297676190387	0.0863670689565053	9.8335822490178	8.06961588111829e-23	3.10732864789122e-22	mlaA, vacJ; phospholipid-binding lipoprotein MlaA
fdx; ferredoxin, 2Fe-2S	7176.70283720868	0.628507270595294	0.0386312522448409	16.2693993612187	1.62746309856121e-59	1.64961813056452e-58	fdx; ferredoxin, 2Fe-2S
ahpD; alkyl hydroperoxide reductase subunit D	1660.49470431841	0.540960455707616	0.0505141255747517	10.7090927449015	9.22615228031882e-27	4.05431633851627e-26	ahpD; alkyl hydroperoxide reductase subunit D
rsbW; serine/threonine-protein kinase RsbW	8081.03675978767	-0.199846213870177	0.040534993277045	-4.93021455571204	8.21393540328299e-07	1.60196874805277e-06	rsbW; serine/threonine-protein kinase RsbW
feoB; ferrous iron transport protein B	7501.36763901496	-0.261612020416894	0.0307351473508092	-8.5118193002581	1.71225273163547e-17	5.51841323338988e-17	feoB; ferrous iron transport protein B
oxyR; LysR family transcriptional regulator, hydrogen peroxide-inducible genes activator	6515.95643797132	0.382303788504215	0.0346940906068594	11.0192768225673	3.08527780906986e-28	1.40781261768955e-27	oxyR; LysR family transcriptional regulator, hydrogen peroxide-inducible genes activator
hslR; ribosome-associated heat shock protein Hsp15	5679.74242705551	0.392474088306298	0.0382538594660452	10.2597252613077	1.07010760409867e-24	4.41052627100573e-24	hslR; ribosome-associated heat shock protein Hsp15
xerD; integrase/recombinase XerD	18074.3163277294	0.162010034963921	0.0256259763435378	6.3221019481186	2.58029044082928e-10	6.13280845527652e-10	xerD; integrase/recombinase XerD
ihfA, himA; integration host factor subunit alpha	5662.11447728131	0.244114184012002	0.0388080977194078	6.29028987138221	3.16873708458811e-10	7.49341892339373e-10	ihfA, himA; integration host factor subunit alpha
acuA; acetoin utilization protein AcuA	1135.38283784924	2.28233741741218	0.109215681032577	20.8975249326277	5.63941806950801e-97	1.26561250027522e-95	acuA; acetoin utilization protein AcuA
acuB; acetoin utilization protein AcuB	930.876147642908	-1.63158942286344	0.0722615778053657	-22.5789343717083	6.98116714814583e-113	2.21589476770031e-111	acuB; acetoin utilization protein AcuB
acuC; acetoin utilization protein AcuC	2840.73016442662	0.83245658114778	0.0454593444225936	18.3121114420217	6.6250308376891e-75	9.4760539827413e-74	acuC; acetoin utilization protein AcuC
spoVT; AbrB family transcriptional regulator, stage V sporulation protein T	877.599871374923	1.11114730179731	0.107599077944887	10.3267362789712	5.33448139902013e-25	2.22163164171424e-24	spoVT; AbrB family transcriptional regulator, stage V sporulation protein T
lonH; Lon-like ATP-dependent protease	5.30383679204117	-2.23282523484574	0.382954540431916	-5.83052294490999	5.52539402765838e-09	1.19980414876954e-08	lonH; Lon-like ATP-dependent protease
degP, htrA; serine protease Do	24417.1577299383	-0.127655060054263	0.0269172428844963	-4.74250132534151	2.11095447583262e-06	3.97588045129042e-06	degP, htrA; serine protease Do
sppA; protease IV	10639.4599940009	-0.196128843968142	0.0282889933157432	-6.93304430380679	4.11879140240862e-12	1.06436623752804e-11	sppA; protease IV
ydgD; protease YdgD	334.636422112563	1.73772651891517	0.12174383754281	14.2736302221795	3.19504058290725e-46	2.31408075672928e-45	ydgD; protease YdgD
dhbF; nonribosomal peptide synthetase DhbF	93.5791407253897	-1.8648872720883	0.156165751353919	-11.9417174119177	7.17266945896322e-33	3.69868333848285e-32	dhbF; nonribosomal peptide synthetase DhbF
mbtI, irp9, ybtS; salicylate synthetase	367.666852461378	3.06923363591173	0.102004762420467	30.0891209692765	6.72462807501903e-199	1.01085116742786e-196	mbtI, irp9, ybtS; salicylate synthetase
pchB; isochorismate pyruvate lyase	591.629520474785	-0.535403745631335	0.0724434386457381	-7.39064511072644	1.46118136138244e-13	4.00455173929613e-13	pchB; isochorismate pyruvate lyase
irp5, ybtE; yersiniabactin salicyl-AMP ligase	4.30394725491284	-1.40294290317466	0.325631685437987	-4.30837343512088	1.64459542031411e-05	2.90456477801874e-05	irp5, ybtE; yersiniabactin salicyl-AMP ligase
irp2, HMWP2; yersiniabactin nonribosomal peptide synthetase	6.79895325493879	-2.13888814640774	0.323700265910888	-6.60761936783999	3.90549255710023e-11	9.68110118307952e-11	irp2, HMWP2; yersiniabactin nonribosomal peptide synthetase
irp3, ybtU; yersiniabactin synthetase, thiazolinyl reductase component	3.5575537148677	-1.56440400541994	0.357768937797504	-4.37266581903592	1.22738527867214e-05	2.18271841856717e-05	irp3, ybtU; yersiniabactin synthetase, thiazolinyl reductase component
mbtA; mycobactin salicyl-AMP ligase	191.110702518985	1.08639642655168	0.0872224824572722	12.4554632698499	1.30590957207226e-35	7.25535673688961e-35	mbtA; mycobactin salicyl-AMP ligase
mbtB; mycobactin phenyloxazoline synthetase	401.913121536243	2.23782857446519	0.0805528019255505	27.7808905583876	7.38236770523204e-170	7.4449776591878e-168	mbtB; mycobactin phenyloxazoline synthetase
mbtE; mycobactin peptide synthetase MbtE	211.705535412525	1.17320534083033	0.0857340432827009	13.6842413574475	1.26116532669054e-42	8.45055017472124e-42	mbtE; mycobactin peptide synthetase MbtE
mbtC; mycobactin polyketide synthetase MbtC	186.888462410465	1.21438953101176	0.0933004609215684	13.0159006613335	9.93637714783438e-39	5.97457484806011e-38	mbtC; mycobactin polyketide synthetase MbtC
mbtD; mycobactin polyketide synthetase MbtD	204.730324944578	1.32811907514422	0.0918294217371465	14.4628927202204	2.07874429511756e-47	1.55505688255414e-46	mbtD; mycobactin polyketide synthetase MbtD
mbtF; mycobactin peptide synthetase MbtF	211.497372057702	1.17196006416206	0.0858516117867954	13.6509966414202	1.99136288071424e-42	1.32985650215007e-41	mbtF; mycobactin peptide synthetase MbtF
mbtG; mycobactin lysine-N-oxygenase	198.691750333479	0.877462340786671	0.0947873385784311	9.25716824574224	2.09925682038805e-20	7.54728298196372e-20	mbtG; mycobactin lysine-N-oxygenase
PTH2; peptidyl-tRNA hydrolase, PTH2 family	727.038114702785	0.626981703038421	0.173013166917787	3.62389588149874	0.000290198465730755	0.000475526774265102	PTH2; peptidyl-tRNA hydrolase, PTH2 family
mal; methylaspartate ammonia-lyase	82.3500787403614	-2.56102933474744	0.111354586686253	-22.9988670512807	4.78456474364197e-117	1.63599258852342e-115	mal; methylaspartate ammonia-lyase
ycjT; hypothetical glycosyl hydrolase	64.4168313855644	7.24177472649577	0.267341298343454	27.0881258203222	1.35889884833116e-161	1.1277444921515e-159	ycjT; hypothetical glycosyl hydrolase
odh; opine dehydrogenase	503.525554664597	-1.37730294992364	0.0779868079394784	-17.6607170663082	8.41636365690699e-70	1.07285070807325e-68	odh; opine dehydrogenase
RYR2; ryanodine receptor 2	54.3612579353193	-5.18234101036335	0.213208900775057	-24.306400865651	1.67746542106847e-130	7.59339034639347e-129	RYR2; ryanodine receptor 2
opuD, betL; glycine betaine transporter	371.113599181064	-1.69713656184588	0.145405912645686	-11.6717163075846	1.77799572279567e-31	8.86438793711707e-31	opuD, betL; glycine betaine transporter
E1.1.1.65; pyridoxine 4-dehydrogenase	249.475612352575	-0.48361543375497	0.0916459077576944	-5.27699976559364	1.31316054290669e-07	2.67569054867969e-07	E1.1.1.65; pyridoxine 4-dehydrogenase
E1.3.1.45; 2-hydroxyisoflavone reductase	634.365259865601	-0.71237852529897	0.0747533862868542	-9.52971578525328	1.57714418092046e-21	5.84695564885682e-21	E1.3.1.45; 2-hydroxyisoflavone reductase
PIGB; phosphatidylinositol glycan, class B	8.21939990754935	1.16845463193305	0.219904946309133	5.31345316030538	1.07567094394889e-07	2.20191942714306e-07	PIGB; phosphatidylinositol glycan, class B
E1.1.1.51; 3(or 17)beta-hydroxysteroid dehydrogenase	260.523770155738	0.656405444599795	0.061132827733316	10.7373643415168	6.79567783132229e-27	2.99453347799473e-26	E1.1.1.51; 3(or 17)beta-hydroxysteroid dehydrogenase
rubB, alkT; rubredoxin---NAD+ reductase	204.757975221274	-0.692087388352361	0.116726271484025	-5.9291484218022	3.04509752902619e-09	6.81851939678236e-09	rubB, alkT; rubredoxin---NAD+ reductase
fdhA; formate dehydrogenase (NADP+) alpha subunit	689.599884875534	-2.40183893516227	0.0753813339121932	-31.8625156986479	8.83144108837983e-223	1.63628118956098e-220	fdhA; formate dehydrogenase (NADP+) alpha subunit
E1.8.2.1; sulfite dehydrogenase	111.393924207543	-4.21056860102686	0.281283712600272	-14.9691162780208	1.16863802214911e-50	9.63823925720701e-50	E1.8.2.1; sulfite dehydrogenase
K05303; O-methyltransferase	540.478961651292	-1.2433477903959	0.0740842006993077	-16.7829007893652	3.25538374027971e-63	3.55282770668608e-62	K05303; O-methyltransferase
NANS, SAS; sialic acid synthase	54.3926771520136	-5.18320283572557	0.21322880054262	-24.3081742360106	1.60657637805081e-130	7.52917294348869e-129	NANS, SAS; sialic acid synthase
gnaD; gluconate/galactonate dehydratase	54.5385663808959	-5.1874270804441	0.212112297447272	-24.456041176649	4.34021376748671e-132	2.12137933040286e-130	gnaD; gluconate/galactonate dehydratase
cggR; central glycolytic genes regulator	1231.61105269125	2.01842445530925	0.107982884284988	18.6920776257674	5.74322692648713e-78	8.71548360444247e-77	cggR; central glycolytic genes regulator
fer; ferredoxin	7720.72980712362	0.354736910397005	0.0359599289968333	9.86478339343341	5.91620025469139e-23	2.29141309815879e-22	fer; ferredoxin
lrgA; holin-like protein	63.7442613368129	-3.56270032478931	0.202416598743633	-17.6008308948101	2.42736790268255e-69	3.03116615684512e-68	lrgA; holin-like protein
lrgB; holin-like protein LrgB	63.7442613368129	-3.56270032478931	0.202416598743633	-17.6008308948101	2.42736790268255e-69	3.03116615684512e-68	lrgB; holin-like protein LrgB
glcU; glucose uptake protein	247.575793829005	-0.854981474962377	0.112283754498949	-7.61447173527119	2.64772112248777e-14	7.49356809337834e-14	glcU; glucose uptake protein
E2.4.1.4; amylosucrase	547.606879043155	-0.898966119280206	0.0783031371592134	-11.4805887975132	1.65151980288557e-30	8.05242244160915e-30	E2.4.1.4; amylosucrase
treS; maltose alpha-D-glucosyltransferase / alpha-amylase	5385.81045759801	0.200465224816849	0.0416847086185517	4.80908302973317	1.51624221702181e-06	2.90172994067086e-06	treS; maltose alpha-D-glucosyltransferase / alpha-amylase
deoR; deoxyribonucleoside regulator	577.993654069575	1.59718406458604	0.104326696129341	15.3094473787027	6.61233557419104e-53	5.78270883859276e-52	deoR; deoxyribonucleoside regulator
bglX; beta-glucosidase	14654.6729299003	0.434689542062523	0.0554046060668758	7.84572931603978	4.30444500089169e-15	1.26125462751394e-14	bglX; beta-glucosidase
bglB; beta-glucosidase	11273.7200586783	0.397566007616155	0.0375720615626337	10.581426493018	3.6338308392592e-26	1.57340925523794e-25	bglB; beta-glucosidase
E1.1.1.9; D-xylulose reductase	177.629733808974	-0.979955559087248	0.121249978045752	-8.08210916720726	6.36560809996573e-16	1.946825325621e-15	E1.1.1.9; D-xylulose reductase
tarJ; ribitol-5-phosphate 2-dehydrogenase (NADP+)	25.6929274040268	-3.50978195157177	0.164666494650783	-21.3144875587177	8.33144504650501e-101	2.02367752089956e-99	tarJ; ribitol-5-phosphate 2-dehydrogenase (NADP+)
quiA; quinate dehydrogenase (quinone)	31.2269596616492	-2.94697449909224	0.32308023103242	-9.12149434112705	7.40955032460885e-20	2.62597364039852e-19	quiA; quinate dehydrogenase (quinone)
ADT, PDT; arogenate/prephenate dehydratase	88.8753865718339	-2.63221419220727	0.359104559912855	-7.32993809058298	2.30259075868376e-13	6.27599745960777e-13	ADT, PDT; arogenate/prephenate dehydratase
mrcB; penicillin-binding protein 1B	1470.79136919664	-0.600254745521783	0.048435926840903	-12.3927585301182	2.86032166202117e-35	1.57703686375936e-34	mrcB; penicillin-binding protein 1B
mrcA; penicillin-binding protein 1A	16175.9784632182	-0.155412868206237	0.0246376875695246	-6.30793242132325	2.82787630334961e-10	6.71125722632896e-10	mrcA; penicillin-binding protein 1A
pbpC; penicillin-binding protein 1C	3151.65273308339	0.457924096549682	0.0526859720234506	8.69157536556144	3.57447896392632e-18	1.18460373983365e-17	pbpC; penicillin-binding protein 1C
fre, ubiB; aquacobalamin reductase / NAD(P)H-flavin reductase	5.30383679204117	-2.23282523484574	0.382954540431916	-5.83052294490999	5.52539402765838e-09	1.19980414876954e-08	fre, ubiB; aquacobalamin reductase / NAD(P)H-flavin reductase
ybtA; AraC family transcriptional regulator	100.164297427359	1.68667391079338	0.1230193589404	13.7106381086779	8.76832876065877e-43	5.8802420232465e-42	ybtA; AraC family transcriptional regulator
ybtX, irp8; MFS transporter, putative signal transducer	28.2879482267419	-3.7598147241023	0.197845623065222	-19.0037801486406	1.58692492398741e-80	2.51853204569874e-79	ybtX, irp8; MFS transporter, putative signal transducer
irp4, ybtT; yersiniabactin synthetase, thioesterase component	3.5575537148677	-1.56440400541994	0.357768937797504	-4.37266581903592	1.22738527867214e-05	2.18271841856717e-05	irp4, ybtT; yersiniabactin synthetase, thioesterase component
mbtH, nocI; MbtH protein	2502.5809580274	0.579614554061393	0.052688017754458	11.0008798729641	3.78421317490374e-28	1.7237750923075e-27	mbtH, nocI; MbtH protein
dcyD; D-cysteine desulfhydrase	833.804817375075	-0.553580249019478	0.0719412664955711	-7.69489162459432	1.41614153710681e-14	4.05258607260415e-14	dcyD; D-cysteine desulfhydrase
cbpA; curved DNA-binding protein	5838.1879325669	0.14431734680989	0.0306134389141772	4.71418278797344	2.42682741010796e-06	4.54716227100896e-06	cbpA; curved DNA-binding protein
tsx; nucleoside-specific channel-forming protein	4.82599574850183	-1.53152298389157	0.326567978062418	-4.68975247658495	2.73535735086513e-06	5.10604311488811e-06	tsx; nucleoside-specific channel-forming protein
rsbX; phosphoserine phosphatase RsbX	213.692231079309	-2.27710450086985	0.0949893389064999	-23.9722112721645	5.42181641191016e-127	2.22657790482929e-125	rsbX; phosphoserine phosphatase RsbX
med; transcriptional activator of comK gene	114.468450004335	-3.02933698539935	0.151218200590889	-20.0328860782772	2.84672132729939e-89	5.3114353195771e-88	med; transcriptional activator of comK gene
draG; ADP-ribosyl-	167.096047931472	-1.43520600988111	0.0992157752113289	-14.4655021524967	2.00139000568242e-47	1.49859719692405e-46	draG; ADP-ribosyl-
hchA; D-lactate dehydratase / protein deglycase	8.61021499802407	-2.21811268725324	0.362592684305662	-6.1173674573737	9.51338278169505e-10	2.18361050480451e-09	hchA; D-lactate dehydratase / protein deglycase
fdxA; ferredoxin	6531.50401939081	-0.109579358721559	0.0269675203193071	-4.06338281844575	4.83666085936352e-05	8.32260843769961e-05	fdxA; ferredoxin
linC, CYP111A; linalool 8-monooxygenase	5.27631862116012	-2.96944344675879	0.411769904553856	-7.21141446696092	5.53736262806438e-13	1.48539286389862e-12	linC, CYP111A; linalool 8-monooxygenase
astE; succinylglutamate desuccinylase	559.078868750413	-0.650612558644484	0.18369736206743	-3.54176320945568	0.000397462096515616	0.000645450575405607	astE; succinylglutamate desuccinylase
bolA; BolA family transcriptional regulator, general stress-responsive regulator	4088.71258946186	0.400558402812705	0.0467324723285108	8.57130776212605	1.02316402893194e-17	3.32852095487984e-17	bolA; BolA family transcriptional regulator, general stress-responsive regulator
dusA; tRNA-dihydrouridine synthase A	3483.95000319977	0.420903620538436	0.0493687364485614	8.52571183337835	1.51872925724206e-17	4.90065451293944e-17	dusA; tRNA-dihydrouridine synthase A
dusB; tRNA-dihydrouridine synthase B	2781.84119359264	0.410132137946332	0.0773620414624484	5.30146477772837	1.14877213787844e-07	2.34854185847511e-07	dusB; tRNA-dihydrouridine synthase B
dusC; tRNA-dihydrouridine synthase C	460.46142419893	-1.03446528365733	0.125659621907067	-8.23228072755454	1.83682171040683e-16	5.73206367677683e-16	dusC; tRNA-dihydrouridine synthase C
benK; MFS transporter, AAHS family, benzoate transport protein	428.379384046331	-0.829319899726777	0.0988817258811137	-8.38698851923231	4.98753687108953e-17	1.59133785550542e-16	benK; MFS transporter, AAHS family, benzoate transport protein
actI1, oxyA, tcmK, snoa1, aknB, mtmP; minimal PKS ketosynthase (KS/KS alpha)	234.956583087618	1.2763047100845	0.0977214916538199	13.0606347537739	5.52650522321686e-39	3.34571938551434e-38	actI1, oxyA, tcmK, snoa1, aknB, mtmP; minimal PKS ketosynthase (KS/KS alpha)
actI2, oxyB, tcmL, snoa2, aknC, mtmK; minimal PKS chain-length factor (CLF/KS beta)	234.073495554625	1.29494942952023	0.0975062803648706	13.2806771489437	2.99671885823301e-40	1.88436141622276e-39	actI2, oxyB, tcmL, snoa2, aknC, mtmK; minimal PKS chain-length factor (CLF/KS beta)
actI3, oxyC, tcmM, snoa3, aknD, mtmS; minimal PKS acyl carrier protein	222.393551152415	1.19413719779133	0.0941405319810081	12.6846234311937	7.19588592900819e-37	4.13037631098042e-36	actI3, oxyC, tcmM, snoa3, aknD, mtmS; minimal PKS acyl carrier protein
actVII; aromatase	279.474009883701	0.745783840324441	0.0862983478070226	8.64192489515717	5.52737613533893e-18	1.81894281991926e-17	actVII; aromatase
actIV; cyclase	575.861466175664	1.32901209197058	0.0833310222512917	15.9485874055742	2.91414074679925e-57	2.79722401563248e-56	actIV; cyclase
actVI1, RED1; ketoreductase RED1	23.5214601848383	-1.83257706613035	0.15781780961598	-11.6119788418657	3.58227979921126e-31	1.77487706220871e-30	actVI1, RED1; ketoreductase RED1
actVA1; MFS transporter, DHA2 family, integral membrane protein	49.0673729789477	-0.919453263224008	0.231573290170842	-3.9704633576078	7.17329882153087e-05	0.000121889356530398	actVA1; MFS transporter, DHA2 family, integral membrane protein
K05558; pyridoxamine 5-phosphate oxidase family protein	734.715021260935	1.55838493269607	0.0770028904205516	20.2380056668646	4.53137896645186e-91	9.04799404153433e-90	K05558; pyridoxamine 5-phosphate oxidase family protein
mnhB, mrpB; multicomponent Na+:H+ antiporter subunit B	1275.40073714631	0.695024726401073	0.0544927828192967	12.7544362838991	2.94497402228361e-37	1.71010262649661e-36	mnhB, mrpB; multicomponent Na+:H+ antiporter subunit B
mnhC, mrpC; multicomponent Na+:H+ antiporter subunit C	2594.43700892298	0.364978805721426	0.0446805406790308	8.16863001599073	3.11911126536022e-16	9.65797102647681e-16	mnhC, mrpC; multicomponent Na+:H+ antiporter subunit C
mnhD, mrpD; multicomponent Na+:H+ antiporter subunit D	3254.67034686136	0.572918248287694	0.0427317498596949	13.4073200879629	5.4782893730844e-41	3.53119186370254e-40	mnhD, mrpD; multicomponent Na+:H+ antiporter subunit D
ndhC; NAD(P)H-quinone oxidoreductase subunit 3	494.954964528419	3.35364737267132	0.0970996029370592	34.5382192226387	2.14196004182592e-261	1.21892826094479e-258	ndhC; NAD(P)H-quinone oxidoreductase subunit 3
ndhE; NAD(P)H-quinone oxidoreductase subunit 4L	751.815146255019	2.82207594774041	0.0737990690566038	38.2399938619263	0	0	ndhE; NAD(P)H-quinone oxidoreductase subunit 4L
ndhF; NAD(P)H-quinone oxidoreductase subunit 5	1130.12533674646	-0.369101480889659	0.0573990869610884	-6.43044167479315	1.27233695257054e-10	3.07266095820839e-10	ndhF; NAD(P)H-quinone oxidoreductase subunit 5
ndhG; NAD(P)H-quinone oxidoreductase subunit 6	169.823277450051	-1.97228652060474	0.120033105427353	-16.431187992536	1.14395703013741e-60	1.19448304837546e-59	ndhG; NAD(P)H-quinone oxidoreductase subunit 6
ndhI; NAD(P)H-quinone oxidoreductase subunit I	19.4614350312248	-1.60216373634823	0.219879972624269	-7.2865378198223	3.18021546857314e-13	8.61502095821903e-13	ndhI; NAD(P)H-quinone oxidoreductase subunit I
hoxE; bidirectional	24.8364956536119	-2.74863747288303	0.251698122792448	-10.9203733519681	9.21163644875853e-28	4.17220623008864e-27	hoxE; bidirectional
hoxF; bidirectional	24.8364956536119	-2.74863747288303	0.251698122792448	-10.9203733519681	9.21163644875853e-28	4.17220623008864e-27	hoxF; bidirectional
hoxU; bidirectional	23.7550467053125	-2.67528162942183	0.25195398637633	-10.6181357473182	2.45413220396175e-26	1.06550797106067e-25	hoxU; bidirectional
srmB; ATP-dependent RNA helicase SrmB	5.30383679204117	-2.23282523484574	0.382954540431916	-5.83052294490999	5.52539402765838e-09	1.19980414876954e-08	srmB; ATP-dependent RNA helicase SrmB
deaD, cshA; ATP-dependent RNA helicase DeaD	10159.5302680718	0.18673842733339	0.0231022165270009	8.08313899729656	6.31206104618906e-16	1.93119010579832e-15	deaD, cshA; ATP-dependent RNA helicase DeaD
aadK; aminoglycoside 6-adenylyltransferase	183.757576285374	1.00801929991332	0.114485762797915	8.80475681236128	1.31136602018754e-18	4.41201565998065e-18	aadK; aminoglycoside 6-adenylyltransferase
marC; multiple antibiotic resistance protein	6742.52464859549	0.585243960936201	0.03661409969617	15.984114474824	1.64893455204274e-57	1.59818267349447e-56	marC; multiple antibiotic resistance protein
aspQ, ansB, ansA; glutamin-(asparagin-)ase	323.339088902645	-1.26661295894421	0.261056986971501	-4.85186385408823	1.22306574670327e-06	2.35423165111982e-06	aspQ, ansB, ansA; glutamin-(asparagin-)ase
antB; anthranilate 1,2-dioxygenase (deaminating, decarboxylating) small subunit	120.083215405759	1.17766737384583	0.331221265715777	3.55553068520786	0.000377216913635415	0.000613574346862668	antB; anthranilate 1,2-dioxygenase (deaminating, decarboxylating) small subunit
hcp; hydroxylamine reductase	358.722284853801	0.46727963913683	0.0915088143366686	5.10638939564521	3.2837266720515e-07	6.54527155272311e-07	hcp; hydroxylamine reductase
hisN; histidinol-phosphatase	1940.02977104116	0.396582114036162	0.0583051318169673	6.80183890641257	1.03292066552801e-11	2.62245982863659e-11	hisN; histidinol-phosphatase
hutF; formimidoylglutamate deiminase	1801.25419688079	1.19263889605253	0.125948564443743	9.46925359030391	2.81850444067104e-21	1.03814262038031e-20	hutF; formimidoylglutamate deiminase
HIBCH; 3-hydroxyisobutyryl-CoA hydrolase	53.8064729746702	0.539824702495484	0.0881054350748926	6.12703066543641	8.95342212317431e-10	2.05686026687802e-09	HIBCH; 3-hydroxyisobutyryl-CoA hydrolase
RERE; arginine-glutamic acid dipeptide repeats protein	4.18431557451187	-2.88787105971149	0.361059248826018	-7.99833010538127	1.26117883910307e-15	3.78591251361497e-15	RERE; arginine-glutamic acid dipeptide repeats protein
ABCB1, CD243; ATP-binding cassette, subfamily B (MDR/TAP), member 1	1.91533816226435	-1.23485533796956	0.314743933451718	-3.92336501748329	8.73206982010456e-05	0.000147421911966037	ABCB1, CD243; ATP-binding cassette, subfamily B (MDR/TAP), member 1
hcaE, hcaA1; 3-phenylpropionate/trans-cinnamate dioxygenase subunit alpha	106.102511682555	2.99186340949145	0.117126341841674	25.5438986862213	6.41832219221867e-144	4.05831530995287e-142	hcaE, hcaA1; 3-phenylpropionate/trans-cinnamate dioxygenase subunit alpha
hcaF, hcaA2; 3-phenylpropionate/trans-cinnamate dioxygenase subunit beta	21.9308661333943	3.38298638650409	0.301190387135191	11.2320529837681	2.83806481408703e-29	1.33083357114958e-28	hcaF, hcaA2; 3-phenylpropionate/trans-cinnamate dioxygenase subunit beta
hcaC; 3-phenylpropionate/trans-cinnamate dioxygenase ferredoxin component	6024.86032504586	-0.248370078957843	0.0369181405471864	-6.72758907346355	1.72497241223125e-11	4.3503815157475e-11	hcaC; 3-phenylpropionate/trans-cinnamate dioxygenase ferredoxin component
hcaB; 2,3-dihydroxy-2,3-dihydrophenylpropionate dehydrogenase	103.781471854341	3.161761183015	0.11791823504861	26.8131657644945	2.26924013922569e-158	1.73836886434722e-156	hcaB; 2,3-dihydroxy-2,3-dihydrophenylpropionate dehydrogenase
mhpA; 3-(3-hydroxy-phenyl)propionate hydroxylase	4309.51508393059	0.551559999427595	0.0425570130435386	12.9604960494599	2.04918081801158e-38	1.22107880157803e-37	mhpA; 3-(3-hydroxy-phenyl)propionate hydroxylase
mhpB; 2,3-dihydroxyphenylpropionate 1,2-dioxygenase	507.32841906743	1.66714158328277	0.0599943213421952	27.7883230610068	6.00335473689106e-170	6.13188810112963e-168	mhpB; 2,3-dihydroxyphenylpropionate 1,2-dioxygenase
mhpC; 2-hydroxy-6-oxonona-2,4-dienedioate hydrolase	757.574587188294	1.24907899133466	0.06672970215286	18.7184859370922	3.49957830337293e-78	5.34121462509044e-77	mhpC; 2-hydroxy-6-oxonona-2,4-dienedioate hydrolase
2PGK; 2-phosphoglycerate kinase	3.21904920960597	-2.2041322397521	0.319029699597286	-6.90886222359359	4.88556151617912e-12	1.25843092788228e-11	2PGK; 2-phosphoglycerate kinase
CPGS; cyclic 2,3-diphosphoglycerate synthetase	2.74545252914335	-1.96008469829033	0.340823941727458	-5.75101821883665	8.87075540406485e-09	1.90751169511969e-08	CPGS; cyclic 2,3-diphosphoglycerate synthetase
seaA; uncharacterized protein	554.652859707418	1.61879863643093	0.114760921253495	14.1058351462269	3.49625557623683e-45	2.48038006908983e-44	seaA; uncharacterized protein
WAS; Wiskott-Aldrich syndrome protein	2.12015572706944	-1.47993563397263	0.323428705313342	-4.5757708257183	4.74469724037151e-06	8.70589657163514e-06	WAS; Wiskott-Aldrich syndrome protein
CFL; cofilin	5.90820143281179	-2.73006695655168	0.235817391760727	-11.5770382165949	5.38754113453319e-31	2.66103783129733e-30	CFL; cofilin
tupA, vupA; tungstate transport system substrate-binding protein	1614.37005704822	-0.454878732575176	0.0540782212806216	-8.41149582592092	4.04814588087603e-17	1.29472413620792e-16	tupA, vupA; tungstate transport system substrate-binding protein
tupB, vupB; tungstate transport system permease protein	1414.57504652299	-0.547549133480359	0.0509377145296014	-10.7493855689611	5.96576859895149e-27	2.63174299157511e-26	tupB, vupB; tungstate transport system permease protein
malM; maltose operon periplasmic protein	3.92172684202611	-1.67976279282287	0.353082478360825	-4.75742325311954	1.96079766390955e-06	3.70006513225187e-06	malM; maltose operon periplasmic protein
phnL; alpha-D-ribose 1-methylphosphonate 5-triphosphate synthase subunit PhnL	1885.88626547427	0.670951504705188	0.0442285863525115	15.1700870418412	5.58027693896859e-52	4.75996427973905e-51	phnL; alpha-D-ribose 1-methylphosphonate 5-triphosphate synthase subunit PhnL
phnK; putative phosphonate transport system ATP-binding protein	1878.2880729682	0.677506872737554	0.044215292887316	15.3229081726135	5.37574675343206e-53	4.72200379102461e-52	phnK; putative phosphonate transport system ATP-binding protein
rarD; chloramphenicol-sensitive protein RarD	4131.2448839052	0.150670397947806	0.0367781212586531	4.09673993100875	4.19009180700164e-05	7.23974439956237e-05	rarD; chloramphenicol-sensitive protein RarD
hupA; DNA-binding protein HU-alpha	7.88953029360593	-1.96614733422194	0.298994333609014	-6.57586821291741	4.83700833774441e-11	1.19270954586226e-10	hupA; DNA-binding protein HU-alpha
ihfB, himD; integration host factor subunit beta	6949.8835915164	-0.16265293729027	0.0298607263229521	-5.44705227632886	5.12114156690899e-08	1.06416627187178e-07	ihfB, himD; integration host factor subunit beta
wzzB; chain length determinant protein (polysaccharide antigen chain regulator)	5.34365515762626	-2.36524933372504	0.300222739223687	-7.87831507980069	3.31825117927403e-15	9.75516868829379e-15	wzzB; chain length determinant protein (polysaccharide antigen chain regulator)
wzzE; lipopolysaccharide biosynthesis protein WzzE	5.30383679204117	-2.23282523484574	0.382954540431916	-5.83052294490999	5.52539402765838e-09	1.19980414876954e-08	wzzE; lipopolysaccharide biosynthesis protein WzzE
terZ; tellurium resistance protein TerZ	932.473016306263	1.57056446608996	0.131249393341382	11.9662607659061	5.3380559687032e-33	2.76876900407932e-32	terZ; tellurium resistance protein TerZ
terA; tellurite resistance protein TerA	525.269986876631	0.845957828199989	0.126729033034235	6.67532772834668	2.46680280893728e-11	6.15888999649116e-11	terA; tellurite resistance protein TerA
terB; tellurite resistance protein TerB	377.88289505433	1.43778642280023	0.0610161833066305	23.5640176897789	9.01776443443645e-123	3.32613561338682e-121	terB; tellurite resistance protein TerB
terC; tellurite resistance protein TerC	6837.91325314628	-0.410659627243219	0.0281041166004702	-14.6120809659731	2.3522197066817e-48	1.82297027267832e-47	terC; tellurite resistance protein TerC
terD; tellurium resistance protein TerD	1939.71954050084	0.703479543996346	0.101266678632793	6.94680178607672	3.73660113355212e-12	9.66856162098401e-12	terD; tellurium resistance protein TerD
hydN; electron transport protein HydN	14.5726410745406	-2.49542121181237	0.298137913733284	-8.37002305599007	5.76069613352056e-17	1.83435116290001e-16	hydN; electron transport protein HydN
pchF; 4-cresol dehydrogenase (hydroxylating) flavoprotein subunit	209.005611774929	-0.512910627258565	0.127803955994668	-4.01326096102976	5.98856440209512e-05	0.000102361923603286	pchF; 4-cresol dehydrogenase (hydroxylating) flavoprotein subunit
leuO; LysR family transcriptional regulator, transcriptional activator for leuABCD operon	3.88364178892365	-1.72090004024435	0.357999439509677	-4.80699087853693	1.53218978564185e-06	2.92522310620864e-06	leuO; LysR family transcriptional regulator, transcriptional activator for leuABCD operon
pdhR; GntR family transcriptional regulator, transcriptional repressor for pyruvate dehydrogenase complex	5100.14497778983	0.602901152119786	0.0497553167406832	12.117321155084	8.55085702038294e-34	4.54467497540966e-33	pdhR; GntR family transcriptional regulator, transcriptional repressor for pyruvate dehydrogenase complex
ybaO; Lrp/AsnC family transcriptional regulator	2824.56956603719	0.532140974205564	0.0510612484212731	10.4216209093678	1.97557175602316e-25	8.38092661354447e-25	ybaO; Lrp/AsnC family transcriptional regulator
djlA; DnaJ like chaperone protein	2244.86529496133	1.04279352524615	0.0588998013289282	17.7045338306428	3.86870597801774e-70	4.9793183403663e-69	djlA; DnaJ like chaperone protein
mscK, kefA, aefA; potassium-dependent mechanosensitive channel	557.382858059883	-1.13688844707394	0.0716842805884178	-15.8596618078864	1.20541234942282e-56	1.13651126483451e-55	mscK, kefA, aefA; potassium-dependent mechanosensitive channel
nlpI; lipoprotein NlpI	20.5722375909484	-1.37658893684679	0.234245786486827	-5.87668601212687	4.18561032857619e-09	9.2991515582171e-09	nlpI; lipoprotein NlpI
rob; AraC family transcriptional regulator, mar-sox-rob regulon activator	10.3468119509609	-2.60264086635895	0.413381151335356	-6.29598339922266	3.05457063981176e-10	7.23417487734254e-10	rob; AraC family transcriptional regulator, mar-sox-rob regulon activator
creA; CreA protein	2416.75522281399	0.523887143323844	0.0416221190751629	12.5867484636663	2.49750829053783e-36	1.41218229600532e-35	creA; CreA protein
bamD; outer membrane protein assembly factor BamD	5321.24910063927	0.227497085263858	0.0411317595514768	5.53093492096156	3.18528493471452e-08	6.67995921949738e-08	bamD; outer membrane protein assembly factor BamD
yhbH; putative sigma-54 modulation protein	9013.76874637236	-0.0998951891964939	0.0260607343505016	-3.83316862268584	0.000126503174925809	0.000211466805420462	yhbH; putative sigma-54 modulation protein
raiA; ribosome-associated inhibitor A	5.30383679204117	-2.23282523484574	0.382954540431916	-5.83052294490999	5.52539402765838e-09	1.19980414876954e-08	raiA; ribosome-associated inhibitor A
yfiH; polyphenol oxidase	11365.9109696812	0.155436811082829	0.0194122683640646	8.00714312040776	1.17403831648901e-15	3.53364687097392e-15	yfiH; polyphenol oxidase
yfiP; DTW domain-containing protein	458.437968323692	-0.519664836233128	0.0737536422743858	-7.04595488721516	1.84193928513738e-12	4.83676014656872e-12	yfiP; DTW domain-containing protein
ugpA; sn-glycerol 3-phosphate transport system permease protein	3214.14385696219	0.277221906619244	0.0400515209194636	6.92163244378877	4.46468437966713e-12	1.15113723148246e-11	ugpA; sn-glycerol 3-phosphate transport system permease protein
ugpE; sn-glycerol 3-phosphate transport system permease protein	3097.74461082276	0.160459457897581	0.0392418224937877	4.08899097188932	4.33253713266594e-05	7.47775635527503e-05	ugpE; sn-glycerol 3-phosphate transport system permease protein
ugpC; sn-glycerol 3-phosphate transport system ATP-binding protein	2663.41748704194	0.153234603722292	0.0402649550111581	3.80565689642093	0.000141428326401527	0.000236069448238207	ugpC; sn-glycerol 3-phosphate transport system ATP-binding protein
mhpR; IclR family transcriptional regulator, mhp operon transcriptional activator	876.820197625991	0.839025002769054	0.0797342368661864	10.5227695873875	6.78493019040654e-26	2.91247515231513e-25	mhpR; IclR family transcriptional regulator, mhp operon transcriptional activator
mhpT; MFS transporter, AAHS family, 3-hydroxyphenylpropionic acid transporter	205.307425740336	1.63935781932189	0.239843948322585	6.83510186847401	8.19467766223964e-12	2.08918390192202e-11	mhpT; MFS transporter, AAHS family, 3-hydroxyphenylpropionic acid transporter
hcaT; MFS transporter, PPP family, 3-phenylpropionic acid transporter	4382.72635294749	1.05054860997567	0.0439954876548982	23.8785535965917	5.11686794885851e-126	1.97893625963863e-124	hcaT; MFS transporter, PPP family, 3-phenylpropionic acid transporter
dapH, dapD; tetrahydrodipicolinate N-acetyltransferase	354.621689312794	-0.405730168489531	0.105048482991743	-3.86231344741476	0.000112318328009284	0.000188387393526309	dapH, dapD; tetrahydrodipicolinate N-acetyltransferase
dapL; N-acetyldiaminopimelate deacetylase	757.773367741371	1.38681778327401	0.109354287418161	12.6818784705802	7.45241619714025e-37	4.27454282524236e-36	dapL; N-acetyldiaminopimelate deacetylase
LYS12; homoisocitrate dehydrogenase	110.027672981175	-4.83370950432571	0.287108442732944	-16.8358319884791	1.33301491858576e-63	1.46081566112417e-62	LYS12; homoisocitrate dehydrogenase
lysW; alpha-aminoadipate/glutamate carrier protein LysW	2282.22347761905	0.605177013817461	0.103473649530072	5.84860992693202	4.95698004443816e-09	1.09822747536259e-08	lysW; alpha-aminoadipate/glutamate carrier protein LysW
lysX;	2304.6680982291	0.606266730776123	0.105518170808138	5.74561448642329	9.15877626972101e-09	1.9678524957084e-08	lysX;
lysZ, argB; LysW-gamma-L-alpha-aminoadipate/LysW-L-glutamate kinase	1464.06213176201	0.697708978329015	0.0899785800963301	7.75416746499062	8.89249163325672e-15	2.56504275315555e-14	lysZ, argB; LysW-gamma-L-alpha-aminoadipate/LysW-L-glutamate kinase
lysY, argC; LysW-gamma-L-alpha-aminoadipyl-6-phosphate/LysW-L-glutamyl-5-phosphate reductase	1465.45531633164	0.694068485699146	0.089881178616999	7.7220670264762	1.14458174057435e-14	3.28490011785154e-14	lysY, argC; LysW-gamma-L-alpha-aminoadipyl-6-phosphate/LysW-L-glutamyl-5-phosphate reductase
ABC.X4.P; putative ABC transport system permease protein	866.938125453996	0.898853185596758	0.113992719099192	7.88518067381666	3.14080757244198e-15	9.26770886283156e-15	ABC.X4.P; putative ABC transport system permease protein
ABC.X4.A; putative ABC transport system ATP-binding protein	870.203643950181	0.912023142630959	0.113596391292563	8.02862777816667	9.8568916074442e-16	2.97912956891153e-15	ABC.X4.A; putative ABC transport system ATP-binding protein
rhtB; homoserine/homoserine lactone efflux protein	581.487368462644	-1.33233493134769	0.177038748764042	-7.52566848020051	5.24512708240713e-14	1.46830384629437e-13	rhtB; homoserine/homoserine lactone efflux protein
ybbN; putative thioredoxin	5926.24769473749	0.150860328615398	0.0312260106428518	4.83123926206477	1.35685827544606e-06	2.60421341375061e-06	ybbN; putative thioredoxin
hha; haemolysin expression modulating protein	5.3061336723742	-2.23380960496285	0.382469511684897	-5.84049064492023	5.20473081115323e-09	1.15215588698132e-08	hha; haemolysin expression modulating protein
E2.4.1.173; sterol 3beta-glucosyltransferase	252.200685755799	-1.98718157274299	0.182868990009382	-10.8666951823873	1.6610919512343e-27	7.41811635397068e-27	E2.4.1.173; sterol 3beta-glucosyltransferase
opuC; osmoprotectant transport system substrate-binding protein	4276.07050594029	0.926167670319646	0.046947283620652	19.7278223337341	1.2441549312064e-86	2.18811972117469e-85	opuC; osmoprotectant transport system substrate-binding protein
opuBD; osmoprotectant transport system permease protein	10812.4543416646	0.48789652787615	0.0336395057167208	14.5036770749469	1.14830029709871e-47	8.67979930454023e-47	opuBD; osmoprotectant transport system permease protein
opuA; osmoprotectant transport system ATP-binding protein	6872.95705763658	0.484953157017546	0.0363205113085102	13.3520465309066	1.15238848919404e-40	7.32143468373918e-40	opuA; osmoprotectant transport system ATP-binding protein
cyaA; adenylate cyclase, class 1	21.2042121240782	1.10657750989239	0.238866850860925	4.63261229385351	3.61080364908179e-06	6.67299296502775e-06	cyaA; adenylate cyclase, class 1
E4.6.1.1B, cyaB; adenylate cyclase, class 2	1788.40036940427	-0.961347132061672	0.0784226279616081	-12.258542681486	1.51194522330519e-34	8.17209470425538e-34	E4.6.1.1B, cyaB; adenylate cyclase, class 2
trg; methyl-accepting chemotaxis protein III, ribose and galactose sensor receptor	87.6711145688058	-4.47510566912403	0.193020493487016	-23.1846141737539	6.50991789734318e-119	2.31538017357737e-117	trg; methyl-accepting chemotaxis protein III, ribose and galactose sensor receptor
tap; methyl-accepting chemotaxis protein IV, peptide sensor receptor	3.88364178892365	-1.72090004024435	0.357999439509677	-4.80699087853693	1.53218978564185e-06	2.92522310620864e-06	tap; methyl-accepting chemotaxis protein IV, peptide sensor receptor
dhaK; phosphoenolpyruvate---glycerone phosphotransferase subunit DhaK	2433.76925925188	0.877071498592436	0.0518709835270256	16.9087115561529	3.88100750742112e-64	4.28848638163996e-63	dhaK; phosphoenolpyruvate---glycerone phosphotransferase subunit DhaK
dhaL; phosphoenolpyruvate---glycerone phosphotransferase subunit DhaL	2389.3625141858	0.852908784443157	0.0524967086495449	16.2469001654364	2.34947361539191e-59	2.36640408265833e-58	dhaL; phosphoenolpyruvate---glycerone phosphotransferase subunit DhaL
dhaR; transcriptional activator for dhaKLM operon	3.6913392982745	-1.57042632283035	0.35557939053503	-4.41652796712253	1.00298929098933e-05	1.80095011974578e-05	dhaR; transcriptional activator for dhaKLM operon
comC; L-2-hydroxycarboxylate dehydrogenase (NAD+)	51.9073730801418	2.21154882249251	0.124084525586962	17.8229220124841	4.69203636499877e-71	6.18898240396443e-70	comC; L-2-hydroxycarboxylate dehydrogenase (NAD+)
sdh; serine 3-dehydrogenase (NADP+)	235.741934515066	-1.55169568223395	0.1531210274393	-10.1337857261249	3.912036330693e-24	1.57888517966723e-23	sdh; serine 3-dehydrogenase (NADP+)
pvadh; polyvinyl alcohol dehydrogenase (cytochrome)	143.482065067199	1.17946384630797	0.0976685982291617	12.0761828027937	1.41120320544806e-33	7.45066662545043e-33	pvadh; polyvinyl alcohol dehydrogenase (cytochrome)
cobK-cbiJ; precorrin-6A/cobalt-precorrin-6A reductase	3589.28421220294	0.394077263506679	0.036916972582443	10.6746906894011	1.33702053667692e-26	5.84955662586766e-26	cobK-cbiJ; precorrin-6A/cobalt-precorrin-6A reductase
kstD; 3-oxosteroid 1-dehydrogenase	1125.58572043277	0.776517810985642	0.061461863804818	12.634140309373	1.36881994462734e-36	7.78956321346142e-36	kstD; 3-oxosteroid 1-dehydrogenase
npr; NADH peroxidase	21.5169471745503	5.6395789595423	0.265358117179339	21.2527094308966	3.11180403613005e-100	7.46739239633979e-99	npr; NADH peroxidase
E1.13.11.41; 2,4-dihydroxyacetophenone dioxygenase	119.82574627463	3.45313461253001	0.16790329773568	20.5662107838171	5.51071558610321e-94	1.18021158802377e-92	E1.13.11.41; 2,4-dihydroxyacetophenone dioxygenase
hmp, YHB1; nitric oxide dioxygenase	3273.15039906632	0.414348514852118	0.0459198372117272	9.02330103962782	1.82505190540825e-19	6.38567787895807e-19	hmp, YHB1; nitric oxide dioxygenase
CYP51; sterol 14-demethylase	418.624495517397	1.85123122251501	0.0750527545962962	24.6657332228864	2.49518150945567e-134	1.30783625564693e-132	CYP51; sterol 14-demethylase
dfx; superoxide reductase	117.58783135073	-1.79489231717012	0.181081036937871	-9.91209431712031	3.68832322248115e-23	1.43340834700036e-22	dfx; superoxide reductase
E2.1.1.103, NMT; phosphoethanolamine N-methyltransferase	152.027040107709	-0.469637932895035	0.083335656919777	-5.63549805993768	1.74553109462331e-08	3.70350099357227e-08	E2.1.1.103, NMT; phosphoethanolamine N-methyltransferase
cobM, cbiF; precorrin-4/cobalt-precorrin-4 C11-methyltransferase	4875.01828551393	0.310061465575501	0.0316883380665501	9.78471843251378	1.30959277964729e-22	5.01370767681403e-22	cobM, cbiF; precorrin-4/cobalt-precorrin-4 C11-methyltransferase
K05937; uncharacterized protein	443.069894181839	1.97345821356868	0.125982905915737	15.6644919342361	2.64535118512028e-55	2.41969149160199e-54	K05937; uncharacterized protein
tagA, tarA; N-acetylglucosaminyldiphosphoundecaprenol N-acetyl-beta-D-mannosaminyltransferase	4770.82248193724	0.159163554539709	0.0375303024240078	4.24093450517717	2.22591086841849e-05	3.90441036739104e-05	tagA, tarA; N-acetylglucosaminyldiphosphoundecaprenol N-acetyl-beta-D-mannosaminyltransferase
E2.4.1.217; mannosyl-3-phosphoglycerate synthase	699.23107817316	0.86350694176756	0.158596222559733	5.44468794925007	5.1896282193665e-08	1.07811650648482e-07	E2.4.1.217; mannosyl-3-phosphoglycerate synthase
[truncated: 3,021 more rows]
