# Supplementary material for: Effects of Inbreeding on Microbial Community Diversity of Zea mays
Source: Microorganisms. 2023 Mar 29;11(4):879. doi: 10.3390/microorganisms11040879 (PMC10145435; doi:10.3390/microorganisms11040879)
Supplement: Supplementary file 1 [file microorganisms-11-00879-s001.zip › DatasetS3_PicrustTables/Rhizo_vs_roots_agl.tsv]

baseMean	log2FoldChange	lfcSE	stat	pvalue	padj	Functional_Group
Alanine, aspartate and glutamate metabolism	191924.22910467	0.0421820885813662	0.0116341418711837	3.62571550600099	0.00028816246470052	0.000998422060793352	Alanine, aspartate and glutamate metabolism
Aldosterone-regulated sodium reabsorption	13.5790172618176	2.40158004370192	0.31800742225816	7.55196223612765	4.28748820207653e-14	7.53372926936305e-13	Aldosterone-regulated sodium reabsorption
Aminoacyl-tRNA biosynthesis	219692.704524858	0.0659955089492239	0.0176278740565527	3.74381554675855	0.000181246730449583	0.000665473070008915	Aminoacyl-tRNA biosynthesis
Apoptosis	1381.90945055822	-0.963671674071368	0.13991154739709	-6.88772079216824	5.66933418414633e-12	7.34029583842103e-11	Apoptosis
Ascorbate and aldarate metabolism	44322.0594789047	-0.213961696221149	0.037370077980584	-5.72548166295813	1.03140686580692e-08	8.45753629961678e-08	Ascorbate and aldarate metabolism
Bacterial motility proteins	374602.335147822	-0.157035348849869	0.0390758761290128	-4.01872880166273	5.85129721637252e-05	0.000232164373423813	Bacterial motility proteins
Bacterial secretion system	177151.649861217	-0.206154451622731	0.0307141271383881	-6.71204005550489	1.91921989623226e-11	2.05273084553537e-10	Bacterial secretion system
Biosynthesis and biodegradation of secondary metabolites	21992.8707749605	-0.230399492986029	0.0521286701961369	-4.41982295192145	9.87817970292279e-06	5.06256709774793e-05	Biosynthesis and biodegradation of secondary metabolites
Biosynthesis of 12-, 14- and 16-membered macrolides	19.6996456577066	-1.26989400758085	0.309036561882497	-4.10920313067584	3.97026737844098e-05	0.000171348381595874	Biosynthesis of 12-, 14- and 16-membered macrolides
Cardiac muscle contraction	13.5790172618176	2.40158004370192	0.31800742225816	7.55196223612765	4.28748820207653e-14	7.53372926936305e-13	Cardiac muscle contraction
Cell division	17122.6300299944	-0.245067255977327	0.0237667160428462	-10.3113638222262	6.26064859588127e-25	2.56686592431132e-23	Cell division
Cell motility and secretion	62150.5242641442	-0.354938465126417	0.0305681132668445	-11.6113959022586	3.60678866506869e-31	2.95756670535633e-29	Cell motility and secretion
Cellular antigens	19611.0624725358	-0.187956206699185	0.0342793896949547	-5.48306747499791	4.18013488326781e-08	3.21347869151213e-07	Cellular antigens
Chaperones and folding catalysts	214930.239368581	-0.104218788657846	0.0146865751234581	-7.09619416247584	1.28239281443477e-12	1.85569783735855e-11	Chaperones and folding catalysts
Chlorocyclohexane and chlorobenzene degradation	24704.15323283	-0.188108571896047	0.0459826139591008	-4.09086295231846	4.29771051205081e-05	0.000182282204476638	Chlorocyclohexane and chlorobenzene degradation
Chromosome	297927.211672566	-0.0507210514028051	0.0125917019581938	-4.0281330967971	5.62215145990841e-05	0.000226729386743847	Chromosome
Citrate cycle (TCA cycle)	182998.229648297	0.050111961225378	0.0107100231976893	4.67897784163434	2.88308594895786e-06	1.72985156937472e-05	Citrate cycle (TCA cycle)
Clavulanic acid biosynthesis	39.8921845274627	-2.90821108729278	0.319453382306722	-9.10371042651997	8.7297319886438e-20	2.68439258650797e-18	Clavulanic acid biosynthesis
Cyanoamino acid metabolism	59168.6370076513	-0.100537984372625	0.0227133401388083	-4.42638483632115	9.58255040456847e-06	5.01554765856137e-05	Cyanoamino acid metabolism
Cysteine and methionine metabolism	173140.332768177	0.0742684681614674	0.0137583362228646	5.39807044677705	6.7361419486469e-08	5.02148763444587e-07	Cysteine and methionine metabolism
Drug metabolism - cytochrome P450	46186.4184922913	-0.259949418695104	0.0412898506291588	-6.29572194459643	3.05972418431082e-10	2.89496980515562e-09	Drug metabolism - cytochrome P450
Drug metabolism - other enzymes	42108.0654162127	0.0920971028940269	0.0249730706849177	3.68785657382728	0.00022615105625175	0.000806277678810586	Drug metabolism - other enzymes
Endocrine and other factor-regulated calcium reabsorption	15.0870879413652	2.40042498170215	0.333194305288745	7.20427973587949	5.83514638265713e-13	8.97153756333534e-12	Endocrine and other factor-regulated calcium reabsorption
Energy metabolism	176229.438246505	-0.111167548616757	0.0223693146173598	-4.96964482454392	6.70756552114936e-07	4.2309259441096e-06	Energy metabolism
Fluorobenzoate degradation	18770.1307407332	-0.264669738485755	0.0622787514854309	-4.24975986468948	2.13999811075329e-05	9.74888028232054e-05	Fluorobenzoate degradation
Function unknown	378192.392229494	-0.0895715636035246	0.0208229501798682	-4.30157892276587	1.69585349531214e-05	8.02269153551513e-05	Function unknown
Gastric acid secretion	13.5790172618176	2.40158004370192	0.31800742225816	7.55196223612765	4.28748820207653e-14	7.53372926936305e-13	Gastric acid secretion
Germination	4269.16780080011	3.96268539318015	0.310940963527279	12.7441728752233	3.35934737985859e-37	4.13199727722606e-35	Germination
Glutathione metabolism	109186.145170407	-0.17654648016974	0.0251680398171818	-7.01470918880281	2.30427728420242e-12	3.14917895507665e-11	Glutathione metabolism
Glycan biosynthesis and metabolism	15246.2735823422	-0.390933689788016	0.0440219817427441	-8.88042006088133	6.66083469467231e-19	1.63856533488939e-17	Glycan biosynthesis and metabolism
Glycolysis / Gluconeogenesis	200685.244627598	0.0537880586410262	0.0104320981499599	5.15601539286064	2.52260168162365e-07	1.72377781577616e-06	Glycolysis / Gluconeogenesis
Glycosphingolipid biosynthesis - ganglio series	3404.53991946046	-0.430965350486453	0.109613804743593	-3.93167039037246	8.43576741951442e-05	0.000319261351569315	Glycosphingolipid biosynthesis - ganglio series
Glycosylphosphatidylinositol(GPI)-anchor biosynthesis	9.99607527205464	2.64934970054806	0.292578901357223	9.0551631995957	1.36363717019762e-19	3.72727493187349e-18	Glycosylphosphatidylinositol(GPI)-anchor biosynthesis
Glyoxylate and dicarboxylate metabolism	188511.466067579	-0.116313940442587	0.0271676951747479	-4.28133265241798	1.85777404248598e-05	8.62287574436889e-05	Glyoxylate and dicarboxylate metabolism
Inorganic ion transport and metabolism	79717.1138473325	-0.170123478088454	0.0263521172319036	-6.45578025444162	1.07662737912676e-10	1.05940134106073e-09	Inorganic ion transport and metabolism
Insulin signaling pathway	14135.2810939991	-0.121970797500537	0.0267208637966243	-4.56462779155909	5.00381322858997e-06	2.79758648689348e-05	Insulin signaling pathway
Lipid metabolism	31592.9493686141	-0.229851183005234	0.0437773216508386	-5.25046243894254	1.51717840324936e-07	1.06635967771241e-06	Lipid metabolism
Lipoic acid metabolism	17762.0055846932	0.117555028766259	0.026884314378791	4.37262513411903	1.22761410820153e-05	6.03986141235154e-05	Lipoic acid metabolism
Lipopolysaccharide biosynthesis	84534.6887747472	-0.259826798134882	0.0384637340073108	-6.75511114145852	1.42725805401242e-11	1.67193086327169e-10	Lipopolysaccharide biosynthesis
Lipopolysaccharide biosynthesis proteins	109425.768158873	-0.218512722617303	0.0365363867546748	-5.98068780266961	2.22197379996678e-09	2.02446501774751e-08	Lipopolysaccharide biosynthesis proteins
MAPK signaling pathway - yeast	8067.16419959066	-0.249176163407649	0.0420102322972895	-5.93132077071912	3.00507473863544e-09	2.64017280608685e-08	MAPK signaling pathway - yeast
Membrane and intracellular structural molecules	153442.13553196	-0.317848829801284	0.0292769599653572	-10.8566200239843	1.85488110750648e-27	9.1260150489319e-26	Membrane and intracellular structural molecules
Metabolism of xenobiotics by cytochrome P450	43244.309745299	-0.292407837277253	0.0429582217188642	-6.80679566279273	9.97965167773055e-12	1.22749715636086e-10	Metabolism of xenobiotics by cytochrome P450
Nitrotoluene degradation	23421.2866076162	0.20918302783904	0.0527514376945604	3.96544695237018	7.32585441932482e-05	0.000286057172564112	Nitrotoluene degradation
NOD-like receptor signaling pathway	59.3444920175995	3.85825642875501	0.338619254891666	11.3940845743972	4.47508695902886e-30	2.75217847980275e-28	NOD-like receptor signaling pathway
Nucleotide excision repair	82369.2851827015	0.0738633462256308	0.0165367086805219	4.46662922184947	7.94616728537497e-06	4.24947207000488e-05	Nucleotide excision repair
Other transporters	55006.8680876514	-0.140473891314603	0.0261932846647418	-5.36297349158702	8.18630237754876e-08	5.92303054375586e-07	Other transporters
Others	150608.097089442	-0.0765216196926675	0.0181712045067549	-4.21114734932523	2.54076946074245e-05	0.000113641688607753	Others
Pancreatic secretion	14.1405812927234	2.40072195617085	0.318774816893739	7.53109037772928	5.03183434345101e-14	8.25220832325966e-13	Pancreatic secretion
Phenylalanine metabolism	93763.1054552391	-0.146470220848721	0.029055128958495	-5.04111411991848	4.62829345442607e-07	2.99621102576003e-06	Phenylalanine metabolism
Phosphonate and phosphinate metabolism	12320.7640807469	-0.249016290990326	0.0543539964054681	-4.58137961250765	4.61918487387511e-06	2.64260343947274e-05	Phosphonate and phosphinate metabolism
Photosynthesis - antenna proteins	35.1613062286962	1.66651446971773	0.397211779114432	4.19553134459697	2.72232633568481e-05	0.000119587906889011	Photosynthesis - antenna proteins
Plant-pathogen interaction	29134.6652587407	-0.0968195718913912	0.0245448276746992	-3.9446018189483	7.9932685613474e-05	0.000307241260326791	Plant-pathogen interaction
Pores ion channels	99240.4557628264	-0.309742594965029	0.0333828383601882	-9.2784978803487	1.71884600117388e-20	6.0405159469825e-19	Pores ion channels
Protein export	124382.787735023	0.0593788005834854	0.0160793101741563	3.69286990177743	0.000221737473903195	0.000802167920296851	Protein export
Protein folding and associated processing	177408.099135321	-0.0766947061390257	0.0118299462249442	-6.48309845883409	8.98578151621096e-11	9.21042605411623e-10	Protein folding and associated processing
Proximal tubule bicarbonate reclamation	9779.65273937612	-0.228993480355629	0.0461841595146834	-4.9582688688494	7.11240877333811e-07	4.37413139560294e-06	Proximal tubule bicarbonate reclamation
Pyrimidine metabolism	319906.557882957	0.0616705238006348	0.0153089928964434	4.02838542141869	5.61612199068695e-05	0.000226729386743847	Pyrimidine metabolism
RNA polymerase	33466.5758217731	0.134119546298443	0.0298006621694351	4.50055591167374	6.77759736341741e-06	3.70508655866818e-05	RNA polymerase
RNA transport	11488.7434903773	0.317160071703795	0.0729177708398546	4.34955797538513	1.36412217296531e-05	6.57988342253857e-05	RNA transport
Salivary secretion	13.5790172618176	2.40158004370192	0.31800742225816	7.55196223612765	4.28748820207653e-14	7.53372926936305e-13	Salivary secretion
Secondary bile acid biosynthesis	972.62333610578	0.591520618452775	0.162708512122484	3.63546203414047	0.000277482859519215	0.000975154049167527	Secondary bile acid biosynthesis
Secretion system	401240.263941898	-0.201323993268953	0.0359411302082423	-5.60149311116498	2.12513235153334e-08	1.68639534992645e-07	Secretion system
Selenocompound metabolism	83842.6867525745	0.07667074020168	0.011389300514383	6.73182168692942	1.67551904641973e-11	1.87353493372388e-10	Selenocompound metabolism
Sporulation	21899.5860602133	2.00261317693358	0.151880748657022	13.1854312981818	1.06443489123972e-39	2.61850983244971e-37	Sporulation
Sulfur relay system	76413.3763491534	0.0884359616990987	0.019085578203467	4.63365378592689	3.59267644825026e-06	2.10428191968944e-05	Sulfur relay system
Synthesis and degradation of ketone bodies	46589.5212685375	-0.12283842388746	0.0316411213446091	-3.88223990387714	0.00010349869347058	0.000385767857481254	Synthesis and degradation of ketone bodies
Thiamine metabolism	68111.6499805161	0.10949472131832	0.0190244694928877	5.75546778632933	8.64021979421683e-09	7.32928989440462e-08	Thiamine metabolism
Transcription machinery	176383.360817277	0.0873714495818953	0.0172454170545532	5.06635758970103	4.0549985659016e-07	2.69602607354539e-06	Transcription machinery
Tyrosine metabolism	90338.0503350812	-0.123061941948978	0.0302506231708568	-4.06807956497023	4.74021967198998e-05	0.000197643057510091	Tyrosine metabolism
Ubiquitin system	7933.75412850557	0.335774673551638	0.0762352449938665	4.4044545745036	1.06050359206637e-05	5.32416089078216e-05	Ubiquitin system
