# Supplementary material for: Effects of Inbreeding on Microbial Community Diversity of Zea mays
Source: Microorganisms. 2023 Mar 29;11(4):879. doi: 10.3390/microorganisms11040879 (PMC10145435; doi:10.3390/microorganisms11040879)
Supplement: Supplementary file 1 [file microorganisms-11-00879-s001.zip › DatasetS3_PicrustTables/Rhizo_vs_roots_raw.tsv]

baseMean	log2FoldChange	lfcSE	stat	pvalue	padj	Functional_Group
E1.1.1.1, adh; alcohol dehydrogenase	6303.59683302718	-0.378048264331139	0.102968871237941	-3.67148109701564	0.000241148916815658	0.000553350639478786	E1.1.1.1, adh; alcohol dehydrogenase
AKR1A1, adh; alcohol dehydrogenase (NADP+)	110.698711060885	1.4881058704625	0.369675808469221	4.0254348171295	5.68701324480666e-05	0.00014189926251605	AKR1A1, adh; alcohol dehydrogenase (NADP+)
BDH, butB; (R,R)-butanediol dehydrogenase / meso-butanediol dehydrogenase / diacetyl reductase	1161.6266882914	1.4912416009566	0.136775141672084	10.9028700882783	1.11678009616786e-27	1.47307732221347e-26	BDH, butB; (R,R)-butanediol dehydrogenase / meso-butanediol dehydrogenase / diacetyl reductase
dalD; D-arabinitol 4-dehydrogenase	907.704561669222	-2.29655498914038	0.243806113126272	-9.41959559459835	4.52828710389168e-21	4.48717205929166e-20	dalD; D-arabinitol 4-dehydrogenase
SORD, gutB; L-iditol 2-dehydrogenase	3852.6932445602	0.44233653255232	0.118839662276849	3.72212882532308	0.000197550182627371	0.000459900084288116	SORD, gutB; L-iditol 2-dehydrogenase
mtlD; mannitol-1-phosphate 5-dehydrogenase	417.648772913116	1.85000005861456	0.222287279953142	8.32256375175642	8.60807960755913e-17	6.17286860786891e-16	mtlD; mannitol-1-phosphate 5-dehydrogenase
aroE; shikimate dehydrogenase	10806.4521532911	-0.354429902604401	0.0812723418828884	-4.36101500698881	1.29460485989671e-05	3.5070101730014e-05	aroE; shikimate dehydrogenase
LDH, ldh; L-lactate dehydrogenase	1218.01040598118	0.912205876502187	0.179090031776369	5.09356030290544	3.51401210025105e-07	1.1348250669923e-06	LDH, ldh; L-lactate dehydrogenase
phbB; acetoacetyl-CoA reductase	4040.99182179173	-0.907236663831677	0.120431929265738	-7.53319048663435	4.95152952304113e-14	2.92864407647132e-13	phbB; acetoacetyl-CoA reductase
ME2, sfcA, maeA; malate dehydrogenase (oxaloacetate-decarboxylating)	3117.25840718931	0.650269913896368	0.126232315294707	5.15137437175433	2.58584415837521e-07	8.44666683467623e-07	ME2, sfcA, maeA; malate dehydrogenase (oxaloacetate-decarboxylating)
E1.1.1.40, maeB; malate dehydrogenase (oxaloacetate-decarboxylating)(NADP+)	6926.52920772903	-0.838407627797632	0.107534655265329	-7.79662728939762	6.35836818474064e-15	4.02040629585942e-14	E1.1.1.40, maeB; malate dehydrogenase (oxaloacetate-decarboxylating)(NADP+)
gal; D-galactose 1-dehydrogenase	1149.19412138074	-0.746856249260554	0.161485598398537	-4.62490932112321	3.74762317381934e-06	1.09127609012495e-05	gal; D-galactose 1-dehydrogenase
rbtD; ribitol 2-dehydrogenase	478.146285969991	-1.56072130468566	0.195727185071675	-7.97396286118416	1.53665734710038e-15	1.02191561638971e-14	rbtD; ribitol 2-dehydrogenase
uxuB; fructuronate reductase	1339.66776896594	-1.09216510952279	0.172466588605943	-6.33261849933265	2.41035033154317e-10	1.02961435978302e-09	uxuB; fructuronate reductase
uxaB; tagaturonate reductase	1110.24275408297	-1.35204480132847	0.174841345702541	-7.73298098282037	1.05056996140077e-14	6.53387266391877e-14	uxaB; tagaturonate reductase
garR, glxR; 2-hydroxy-3-oxopropionate reductase	4537.4631479349	-0.414670818458752	0.0955329378199605	-4.34060574207644	1.42090470080537e-05	3.82444180787715e-05	garR, glxR; 2-hydroxy-3-oxopropionate reductase
gbd; 4-hydroxybutyrate dehydrogenase	121.756878353711	-2.10014418930518	0.336211269016651	-6.24650147940511	4.19748045716044e-10	1.75637220599775e-09	gbd; 4-hydroxybutyrate dehydrogenase
idnO; gluconate 5-dehydrogenase	4938.57946097024	-0.532188272825319	0.11585558492661	-4.59354871120319	4.35771240137009e-06	1.25607433797813e-05	idnO; gluconate 5-dehydrogenase
E1.1.1.82; malate dehydrogenase (NADP+)	8.40746795064037	1.19803693696652	0.273629867511153	4.3783120163872	1.19602039655276e-05	3.25655997926719e-05	E1.1.1.82; malate dehydrogenase (NADP+)
tdh; threonine 3-dehydrogenase	1447.92236397836	-0.736189356264771	0.136895997403641	-5.37772740056161	7.5431909553485e-08	2.61062564471162e-07	tdh; threonine 3-dehydrogenase
RDH5; 11-cis-retinol dehydrogenase	2.66169016346056	1.22373233316539	0.301246387111152	4.06223073710712	4.86059978159013e-05	0.000122158985678008	RDH5; 11-cis-retinol dehydrogenase
E1.1.1.122; D-threo-aldose 1-dehydrogenase	2944.97527782083	-0.661499233723772	0.148091846560174	-4.46681737778849	7.93918464922349e-06	2.21313800211209e-05	E1.1.1.122; D-threo-aldose 1-dehydrogenase
algD; GDP-mannose 6-dehydrogenase	204.262124241702	-1.10417972305372	0.240932917424888	-4.58293426591636	4.58496205145391e-06	1.31349847766751e-05	algD; GDP-mannose 6-dehydrogenase
panE, apbA; 2-dehydropantoate 2-reductase	10052.5352075191	-0.538376870729707	0.116108716899093	-4.63683421114364	3.53785950771696e-06	1.0324588534059e-05	panE, apbA; 2-dehydropantoate 2-reductase
dhaT; 1,3-propanediol dehydrogenase	10.4154869782149	2.29073418364403	0.262320867729676	8.73256559216878	2.48959786736307e-18	1.97359464768971e-17	dhaT; 1,3-propanediol dehydrogenase
ghrB; glyoxylate/hydroxypyruvate/2-ketogluconate reductase	1717.34637436519	-1.9697413843902	0.190124895065005	-10.360249685959	3.75979280458438e-25	4.36015564397726e-24	ghrB; glyoxylate/hydroxypyruvate/2-ketogluconate reductase
pdxA; 4-hydroxythreonine-4-phosphate dehydrogenase	7810.35029214811	-0.572387504899456	0.0898208735892265	-6.37254439894594	1.8591757145784e-10	7.99786874624519e-10	pdxA; 4-hydroxythreonine-4-phosphate dehydrogenase
idnD; L-idonate 5-dehydrogenase	1016.45384084612	-1.65514756776583	0.212634190558094	-7.78401424259016	7.02588433818074e-15	4.42841934511756e-14	idnD; L-idonate 5-dehydrogenase
lldD; L-lactate dehydrogenase (cytochrome)	5675.70026484979	-0.46178633458618	0.100768055385353	-4.58266593336784	4.59085150180126e-06	1.31471293726997e-05	lldD; L-lactate dehydrogenase (cytochrome)
LDHD, dld; D-lactate dehydrogenase (cytochrome)	3429.83627144725	-0.642241438891587	0.139257478230041	-4.61189910268705	3.99006673108714e-06	1.15637910682325e-05	LDHD, dld; D-lactate dehydrogenase (cytochrome)
GULO; L-gulonolactone oxidase	328.398026845002	0.850270721884873	0.215038235133702	3.95404436497635	7.68411517529389e-05	0.000189123712083925	GULO; L-gulonolactone oxidase
E1.1.3.21; alpha-glycerophosphate oxidase	17.1903878696483	1.96462243742659	0.330346633896709	5.94715440037108	2.72844025696912e-09	1.07133974998881e-08	E1.1.3.21; alpha-glycerophosphate oxidase
ALO; D-arabinono-1,4-lactone oxidase	19.7439705251722	1.21833363346335	0.324575912562534	3.75361690842852	0.000174301182873658	0.000408068622966334	ALO; D-arabinono-1,4-lactone oxidase
betA, CHDH; choline dehydrogenase	6069.34892414816	-0.644858917049953	0.104073879017564	-6.19616490840246	5.78555102097037e-10	2.39703111297546e-09	betA, CHDH; choline dehydrogenase
L2HGDH; 2-hydroxyglutarate dehydrogenase	190.795255704075	1.44023297014795	0.254492513567198	5.65923511839441	1.52049128616179e-08	5.54659069452883e-08	L2HGDH; 2-hydroxyglutarate dehydrogenase
glpB; glycerol-3-phosphate dehydrogenase subunit B	180.885295663503	-1.69086615257251	0.294589152501951	-5.73974342983085	9.48200952659326e-09	3.52182610248804e-08	glpB; glycerol-3-phosphate dehydrogenase subunit B
glpC; glycerol-3-phosphate dehydrogenase subunit C	210.267924115046	-1.28324479983732	0.267460494653144	-4.79788539051905	1.6034948045454e-06	4.86112751438858e-06	glpC; glycerol-3-phosphate dehydrogenase subunit C
exaA; alcohol dehydrogenase (cytochrome c)	1811.19254341211	-0.648806706011986	0.162121406549699	-4.00198048993051	6.28144793588175e-05	0.00015580415848434	exaA; alcohol dehydrogenase (cytochrome c)
gcd; quinoprotein glucose dehydrogenase	2504.77042750083	-0.465118538877007	0.0896873537101894	-5.1859991362881	2.14859804133872e-07	7.0910855821647e-07	gcd; quinoprotein glucose dehydrogenase
gfo; glucose-fructose oxidoreductase	202.833619657097	-0.764195102409897	0.199887926790192	-3.8231178574983	0.000131774753383717	0.000314222282303377	gfo; glucose-fructose oxidoreductase
fdoH, fdsB; formate dehydrogenase iron-sulfur subunit	4928.31364459164	-0.497565924328312	0.10782106077387	-4.61473779572472	3.93591899270749e-06	1.14110140520017e-05	fdoH, fdsB; formate dehydrogenase iron-sulfur subunit
fdsD; formate dehydrogenase subunit delta	2090.57399918175	-0.685752082390543	0.156684413773793	-4.37664516765892	1.20519933589468e-05	3.28043153709357e-05	fdsD; formate dehydrogenase subunit delta
fdoI, fdsG; formate dehydrogenase subunit gamma	3732.17748103299	-0.7782757048758	0.118785647784984	-6.55193383534488	5.67967077627531e-11	2.54356026276478e-10	fdoI, fdsG; formate dehydrogenase subunit gamma
aldB; aldehyde dehydrogenase	3948.7416710094	-0.682993041855892	0.105608548593645	-6.46721360108712	9.98264958691536e-11	4.37709241931506e-10	aldB; aldehyde dehydrogenase
mmsA, iolA, ALDH6A1; malonate-semialdehyde dehydrogenase (acetylating) / methylmalonate-semialdehyde dehydrogenase	6562.00699672492	-0.390674371332422	0.099654816241243	-3.92027586892221	8.84476622743151e-05	0.000216286840190138	mmsA, iolA, ALDH6A1; malonate-semialdehyde dehydrogenase (acetylating) / methylmalonate-semialdehyde dehydrogenase
xylC; benzaldehyde dehydrogenase (NAD)	1257.70020001097	-0.670791517114923	0.178090513732431	-3.76657634961254	0.000165501487494561	0.00038975771530274	xylC; benzaldehyde dehydrogenase (NAD)
E1.2.1.68; coniferyl-aldehyde dehydrogenase	1986.56425213343	-1.01643167700565	0.141103107668732	-7.20346768968357	5.87001962956178e-13	3.15350279087786e-12	E1.2.1.68; coniferyl-aldehyde dehydrogenase
aceE; pyruvate dehydrogenase E1 component	5681.25805164369	-0.397579337335255	0.0936916631369387	-4.24348681647542	2.20073307429873e-05	5.78845837006866e-05	aceE; pyruvate dehydrogenase E1 component
porA; pyruvate ferredoxin oxidoreductase alpha subunit	229.43672826037	2.19724914041137	0.225602314746872	9.73947959211633	2.04599433260397e-22	2.12799436656081e-21	porA; pyruvate ferredoxin oxidoreductase alpha subunit
porG; pyruvate ferredoxin oxidoreductase gamma subunit	231.373759004615	2.11487155191479	0.233738612181443	9.04801963260178	1.45584602255533e-19	1.24449841863716e-18	porG; pyruvate ferredoxin oxidoreductase gamma subunit
iorA; indolepyruvate ferredoxin oxidoreductase, alpha subunit	773.525165970526	-0.952347640943076	0.219885444424656	-4.33110815240615	1.48360782821316e-05	3.98378954073955e-05	iorA; indolepyruvate ferredoxin oxidoreductase, alpha subunit
fabV, ter; enoyl-	480.514652581893	-0.739849763514532	0.199910225259806	-3.7009100587677	0.000214827617264438	0.000496671975259948	fabV, ter; enoyl-
E1.3.1.12; prephenate dehydrogenase	209.848036492654	-1.00134551262784	0.238945712671129	-4.19068206511845	2.78117143601243e-05	7.18935523384525e-05	E1.3.1.12; prephenate dehydrogenase
TYR1; prephenate dehydrogenase (NADP+)	82.2992254644165	-2.14557270999217	0.330879124094371	-6.48446080079752	8.90496721454841e-11	3.92399744459664e-10	TYR1; prephenate dehydrogenase (NADP+)
DHCR7; 7-dehydrocholesterol reductase	3.06421228263844	1.77808288001146	0.251498911865874	7.06994263641077	1.54997756485126e-12	7.94637790165381e-12	DHCR7; 7-dehydrocholesterol reductase
E1.3.1.32; maleylacetate reductase	350.393036660887	-0.927049055438908	0.229890269861755	-4.03257195703147	5.51697142279898e-05	0.000137785928919873	E1.3.1.32; maleylacetate reductase
por; protochlorophyllide reductase	22.0304199338288	-1.78213037773054	0.250642918459407	-7.11023630224434	1.15844439301837e-12	6.02829946386503e-12	por; protochlorophyllide reductase
fadH; 2,4-dienoyl-CoA reductase (NADPH2)	1827.49560568484	-0.765193162753086	0.127706944163201	-5.9917897790681	2.07544102978783e-09	8.22229671025343e-09	fadH; 2,4-dienoyl-CoA reductase (NADPH2)
CPOX, hemF; coproporphyrinogen III oxidase	4419.49881672057	-0.751786990513032	0.102865272185945	-7.30846256017343	2.70216209918262e-13	1.49397123138015e-12	CPOX, hemF; coproporphyrinogen III oxidase
PPOX, hemY; protoporphyrinogen/coproporphyrinogen III oxidase	2179.39798761033	0.538899950049465	0.140998829654064	3.82201718533153	0.000132364462692451	0.000315355165750824	PPOX, hemY; protoporphyrinogen/coproporphyrinogen III oxidase
sdhD, frdD; succinate dehydrogenase / fumarate reductase, membrane anchor subunit	4738.78296053559	-0.500306250264584	0.097356614729616	-5.13890352138949	2.76346228963118e-07	9.00838955052849e-07	sdhD, frdD; succinate dehydrogenase / fumarate reductase, membrane anchor subunit
K00243; uncharacterized protein	906.023231248181	1.55799058395887	0.170136292729177	9.15730887847006	5.32076064523132e-20	4.85572738379815e-19	K00243; uncharacterized protein
frdB; fumarate reductase iron-sulfur subunit	249.469142291607	-1.52323324642783	0.250201581206914	-6.08802406075977	1.14312695526209e-09	4.62064558730243e-09	frdB; fumarate reductase iron-sulfur subunit
frdC; fumarate reductase subunit C	249.316759410042	-1.52892654255893	0.250147122278007	-6.11210926048438	9.83228262139568e-10	3.9986623606258e-09	frdC; fumarate reductase subunit C
frdD; fumarate reductase subunit D	227.367630032356	-1.90994157594081	0.259667335429738	-7.35534014233995	1.9044154380401e-13	1.06698156082036e-12	frdD; fumarate reductase subunit D
GCDH, gcdH; glutaryl-CoA dehydrogenase	5865.01764592239	-0.483445696320086	0.0959905189567741	-5.03639006825026	4.74393351944812e-07	1.51543377503782e-06	GCDH, gcdH; glutaryl-CoA dehydrogenase
IVD, ivd; isovaleryl-CoA dehydrogenase	3340.14583461532	-0.788792568620078	0.108956882294356	-7.23949283432218	4.50365673892519e-13	2.43754301895496e-12	IVD, ivd; isovaleryl-CoA dehydrogenase
DHODH, pyrD; dihydroorotate dehydrogenase	6091.17566922554	-0.565941000032394	0.0866185360775124	-6.53371698092369	6.41571320356417e-11	2.86513380564998e-10	DHODH, pyrD; dihydroorotate dehydrogenase
mbtN, fadE14; acyl-ACP dehydrogenase	19061.5799346639	-0.379797130548796	0.0908827837327591	-4.17897774418519	2.92822336503881e-05	7.55233264786799e-05	mbtN, fadE14; acyl-ACP dehydrogenase
gudB, rocG; glutamate dehydrogenase	460.303180909185	1.23729106845522	0.238607392666102	5.18546829010714	2.15472748845314e-07	7.10837014513714e-07	gudB, rocG; glutamate dehydrogenase
GLUD1_2, gdhA; glutamate dehydrogenase (NAD(P)+)	4870.97863705271	-0.442126068081686	0.103811558922783	-4.25892908910604	2.05408613340379e-05	5.42782893029121e-05	GLUD1_2, gdhA; glutamate dehydrogenase (NAD(P)+)
E1.4.1.4, gdhA; glutamate dehydrogenase (NADP+)	1814.24130165614	0.528777997101926	0.117922033775916	4.4841322708761	7.32112407990515e-06	2.05233622605927e-05	E1.4.1.4, gdhA; glutamate dehydrogenase (NADP+)
pdh; phenylalanine dehydrogenase	23.0664888028377	2.26268383657753	0.26685846155818	8.47896605326198	2.27203952322341e-17	1.69965623300666e-16	pdh; phenylalanine dehydrogenase
pdxH, PNPO; pyridoxamine 5-phosphate oxidase	6378.75936469211	-0.564609059507305	0.0860647617422586	-6.56028144478179	5.37063159485264e-11	2.41058151640513e-10	pdxH, PNPO; pyridoxamine 5-phosphate oxidase
GLDC, gcvP; glycine dehydrogenase	4290.1571626713	-0.752998456032568	0.0869832111396894	-8.65682522140165	4.85085634709713e-18	3.77041683095832e-17	GLDC, gcvP; glycine dehydrogenase
dadA; D-amino-acid dehydrogenase	10551.5505472271	-0.839275857599489	0.111356796160323	-7.53681756783988	4.8157929659314e-14	2.85471894044461e-13	dadA; D-amino-acid dehydrogenase
DHFR, folA; dihydrofolate reductase	5909.51602777703	-0.483297816659018	0.0904953983002708	-5.34057892154249	9.26502316247855e-08	3.17208592760922e-07	DHFR, folA; dihydrofolate reductase
LYS9; saccharopine dehydrogenase (NADP+, L-glutamate forming)	28.1208213338184	-1.56416110994222	0.227406097667495	-6.87827250889851	6.05826982005137e-12	2.95748992992336e-11	LYS9; saccharopine dehydrogenase (NADP+, L-glutamate forming)
metF, MTHFR; methylenetetrahydrofolate reductase (NADPH)	7534.30298434875	-0.411710888965763	0.0794502518837412	-5.18199601894548	2.19523902000521e-07	7.23004103860335e-07	metF, MTHFR; methylenetetrahydrofolate reductase (NADPH)
soxA; sarcosine oxidase, subunit alpha	1707.08638237943	-0.668514789269558	0.139433610647299	-4.79450246010329	1.63079063428349e-06	4.94199657030679e-06	soxA; sarcosine oxidase, subunit alpha
soxB; sarcosine oxidase, subunit beta	3515.46575820132	-0.879116051389113	0.137378959194618	-6.39920448184289	1.56188557462477e-10	6.75545188546988e-10	soxB; sarcosine oxidase, subunit beta
soxD; sarcosine oxidase, subunit delta	1437.61289788762	-0.847304737761316	0.146201742602828	-5.79544896440191	6.81386474044428e-09	2.57524005631497e-08	soxD; sarcosine oxidase, subunit delta
soxG; sarcosine oxidase, subunit gamma	1458.08525555679	-0.880757344895253	0.145503224524112	-6.05318093654549	1.42013201645874e-09	5.69984472298578e-09	soxG; sarcosine oxidase, subunit gamma
PIPOX; sarcosine oxidase / L-pipecolate oxidase	162.69139988921	1.09351234677708	0.283597128341363	3.85586537202462	0.000115320944748101	0.000277739409555055	PIPOX; sarcosine oxidase / L-pipecolate oxidase
ETFDH; electron-transferring-flavoprotein dehydrogenase	3978.31762972444	-0.635064922166437	0.0982603455996427	-6.46308455655122	1.02589927338266e-10	4.49578630970279e-10	ETFDH; electron-transferring-flavoprotein dehydrogenase
DMGDH; dimethylglycine dehydrogenase	264.274626022695	-1.0660216622486	0.231595013115533	-4.60295603047725	4.16536192954785e-06	1.20324287500753e-05	DMGDH; dimethylglycine dehydrogenase
dmd-tmd; dimethylamine/trimethylamine dehydrogenase	132.723101376687	-0.856732233461248	0.204214072750173	-4.19526539931134	2.72552260959112e-05	7.05924532854762e-05	dmd-tmd; dimethylamine/trimethylamine dehydrogenase
pntA; NAD(P) transhydrogenase subunit alpha	9940.27323120897	-0.708292161793089	0.10548255315898	-6.71478022271202	1.88349886759551e-11	8.77534238487333e-11	pntA; NAD(P) transhydrogenase subunit alpha
pntB; NAD(P) transhydrogenase subunit beta	5402.39755991585	-0.703219370600506	0.103219907286164	-6.81282699325546	9.56992061476209e-12	4.60686148264711e-11	pntB; NAD(P) transhydrogenase subunit beta
E1.6.2.2; cytochrome-b5 reductase	4.09657466269938	2.05007295931435	0.224206587940003	9.14367850717633	6.03633386647184e-20	5.48989405413027e-19	E1.6.2.2; cytochrome-b5 reductase
nuoE; NADH-quinone oxidoreductase subunit E	7801.4271038766	-0.328399897080731	0.0772523250709211	-4.25100340707215	2.12814930296825e-05	5.6105114152045e-05	nuoE; NADH-quinone oxidoreductase subunit E
nuoG; NADH-quinone oxidoreductase subunit G	7651.8904191512	-0.347738172950285	0.0782389591904143	-4.44456542556985	8.80697047603773e-06	2.44307568880893e-05	nuoG; NADH-quinone oxidoreductase subunit G
qor, CRYZ; NADPH2:quinone reductase	14993.3097666519	-0.298617192088691	0.0843228594862551	-3.54135514269848	0.000398077374448556	0.000889117589636009	qor, CRYZ; NADPH2:quinone reductase
nqrF; Na+-transporting NADH:ubiquinone oxidoreductase subunit F	198.457524735867	-0.864437316527804	0.232854767278847	-3.71234536715594	0.000205347519492566	0.000476136114027146	nqrF; Na+-transporting NADH:ubiquinone oxidoreductase subunit F
E1.6.99.1; NADPH2 dehydrogenase	112.071349728728	2.18312474902901	0.219718729818385	9.93599749476766	2.90256171675182e-23	3.13768103084962e-22	E1.6.99.1; NADPH2 dehydrogenase
E1.6.99.3; NADH dehydrogenase	3225.20528949518	-0.443762721189318	0.126325454636433	-3.51285275375794	0.000443323086683912	0.000985203635037859	E1.6.99.3; NADH dehydrogenase
nirB; nitrite reductase (NADH) large subunit	4965.91323824234	-0.365901575200279	0.0973405934008732	-3.75898237740758	0.000170605852598643	0.000400476378212549	nirB; nitrite reductase (NADH) large subunit
E1.7.1.7, guaC; GMP reductase	1094.85241665892	-1.80388479582502	0.198143148359704	-9.10394737722796	8.71069931402669e-20	7.82391673448147e-19	E1.7.1.7, guaC; GMP reductase
narB; ferredoxin-nitrate reductase	270.005614372312	-0.96956067705753	0.211282465711493	-4.58893109654195	4.45521444925244e-06	1.28139687787705e-05	narB; ferredoxin-nitrate reductase
K00375; GntR family transcriptional regulator / MocR family aminotransferase	10486.720994509	-0.391777658561629	0.103585947021478	-3.78215066644509	0.000155479203161189	0.000367676702756069	K00375; GntR family transcriptional regulator / MocR family aminotransferase
nosZ; nitrous-oxide reductase	494.215267482252	-0.736061234145653	0.201602390276927	-3.65105410275433	0.000261166211575388	0.000596363200808575	nosZ; nitrous-oxide reductase
cysJ; sulfite reductase (NADPH) flavoprotein alpha-component	4578.71296704183	-0.607916990240095	0.109245037323545	-5.56471035329194	2.62588200112972e-08	9.43210184986497e-08	cysJ; sulfite reductase (NADPH) flavoprotein alpha-component
cysI; sulfite reductase (NADPH) hemoprotein beta-component	5097.38313979585	-0.626898727114422	0.108912366381048	-5.75599216090035	8.6134382750055e-09	3.2187271452612e-08	cysI; sulfite reductase (NADPH) hemoprotein beta-component
GSR, gor; glutathione reductase (NADPH)	3514.75808958513	-0.467626395919896	0.115423731557171	-4.05138864955405	5.09145550329889e-05	0.000127598697687267	GSR, gor; glutathione reductase (NADPH)
asrC; anaerobic sulfite reductase subunit C	8.94759836621611	2.26245364063253	0.303712247185095	7.44933291825303	9.38133655608767e-14	5.42388304371193e-13	asrC; anaerobic sulfite reductase subunit C
aprA; adenylylsulfate reductase, subunit A	13.413907394555	1.01788406418229	0.25294808234546	4.02408294517974	5.71977570997145e-05	0.000142582769340872	aprA; adenylylsulfate reductase, subunit A
aprB; adenylylsulfate reductase, subunit B	13.413907394555	1.01788406418229	0.25294808234546	4.02408294517974	5.71977570997145e-05	0.000142582769340872	aprB; adenylylsulfate reductase, subunit B
ccoN; cytochrome c oxidase cbb3-type subunit I	4009.42773665744	-0.731515275482091	0.133324209300864	-5.48674002507172	4.09418989448245e-08	1.44585154651337e-07	ccoN; cytochrome c oxidase cbb3-type subunit I
ccoO; cytochrome c oxidase cbb3-type subunit II	3084.66303990296	-0.589335420391017	0.130373849126334	-4.52034993474759	6.17374954104005e-06	1.74605121027569e-05	ccoO; cytochrome c oxidase cbb3-type subunit II
ccoP; cytochrome c oxidase cbb3-type subunit III	4348.50914417119	-0.50516979526268	0.108266170394318	-4.66599856097977	3.07121849002829e-06	9.02559856512557e-06	ccoP; cytochrome c oxidase cbb3-type subunit III
ccoQ; cytochrome c oxidase cbb3-type subunit IV	2626.4495258921	-0.590360971381895	0.134609949598498	-4.38571571524073	1.15605025777758e-05	3.15419602866918e-05	ccoQ; cytochrome c oxidase cbb3-type subunit IV
UQCRFS1, RIP1, petA; ubiquinol-cytochrome c reductase iron-sulfur subunit	3932.56836860141	-0.619150971258796	0.10692543661756	-5.79049280362831	7.01802053046202e-09	2.64737545294465e-08	UQCRFS1, RIP1, petA; ubiquinol-cytochrome c reductase iron-sulfur subunit
CYC1, CYT1, petC; ubiquinol-cytochrome c reductase cytochrome c1 subunit	2988.59756671773	-0.856520839557574	0.120551330532457	-7.1050301624582	1.20296264489267e-12	6.2436504181498e-12	CYC1, CYT1, petC; ubiquinol-cytochrome c reductase cytochrome c1 subunit
lldP, lctP; L-lactate permease	495.686242544717	-1.99667176500018	0.335553409542159	-5.95038437464995	2.67513499799861e-09	1.0514455120402e-08	lldP, lctP; L-lactate permease
E1.11.1.5; cytochrome c peroxidase	6029.53673996618	-0.589383447360866	0.129729789913432	-4.54316196576098	5.54166392798206e-06	1.57511368227731e-05	E1.11.1.5; cytochrome c peroxidase
pcaG; protocatechuate 3,4-dioxygenase, alpha subunit	2093.21208213175	-0.491485935506806	0.123624928038161	-3.97562161051444	7.01956615661789e-05	0.000173518099813139	pcaG; protocatechuate 3,4-dioxygenase, alpha subunit
E1.13.11.4; gentisate 1,2-dioxygenase	1465.18949493584	-0.579420630054145	0.155149045366134	-3.73460647912322	0.000188008934701515	0.000438999760482699	E1.13.11.4; gentisate 1,2-dioxygenase
HGD, hmgA; homogentisate 1,2-dioxygenase	3913.90168547935	-0.445675450034479	0.118948082313957	-3.74680651730175	0.000179100121530536	0.000418688576359677	HGD, hmgA; homogentisate 1,2-dioxygenase
TDO2, kynA; tryptophan 2,3-dioxygenase	3555.89966609951	-0.476180548792939	0.130101870401725	-3.66005920839263	0.000252156976441763	0.000576782839882723	TDO2, kynA; tryptophan 2,3-dioxygenase
CDO1; cysteine dioxygenase	39.4095707286767	1.75229212106615	0.206721300265168	8.47659200488013	2.31886371158681e-17	1.7314327263554e-16	CDO1; cysteine dioxygenase
HPD, hppD; 4-hydroxyphenylpyruvate dioxygenase	6353.32689108267	-0.72187729546302	0.110329829398408	-6.54290230846162	6.03362468497364e-11	2.7005554980441e-10	HPD, hppD; 4-hydroxyphenylpyruvate dioxygenase
ncd2, npd; nitronate monooxygenase	10034.2162251231	-0.520799786679743	0.0917350525005112	-5.6772168596823	1.36903869073612e-08	5.0147729880895e-08	ncd2, npd; nitronate monooxygenase
ALOX5; arachidonate 5-lipoxygenase	6.15662981198712	1.59402341101292	0.244041270969322	6.53177802541974	6.49934348367696e-11	2.89923121693473e-10	ALOX5; arachidonate 5-lipoxygenase
P4HA; prolyl 4-hydroxylase	1560.88227290109	-1.25642957460059	0.153502444270361	-8.18507861925418	2.72125938438663e-16	1.89347366946797e-15	P4HA; prolyl 4-hydroxylase
ASPH; aspartate beta-hydroxylase	213.471232051198	-1.44865851759283	0.326576847047162	-4.43588861455211	9.16932532831725e-06	2.53213223191347e-05	ASPH; aspartate beta-hydroxylase
PHYH; phytanoyl-CoA hydroxylase	786.00575469603	-1.39269821091482	0.288849591615986	-4.82153429098959	1.42458225177025e-06	4.34519402750903e-06	PHYH; phytanoyl-CoA hydroxylase
gbcA; glycine betaine catabolism A	1010.54630495646	-1.07615215015653	0.170392233928875	-6.31573473357792	2.6888091868835e-10	1.14310260362331e-09	gbcA; glycine betaine catabolism A
pobA; p-hydroxybenzoate 3-monooxygenase	2690.30228757738	-0.816835326085619	0.117662534608244	-6.94218706749147	3.86075493525821e-12	1.91285040853247e-11	pobA; p-hydroxybenzoate 3-monooxygenase
hpaC; flavin reductase (NADH)	486.686354918629	-1.23458339612089	0.235144878591091	-5.25030952627204	1.51843843830114e-07	5.08935592677541e-07	hpaC; flavin reductase (NADH)
FMO; dimethylaniline monooxygenase (N-oxide forming)	2.39999932216667	-1.41128274303191	0.261051809049061	-5.40614044458387	6.43973081602759e-08	2.24040765988174e-07	FMO; dimethylaniline monooxygenase (N-oxide forming)
nos; nitric-oxide synthase, bacterial	351.518332513367	1.13135100491804	0.191511688025979	5.9074775883369	3.47385570284709e-09	1.35071783233689e-08	nos; nitric-oxide synthase, bacterial
CMO; choline monooxygenase	766.949737655536	-1.51555774062468	0.218100132934894	-6.94890791780074	3.68124718816097e-12	1.83188609294681e-11	CMO; choline monooxygenase
phhA, PAH; phenylalanine-4-hydroxylase	2231.95381274996	-0.607897745671484	0.128120197439922	-4.74474562027225	2.08768521290868e-06	6.252852665881e-06	phhA, PAH; phenylalanine-4-hydroxylase
ZDS, crtQ; zeta-carotene desaturase	137.612431883883	0.812327586529171	0.205577816841383	3.95143600126825	7.76836477966549e-05	0.000191079228773063	ZDS, crtQ; zeta-carotene desaturase
merA; mercuric reductase	336.566537591114	-0.877797366077409	0.213635600212814	-4.1088534177028	3.97628345297732e-05	0.000100985177780906	merA; mercuric reductase
FTH1; ferritin heavy chain	3.33522489834842	-3.08453711562413	0.296546768537266	-10.4015199047313	2.44009613736089e-25	2.90152924273943e-24	FTH1; ferritin heavy chain
ascD, ddhD, rfbI; CDP-4-dehydro-6-deoxyglucose reductase, E3	2066.6704005223	-1.39059981221972	0.149720023949284	-9.28800153472306	1.57212323399584e-20	1.47527748000528e-19	ascD, ddhD, rfbI; CDP-4-dehydro-6-deoxyglucose reductase, E3
nrdJ; ribonucleotide reductase, class II	2.33849970439579	0.943245720754664	0.216120407632782	4.36444540840108	1.27445670318244e-05	3.45595526012746e-05	nrdJ; ribonucleotide reductase, class II
rtpR; ribonucleoside-triphosphate reductase (thioredoxin)	975.561619485164	0.675395452013207	0.159118340865549	4.24461095018518	2.18973002713557e-05	5.76522773502613e-05	rtpR; ribonucleoside-triphosphate reductase (thioredoxin)
anfG; nitrogenase delta subunit	3.69537644543601	1.46674026878701	0.227596975195917	6.4444629262952	1.16010486876161e-10	5.06441396680754e-10	anfG; nitrogenase delta subunit
E1.12.7.2; ferredoxin hydrogenase	2.25421150926676	1.78359666765223	0.242837951038799	7.34480199665029	2.06063921175908e-13	1.15046339173683e-12	E1.12.7.2; ferredoxin hydrogenase
E1.12.7.2S; ferredoxin hydrogenase small subunit	110.671667885465	-1.6286324134161	0.31042238443707	-5.24650442451023	1.55012127668546e-07	5.19336257836546e-07	E1.12.7.2S; ferredoxin hydrogenase small subunit
ARSC1, arsC; arsenate reductase	7984.25125420711	-0.465612389958586	0.0988288381266307	-4.71130085898603	2.46140544515099e-06	7.31990189679655e-06	ARSC1, arsC; arsenate reductase
BHMT; betaine-homocysteine S-methyltransferase	2.53711154980087	1.37765482981423	0.267227434856026	5.15536449525278	2.53138041747447e-07	8.27894408293065e-07	BHMT; betaine-homocysteine S-methyltransferase
mmuM, BHMT2; homocysteine S-methyltransferase	1373.85902126927	0.871815160835952	0.157625950171426	5.53091137523871	3.18571257318389e-08	1.13610438990851e-07	mmuM, BHMT2; homocysteine S-methyltransferase
metH, MTR; 5-methyltetrahydrofolate--homocysteine methyltransferase	11468.1174247638	-0.306711422090519	0.0828011867260885	-3.7041911380466	0.000212066317282245	0.000491143124938268	metH, MTR; 5-methyltetrahydrofolate--homocysteine methyltransferase
E2.1.1.41, SMT1, ERG6; sterol 24-C-methyltransferase	2.32977384569168	1.10007449385306	0.257027452711821	4.27998831349141	1.8690312739564e-05	4.96352405320356e-05	E2.1.1.41, SMT1, ERG6; sterol 24-C-methyltransferase
thyA, TYMS; thymidylate synthase	6055.02093876695	-0.441584207354232	0.0866183950807509	-5.0980418990973	3.43184869284041e-07	1.1100908865554e-06	thyA, TYMS; thymidylate synthase
ubiG; 2-polyprenyl-6-hydroxyphenyl methylase / 3-demethylubiquinone-9 3-methyltransferase	4745.16847417563	-0.746698749242517	0.0899682888588974	-8.29957709225313	1.04482651938849e-16	7.42563147187164e-16	ubiG; 2-polyprenyl-6-hydroxyphenyl methylase / 3-demethylubiquinone-9 3-methyltransferase
TPMT, tpmT; thiopurine S-methyltransferase	366.860579316912	-0.747816350857125	0.199065713062311	-3.75663060882335	0.000172216409087279	0.000404018884334026	TPMT, tpmT; thiopurine S-methyltransferase
E2.1.1.77, pcm; protein-L-isoaspartate(D-aspartate) O-methyltransferase	10481.4263949136	-0.39909310887952	0.0899822912764289	-4.43524057031946	9.19695268816552e-06	2.53800214986542e-05	E2.1.1.77, pcm; protein-L-isoaspartate(D-aspartate) O-methyltransferase
cfa; cyclopropane-fatty-acyl-phospholipid synthase	10011.8995511677	-0.332302498790964	0.0864784918994266	-3.84260284253601	0.000121736376540221	0.000291954759751938	cfa; cyclopropane-fatty-acyl-phospholipid synthase
ICMT, STE14; protein-S-isoprenylcysteine O-methyltransferase	18.9226047068415	-2.88808503169174	0.343128018265517	-8.41693151812774	3.86473439755533e-17	2.84568751805206e-16	ICMT, STE14; protein-S-isoprenylcysteine O-methyltransferase
E4.1.1.64; 2,2-dialkylglycine decarboxylase (pyruvate)	436.621283697317	-0.950250621041924	0.212002912072392	-4.48225268112093	7.38592165401018e-06	2.06904493029181e-05	E4.1.1.64; 2,2-dialkylglycine decarboxylase (pyruvate)
fctD; glutamate formiminotransferase	391.962299549654	0.847966841012694	0.227821194844248	3.72207178349852	0.000197594827227089	0.000459900084288116	fctD; glutamate formiminotransferase
MTFMT, fmt; methionyl-tRNA formyltransferase	9644.44541254797	-0.268030214875249	0.0748424929622514	-3.58125717445617	0.000341944858148715	0.000769134580708869	MTFMT, fmt; methionyl-tRNA formyltransferase
nat; arylamine N-acetyltransferase	26.188464641483	1.21721184324104	0.240787984987349	5.05511869001684	4.30123187803572e-07	1.38177074081897e-06	nat; arylamine N-acetyltransferase
E2.3.1.8, pta; phosphate acetyltransferase	3334.3002846677	-0.776611265162012	0.136389564729501	-5.69406660034623	1.24048659096081e-08	4.56909693489817e-08	E2.3.1.8, pta; phosphate acetyltransferase
ATS1; glycerol-3-phosphate O-acyltransferase	8.64833652432309	1.20085712768869	0.271887460044129	4.4167433374595	1.00199088704387e-05	2.7546105579981e-05	ATS1; glycerol-3-phosphate O-acyltransferase
plsB; glycerol-3-phosphate O-acyltransferase	781.233921196865	-0.582875637391037	0.155111742814483	-3.75777891998912	0.000171428235450652	0.000402288292145905	plsB; glycerol-3-phosphate O-acyltransferase
lacA; galactoside O-acetyltransferase	42.899546767128	1.12261927648128	0.251130447826709	4.47026350725872	7.81232853866686e-06	2.17930047155318e-05	lacA; galactoside O-acetyltransferase
E2.3.1.20; diacylglycerol O-acyltransferase	258.838979365709	0.792949668018734	0.203458888696891	3.89734591148807	9.72526616030935e-05	0.000236728369994453	E2.3.1.20; diacylglycerol O-acyltransferase
kbl, GCAT; glycine C-acetyltransferase	5114.51774091138	-0.508690274563809	0.108916354471916	-4.67046732357327	3.00515285949108e-06	8.8510361669373e-06	kbl, GCAT; glycine C-acetyltransferase
cysE; serine O-acetyltransferase	10064.8656660726	-0.408299322513995	0.0837877938771706	-4.87301674409216	1.09906903833341e-06	3.38472478871368e-06	cysE; serine O-acetyltransferase
metX; homoserine O-acetyltransferase/O-succinyltransferase	6701.7938698742	-0.322574084227204	0.0859402146135909	-3.75347077823321	0.00017440287157705	0.000408186744375545	metX; homoserine O-acetyltransferase/O-succinyltransferase
fabB; 3-oxoacyl-	4377.89396453583	-0.860804695820988	0.0972967604895526	-8.84720818545051	8.97358968875564e-19	7.35520463480619e-18	fabB; 3-oxoacyl-
bioF; 8-amino-7-oxononanoate synthase	6735.31424903851	-0.385932494751869	0.0856821851304144	-4.50423263791011	6.66132031360404e-06	1.87728117928841e-05	bioF; 8-amino-7-oxononanoate synthase
E2.3.1.54, pflD; formate C-acetyltransferase	739.044573019003	2.18514605751236	0.204302739078984	10.6956278088253	1.06694631370992e-26	1.34499387362768e-25	E2.3.1.54, pflD; formate C-acetyltransferase
astA; arginine N-succinyltransferase	1715.34417393631	-1.30966329385504	0.169802239688402	-7.71287408374801	1.23015444449814e-14	7.62695755588849e-14	astA; arginine N-succinyltransferase
dapD; 2,3,4,5-tetrahydropyridine-2,6-dicarboxylate N-succinyltransferase	5710.40815671522	-0.474408223045645	0.0861150947104252	-5.50900193097289	3.60873948478989e-08	1.28123117091449e-07	dapD; 2,3,4,5-tetrahydropyridine-2,6-dicarboxylate N-succinyltransferase
nhoA; N-hydroxyarylamine O-acetyltransferase	1759.97774374	-0.631765123247506	0.148946688628321	-4.2415519879331	2.21979456371528e-05	5.83474209472769e-05	nhoA; N-hydroxyarylamine O-acetyltransferase
lpxA; UDP-N-acetylglucosamine acyltransferase	6876.8413695215	-0.61683479791561	0.0906337829656397	-6.80579335576735	1.00493874595703e-11	4.82310059580704e-11	lpxA; UDP-N-acetylglucosamine acyltransferase
ggt; gamma-glutamyltranspeptidase / glutathione hydrolase	14926.8796802381	-0.312167242283841	0.0885302442236551	-3.52610845052239	0.000421714239101094	0.000939015467556852	ggt; gamma-glutamyltranspeptidase / glutathione hydrolase
GGCT; gamma-glutamylcyclotransferase	8.33375665697196	1.90623760877603	0.273495668679235	6.9699005398573	3.17165131697398e-12	1.58622385702019e-11	GGCT; gamma-glutamylcyclotransferase
QPCT; glutaminyl-peptide cyclotransferase	134.803201789514	-1.31732157508556	0.287104876361893	-4.58829397737255	4.46883035263012e-06	1.28484920315425e-05	QPCT; glutaminyl-peptide cyclotransferase
aat; leucyl/phenylalanyl-tRNA---protein transferase	5643.7096939214	-0.682613177358605	0.0902241165954773	-7.56575074510424	3.85630871568851e-14	2.2944892858768e-13	aat; leucyl/phenylalanyl-tRNA---protein transferase
ATE1; arginyl-tRNA---protein transferase	3698.40528963635	-0.710187009384975	0.10172651191824	-6.98133648734334	2.92385073645238e-12	1.46597349385249e-11	ATE1; arginyl-tRNA---protein transferase
tgl; protein-glutamine gamma-glutamyltransferase	159.481687446309	4.51050218222494	0.227784555781884	19.8016154639737	2.88298564247965e-87	1.43554666335221e-84	tgl; protein-glutamine gamma-glutamyltransferase
E2.4.1.5; dextransucrase	5.96897446674546	1.35393012106058	0.324182965191622	4.17643820445743	2.96109136139919e-05	7.63216269047796e-05	E2.4.1.5; dextransucrase
E2.4.1.7; sucrose phosphorylase	134.766790717853	2.27269133947443	0.264160571343226	8.60344648680178	7.73573293071825e-18	5.94889809450119e-17	E2.4.1.7; sucrose phosphorylase
sacB; levansucrase	207.694008622213	0.891827551013195	0.236760292341857	3.76679527716366	0.000165356486035833	0.000389531379138817	sacB; levansucrase
GYS; glycogen synthase	93.4861644722208	-1.09486496734282	0.271449492872712	-4.03340214695564	5.49750791164325e-05	0.000137342883449551	GYS; glycogen synthase
bcsA; cellulose synthase (UDP-forming)	1672.89077205812	-0.759057593397955	0.168263180099955	-4.51113305327431	6.44822558047751e-06	1.82109227932167e-05	bcsA; cellulose synthase (UDP-forming)
E2.4.1.13; sucrose synthase	17.6018019539372	1.75176267607338	0.214492999261492	8.16699231259186	3.1617303762448e-16	2.18848878432166e-15	E2.4.1.13; sucrose synthase
otsA; trehalose 6-phosphate synthase	5116.57866686601	-0.391553129547316	0.111066192619463	-3.52540336814158	0.000422838410428351	0.000941255550679707	otsA; trehalose 6-phosphate synthase
E2.4.1.20; cellobiose phosphorylase	33.8644846138203	1.00571361190046	0.24393442524919	4.12288511911788	3.74156326463825e-05	9.53889104939933e-05	E2.4.1.20; cellobiose phosphorylase
malQ; 4-alpha-glucanotransferase	4440.10620784859	-0.469603755564776	0.118260974630594	-3.97091058171688	7.15984502572268e-05	0.000176806195306106	malQ; 4-alpha-glucanotransferase
ALG5; dolichyl-phosphate beta-glucosyltransferase	31.7145845591563	-1.19239606398847	0.265130786291344	-4.49738817836938	6.87933210011691e-06	1.9348586016076e-05	ALG5; dolichyl-phosphate beta-glucosyltransferase
lpxB; lipid-A-disaccharide synthase	6114.65963255099	-0.54881868441037	0.0871146133013883	-6.29996120756038	2.9772014606076e-10	1.2609975564413e-09	lpxB; lipid-A-disaccharide synthase
pdp; pyrimidine-nucleoside phosphorylase	1477.3130581433	0.962101280818133	0.198653126295695	4.84312177089045	1.27814901864842e-06	3.91503776684812e-06	pdp; pyrimidine-nucleoside phosphorylase
udp, UPP; uridine phosphorylase	838.497693569845	-1.32688888539019	0.152336317031571	-8.71025971512231	3.0317934589703e-18	2.38463599784758e-17	udp, UPP; uridine phosphorylase
upp, UPRT; uracil phosphoribosyltransferase	6517.98682418761	-0.328034569872453	0.0856946036195918	-3.82794897247715	0.000129215535962899	0.000308591179561276	upp, UPRT; uracil phosphoribosyltransferase
ispA; farnesyl diphosphate synthase	4054.78715370665	-0.662671389124956	0.0985027904440736	-6.72743773183966	1.72676688424048e-11	8.0687107136328e-11	ispA; farnesyl diphosphate synthase
GST, gst; glutathione S-transferase	29524.0895129037	-0.739084286701285	0.0974372004754898	-7.58523729227217	3.31879113648028e-14	1.9895266353904e-13	GST, gst; glutathione S-transferase
hepST; heptaprenyl diphosphate synthase	2274.95695373853	1.06687794027211	0.164224117549372	6.49647540320237	8.22235515749084e-11	3.6292245728382e-10	hepST; heptaprenyl diphosphate synthase
argD; acetylornithine/N-succinyldiaminopimelate aminotransferase	5211.289302192	-0.472282954498611	0.111061135061308	-4.25245928053861	2.11435670662062e-05	5.57599466456354e-05	argD; acetylornithine/N-succinyldiaminopimelate aminotransferase
E2.6.1.18; beta-alanine--pyruvate transaminase	3292.93891745815	-0.913917380318378	0.134495210380481	-6.79516674038391	1.08187327988354e-11	5.18921398003142e-11	E2.6.1.18; beta-alanine--pyruvate transaminase
serC, PSAT1; phosphoserine aminotransferase	6263.39101156161	-0.279037596514664	0.0783207627649021	-3.56275381730207	0.000366984799953057	0.000822669640187395	serC, PSAT1; phosphoserine aminotransferase
tyrB; aromatic-amino-acid transaminase	3136.14765937217	-1.3855054702767	0.13214158651898	-10.485007080475	1.01238078563741e-25	1.22392074646028e-24	tyrB; aromatic-amino-acid transaminase
bioA; adenosylmethionine---8-amino-7-oxononanoate aminotransferase	5606.38076563328	-0.422075482582123	0.0763258031045365	-5.52991865678825	3.20379313253524e-08	1.14204115825093e-07	bioA; adenosylmethionine---8-amino-7-oxononanoate aminotransferase
astC; succinylornithine aminotransferase	218.411804621875	-3.0799488358845	0.410718573349619	-7.49892757652997	6.4342063262724e-14	3.76644539319708e-13	astC; succinylornithine aminotransferase
patA; aminotransferase	141.471353572939	3.47943898051286	0.235564625807871	14.7706344642372	2.26569994798493e-49	8.89203521457929e-48	patA; aminotransferase
E2.6.1.-E, patB; aminotransferase	3.15144053662317	1.72895680330466	0.251472747153539	6.8753247533779	6.18487973913713e-12	3.01744867616078e-11	E2.6.1.-E, patB; aminotransferase
KHK; ketohexokinase	9.69676813689926	2.47279819244084	0.189972675886198	13.0165992604229	9.8459114339427e-39	2.82166821561948e-37	KHK; ketohexokinase
E2.7.1.12, gntK, idnK; gluconokinase	4689.60099712837	-0.346291546364585	0.096690913327792	-3.58142802096223	0.000341721288706852	0.000768848773546311	E2.7.1.12, gntK, idnK; gluconokinase
PRK, prkB; phosphoribulokinase	1365.63017718524	-0.574554781834709	0.141800708781093	-4.05184703781478	5.08148838057907e-05	0.000127388980264548	PRK, prkB; phosphoribulokinase
E2.7.1.20, ADK; adenosine kinase	2209.83413282638	-0.750590595025472	0.14457200722065	-5.19181139873016	2.08257909596558e-07	6.88460898653849e-07	E2.7.1.20, ADK; adenosine kinase
DAK, TKFC; triose/dihydroxyacetone kinase / FAD-AMP lyase (cyclizing)	1276.76370370378	-1.0051961379915	0.183796753076419	-5.46906363233502	4.52419315276854e-08	1.59346803042029e-07	DAK, TKFC; triose/dihydroxyacetone kinase / FAD-AMP lyase (cyclizing)
thrB1; homoserine kinase	3577.70922230137	0.379632668661801	0.0998933461183791	3.80037993933965	0.000144474403680105	0.000342567730392677	thrB1; homoserine kinase
kdgK; 2-dehydro-3-deoxygluconokinase	5449.18211607758	-0.529611330672976	0.11324218851286	-4.67680232630642	2.91382891044825e-06	8.59795367760785e-06	kdgK; 2-dehydro-3-deoxygluconokinase
E2.7.1.47; D-ribulokinase	375.503049768335	-0.977201584771313	0.222459019178464	-4.39272630248976	1.11938013043782e-05	3.06148352186685e-05	E2.7.1.47; D-ribulokinase
udk, UCK; uridine kinase	2179.60236895058	0.46864977804972	0.118393291059009	3.95841499005326	7.54487850064103e-05	0.000186041618739112	udk, UCK; uridine kinase
fucK; L-fuculokinase	11.6645684606289	1.49527526706852	0.326123181050019	4.58500147782866	4.53983224881485e-06	1.30197420901036e-05	fucK; L-fuculokinase
lyxK; L-xylulokinase	155.493380533075	-1.20561774296258	0.233728585135215	-5.15819552950753	2.49341161242961e-07	8.16146685136677e-07	lyxK; L-xylulokinase
fruK; 1-phosphofructokinase	2336.55247072525	0.723271804353216	0.104599058855214	6.91470661657072	4.6883262756207e-12	2.3070966916535e-11	fruK; 1-phosphofructokinase
dgoK; 2-dehydro-3-deoxygalactonokinase	2257.01909964069	-1.05863191033328	0.148821570174506	-7.1134305940459	1.13193421464082e-12	5.90577595811616e-12	dgoK; 2-dehydro-3-deoxygalactonokinase
NAGK, nagK; N-acetylglucosamine kinase	579.806785596453	-1.51138514061073	0.213535105884609	-7.07792348405448	1.46330476864354e-12	7.52138651082781e-12	NAGK, nagK; N-acetylglucosamine kinase
nanK; N-acylmannosamine kinase	84.5237136146707	-4.42628078135825	0.377953531875662	-11.7111771899366	1.11717636704518e-31	2.34224845164445e-30	nanK; N-acylmannosamine kinase
dgkA; undecaprenol kinase	532.79636542084	1.61088778431312	0.201334323427628	8.00105891975328	1.2335374111745e-15	8.23771379281409e-15	dgkA; undecaprenol kinase
gsk; inosine kinase	125.075289930111	-4.34091326576139	0.388774418507143	-11.1656350292545	6.00604531938661e-29	8.23582840956164e-28	gsk; inosine kinase
mtnK; 5-methylthioribose kinase	565.595708571257	0.696770092487399	0.189260974194283	3.68153073000744	0.000231837839068013	0.000533059758688272	mtnK; 5-methylthioribose kinase
dgkA, DGK; diacylglycerol kinase (ATP)	3927.92653399663	-0.376268577360248	0.0865708117917647	-4.34636766795389	1.38410490778563e-05	3.73169671753913e-05	dgkA, DGK; diacylglycerol kinase (ATP)
aceK; isocitrate dehydrogenase kinase/phosphatase	1365.02253296513	-1.70742337281852	0.174122752673934	-9.80586021412079	1.06237908579093e-22	1.12254299423029e-21	aceK; isocitrate dehydrogenase kinase/phosphatase
lpxK; tetraacyldisaccharide 4-kinase	6315.59444547647	-0.549096063353993	0.0881685855141935	-6.2277971246981	4.73039052028981e-10	1.97107851857474e-09	lpxK; tetraacyldisaccharide 4-kinase
lacC; tagatose 6-phosphate kinase	694.746007348024	1.06965541797446	0.215646624944341	4.96022332021442	7.04121846695269e-07	2.21120904399165e-06	lacC; tagatose 6-phosphate kinase
pfkC; ADP-dependent phosphofructokinase/glucokinase	50.9178798485322	-2.11730182057221	0.341186457089097	-6.20570300074746	5.44529304424959e-10	2.26069044729216e-09	pfkC; ADP-dependent phosphofructokinase/glucokinase
buk; butyrate kinase	102.888841810198	1.34664011698347	0.221693366256941	6.07433654745773	1.24501375306654e-09	5.01213975274437e-09	buk; butyrate kinase
tdcD; propionate kinase	76.4708827454616	-4.73652978054593	0.409541516970529	-11.5654447333767	6.1670929665728e-31	1.02148086620968e-29	tdcD; propionate kinase
E2.7.3.2; creatine kinase	6.28555638975982	-4.0478159505529	0.326046319476433	-12.4148493902735	2.1709499726169e-35	5.61557091942818e-34	E2.7.3.2; creatine kinase
pdtaS; two-component system, sensor histidine kinase PdtaS	8866.90820043988	-0.43724115778172	0.114136344916541	-3.83086700473405	0.000127692515503894	0.000305228404146271	pdtaS; two-component system, sensor histidine kinase PdtaS
ppk; polyphosphate kinase	7476.70238829094	-0.354198088542913	0.0848898249998376	-4.17244456027081	3.01348937827941e-05	7.75968645014611e-05	ppk; polyphosphate kinase
thiN, TPK1, THI80; thiamine pyrophosphokinase	1434.29375719286	0.795028086136936	0.14844551638572	5.35568945087663	8.52307888189457e-08	2.93572717043035e-07	thiN, TPK1, THI80; thiamine pyrophosphokinase
cysN; sulfate adenylyltransferase subunit 1	3153.14499564626	-0.818133823309656	0.109366499055315	-7.48066208918199	7.39490975551155e-14	4.30667003085969e-13	cysN; sulfate adenylyltransferase subunit 1
cysD; sulfate adenylyltransferase subunit 2	7099.40952934224	-0.478752145037685	0.0909224874205039	-5.2654976631196	1.39810098141922e-07	4.70533268294799e-07	cysD; sulfate adenylyltransferase subunit 2
sat, met3; sulfate adenylyltransferase	1421.79896582431	0.833067480153835	0.170344628215914	4.8904828339988	1.00588931145464e-06	3.10858035079872e-06	sat, met3; sulfate adenylyltransferase
E2.7.7.6; DNA-directed RNA polymerase	52.995116775165	2.87417215233741	0.295754293745022	9.71810794677866	2.52428241192594e-22	2.61861431976744e-21	E2.7.7.6; DNA-directed RNA polymerase
galT, GALT; UDPglucose--hexose-1-phosphate uridylyltransferase	3305.95877598406	0.439555278536489	0.112203665326141	3.91747700272393	8.94805791923368e-05	0.000218611399701118	galT, GALT; UDPglucose--hexose-1-phosphate uridylyltransferase
PCYT2; ethanolamine-phosphate cytidylyltransferase	6.0764949487497	1.48785453361245	0.237072324431149	6.27595202089716	3.47501338921321e-10	1.46328920041552e-09	PCYT2; ethanolamine-phosphate cytidylyltransferase
kdsB; 3-deoxy-manno-octulosonate cytidylyltransferase (CMP-KDO synthetase)	6050.13146694132	-0.536616344236085	0.0860220197242575	-6.23812770214187	4.42839087728575e-10	1.84813987005425e-09	kdsB; 3-deoxy-manno-octulosonate cytidylyltransferase (CMP-KDO synthetase)
tagD; glycerol-3-phosphate cytidylyltransferase	466.981774905204	1.00471537702079	0.180966114841331	5.55195307089239	2.82495441978636e-08	1.01197895064919e-07	tagD; glycerol-3-phosphate cytidylyltransferase
glnE;	5130.68228174674	-0.382521603509708	0.0813812024840266	-4.70036804364976	2.59693021349845e-06	7.70567709904736e-06	glnE;
APA1_2; ATP adenylyltransferase	218.568291411626	-2.09592032626038	0.308691772219233	-6.78968639556695	1.12377554293668e-11	5.36757778811543e-11	APA1_2; ATP adenylyltransferase
glnD;	5646.73366366413	-0.583643341276485	0.0955913104750336	-6.10561083822488	1.02408256930268e-09	4.16056391108335e-09	glnD;
murU; N-acetyl-alpha-D-muramate 1-phosphate uridylyltransferase	3666.07796099921	-0.699112991671646	0.104077251153374	-6.71725073370156	1.85185169084596e-11	8.632944658262e-11	murU; N-acetyl-alpha-D-muramate 1-phosphate uridylyltransferase
pssA; CDP-diacylglycerol---serine O-phosphatidyltransferase	213.955659965284	-1.81829109524123	0.305192674134653	-5.95784646665205	2.55583456039134e-09	1.00654147022431e-08	pssA; CDP-diacylglycerol---serine O-phosphatidyltransferase
mdoB; phosphoglycerol transferase	162.205377966664	-1.76801392200245	0.332111961718424	-5.32354785673583	1.01762664450675e-07	3.46916194984395e-07	mdoB; phosphoglycerol transferase
bioB; biotin synthase	6474.86603636307	-0.290930254878157	0.0759104195795276	-3.83254705335101	0.000126823332088518	0.000303423869894661	bioB; biotin synthase
SULT1A; aryl sulfotransferase	4.77037496391573	1.43516059537736	0.178095391979693	8.05838140686429	7.73112757466921e-16	5.20658439453843e-15	SULT1A; aryl sulfotransferase
SULT1; sulfotransferase	2.59806371856785	1.55435051792401	0.229704319430792	6.76674483865036	1.31712062251915e-11	6.22021339633082e-11	SULT1; sulfotransferase
E2.8.3.5A, scoA; 3-oxoacid CoA-transferase subunit A	4135.51346338348	-0.616409145469363	0.106493389189729	-5.78823859546029	7.11283315150154e-09	2.68060273027497e-08	E2.8.3.5A, scoA; 3-oxoacid CoA-transferase subunit A
E2.8.3.5B, scoB; 3-oxoacid CoA-transferase subunit B	4164.64001208883	-0.63710913449118	0.106925265650466	-5.95845266893103	2.54637372845669e-09	1.00331154770596e-08	E2.8.3.5B, scoB; 3-oxoacid CoA-transferase subunit B
pcaI; 3-oxoadipate CoA-transferase, alpha subunit	1606.37322269071	-1.20494842898704	0.16634244211338	-7.24378224629972	4.36341792052846e-13	2.3632461300374e-12	pcaI; 3-oxoadipate CoA-transferase, alpha subunit
pcaJ; 3-oxoadipate CoA-transferase, beta subunit	1724.74705237002	-1.3469041199656	0.16879983965069	-7.97929739004995	1.47168603703654e-15	9.79525702345042e-15	pcaJ; 3-oxoadipate CoA-transferase, beta subunit
E3.1.1.11; pectinesterase	1187.68431546433	-0.904903211772282	0.190411125719551	-4.75236522210934	2.01050785249488e-06	6.03531125125348e-06	E3.1.1.11; pectinesterase
E3.1.1.17, gnl, RGN; gluconolactonase	6602.49507514996	-0.404783057374216	0.0991875983502416	-4.08098455963099	4.48453344216907e-05	0.000113315185327501	E3.1.1.17, gnl, RGN; gluconolactonase
pcaD; 3-oxoadipate enol-lactonase	3606.56452956938	-0.736102339701562	0.123583185246325	-5.9563308571014	2.57963830307817e-09	1.0154139506237e-08	pcaD; 3-oxoadipate enol-lactonase
pldA; phospholipase A1/A2	1135.87203966988	-1.60982214999035	0.156016136673508	-10.3183054286185	5.82419846886437e-25	6.6957271574953e-24	pldA; phospholipase A1/A2
gloB, HAGH; hydroxyacylglutathione hydrolase	4406.98673512439	-0.63071220943997	0.0891784051761964	-7.07247688713232	1.52192339864626e-12	7.80757483387943e-12	gloB, HAGH; hydroxyacylglutathione hydrolase
frmB, ESD, fghA; S-formylglutathione hydrolase	3355.57590096018	-0.883411224662287	0.112046364063713	-7.88433638203515	3.1621142645271e-15	2.05151175451852e-14	frmB, ESD, fghA; S-formylglutathione hydrolase
E3.1.2.20; acyl-CoA hydrolase	169.336790023421	-2.46427768705339	0.304417852241176	-8.09504984320388	5.72409093399719e-16	3.89111198559348e-15	E3.1.2.20; acyl-CoA hydrolase
E3.1.2.23; 4-hydroxybenzoyl-CoA thioesterase	1660.35360121851	-0.715291866876413	0.140094597313985	-5.10577767159198	3.29436843511365e-07	1.06778817422907e-06	E3.1.2.23; 4-hydroxybenzoyl-CoA thioesterase
E3.1.3.1, phoA, phoB; alkaline phosphatase	3579.09370915797	-0.510197521541622	0.123461868907215	-4.1324299239715	3.58948220072522e-05	9.18644545235393e-05	E3.1.3.1, phoA, phoB; alkaline phosphatase
E3.1.3.5; 5-nucleotidase	4001.88204200176	-0.705088917534373	0.0928535292007334	-7.59356077904257	3.11232101421467e-14	1.86997447362355e-13	E3.1.3.5; 5-nucleotidase
agp; glucose-1-phosphatase	110.785240775906	-4.64568858427555	0.393303260519622	-11.8119757719216	3.38511779917646e-32	8.12326310422858e-31	agp; glucose-1-phosphatase
fbp-SEBP; fructose-1,6-bisphosphatase I / sedoheptulose-1,7-bisphosphatase	137.476661342835	-1.62670731268745	0.251373034230302	-6.47128805071868	9.7170989670664e-11	4.27477236171276e-10	fbp-SEBP; fructose-1,6-bisphosphatase I / sedoheptulose-1,7-bisphosphatase
hisB; imidazoleglycerol-phosphate dehydratase / histidinol-phosphatase	999.662053619634	-1.3115735962244	0.147188786423217	-8.91082553295327	5.06539718698458e-19	4.18197092110944e-18	hisB; imidazoleglycerol-phosphate dehydratase / histidinol-phosphatase
gph; phosphoglycolate phosphatase	14182.9845594578	-0.49300877621289	0.0938428260564036	-5.25355849701895	1.49188262151553e-07	5.00455951394283e-07	gph; phosphoglycolate phosphatase
pgpA; phosphatidylglycerophosphatase A	2831.70581561005	-0.709559695509456	0.109075689290677	-6.50520478141138	7.7587612993883e-11	3.43030251233222e-10	pgpA; phosphatidylglycerophosphatase A
pgpB; phosphatidylglycerophosphatase B	171.479083291405	-4.63746074363983	0.389617192709805	-11.9026080738021	1.14705349308234e-32	2.80324392005735e-31	pgpB; phosphatidylglycerophosphatase B
E3.1.3.41; 4-nitrophenyl phosphatase	649.54723371039	0.885993771154424	0.229715429632129	3.85691885204783	0.000114825260673374	0.000276629226424182	E3.1.3.41; 4-nitrophenyl phosphatase
plc; phospholipase C	4252.3298937847	-0.639022193032024	0.174373859097803	-3.66466737811662	0.000247660234064123	0.000567148342853942	plc; phospholipase C
E3.1.4.12; sphingomyelin phosphodiesterase	17.7377251977447	-2.56508894308999	0.294005502259157	-8.72462904054409	2.67054609743689e-18	2.10864625949253e-17	E3.1.4.12; sphingomyelin phosphodiesterase
cpdP; 3,5-cyclic-nucleotide phosphodiesterase	292.343518548943	-1.45598410161255	0.266729284581368	-5.45865859422867	4.79745228221886e-08	1.68449988243445e-07	cpdP; 3,5-cyclic-nucleotide phosphodiesterase
E3.1.4.50; glycosylphosphatidylinositol phospholipase D	10.0395509932782	2.45531337532117	0.282854467248373	8.68048293246567	3.94091865191214e-18	3.08724669614396e-17	E3.1.4.50; glycosylphosphatidylinositol phospholipase D
betC; choline-sulfatase	841.930739501447	-0.958192522531311	0.184251845681568	-5.20045006326451	1.98806529576767e-07	6.57762301137086e-07	betC; choline-sulfatase
spoT; GTP diphosphokinase / guanosine-3,5-bis(diphosphate) 3-diphosphatase	1470.58170941501	-0.966135585482888	0.109909851619309	-8.79025466096759	1.49221333342334e-18	1.2045049267866e-17	spoT; GTP diphosphokinase / guanosine-3,5-bis(diphosphate) 3-diphosphatase
sbcB, exoI; exodeoxyribonuclease I	1415.72872518556	-1.5297665152202	0.161276815641901	-9.48534672594787	2.41578604373629e-21	2.42095187552793e-20	sbcB, exoI; exodeoxyribonuclease I
E3.1.11.2, xthA; exodeoxyribonuclease III	12100.9433621021	-0.460575687842757	0.0822062658829349	-5.60268348034	2.11058428590048e-08	7.62932169045785e-08	E3.1.11.2, xthA; exodeoxyribonuclease III
xni; protein Xni	124.431689059236	-4.6379505428279	0.396874710906765	-11.6861831085969	1.49976512665484e-31	3.02496930735674e-30	xni; protein Xni
rnb; exoribonuclease II	1557.7682592864	-1.43509579304731	0.168541831977371	-8.51477509298694	1.66913934471037e-17	1.26167297526637e-16	rnb; exoribonuclease II
endA; deoxyribonuclease I	284.557813737653	-1.63433550613092	0.309553973609918	-5.27964634752328	1.2943346357312e-07	4.38061344217098e-07	endA; deoxyribonuclease I
nfo; deoxyribonuclease IV	3255.03559982877	0.747240859949085	0.134598011587896	5.55164858034414	2.82988042358242e-08	1.01328797009803e-07	nfo; deoxyribonuclease IV
rusA; crossover junction endodeoxyribonuclease RusA	38.1790315716734	1.21996255858898	0.334920116953739	3.64254786987755	0.000269952755601847	0.000615368699250333	rusA; crossover junction endodeoxyribonuclease RusA
E3.1.25.1; deoxyribonuclease (pyrimidine dimer)	4.32344578644422	-2.27893956617572	0.289155670600123	-7.8813587208784	3.23840130048883e-15	2.09588490341141e-14	E3.1.25.1; deoxyribonuclease (pyrimidine dimer)
K01163; uncharacterized protein	98.8042136935311	1.18699805809608	0.280623377641232	4.2298616318902	2.33835095477407e-05	6.12213015336345e-05	K01163; uncharacterized protein
E3.1.27.3; ribonuclease T1	1127.10191951637	-1.5353095345721	0.198306799260324	-7.74209225452046	9.77939864004614e-15	6.09643732122438e-14	E3.1.27.3; ribonuclease T1
rna; ribonuclease I (enterobacter ribonuclease)	76.9569846822509	-4.68621919600647	0.407829790037228	-11.4906250364366	1.47044139311895e-30	2.3106521852029e-29	rna; ribonuclease I (enterobacter ribonuclease)
ENDOG; endonuclease G, mitochondrial	1588.05879944133	-1.16003221655676	0.151057433187839	-7.67941167856514	1.59820858673975e-14	9.83237668768772e-14	ENDOG; endonuclease G, mitochondrial
nuc; micrococcal nuclease	699.824778045653	1.36500511864609	0.189464272706078	7.20455154499582	5.8235190636547e-13	3.13063268421977e-12	nuc; micrococcal nuclease
ybfF; esterase	203.948672628616	-3.21564295771586	0.356736527601999	-9.01405577761149	1.98573637057812e-19	1.68480954892395e-18	ybfF; esterase
AMY, amyA, malS; alpha-amylase	1440.5814242206	-0.620156166332877	0.163483871859465	-3.79337826587555	0.000148611503673454	0.000352167712601549	AMY, amyA, malS; alpha-amylase
IMA, malL; oligo-1,6-glucosidase	603.596494296257	0.929339058412195	0.205588540638322	4.52038355604226	6.17276908178856e-06	1.74605121027569e-05	IMA, malL; oligo-1,6-glucosidase
E3.2.1.15; polygalacturonase	329.600958198323	-1.45346890957354	0.255889632195865	-5.68006174029362	1.346461302586e-08	4.93661168785213e-08	E3.2.1.15; polygalacturonase
E3.2.1.17; lysozyme	1821.58600397772	-1.69539456880156	0.183519863754282	-9.23820742953228	2.50661205497186e-20	2.32752660162714e-19	E3.2.1.17; lysozyme
NEU1; sialidase-1	1300.82328846537	-0.805714158153271	0.1978444009659	-4.07246378578156	4.65184346867925e-05	0.000117134124257167	NEU1; sialidase-1
MAN2C1; alpha-mannosidase	1435.10303573345	0.740374213564152	0.199926298159888	3.70323574426436	0.000212866901213782	0.000492710808242359	MAN2C1; alpha-mannosidase
E3.2.1.25, MANBA, manB; beta-mannosidase	1764.46056055741	-0.535657465568686	0.139384641164057	-3.84301642630921	0.000121531331190958	0.000291550772537898	E3.2.1.25, MANBA, manB; beta-mannosidase
TREH, treA, treF; alpha,alpha-trehalase	1558.24322160535	-1.68172669841275	0.191542117974651	-8.77993162128085	1.63574074716191e-18	1.31768923484722e-17	TREH, treA, treF; alpha,alpha-trehalase
GALC; galactosylceramidase	3.30971337153818	1.04897357469462	0.281896347432216	3.72113219716994	0.00019833157339055	0.000461345297869346	GALC; galactosylceramidase
NAGLU; alpha-N-acetylglucosaminidase	212.061590756062	-1.82656364107581	0.251632035335579	-7.25886765029692	3.90344169505126e-13	2.12133151326558e-12	NAGLU; alpha-N-acetylglucosaminidase
FUCA; alpha-L-fucosidase	4844.08513910787	-0.55812222378705	0.155435887335831	-3.59069088453932	0.000329802591414885	0.000743502333277417	FUCA; alpha-L-fucosidase
ISA, treX; isoamylase	8.40746795064037	1.19803693696652	0.273629867511153	4.3783120163872	1.19602039655276e-05	3.25655997926719e-05	ISA, treX; isoamylase
dexB; glucan 1,6-alpha-glucosidase	34.9260634222521	2.59590970579135	0.306903622069473	8.45838732135825	2.71100397044613e-17	2.01667307493411e-16	dexB; glucan 1,6-alpha-glucosidase
E3.2.1.89; arabinogalactan endo-1,4-beta-galactosidase	388.832988743136	-0.967955650229916	0.238487445762325	-4.05872790131928	4.93407651066464e-05	0.000123927451325552	E3.2.1.89; arabinogalactan endo-1,4-beta-galactosidase
treC; trehalose-6-phosphate hydrolase	331.235630313214	1.95579815183208	0.254286554302815	7.69131563874603	1.45629666323403e-14	9.00102057097405e-14	treC; trehalose-6-phosphate hydrolase
MAN1; mannosyl-oligosaccharide alpha-1,2-mannosidase	3.52394176059963	-2.11559698649589	0.270222066434852	-7.82910520376001	4.91354366780511e-15	3.13169619211227e-14	MAN1; mannosyl-oligosaccharide alpha-1,2-mannosidase
csn; chitosanase	163.29140460204	-0.914451788437186	0.215448671402033	-4.24440671871581	2.19172514922152e-05	5.76857425300557e-05	csn; chitosanase
amn; AMP nucleosidase	3184.38356532273	-1.01469192270777	0.119431757079614	-8.49599761001065	1.96240035794521e-17	1.47634028817276e-16	amn; AMP nucleosidase
tag; DNA-3-methyladenine glycosylase I	6264.4808405872	-0.566693223934994	0.101751442979745	-5.56938759136614	2.5563624947836e-08	9.20313601262584e-08	tag; DNA-3-methyladenine glycosylase I
pepN; aminopeptidase N	7016.26192847377	-0.499130990057488	0.0899372405521102	-5.5497698950224	2.8604583836391e-08	1.02377681682178e-07	pepN; aminopeptidase N
pepT; tripeptide aminopeptidase	2707.29624607157	0.736921147601523	0.119620443329916	6.16049503820245	7.25178875535525e-10	2.97809283576883e-09	pepT; tripeptide aminopeptidase
pip; proline iminopeptidase	5350.92075650465	-0.541329149730796	0.134038678229703	-4.03860405727903	5.37702393637959e-05	0.000134417162538865	pip; proline iminopeptidase
APE3; aminopeptidase Y	19.0861382954514	0.917378357447499	0.233286382089346	3.93241281051782	8.40974863110476e-05	0.000206091871251958	APE3; aminopeptidase Y
pepD; dipeptidase D	701.7170407975	-0.816878378827898	0.17734609711188	-4.60612549207985	4.1024087302601e-06	1.18634810722259e-05	pepD; dipeptidase D
dcp; peptidyl-dipeptidase Dcp	3186.97698664162	-0.740896439954095	0.128131231882686	-5.7823251136182	7.36751459611818e-09	2.77003250529842e-08	dcp; peptidyl-dipeptidase Dcp
ldcA; muramoyltetrapeptide carboxypeptidase	3792.35044540772	-0.80170675860599	0.102039032262713	-7.85686360237021	3.93871350981376e-15	2.52654835206813e-14	ldcA; muramoyltetrapeptide carboxypeptidase
pcp; pyroglutamyl-peptidase	1969.37387682551	-0.467117388979568	0.130013970520955	-3.59282457960379	0.000327112810812928	0.000737856105251019	pcp; pyroglutamyl-peptidase
iadA; beta-aspartyl-dipeptidase (metallo-type)	43.7297272013293	1.71432916494896	0.294532424362502	5.82051082715093	5.86680422845511e-09	2.24176639271472e-08	iadA; beta-aspartyl-dipeptidase (metallo-type)
yqgT; g-D-glutamyl-meso-diaminopimelate peptidase	183.747520201622	4.40319273361092	0.238717099247423	18.4452339086408	5.69520620273877e-76	1.37496084294605e-73	yqgT; g-D-glutamyl-meso-diaminopimelate peptidase
PRSS1_2_3; trypsin	35.9648237008827	-2.27562591265696	0.320956265822842	-7.09014328423498	1.33973216576318e-12	6.92644137873799e-12	PRSS1_2_3; trypsin
ompT; omptin	7.11680317084612	-1.08674677914695	0.29329768761434	-3.70526882767628	0.00021116664801397	0.000489201711173975	ompT; omptin
E3.4.21.96; lactocepin	30.2195455443273	4.45431947206016	0.284592060160706	15.6515943190575	3.23999686942842e-55	1.38779865907184e-53	E3.4.21.96; lactocepin
MME, CD10; neprilysin	28.1954490248718	1.29954525375657	0.225303544808751	5.76797517704257	8.02296194111199e-09	3.0079500134042e-08	MME, CD10; neprilysin
THOP1; thimet oligopeptidase	385.2067116216	-0.998009628160622	0.233991801529045	-4.26514784551859	1.99769873077343e-05	5.28408558700927e-05	THOP1; thimet oligopeptidase
lasB; pseudolysin	393.779764976434	-1.09620398457437	0.297756674016853	-3.68154295178729	0.000231826723721027	0.000533059758688272	lasB; pseudolysin
ptrA; protease III	123.394334423889	-4.60537770276436	0.396631790673865	-11.6112167785138	3.61435304852055e-31	6.37069706583257e-30	ptrA; protease III
IDE, ide; insulysin	13.1905526862181	1.84836426963747	0.196098229591389	9.42570605297615	4.27221483972661e-21	4.24398199851645e-20	IDE, ide; insulysin
prlC; oligopeptidase A	2566.53631749766	-1.17528696285934	0.134397995419133	-8.74482509351496	2.23361376572039e-18	1.77419749466544e-17	prlC; oligopeptidase A
yhgE; putative membrane protein	1053.99191991857	1.47209801262249	0.175797866322947	8.3738104643329	5.57844540422679e-17	4.06247482042732e-16	yhgE; putative membrane protein
E3.5.1.1, ansA, ansB; L-asparaginase	5194.80675284662	-0.553170359692893	0.10173641274808	-5.43728980362866	5.40971105993631e-08	1.89114383565215e-07	E3.5.1.1, ansA, ansB; L-asparaginase
ureB; urease subunit beta	3302.46655201721	-0.352931938865131	0.0968411099663244	-3.64444334630056	0.00026797115310672	0.000611201310278053	ureB; urease subunit beta
AFMID; arylformamidase	1253.24942892535	-0.950186178386044	0.199011059454757	-4.77453957076219	1.80118865909196e-06	5.43769232549664e-06	AFMID; arylformamidase
purU; formyltetrahydrofolate deformylase	6462.14591272865	-0.453684891041507	0.101703885655972	-4.46084127578135	8.16385399699949e-06	2.27497113655456e-05	purU; formyltetrahydrofolate deformylase
E3.5.1.11; penicillin amidase	4151.28038113994	-0.459563011461132	0.125279962641177	-3.66828822241428	0.000244179830604523	0.000559660733724464	E3.5.1.11; penicillin amidase
ASPA, aspA; aspartoacylase	3.33245549046802	1.079415217343	0.271862517574272	3.97044516093729	7.17384673602294e-05	0.000177057115693602	ASPA, aspA; aspartoacylase
cwlJ, sleB; N-acetylmuramoyl-L-alanine amidase	747.760432542071	3.61311875643636	0.250425975109211	14.4278913353963	3.45482934204807e-47	1.2673926921635e-45	cwlJ, sleB; N-acetylmuramoyl-L-alanine amidase
hipO; hippurate hydrolase	9670.20770306743	-0.655324474121966	0.115151351322725	-5.69098379301986	1.26309497745396e-08	4.64807283389179e-08	hipO; hippurate hydrolase
E3.5.1.41; chitin deacetylase	59.7211226513571	1.55283365376977	0.352048193536691	4.41085533821361	1.02963090822612e-05	2.82377605708691e-05	E3.5.1.41; chitin deacetylase
atzF; allophanate hydrolase	2105.23728391155	-0.53699200352835	0.149886075152253	-3.58266772268789	0.000340103108784711	0.000765424143414631	atzF; allophanate hydrolase
hutG; N-formylglutamate deformylase	2467.96182788714	-1.39799703052625	0.173143394530381	-8.07421521518658	6.79120032655265e-16	4.58521127132584e-15	hutG; N-formylglutamate deformylase
gsp; glutathionylspermidine amidase/synthetase	81.287858716953	-4.73601447045115	0.406476392796533	-11.6513887506914	2.25749544665224e-31	4.22763694604611e-30	gsp; glutathionylspermidine amidase/synthetase
ampC; beta-lactamase class C	939.758785723963	-0.941636032134422	0.144494746961221	-6.51674923786079	7.1847385277163e-11	3.18537955777666e-10	ampC; beta-lactamase class C
OPLAH, OXP1, oplAH; 5-oxoprolinase (ATP-hydrolysing)	2386.11841652804	-0.651880379796318	0.14209936349375	-4.5874968315744	4.48592234261318e-06	1.28744032073484e-05	OPLAH, OXP1, oplAH; 5-oxoprolinase (ATP-hydrolysing)
alc, ALLC; allantoicase	986.015170015583	-1.1242970103623	0.215526780947397	-5.21650722671307	1.82328465354502e-07	6.06264976410398e-07	alc, ALLC; allantoicase
E3.5.3.15; protein-arginine deiminase	26.4409205957155	-1.31524819025666	0.229066142486384	-5.74178346909054	9.36845687874943e-09	3.48127313213604e-08	E3.5.3.15; protein-arginine deiminase
allA; ureidoglycolate lyase	1675.56032881728	-1.3479344150816	0.175799746468029	-7.66744231526372	1.75459889041604e-14	1.0752991815342e-13	allA; ureidoglycolate lyase
astB; succinylarginine dihydrolase	1039.04556513426	-1.31408519717311	0.159703645475996	-8.2282730194197	1.89931790269242e-16	1.33401744784722e-15	astB; succinylarginine dihydrolase
codA; cytosine deaminase	3394.9987542737	-0.541176186403184	0.0957485957566394	-5.6520535066506	1.58542217912204e-08	5.77287865679401e-08	codA; cytosine deaminase
E3.5.4.3, guaD; guanine deaminase	2769.5292785492	-1.07315657638072	0.123730914246767	-8.67331000432467	4.1973721545902e-18	3.27847685839413e-17	E3.5.4.3, guaD; guanine deaminase
comEB; dCMP deaminase	1645.21889174772	0.840929277780291	0.160688542901342	5.23328709437981	1.66521789562956e-07	5.56259579642796e-07	comEB; dCMP deaminase
hisI; phosphoribosyl-AMP cyclohydrolase	5752.16960292429	-0.426696175780735	0.0935466948516218	-4.56131749451474	5.08336487980155e-06	1.44950493906152e-05	hisI; phosphoribosyl-AMP cyclohydrolase
ribA, RIB1; GTP cyclohydrolase II	2594.58531228266	-0.5509024977764	0.119997425814225	-4.59095263117797	4.41227476628425e-06	1.27042258991639e-05	ribA, RIB1; GTP cyclohydrolase II
E3.5.5.1; nitrilase	2007.37395135549	-1.0226362878311	0.147226864148842	-6.94598974000593	3.75816083309716e-12	1.86659736674942e-11	E3.5.5.1; nitrilase
E3.5.5.7; aliphatic nitrilase	832.624871590573	-0.901840468976436	0.179782966555059	-5.01627315566764	5.26834127696834e-07	1.67757293979244e-06	E3.5.5.7; aliphatic nitrilase
E3.5.99.7; 1-aminocyclopropane-1-carboxylate deaminase	1305.29929233915	-1.14307174208207	0.166543547706582	-6.86350061484185	6.7193235417972e-12	3.26818380082407e-11	E3.5.99.7; 1-aminocyclopropane-1-carboxylate deaminase
ppa; inorganic pyrophosphatase	6748.7165186382	-0.29475743941815	0.0722855479224249	-4.07768147146753	4.54870243618605e-05	0.000114863747413928	ppa; inorganic pyrophosphatase
ENTPD1_3_8, CD39; apyrase	1.83256787208069	0.873526374255746	0.241417275060234	3.61832588010862	0.000296514887563055	0.00067283796901591	ENTPD1_3_8, CD39; apyrase
cdh; CDP-diacylglycerol pyrophosphatase	572.828696929275	-2.62903817405993	0.279882773300541	-9.3933547358302	5.81190052310814e-21	5.72353664618079e-20	cdh; CDP-diacylglycerol pyrophosphatase
hisE; phosphoribosyl-ATP pyrophosphohydrolase	4121.13355431573	-0.489187281285013	0.0996401306407644	-4.90954074567299	9.12899312033719e-07	2.83329521580547e-06	hisE; phosphoribosyl-ATP pyrophosphohydrolase
apaH; bis(5-nucleosyl)-tetraphosphatase (symmetrical)	2039.64186215692	-1.22878387959966	0.133454080001859	-9.20754074796774	3.33681957618158e-20	3.08404194471446e-19	apaH; bis(5-nucleosyl)-tetraphosphatase (symmetrical)
mgtA, mgtB; Mg2+-importing ATPase	1654.00158168303	-0.589039217641051	0.135673059328762	-4.34160783692284	1.41443827561279e-05	3.80832367076956e-05	mgtA, mgtB; Mg2+-importing ATPase
copB; Cu2+-exporting ATPase	4867.92415325943	-0.336176948812662	0.0946431007637174	-3.55204918372179	0.000382243404064114	0.000855911523377965	copB; Cu2+-exporting ATPase
ATP1A; sodium/potassium-transporting ATPase subunit alpha	12.1068124468874	2.24882250859095	0.296327438093643	7.58897833780851	3.2243765515088e-14	1.93584084294428e-13	ATP1A; sodium/potassium-transporting ATPase subunit alpha
FAH, fahA; fumarylacetoacetase	2711.90799878039	-0.610795987392561	0.122797093579159	-4.97402641699186	6.5576366809524e-07	2.06500756668568e-06	FAH, fahA; fumarylacetoacetase
KYNU, kynU; kynureninase	3154.78160082149	-0.604699477045657	0.142692201009737	-4.23778926084681	2.2573149570665e-05	5.92554473243783e-05	KYNU, kynU; kynureninase
E3.8.1.2; 2-haloacid dehalogenase	5697.99397120463	-0.587580961792596	0.126439754446494	-4.64712197808991	3.36598149154081e-06	9.84463088953951e-06	E3.8.1.2; 2-haloacid dehalogenase
dehH; haloacetate dehalogenase	2349.77222518214	-0.730185305412105	0.124068336482099	-5.8853477536346	3.97217892485169e-09	1.5384710497955e-08	dehH; haloacetate dehalogenase
pdaA; peptidoglycan-N-acetylmuramic acid deacetylase	220.334189123673	4.00250767406847	0.228440687227874	17.520992966003	9.90809075965256e-69	1.17817550868883e-66	pdaA; peptidoglycan-N-acetylmuramic acid deacetylase
oxdD; oxalate decarboxylase	666.914677589854	1.18165116613479	0.17764142495612	6.65188970661928	2.89353512194621e-11	1.33099274344951e-10	oxdD; oxalate decarboxylase
oadB; oxaloacetate decarboxylase, beta subunit	232.453374867356	-1.20326983245857	0.243973412027413	-4.93197116218293	8.14039369459107e-07	2.54431214455893e-06	oadB; oxaloacetate decarboxylase, beta subunit
oadG; oxaloacetate decarboxylase, gamma subunit	150.746371845052	-3.76689826501007	0.366752192917674	-10.2709631673713	9.52489064330079e-25	1.09029890452841e-23	oadG; oxaloacetate decarboxylase, gamma subunit
adc; acetoacetate decarboxylase	893.953696259126	-0.754933677920682	0.204718025576436	-3.68767564944501	0.000226311867879002	0.000521105968610406	adc; acetoacetate decarboxylase
oxc; oxalyl-CoA decarboxylase	435.119149680627	-1.18739391615029	0.220880932330782	-5.37571941416879	7.62774992914796e-08	2.63759911829522e-07	oxc; oxalyl-CoA decarboxylase
adiA; arginine decarboxylase	2163.55397093728	-1.1123593664405	0.145088100446726	-7.6667856496539	1.76360138956636e-14	1.07998557038241e-13	adiA; arginine decarboxylase
speA; arginine decarboxylase	2760.69868219446	-0.460945334112491	0.108778435742518	-4.2374697794291	2.26052834574075e-05	5.93202547118465e-05	speA; arginine decarboxylase
purK; 5-(carboxyamino)imidazole ribonucleotide synthase	7241.68761637255	-0.296624752489559	0.0809084004453006	-3.6661799128027	0.000246200744581733	0.00056396818058731	purK; 5-(carboxyamino)imidazole ribonucleotide synthase
hdc, HDC; histidine decarboxylase	121.564026513182	-1.45614190683871	0.276857117982462	-5.25954296371369	1.44413885682751e-07	4.85462205584168e-07	hdc, HDC; histidine decarboxylase
ppc; phosphoenolpyruvate carboxylase	6076.17911138066	-0.439392196320053	0.0814765006182706	-5.39287025075697	6.93410239485728e-08	2.40714569846745e-07	ppc; phosphoenolpyruvate carboxylase
E4.1.1.32, pckA, PCK; phosphoenolpyruvate carboxykinase (GTP)	3609.03847630801	-0.694707157576384	0.119069838133456	-5.83445117980039	5.39679062961747e-09	2.07011222658461e-08	E4.1.1.32, pckA, PCK; phosphoenolpyruvate carboxykinase (GTP)
MVD, mvaD; diphosphomevalonate decarboxylase	547.688275225044	-0.782440957252374	0.178996319966731	-4.371268400366	1.23526832256073e-05	3.35425450778505e-05	MVD, mvaD; diphosphomevalonate decarboxylase
rbcS; ribulose-bisphosphate carboxylase small chain	709.825171580271	-0.711805861761797	0.19594319859718	-3.63271533208523	0.000280454364120989	0.000637665501983994	rbcS; ribulose-bisphosphate carboxylase small chain
pcaC; 4-carboxymuconolactone decarboxylase	7483.43775456049	-0.403449972092709	0.105508880799095	-3.82384846694507	0.000131384681309483	0.000313489594487168	pcaC; 4-carboxymuconolactone decarboxylase
gcl; tartronate-semialdehyde synthase	1423.86443331792	-1.18872660620282	0.173862673427485	-6.83715821670381	8.07795128415304e-12	3.90990509604176e-11	gcl; tartronate-semialdehyde synthase
psd, PISD; phosphatidylserine decarboxylase	7627.06438154223	-0.473456546268654	0.0844261810347997	-5.60793512706088	2.04754741287576e-08	7.42166070899963e-08	psd, PISD; phosphatidylserine decarboxylase
gcdA; glutaconyl-CoA decarboxylase	7.87214431192302	1.39299075096779	0.322006899581757	4.32596553917663	1.51865165262954e-05	4.07128359769514e-05	gcdA; glutaconyl-CoA decarboxylase
ALDO; fructose-bisphosphate aldolase, class I	1388.32617757994	-0.764348789372674	0.166206475602484	-4.59879067047162	4.2495050109251e-06	1.22621537204058e-05	ALDO; fructose-bisphosphate aldolase, class I
FBA, fbaA; fructose-bisphosphate aldolase, class II	7171.39038221675	-0.321111225856313	0.0791954991088119	-4.05466509422609	5.02061814694454e-05	0.000126003882780548	FBA, fbaA; fructose-bisphosphate aldolase, class II
E2.5.1.54, aroF, aroG, aroH; 3-deoxy-7-phosphoheptulonate synthase	8368.83738233272	-0.641880201791502	0.0817668266819386	-7.85012978782123	4.15606945080156e-15	2.65955062767358e-14	E2.5.1.54, aroF, aroG, aroH; 3-deoxy-7-phosphoheptulonate synthase
kdsA; 2-dehydro-3-deoxyphosphooctonate aldolase (KDO 8-P synthase)	6131.04567898634	-0.536200442617359	0.0865918004574477	-6.19227732631399	5.93010931957351e-10	2.45302081770728e-09	kdsA; 2-dehydro-3-deoxyphosphooctonate aldolase (KDO 8-P synthase)
garL; 2-dehydro-3-deoxyglucarate aldolase	873.855192790895	-0.755385315686241	0.196272955991716	-3.848646961419	0.000118772034244366	0.00028536091580967	garL; 2-dehydro-3-deoxyglucarate aldolase
dgoA; 2-dehydro-3-deoxyphosphogalactonate aldolase	2107.45043598841	-1.08432555202036	0.15281367017743	-7.09573659713403	1.28664329596306e-12	6.66494612414675e-12	dgoA; 2-dehydro-3-deoxyphosphogalactonate aldolase
folB; 7,8-dihydroneopterin aldolase/epimerase/oxygenase	7294.56224364493	-0.389250633634873	0.0921958114308367	-4.22199910813606	2.42145068313838e-05	6.31479462931701e-05	folB; 7,8-dihydroneopterin aldolase/epimerase/oxygenase
E4.1.3.1, aceA; isocitrate lyase	4068.22446463995	-0.606187541148117	0.0992897685665712	-6.10523672176438	1.02648429324997e-09	4.16819590434377e-09	E4.1.3.1, aceA; isocitrate lyase
aceB, glcB; malate synthase	5219.33077298947	-0.542094971595849	0.0984543644776341	-5.50605323057056	3.66967611793516e-08	1.30228550697503e-07	aceB, glcB; malate synthase
E4.1.3.4, HMGCL, hmgL; hydroxymethylglutaryl-CoA lyase	7223.94254199116	-0.381534640602996	0.101899312520082	-3.74423174374021	0.000180946585310688	0.000422757022044062	E4.1.3.4, HMGCL, hmgL; hydroxymethylglutaryl-CoA lyase
citF; citrate lyase subunit alpha / citrate CoA-transferase	164.113669892982	-1.5068011814568	0.283685724847729	-5.3115157002193	1.08717202489759e-07	3.69833455267253e-07	citF; citrate lyase subunit alpha / citrate CoA-transferase
LYS21, LYS20; homocitrate synthase	171.07018067689	1.05619133141383	0.238147595338524	4.43502832733819	9.2060182872368e-06	2.53962422764597e-05	LYS21, LYS20; homocitrate synthase
prpC; 2-methylcitrate synthase	1929.87662075289	-1.18933073696718	0.146406536998736	-8.12348110506468	4.52999300478152e-16	3.1058910730718e-15	prpC; 2-methylcitrate synthase
pabA; para-aminobenzoate synthetase component II	1942.97174433586	0.482325404178293	0.111707079976931	4.31776933277549	1.5761402108975e-05	4.2180413369904e-05	pabA; para-aminobenzoate synthetase component II
tnaA; tryptophanase	156.539262277176	-1.10971997924575	0.229367553094257	-4.838173334786	1.31037842624044e-06	4.01067419203133e-06	tnaA; tryptophanase
E4.1.99.2; tyrosine phenol-lyase	83.8889841254984	-1.72576845034945	0.408133853996845	-4.22843739486211	2.35319975379088e-05	6.15493842365462e-05	E4.1.99.2; tyrosine phenol-lyase
cah; carbonic anhydrase	665.431758085157	-1.39470552635207	0.20587242184324	-6.77461077042197	1.24741630184036e-11	5.93323323985799e-11	cah; carbonic anhydrase
ACO, acnA; aconitate hydratase	10854.9930594118	-0.278747211623742	0.0788841381091893	-3.53362815776611	0.000409897311909602	0.000914492266587454	ACO, acnA; aconitate hydratase
acnB; aconitate hydratase 2 / 2-methylisocitrate dehydratase	1765.73114200437	-1.54189874926095	0.150540919753723	-10.2423895893782	1.28034366991469e-24	1.45721400260148e-23	acnB; aconitate hydratase 2 / 2-methylisocitrate dehydratase
araD; D-arabinonate dehydratase	7.53636078592641	-1.59825687396533	0.269396593037539	-5.93272860634368	2.97941117157378e-09	1.16529056474857e-08	araD; D-arabinonate dehydratase
dgoD; galactonate dehydratase	2973.40007917594	-0.616031149923416	0.167595367150725	-3.67570512476872	0.000237193368776743	0.00054458777205888	dgoD; galactonate dehydratase
uxaA; altronate hydrolase	3578.80099245962	-0.935048788445296	0.135506419477669	-6.90040215105374	5.18555293698073e-12	2.54548984897877e-11	uxaA; altronate hydrolase
uxuA; mannonate dehydratase	2173.88409380361	-0.854751792047531	0.172320156400421	-4.96025427264205	7.04009657557119e-07	2.21120904399165e-06	uxuA; mannonate dehydratase
ilvD; dihydroxy-acid dehydratase	16361.2295838795	-0.387496533534749	0.0889366813863048	-4.35699339681477	1.31861244412785e-05	3.56961785333557e-05	ilvD; dihydroxy-acid dehydratase
edd; phosphogluconate dehydratase	2971.24466378702	-1.05433711445898	0.120463666001644	-8.75232465899378	2.09002100606438e-18	1.66678652205354e-17	edd; phosphogluconate dehydratase
gudD; glucarate dehydratase	2502.67937455207	-1.32388977375515	0.159347090951396	-8.30821426265611	9.71529886495232e-17	6.92323667773481e-16	gudD; glucarate dehydratase
kdgD; 5-dehydro-4-deoxyglucarate dehydratase	1803.48579735611	-1.13491689615959	0.146725964409723	-7.73494248768679	1.0344985937117e-14	6.43894554382902e-14	kdgD; 5-dehydro-4-deoxyglucarate dehydratase
garD; galactarate dehydratase	1652.65635497851	-1.56120298149522	0.153133223397014	-10.1950637938812	2.08607531399753e-24	2.33751927237951e-23	garD; galactarate dehydratase
gmd, GMDS; GDPmannose 4,6-dehydratase	5929.57640103794	-0.547387381702294	0.125741045559601	-4.3532911569662	1.34108849301944e-05	3.62676579222194e-05	gmd, GMDS; GDPmannose 4,6-dehydratase
pheC; cyclohexadienyl dehydratase	808.562532970876	-1.6696973898671	0.210370983804877	-7.93691867418263	2.07265852804598e-15	1.36357312080448e-14	pheC; cyclohexadienyl dehydratase
dapA; 4-hydroxy-tetrahydrodipicolinate synthase	20602.8257279579	-0.332459895139259	0.0857453365426249	-3.87729418933459	0.000105624611096064	0.000255700782923835	dapA; 4-hydroxy-tetrahydrodipicolinate synthase
fabA; 3-hydroxyacyl-	2097.41233214755	-0.552582748546377	0.110183028933451	-5.01513485239301	5.2996282268098e-07	1.68686128977202e-06	fabA; 3-hydroxyacyl-
cynS; cyanate lyase	1114.13244285058	-0.668461460042914	0.13952115248517	-4.79111194350236	1.65859551558441e-06	5.02243651564462e-06	cynS; cyanate lyase
algL; poly(beta-D-mannuronate) lyase	284.881269677165	-1.34816278854978	0.224679998301561	-6.00036851851983	1.96870208666509e-09	7.81886815775711e-09	algL; poly(beta-D-mannuronate) lyase
ogl; oligogalacturonide lyase	565.984842996662	-1.11001054448017	0.240967413108446	-4.60647574774195	4.0955080176703e-06	1.18478258448726e-05	ogl; oligogalacturonide lyase
pelW; pectate disaccharide-lyase	2.12231373539651	-1.0344060867268	0.274666113458478	-3.76604916311662	0.000165851147950523	0.000390465749326779	pelW; pectate disaccharide-lyase
aspA; aspartate ammonia-lyase	2081.02157362895	0.433710952071593	0.104939599809165	4.13295793828359	3.58124283928734e-05	9.16830388836832e-05	aspA; aspartate ammonia-lyase
hutH, HAL; histidine ammonia-lyase	6394.0122022974	-0.362239030859549	0.0922398840189974	-3.927141005348	8.59615897713656e-05	0.000210465883745688	hutH, HAL; histidine ammonia-lyase
E4.3.1.12, ocd; ornithine cyclodeaminase	5732.10699157029	-0.589488531317068	0.114019131529726	-5.17008438328074	2.33988314247763e-07	7.68102554434251e-07	E4.3.1.12, ocd; ornithine cyclodeaminase
dsdA; D-serine dehydratase	1516.15119184419	-1.53840807728587	0.16889567256867	-9.10862933246781	8.34292946180217e-20	7.51052192340993e-19	dsdA; D-serine dehydratase
STR1; strictosidine synthase	2.26091756130989	1.09652501363343	0.238104294945304	4.60522987997891	4.12010472847135e-06	1.19103317749388e-05	STR1; strictosidine synthase
GLO1, gloA; lactoylglutathione lyase	8919.77196254697	-0.464915353729589	0.0897406800140803	-5.18065334090006	2.21110075621621e-07	7.27927261354319e-07	GLO1, gloA; lactoylglutathione lyase
metC; cystathionine beta-lyase	5369.21470054971	-0.5071037659987	0.101284659797865	-5.00671836199808	5.53658450632993e-07	1.76087699648425e-06	metC; cystathionine beta-lyase
csdA; cysteine sulfinate desulfinase	193.811594449758	-3.34568737907993	0.359444448846462	-9.30794004419042	1.3033553428772e-20	1.22885585996481e-19	csdA; cysteine sulfinate desulfinase
racD; aspartate racemase	3219.94050194294	-0.665105314157628	0.0977097078235858	-6.80695223609174	9.96880094822295e-12	4.79019524454115e-11	racD; aspartate racemase
galM, GALM; aldose 1-epimerase	7775.26613478118	-0.604604075817366	0.112081246456352	-5.39433754470976	6.87768202481145e-08	2.38964207115887e-07	galM, GALM; aldose 1-epimerase
RENBP; N-acylglucosamine 2-epimerase	165.812804940615	-1.56481533831272	0.327166714992236	-4.78292951760041	1.72758715131067e-06	5.22539363496282e-06	RENBP; N-acylglucosamine 2-epimerase
nanE; N-acylglucosamine-6-phosphate 2-epimerase	477.429775345181	1.16544482558113	0.226141767065122	5.15360271880033	2.55529000727805e-07	8.3537117308101e-07	nanE; N-acylglucosamine-6-phosphate 2-epimerase
E5.1.3.15; glucose-6-phosphate 1-epimerase	1309.71028297191	-1.41790336394259	0.165435343702262	-8.57074027962504	1.02821906229276e-17	7.85409517668877e-17	E5.1.3.15; glucose-6-phosphate 1-epimerase
maiA, GSTZ1; maleylacetoacetate isomerase	1501.68293078164	-0.907731748181072	0.136472812623701	-6.65137422413925	2.90368934095676e-11	1.3348928435893e-10	maiA, GSTZ1; maleylacetoacetate isomerase
nagL; maleylpyruvate isomerase	3357.93877761019	-0.929496413902913	0.132576077401098	-7.01104175145261	2.36550125136319e-12	1.19353695184361e-11	nagL; maleylpyruvate isomerase
hyi, gip; hydroxypyruvate isomerase	6455.33763261184	-0.568893098176846	0.0979394334111445	-5.80862149557945	6.29893116742876e-09	2.39311323847901e-08	hyi, gip; hydroxypyruvate isomerase
praC, xylH; 4-oxalocrotonate tautomerase	4892.13400522804	-0.555625675162882	0.110877997108547	-5.01114458821741	5.41072401859733e-07	1.72153507412799e-06	praC, xylH; 4-oxalocrotonate tautomerase
hpaF, hpcD; 5-carboxymethyl-2-hydroxymuconate isomerase	1598.8056452459	-0.644303968721463	0.167433542795509	-3.84811763499724	0.00011902889810693	0.000285891839378328	hpaF, hpcD; 5-carboxymethyl-2-hydroxymuconate isomerase
E5.3.4.1; protein disulfide-isomerase	97.6630681365745	-1.2686522253482	0.278771539797301	-4.5508670873313	5.34252901093501e-06	1.52177077690809e-05	E5.3.4.1; protein disulfide-isomerase
PTGDS; prostaglandin-H2 D-isomerase	2.62358135824133	-2.54350529042825	0.28105843152573	-9.04973843560142	1.43311211348263e-19	1.22638068830463e-18	PTGDS; prostaglandin-H2 D-isomerase
deoB; phosphopentomutase	1886.62175557346	0.663829063157884	0.118666242075626	5.5940851546881	2.21788087555097e-08	8.00990794900932e-08	deoB; phosphopentomutase
pepM; phosphoenolpyruvate phosphomutase	414.138663580954	-1.24714744225202	0.237411913578247	-5.25309544687603	1.49563977819145e-07	5.01505139429769e-07	pepM; phosphoenolpyruvate phosphomutase
glmS, mutS, mamA; methylaspartate mutase sigma subunit	43.1786508963315	-0.921020006808504	0.193131149556489	-4.7688837814281	1.85249486621363e-06	5.58200703446444e-06	glmS, mutS, mamA; methylaspartate mutase sigma subunit
pchA; salicylate biosynthesis isochorismate synthase	203.654986539121	1.33249431263479	0.290426013316845	4.58806805016149	4.47366822162699e-06	1.28561106981033e-05	pchA; salicylate biosynthesis isochorismate synthase
catB; muconate cycloisomerase	1578.66217078048	-0.605113755503504	0.167166459121918	-3.61982755800421	0.000294799412591134	0.000669517366052897	catB; muconate cycloisomerase
pcaB; 3-carboxy-cis,cis-muconate cycloisomerase	3051.19452683246	-0.732354384663019	0.113720826388032	-6.43993196254239	1.19527070084712e-10	5.20936634225875e-10	pcaB; 3-carboxy-cis,cis-muconate cycloisomerase
E5.5.1.7; chloromuconate cycloisomerase	6.48180775546937	-1.01483460338698	0.274279751192752	-3.69999826445007	0.000215600941414252	0.000498315259717825	E5.5.1.7; chloromuconate cycloisomerase
glyQ; glycyl-tRNA synthetase alpha chain	4607.38467665258	-0.354550910457749	0.0997584684536507	-3.55409336123157	0.000379284545039137	0.000849763771183015	glyQ; glycyl-tRNA synthetase alpha chain
glyS; glycyl-tRNA synthetase beta chain	4627.50940967214	-0.347873940352365	0.0920268082605528	-3.78013697234224	0.00015674210583249	0.000370443297884143	glyS; glycyl-tRNA synthetase beta chain
cysS1; cysteinyl-tRNA synthetase, unknown class	59.2028709089926	-0.978129795791865	0.267087207769272	-3.66221132026974	0.000250047456856899	0.000572450600223827	cysS1; cysteinyl-tRNA synthetase, unknown class
QARS, glnS; glutaminyl-tRNA synthetase	4289.83099853605	-0.567659439969375	0.0919398434649631	-6.17424849309975	6.64789138146937e-10	2.7385600122113e-09	QARS, glnS; glutaminyl-tRNA synthetase
gluQ; glutamyl-Q tRNA(Asp) synthetase	3856.29037586249	-0.727771389809509	0.0995581660967272	-7.31001200948631	2.67118510383891e-13	1.47889727048538e-12	gluQ; glutamyl-Q tRNA(Asp) synthetase
ACSM; medium-chain acyl-CoA synthetase	153.152558773689	1.09944825737009	0.250328261020763	4.39202610558981	1.12299211163276e-05	3.06925494112459e-05	ACSM; medium-chain acyl-CoA synthetase
4CL; 4-coumarate--CoA ligase	12.5024229666981	1.33618323677299	0.321669225169236	4.15390448393067	3.26849654149958e-05	8.39732729639702e-05	4CL; 4-coumarate--CoA ligase
prpE; propionyl-CoA synthetase	3019.71386370055	-0.481360558288511	0.112364382264914	-4.2839247507599	1.83625039126034e-05	4.88135030602975e-05	prpE; propionyl-CoA synthetase
citC;	103.511763894836	-3.39358993146842	0.406408343651588	-8.35019749096916	6.8148920346002e-17	4.91795696011411e-16	citC;
menE; O-succinylbenzoic acid---CoA ligase	1870.65593055446	0.496054379134254	0.137953334524777	3.5958128945782	0.00032338017571728	0.000730263565742508	menE; O-succinylbenzoic acid---CoA ligase
paaK; phenylacetate-CoA ligase	7871.2179446687	-0.376711959288498	0.093724992118552	-4.01933305912683	5.83631184285862e-05	0.000145351348709142	paaK; phenylacetate-CoA ligase
asnA; aspartate--ammonia ligase	191.427230893438	-1.96275647976711	0.345982980617173	-5.67298563722959	1.40329999382822e-08	5.13319148339277e-08	asnA; aspartate--ammonia ligase
gshA; glutamate--cysteine ligase	5483.82842319254	-0.770126607763183	0.100746809687177	-7.64417861125784	2.10283341270531e-14	1.28083133020055e-13	gshA; glutamate--cysteine ligase
gshB; glutathione synthase	4036.17947923903	-0.693149992581134	0.0956444902515416	-7.24715026195627	4.2563169198211e-13	2.30680795239556e-12	gshB; glutathione synthase
PPCS, COAB; phosphopantothenate---cysteine ligase (ATP)	162.144211402253	0.924988753274615	0.240269410393102	3.84979824007247	0.000118215161999567	0.000284280167718246	PPCS, COAB; phosphopantothenate---cysteine ligase (ATP)
bioD; dethiobiotin synthetase	5563.15356507433	-0.440978137364936	0.078845436777303	-5.59294431471624	2.23250909202278e-08	8.05908470147055e-08	bioD; dethiobiotin synthetase
E6.3.5.1, NADSYN1, QNS1, nadE; NAD+ synthase (glutamine-hydrolysing)	6794.8430891155	-0.382040519406634	0.0965504224483564	-3.95690158280749	7.59281942539323e-05	0.000187050069146901	E6.3.5.1, NADSYN1, QNS1, nadE; NAD+ synthase (glutamine-hydrolysing)
pycA; pyruvate carboxylase subunit A	159.752575540651	1.11150411129487	0.30815782503014	3.606931322241	0.000309839625139153	0.000701475502552894	pycA; pyruvate carboxylase subunit A
accA; acetyl-CoA carboxylase carboxyl transferase subunit alpha	6916.78085999159	-0.31292947595687	0.0812694215768742	-3.8505192960044	0.000117867642886189	0.000283530045553824	accA; acetyl-CoA carboxylase carboxyl transferase subunit alpha
E6.4.1.4A; 3-methylcrotonyl-CoA carboxylase alpha subunit	3743.99522872015	-0.627284328559797	0.104280657012089	-6.01534691603524	1.79501864464474e-09	7.15732238146482e-09	E6.4.1.4A; 3-methylcrotonyl-CoA carboxylase alpha subunit
E6.4.1.4B; 3-methylcrotonyl-CoA carboxylase beta subunit	4041.42218119033	-0.482001476742891	0.102998260221095	-4.67970503296104	2.87287933579845e-06	8.4843323657771e-06	E6.4.1.4B; 3-methylcrotonyl-CoA carboxylase beta subunit
ABC-2.OM, wza; polysaccharide biosynthesis/export protein	10375.2024975185	-0.582687981862864	0.0969889551603888	-6.00777666796476	1.8808467599468e-09	7.48486820004802e-09	ABC-2.OM, wza; polysaccharide biosynthesis/export protein
ABC-2.TX; HlyD family secretion protein	5686.1163837052	-0.450992129872927	0.0962601810015924	-4.68513694011718	2.79772813603887e-06	8.26761871655106e-06	ABC-2.TX; HlyD family secretion protein
gerE; LuxR family transcriptional regulator, transcriptional regulator of spore coat protein	216.297169930669	4.03478420152646	0.231926540590729	17.396819662164	8.72125444082279e-68	8.79521951013104e-66	gerE; LuxR family transcriptional regulator, transcriptional regulator of spore coat protein
livF; branched-chain amino acid transport system ATP-binding protein	25360.7438089494	-0.405241696592639	0.104227938678391	-3.88803330211745	0.000101059763370334	0.000244947713651187	livF; branched-chain amino acid transport system ATP-binding protein
livH; branched-chain amino acid transport system permease protein	24630.7125028163	-0.432326087917708	0.104027763566033	-4.15587217390559	3.24048970961675e-05	8.32805855371504e-05	livH; branched-chain amino acid transport system permease protein
livM; branched-chain amino acid transport system permease protein	24974.0914515253	-0.427017034743713	0.104265510857443	-4.09547731778296	4.21299475855145e-05	0.000106792647920393	livM; branched-chain amino acid transport system permease protein
livK; branched-chain amino acid transport system substrate-binding protein	29637.1692876607	-0.468147367241912	0.105433727669098	-4.44020502349292	8.98732149878167e-06	2.48963805218336e-05	livK; branched-chain amino acid transport system substrate-binding protein
proX; glycine betaine/proline transport system substrate-binding protein	3886.9854441509	-0.701218715016567	0.154265661653645	-4.54552690144961	5.47979974112475e-06	1.5591987334836e-05	proX; glycine betaine/proline transport system substrate-binding protein
TC.FEV.OM; iron complex outermembrane recepter protein	34299.1701922692	-0.81484887981447	0.0968321664404497	-8.41506402023536	3.92680395555556e-17	2.88774716725015e-16	TC.FEV.OM; iron complex outermembrane recepter protein
modE; molybdate transport system regulatory protein	3570.09936645804	-0.892231842350237	0.119265987963472	-7.48102503979177	7.37451247634836e-14	4.297932765111e-13	modE; molybdate transport system regulatory protein
modA; molybdate transport system substrate-binding protein	9096.77211176809	-0.424103835871889	0.0918780679984683	-4.61594203176932	3.91316172508536e-06	1.13581888986867e-05	modA; molybdate transport system substrate-binding protein
lamB; maltoporin	568.754280634348	-2.01673870796943	0.240453300917366	-8.38723652482732	4.97703006543441e-17	3.63779803039596e-16	lamB; maltoporin
ABC.PA.A; polar amino acid transport system ATP-binding protein	12675.4151359837	-0.415379666730166	0.115378639576655	-3.60014356430504	0.000318041531159388	0.00071943125461296	ABC.PA.A; polar amino acid transport system ATP-binding protein
ABC.PA.P; polar amino acid transport system permease protein	18512.8146447115	-0.613511293263665	0.113871812241066	-5.38773627282636	7.13506450012839e-08	2.47475223650513e-07	ABC.PA.P; polar amino acid transport system permease protein
ABC.PA.S; polar amino acid transport system substrate-binding protein	23460.2504151105	-0.431045204348532	0.105600906066416	-4.0818324425875	4.46820066057062e-05	0.000112938307940248	ABC.PA.S; polar amino acid transport system substrate-binding protein
phnC; phosphonate transport system ATP-binding protein	3299.41234584608	-0.366760845450717	0.103568076798929	-3.54125379930304	0.000398230316631095	0.00088920990263451	phnC; phosphonate transport system ATP-binding protein
phnE; phosphonate transport system permease protein	4407.50678121966	-0.538135715334219	0.105817890219073	-5.08548898697685	3.66680109842598e-07	1.18272892109959e-06	phnE; phosphonate transport system permease protein
phnD; phosphonate transport system substrate-binding protein	4117.45743590832	-0.545433574131846	0.0944922826907833	-5.77225524243841	7.82175123339905e-09	2.9366584390429e-08	phnD; phosphonate transport system substrate-binding protein
ABC.SP.A; putative spermidine/putrescine transport system ATP-binding protein	10019.0395848488	-0.654197091584877	0.129034860260208	-5.06992521451676	3.97972049940294e-07	1.28106800883811e-06	ABC.SP.A; putative spermidine/putrescine transport system ATP-binding protein
ABC.SP.P; putative spermidine/putrescine transport system permease protein	10565.8255061238	-0.842822817739386	0.135055570095116	-6.24056317814813	4.35998249170904e-10	1.82149871585978e-09	ABC.SP.P; putative spermidine/putrescine transport system permease protein
ABC.SP.P1; putative spermidine/putrescine transport system permease protein	8235.44687037574	-0.711594142541336	0.132499179657606	-5.37055508102152	7.84946529118947e-08	2.70838847877464e-07	ABC.SP.P1; putative spermidine/putrescine transport system permease protein
ABC.SP.S; putative spermidine/putrescine transport system substrate-binding protein	11383.3928970553	-0.773226773226146	0.130866082814018	-5.90853456143427	3.45164404172386e-09	1.34273672267647e-08	ABC.SP.S; putative spermidine/putrescine transport system substrate-binding protein
ABC.SS.A; simple sugar transport system ATP-binding protein	11201.9695714529	-0.416188247470389	0.112237452191625	-3.70810490922249	0.00020881614868101	0.000484037898324588	ABC.SS.A; simple sugar transport system ATP-binding protein
ABC.SS.P; simple sugar transport system permease protein	18144.7737729137	-0.502282707331472	0.117000544562622	-4.29299461134249	1.7627928628031e-05	4.69547667601213e-05	ABC.SS.P; simple sugar transport system permease protein
ABC.SS.S; simple sugar transport system substrate-binding protein	7665.31929276009	-0.810094318328531	0.126358077616918	-6.41110037131545	1.44473035893865e-10	6.25892700906155e-10	ABC.SS.S; simple sugar transport system substrate-binding protein
thiQ; thiamine transport system ATP-binding protein	820.804048826697	-0.839146199474107	0.160812280659342	-5.21817236863718	1.80697266379568e-07	6.0159428384706e-07	thiQ; thiamine transport system ATP-binding protein
thiP; thiamine transport system permease protein	738.118786460617	-0.754165677013125	0.147702294376274	-5.1059848474112	3.29076060993558e-07	1.06705290107272e-06	thiP; thiamine transport system permease protein
thiB, tbpA; thiamine transport system substrate-binding protein	740.334538059142	-0.770192586795821	0.147470416803672	-5.2226921404934	1.76340428195268e-07	5.87334528190509e-07	thiB, tbpA; thiamine transport system substrate-binding protein
mlaF, linL, mkl; phospholipid/cholesterol/gamma-HCH transport system ATP-binding protein	10336.2009029184	-0.495598928893541	0.0929654331828045	-5.33100220077509	9.76722351176204e-08	3.33399613188553e-07	mlaF, linL, mkl; phospholipid/cholesterol/gamma-HCH transport system ATP-binding protein
mlaE, linK; phospholipid/cholesterol/gamma-HCH transport system permease protein	13032.0872459171	-0.397182161479161	0.091527895620578	-4.33946567640591	1.42829572240323e-05	3.8417393721764e-05	mlaE, linK; phospholipid/cholesterol/gamma-HCH transport system permease protein
mlaD, linM; phospholipid/cholesterol/gamma-HCH transport system substrate-binding protein	12321.5831264559	-0.328299546589181	0.0887968674427099	-3.69719739044842	0.000217992838087238	0.000503551447098006	mlaD, linM; phospholipid/cholesterol/gamma-HCH transport system substrate-binding protein
ABC.ZM.A; zinc/manganese transport system ATP-binding protein	2186.40010541171	-0.525200153885488	0.122312035742056	-4.29393682068282	1.75532444604135e-05	4.67871189749463e-05	ABC.ZM.A; zinc/manganese transport system ATP-binding protein
zurR, zur; Fur family transcriptional regulator, zinc uptake regulator	357.467507753295	3.79266004061263	0.213727116928677	17.7453385191093	1.87268250867471e-70	2.57235543907094e-68	zurR, zur; Fur family transcriptional regulator, zinc uptake regulator
ABC.ZM.S; zinc/manganese transport system substrate-binding protein	3543.67511192634	-0.389759036904898	0.110314864779753	-3.53315065637856	0.000410638393516673	0.000915889160455582	ABC.ZM.S; zinc/manganese transport system substrate-binding protein
agaI; galactosamine-6-phosphate isomerase	74.1688538452707	-1.56754006499144	0.292942278104871	-5.35102025945967	8.74597288268074e-08	3.00680321244493e-07	agaI; galactosamine-6-phosphate isomerase
agaS; tagatose-6-phosphate ketose/aldose isomerase	488.942233293919	-0.859135914955703	0.191447917804787	-4.48756990834308	7.20401766216874e-06	2.02094431954152e-05	agaS; tagatose-6-phosphate ketose/aldose isomerase
dnaD; DNA replication protein	368.836906722509	3.79009137954715	0.224800692134091	16.8597851882342	8.8911598415354e-64	6.49870371169839e-62	dnaD; DNA replication protein
araC; AraC family transcriptional regulator, arabinose operon regulatory protein	326.287217330274	1.44074688117127	0.269069773162684	5.35454749984186	8.57707878143414e-08	2.95305041709965e-07	araC; AraC family transcriptional regulator, arabinose operon regulatory protein
araE; MFS transporter, SP family, arabinose:H+ symporter	262.910618579103	1.44997268599433	0.2914517659392	4.97500051619796	6.52474660411972e-07	2.0554628784113e-06	araE; MFS transporter, SP family, arabinose:H+ symporter
araL; arabinose operon protein AraL	7.38146764144765	3.26535181867785	0.273910935591296	11.9212174264926	9.17578194864089e-33	2.26938879900014e-31	araL; arabinose operon protein AraL
araR; GntR family transcriptional regulator, arabinose operon transcriptional repressor	180.412749854578	4.58802655529871	0.231567589137167	19.8129046141299	2.30401263053608e-87	1.31114775910578e-84	araR; GntR family transcriptional regulator, arabinose operon transcriptional repressor
atoE; short-chain fatty acids transporter	797.519074922005	-0.960714866867177	0.184512710630909	-5.2067679434234	1.92158151146282e-07	6.36823623204006e-07	atoE; short-chain fatty acids transporter
ATPVG, ahaH, atpH; V/A-type H+/Na+-transporting ATPase subunit G/H	26.8061354499535	-1.4982500817286	0.238052163744069	-6.29378896693993	3.09808951125832e-10	1.3108061145085e-09	ATPVG, ahaH, atpH; V/A-type H+/Na+-transporting ATPase subunit G/H
ATPVE, ntpE, atpE; V/A-type H+/Na+-transporting ATPase subunit E	42.3052019248621	1.41069056414019	0.246682069978222	5.71865869402154	1.07368212821613e-08	3.97307269646907e-08	ATPVE, ntpE, atpE; V/A-type H+/Na+-transporting ATPase subunit E
ATPeF0O, ATP5O, ATP5; F-type H+-transporting ATPase subunit O	19.7599592638378	1.21887865096908	0.323884203970214	3.76331613591497	0.000167675017117085	0.000394177297542583	ATPeF0O, ATP5O, ATP5; F-type H+-transporting ATPase subunit O
ATPeF0D, ATP5H, ATP7; F-type H+-transporting ATPase subunit d	2.62358135824133	-2.54350529042825	0.28105843152573	-9.04973843560142	1.43311211348263e-19	1.22638068830463e-18	ATPeF0D, ATP5H, ATP7; F-type H+-transporting ATPase subunit d
betI; TetR/AcrR family transcriptional regulator, transcriptional repressor of bet genes	481.802703639552	-1.05002013532409	0.190343438514645	-5.51645038840308	3.45915079965111e-08	1.23086442254669e-07	betI; TetR/AcrR family transcriptional regulator, transcriptional repressor of bet genes
betT, betS; choline/glycine/proline betaine transport protein	1565.26421250476	-0.793931782296918	0.189488838158392	-4.18986041612265	2.79126104474211e-05	7.20608449237213e-05	betT, betS; choline/glycine/proline betaine transport protein
bioC; malonyl-CoA O-methyltransferase	2507.90630494908	-0.970460222175316	0.120088816309423	-8.08118734116598	6.41391886486325e-16	4.34521187043924e-15	bioC; malonyl-CoA O-methyltransferase
blaI; BlaI family transcriptional regulator, penicillinase repressor	47.4677965757829	2.78859784728325	0.204241957080072	13.6534034786496	1.92665664398779e-42	6.09114027089314e-41	blaI; BlaI family transcriptional regulator, penicillinase repressor
blaR1; bla regulator protein blaR1	41.5873872492838	4.75109650262868	0.272763348654477	17.4183831004624	5.98445129160364e-68	6.35708312536083e-66	blaR1; bla regulator protein blaR1
bfd; bacterioferritin-associated ferredoxin	2642.80578814095	-0.904731938836447	0.126654117771525	-7.14332826089805	9.10977217102182e-13	4.79059768227926e-12	bfd; bacterioferritin-associated ferredoxin
ccmD; heme exporter protein D	2009.09072274384	-0.573909699431823	0.12354575982201	-4.64532089372104	3.39548248923435e-06	9.92726935476332e-06	ccmD; heme exporter protein D
ccmH; cytochrome c-type biogenesis protein CcmH	5598.34895670334	-0.399874881039191	0.107168964062967	-3.73125638131807	0.000190527201747126	0.00044409895152702	ccmH; cytochrome c-type biogenesis protein CcmH
thrB2; homoserine kinase type II	3565.41903667493	-0.646962730077658	0.107882302585487	-5.99693104960377	2.01081386671219e-09	7.97419316878848e-09	thrB2; homoserine kinase type II
rocE, rocC; arginine/ornithine permease	104.669657913897	2.16691751751306	0.327776510228977	6.61096036442423	3.81834720874426e-11	1.73932373996944e-10	rocE, rocC; arginine/ornithine permease
ftnA, ftn; ferritin	1225.93104517268	-0.926988632522595	0.143254623453818	-6.47091598283694	9.7410589554097e-11	4.28294794137688e-10	ftnA, ftn; ferritin
cobC1, cobC; cobalamin biosynthetic protein CobC	2207.53049112859	-0.649565823644611	0.143922392636176	-4.51330617666051	6.38247782264244e-06	1.80316314939689e-05	cobC1, cobC; cobalamin biosynthetic protein CobC
cobC, phpB; alpha-ribazole phosphatase	2894.13769381208	-0.637056914902368	0.108880907072304	-5.85095157665541	4.88768521147207e-09	1.88207772256153e-08	cobC, phpB; alpha-ribazole phosphatase
cbiB, cobD; adenosylcobinamide-phosphate synthase	5850.94218055712	-0.404083353035345	0.113716939022349	-3.55341391097354	0.000380265636535915	0.000851722329570323	cbiB, cobD; adenosylcobinamide-phosphate synthase
cobW; cobalamin biosynthesis protein CobW	2438.62704645609	-0.633858928235771	0.151371652216257	-4.18743482650377	2.82124997604663e-05	7.28114627766876e-05	cobW; cobalamin biosynthesis protein CobW
comC; leader peptidase (prepilin peptidase) / N-methyltransferase	214.183431593292	3.74797314380624	0.222221446316392	16.8659380358365	8.01200094640948e-64	5.96557117196676e-62	comC; leader peptidase (prepilin peptidase) / N-methyltransferase
comER; competence protein ComER	213.029311001822	4.03142936925423	0.235591399595523	17.1119547495181	1.20873975024021e-65	9.82656080628954e-64	comER; competence protein ComER
comFA; competence protein ComFA	147.131742883025	3.06060531960187	0.239877550037012	12.7590319274548	2.77629870123903e-37	7.70688911246389e-36	comFA; competence protein ComFA
comFB; competence protein ComFB	113.55297417294	4.02935994707493	0.240804406681448	16.7329161563278	7.54518750736909e-63	4.77083403739758e-61	comFB; competence protein ComFB
comFC; competence protein ComFC	118.867002228641	2.93778310247149	0.246040817151074	11.940226570893	7.30240060289571e-33	1.81240578203334e-31	comFC; competence protein ComFC
comGA; competence protein ComGA	110.728814303088	2.95280043837393	0.25017871878582	11.8027642507109	3.77696918518386e-32	9.00931541867061e-31	comGA; competence protein ComGA
comGB; competence protein ComGB	112.519960300212	2.82074054094317	0.247741909625784	11.3858028510554	4.92128883426053e-30	7.18093555724426e-29	comGB; competence protein ComGB
comGC; competence protein ComGC	111.657852971573	2.95306548277704	0.250413432957413	11.7927598687537	4.25369247732868e-32	1.01161695423515e-30	comGC; competence protein ComGC
comGD; competence protein ComGD	78.3313847401471	2.79290841515906	0.244511292275369	11.4224107572655	3.23143879097446e-30	4.80314791934581e-29	comGD; competence protein ComGD
comGE; competence protein ComGE	28.7935813720093	1.86014590015952	0.347229373360051	5.35710986129818	8.45637061141681e-08	2.9140097171781e-07	comGE; competence protein ComGE
comGF; competence protein ComGF	79.975143429095	3.00831008009721	0.302313628769572	9.95095752825019	2.4976828276551e-23	2.70735225686097e-22	comGF; competence protein ComGF
comGG; competence protein ComGG	34.2707637541819	2.27636174774784	0.313155560420001	7.26910850535372	3.61867655515062e-13	1.97060807347129e-12	comGG; competence protein ComGG
comK; competence protein ComK	117.45992502432	3.20854607981245	0.237649838437549	13.501149846797	1.53954398496285e-41	4.6460405031057e-40	comK; competence protein ComK
comQ; competence protein ComQ	17.7888053656604	4.84530261381224	0.200393759563728	24.1789096844174	3.70863864538649e-129	1.47733620438971e-125	comQ; competence protein ComQ
comX; competence protein ComX	3.81256926888349	2.86222426252092	0.221744943625845	12.907731809887	4.07117189348113e-38	1.15839380269158e-36	comX; competence protein ComX
comZ; competence protein ComZ	28.4898204898616	2.57204011842393	0.28842646638821	8.91748996072388	4.76975480976208e-19	3.95839964264317e-18	comZ; competence protein ComZ
ftnB; ferritin-like protein 2	76.5573577108029	-4.7373785935876	0.408772492460193	-11.5892793203274	4.67045658643665e-31	7.88337449664001e-30	ftnB; ferritin-like protein 2
COX11, ctaG; cytochrome c oxidase assembly protein subunit 11	3182.70930514984	-0.587914532709316	0.106117749002887	-5.54020923204206	3.02110469528648e-08	1.07981790521971e-07	COX11, ctaG; cytochrome c oxidase assembly protein subunit 11
COX4; cytochrome c oxidase subunit 4	2.79971188737685	-2.6608592646716	0.283429694445618	-9.38807512697703	6.11067391829664e-21	5.90105928570537e-20	COX4; cytochrome c oxidase subunit 4
cpaA, tadV; prepilin peptidase CpaA	3747.97474704077	-0.562968210246747	0.108178383879342	-5.20407303250766	1.94967326642008e-07	6.45596297322061e-07	cpaA, tadV; prepilin peptidase CpaA
cpaB, rcpC; pilus assembly protein CpaB	4511.04199273488	-0.563369459879664	0.0949077411250463	-5.93596953421737	2.92114045464037e-09	1.14306119853241e-08	cpaB, rcpC; pilus assembly protein CpaB
cpaC, rcpA; pilus assembly protein CpaC	4126.56382720494	-0.7029546554177	0.0981440769726404	-7.16247660685283	7.92323924253931e-13	4.20829646968738e-12	cpaC, rcpA; pilus assembly protein CpaC
cpaE, tadZ; pilus assembly protein CpaE	4488.19193705066	-0.559469935143098	0.092730167675257	-6.03331094043067	1.60633900026161e-09	6.424549605966e-09	cpaE, tadZ; pilus assembly protein CpaE
cpcC; phycocyanin-associated rod linker protein	4.91494559936188	1.06236697923626	0.272915827937007	3.8926543296033	9.91533835152626e-05	0.000241134006857783	cpcC; phycocyanin-associated rod linker protein
crtB; 15-cis-phytoene synthase	8086.29284983293	-0.390677666241494	0.100796430552568	-3.87590774891323	0.000106227927880783	0.000257005132531491	crtB; 15-cis-phytoene synthase
crtR; beta-carotene hydroxylase	36.4971121644025	0.868676220841732	0.247148326070454	3.51479710444852	0.000440090085116096	0.000978291771238823	crtR; beta-carotene hydroxylase
cyoA; cytochrome o ubiquinol oxidase subunit II	2743.3299071492	-0.511025820931857	0.103835995572566	-4.92147080705481	8.58962165204364e-07	2.6731842071028e-06	cyoA; cytochrome o ubiquinol oxidase subunit II
cyoB; cytochrome o ubiquinol oxidase subunit I	2735.48746195273	-0.837559183259751	0.110859261863693	-7.55515749590297	4.18353312420371e-14	2.48362208647772e-13	cyoB; cytochrome o ubiquinol oxidase subunit I
cyoC; cytochrome o ubiquinol oxidase subunit III	3020.12543802525	-0.492673450257137	0.101400757333257	-4.85867623885636	1.18173190863104e-06	3.62528229343994e-06	cyoC; cytochrome o ubiquinol oxidase subunit III
cyoD; cytochrome o ubiquinol oxidase subunit IV	2835.11513042641	-0.524154546102098	0.102648168785695	-5.10632145027747	3.28490703283207e-07	1.06558853137513e-06	cyoD; cytochrome o ubiquinol oxidase subunit IV
cobA; uroporphyrin-III C-methyltransferase	4640.54487319779	-0.711980020653207	0.103615152319085	-6.87138902677718	6.35797423346873e-12	3.09810279621073e-11	cobA; uroporphyrin-III C-methyltransferase
MET8; precorrin-2 dehydrogenase / sirohydrochlorin ferrochelatase	1738.6328218816	1.15417379406715	0.164865753002541	7.00068857872111	2.54707540991261e-12	1.28190459828008e-11	MET8; precorrin-2 dehydrogenase / sirohydrochlorin ferrochelatase
dnaT; DNA replication protein DnaT	91.8516776356301	-4.68969253497161	0.399033913417058	-11.7526164500963	6.84655587565274e-32	1.59027727875584e-30	dnaT; DNA replication protein DnaT
holC; DNA polymerase III subunit chi	3825.47470981558	-0.760869218685185	0.100413130988429	-7.57738765035486	3.5258210849597e-14	2.105713387097e-13	holC; DNA polymerase III subunit chi
dnaQ; DNA polymerase III subunit epsilon	12291.8880492965	-0.418212088548589	0.0849359701254589	-4.92385131918607	8.48573198330484e-07	2.6439509859597e-06	dnaQ; DNA polymerase III subunit epsilon
holD; DNA polymerase III subunit psi	127.93386573115	-4.63748138400892	0.39588455101685	-11.7142267160901	1.07770040231126e-31	2.33316280032984e-30	holD; DNA polymerase III subunit psi
holE; DNA polymerase III subunit theta	185.610264914124	-4.83071830634269	0.421537441586093	-11.4597609364578	2.10093899155674e-30	3.19430934078866e-29	holE; DNA polymerase III subunit theta
elaA; ElaA protein	2000.08136815471	-0.902367051472541	0.13339457868936	-6.76464561257705	1.33635897263775e-11	6.30732934538206e-11	elaA; ElaA protein
K02351; putative membrane protein	1499.69882862665	-1.04960169664361	0.192256934655529	-5.45936976746355	4.77827679308893e-08	1.67924672676357e-07	K02351; putative membrane protein
tuf, TUFM; elongation factor Tu	13180.9400276369	-0.304472572976395	0.0763237109504725	-3.98922653504062	6.62890921514727e-05	0.000164115971774637	tuf, TUFM; elongation factor Tu
entD; enterobactin synthetase component D	133.319761271486	-1.28032710590145	0.348973782764599	-3.66883464929255	0.000243658599732735	0.000558626781027539	entD; enterobactin synthetase component D
TSTA3, fcl; GDP-L-fucose synthase	4193.65601143573	-0.662201370881358	0.144074084276068	-4.59625597628287	4.30150207389347e-06	1.24032092011253e-05	TSTA3, fcl; GDP-L-fucose synthase
fdhE; FdhE protein	1323.80203495371	-1.20245995741691	0.167214019227536	-7.19114320062281	6.42510491856694e-13	3.43549066350489e-12	fdhE; FdhE protein
flbD; flagellar protein FlbD	779.498254076735	1.42318865236479	0.189405211109238	7.51398889201612	5.73524530760952e-14	3.36718492009764e-13	flbD; flagellar protein FlbD
flgA; flagella basal body P-ring formation protein FlgA	4149.04186848848	-0.727753525949323	0.111021512061763	-6.55506768404004	5.56166452541258e-11	2.49351610995847e-10	flgA; flagella basal body P-ring formation protein FlgA
flgF; flagellar basal-body rod protein FlgF	4701.80674045652	-0.587447497524593	0.103712992642736	-5.66416494747379	1.47742237040556e-08	5.39441980981718e-08	flgF; flagellar basal-body rod protein FlgF
flgH; flagellar L-ring protein precursor FlgH	5464.8418897562	-0.681332121485244	0.104819752320842	-6.5000355982502	8.03010075670781e-11	3.54829798828015e-10	flgH; flagellar L-ring protein precursor FlgH
flgI; flagellar P-ring protein precursor FlgI	5084.55124701728	-0.531877915917868	0.0959422017190997	-5.54373264723593	2.96090817440582e-08	1.05913783388318e-07	flgI; flagellar P-ring protein precursor FlgI
flgJ; flagellar protein FlgJ	2480.05955164547	-1.07412097675942	0.123451807237312	-8.70073108524549	3.29752832920684e-18	2.58831607869861e-17	flgJ; flagellar protein FlgJ
flgM; negative regulator of flagellin synthesis FlgM	2670.24311056925	-0.533933247800678	0.114991845218746	-4.64322706349299	3.43009023774186e-06	1.00247721658435e-05	flgM; negative regulator of flagellin synthesis FlgM
flgN; flagella synthesis protein FlgN	1064.58145979339	-1.45387921959365	0.198490956642836	-7.32466226262265	2.39501115096785e-13	1.32783951564098e-12	flgN; flagella synthesis protein FlgN
flhC; flagellar transcriptional activator FlhC	1876.06780777161	-2.01837901903044	0.199088279661361	-10.1381107037722	3.74267846316454e-24	4.16451387095417e-23	flhC; flagellar transcriptional activator FlhC
flhD; flagellar transcriptional activator FlhD	2055.26709380896	-2.11738342463162	0.207575114365303	-10.2005648948136	1.97122607700529e-24	2.21505756777167e-23	flhD; flagellar transcriptional activator FlhD
fliJ; flagellar FliJ protein	2257.74481010807	-0.668532818948139	0.128258183864122	-5.21239891917066	1.86414146071033e-07	6.19075240411806e-07	fliJ; flagellar FliJ protein
fliK; flagellar hook-length control protein FliK	1984.93191762654	-0.932505821482494	0.147317902757955	-6.32988797712259	2.45339252219261e-10	1.04636928395656e-09	fliK; flagellar hook-length control protein FliK
fliT; flagellar protein FliT	1569.61271056827	-1.45325006014347	0.179173739419044	-8.11084294414751	5.02697964699025e-16	3.43776367790312e-15	fliT; flagellar protein FliT
fliZ; regulator of sigma S factor FliZ	42.8559844379432	-2.18558804311854	0.368769266250235	-5.92670876654745	3.09066394632434e-09	1.20702547354735e-08	fliZ; regulator of sigma S factor FliZ
sufE; cysteine desulfuration protein SufE	3796.87724348195	-0.65387305281733	0.103267332504652	-6.33184800031386	2.42242071352269e-10	1.03371322038754e-09	sufE; cysteine desulfuration protein SufE
rlmE, rrmJ, ftsJ; 23S rRNA (uridine2552-2-O)-methyltransferase	4185.03608497381	-0.597178044899287	0.0980692905977332	-6.08934806461311	1.1337139854835e-09	4.58538841384625e-09	rlmE, rrmJ, ftsJ; 23S rRNA (uridine2552-2-O)-methyltransferase
fucP; MFS transporter, FHS family, L-fucose permease	3204.82650438112	-1.00051243848815	0.142534353070976	-7.01944771159785	2.22746954957529e-12	1.12603108511842e-11	fucP; MFS transporter, FHS family, L-fucose permease
fucR; DeoR family transcriptional regulator, L-fucose operon activator	43.7268739380482	-2.20850530322894	0.367754738916161	-6.00537551123829	1.90889582617519e-09	7.58890870615654e-09	fucR; DeoR family transcriptional regulator, L-fucose operon activator
fucU, FUOM; L-fucose mutarotase	1197.55115849104	-1.1108001405932	0.174191764059545	-6.376880942623	1.80730847023097e-10	7.78314950396225e-10	fucU, FUOM; L-fucose mutarotase
glpE; thiosulfate sulfurtransferase	197.280330279063	-2.88101517035407	0.35580785105179	-8.09710961081271	5.62803590579278e-16	3.82908301122554e-15	glpE; thiosulfate sulfurtransferase
glpP; glycerol uptake operon antiterminator	727.780131427403	2.04832371873769	0.234149805844064	8.74791978303752	2.17321657338132e-18	1.72967197204085e-17	glpP; glycerol uptake operon antiterminator
glpR; DeoR family transcriptional regulator, glycerol-3-phosphate regulon repressor	2733.84581735859	-1.0390386318804	0.115029147131549	-9.03282913757626	1.67289756338096e-19	1.42545185962098e-18	glpR; DeoR family transcriptional regulator, glycerol-3-phosphate regulon repressor
glpX; fructose-1,6-bisphosphatase II	2218.18453241495	0.614209662978484	0.13426980460095	4.57444370909689	4.77486959359283e-06	1.36446865323365e-05	glpX; fructose-1,6-bisphosphatase II
gspA; general secretion pathway protein A	612.844977711736	-0.813915521778496	0.210230659889927	-3.8715357798175	0.000108151777961355	0.000261183757204642	gspA; general secretion pathway protein A
gspB; general secretion pathway protein B	429.975225978188	-1.14062025847233	0.216885727463734	-5.25908399695438	1.4477475218307e-07	4.86470034012029e-07	gspB; general secretion pathway protein B
gspC; general secretion pathway protein C	1529.20788727516	-1.17717242104433	0.135706664979414	-8.6743891408937	4.15776253659362e-18	3.25391887318678e-17	gspC; general secretion pathway protein C
gspD; general secretion pathway protein D	5201.34335147969	-0.768347885128526	0.0921704163577088	-8.33616593578797	7.6738209585513e-17	5.51283422694123e-16	gspD; general secretion pathway protein D
gspE; general secretion pathway protein E	6899.68394007542	-0.69838749935071	0.083348365764073	-8.37913848638107	5.33165120431813e-17	3.88630056219602e-16	gspE; general secretion pathway protein E
gspF; general secretion pathway protein F	4959.86797820299	-0.674926346629834	0.0989439461201792	-6.82130007034545	9.02202656894344e-12	4.35099792220172e-11	gspF; general secretion pathway protein F
gspG; general secretion pathway protein G	6981.16631863506	-0.621092545013809	0.0927542228308986	-6.69611071127327	2.14039590790423e-11	9.90850331102439e-11	gspG; general secretion pathway protein G
gspH; general secretion pathway protein H	2523.36117311051	-0.979920814667968	0.113101011453663	-8.66412070124974	4.5501111359181e-18	3.5470386907886e-17	gspH; general secretion pathway protein H
gspI; general secretion pathway protein I	2540.42787063643	-1.11286646064579	0.109943019226075	-10.1222112006712	4.40352947037138e-24	4.87940463010414e-23	gspI; general secretion pathway protein I
gspJ; general secretion pathway protein J	2455.35317069245	-0.98039638140721	0.113184401981915	-8.66193896190626	4.63806694322283e-18	3.61207031638869e-17	gspJ; general secretion pathway protein J
gspK; general secretion pathway protein K	2678.00362486405	-0.900867610692124	0.107739059960353	-8.36156924910649	6.18894516340202e-17	4.48656288597124e-16	gspK; general secretion pathway protein K
gspL; general secretion pathway protein L	2571.60947129725	-0.950492238848214	0.111697166144733	-8.50954658613808	1.74614826635855e-17	1.3173828823938e-16	gspL; general secretion pathway protein L
gspM; general secretion pathway protein M	2138.21204583464	-1.32635891683227	0.128477142474696	-10.3236956495471	5.50620716879504e-25	6.34847359099712e-24	gspM; general secretion pathway protein M
gspN; general secretion pathway protein N	1726.70888974487	-1.54701891970785	0.141360287409246	-10.9438014598056	7.11525295666115e-28	9.46364278893478e-27	gspN; general secretion pathway protein N
gutM; glucitol operon activator protein	113.864396783805	-2.80125423292922	0.304688116102633	-9.19384145584996	3.79057136682651e-20	3.49126960456726e-19	gutM; glucitol operon activator protein
gutQ; arabinose 5-phosphate isomerase	98.9292972606769	-4.66489162537627	0.400055440860033	-11.6606128774246	2.02578937670326e-31	3.90786052401813e-30	gutQ; arabinose 5-phosphate isomerase
srlR, gutR; DeoR family transcriptional regulator, glucitol operon repressor	98.9292972606769	-4.66489162537627	0.400055440860033	-11.6606128774246	2.02578937670326e-31	3.90786052401813e-30	srlR, gutR; DeoR family transcriptional regulator, glucitol operon repressor
bacA; vitamin B12/bleomycin/antimicrobial peptide transport system ATP-binding/permease protein	3257.72756623138	-0.551597008846344	0.116111369527009	-4.75058567557448	2.02828335344257e-06	6.08408639942658e-06	bacA; vitamin B12/bleomycin/antimicrobial peptide transport system ATP-binding/permease protein
wbpP; UDP-N-acetylglucosamine 4-epimerase	385.074515784705	-1.1701036917149	0.209623608870322	-5.58192704543482	2.3786815959072e-08	8.57121495911022e-08	wbpP; UDP-N-acetylglucosamine 4-epimerase
wbpO; UDP-N-acetyl-D-galactosamine dehydrogenase	2036.00447947702	-0.878801505621219	0.128815064144211	-6.82219514821175	8.965975316298e-12	4.3292075966634e-11	wbpO; UDP-N-acetyl-D-galactosamine dehydrogenase
K02477; two-component system, LytTR family, response regulator	4623.74797745574	-0.647366100205084	0.129722408076326	-4.9903953357402	6.0255842868465e-07	1.90878051742768e-06	K02477; two-component system, LytTR family, response regulator
K02480; two-component system, NarL family, sensor kinase	1361.96423819509	-0.73000842571507	0.178460519473027	-4.09058781107832	4.30281258223108e-05	0.000108896149436579	K02480; two-component system, NarL family, sensor kinase
K02483; two-component system, OmpR family, response regulator	19122.4833483328	-0.474151463345098	0.0941161241463208	-5.03794081668665	4.70566886653203e-07	1.50441668778735e-06	K02483; two-component system, OmpR family, response regulator
rssB, hnr; two-component system, response regulator	582.896064668012	-0.980440425315809	0.196508054068	-4.98931420376559	6.05940213677516e-07	1.91796808993594e-06	rssB, hnr; two-component system, response regulator
pilL; type IV pili sensor histidine kinase and response regulator	211.805681716321	-2.91350067555622	0.338571980638142	-8.60526222537623	7.61424854710897e-18	5.86680059717768e-17	pilL; type IV pili sensor histidine kinase and response regulator
spo0F; two-component system, response regulator, stage 0 sporulation protein F	488.36887162272	2.46046531855013	0.225562742055408	10.9081193823479	1.0541448945267e-27	1.39276490459274e-26	spo0F; two-component system, response regulator, stage 0 sporulation protein F
kinA; two-component system, sporulation sensor kinase A	236.424790818735	3.74862377518867	0.232725966181368	16.1074582123221	2.26129746958879e-58	1.07236648453654e-56	kinA; two-component system, sporulation sensor kinase A
lolB; outer membrane lipoprotein LolB	1994.77216662492	-1.27534401500941	0.135539723656906	-9.40937446676308	4.99098288110334e-21	4.92728136477699e-20	lolB; outer membrane lipoprotein LolB
hemN, hemZ; oxygen-independent coproporphyrinogen III oxidase	13687.755081628	-0.277479557922629	0.0765381286880857	-3.62537682432028	0.000288540403455194	0.000655489419540215	hemN, hemZ; oxygen-independent coproporphyrinogen III oxidase
hemX; uroporphyrin-III C-methyltransferase	1538.10368601919	-1.13518413925783	0.140734912653604	-8.06611606070983	7.25698262738598e-16	4.8955445040122e-15	hemX; uroporphyrin-III C-methyltransferase
hemX; HemX protein	210.245628289822	3.95454521272567	0.204930812045079	19.2969772249562	5.69443971739234e-83	1.9725044012376e-80	hemX; HemX protein
hemY; HemY protein	3419.38324116749	-0.791389398177259	0.11238492820192	-7.04177518141387	1.89805908573464e-12	9.65634529760399e-12	hemY; HemY protein
hofB; protein transport protein HofB	126.897725830342	-4.63783302835564	0.397503126328422	-11.6674127099161	1.87024867404042e-31	3.63421248440977e-30	hofB; protein transport protein HofB
hofD, hopD; leader peptidase HopD	87.1002228990011	-3.15754072985103	0.383181888902011	-8.24031829609381	1.71753119429207e-16	1.20879602693683e-15	hofD, hopD; leader peptidase HopD
hofQ; protein transport protein HofQ	131.326592321249	-2.64539573048113	0.384075236238247	-6.88770188984576	5.67008730883436e-12	2.77479026962428e-11	hofQ; protein transport protein HofQ
hpaA; AraC family transcriptional regulator, 4-hydroxyphenylacetate 3-monooxygenase operon regulatory protein	96.3346129987309	-1.89818549235846	0.421207259754291	-4.50653555559739	6.58946479485673e-06	1.85900375427137e-05	hpaA; AraC family transcriptional regulator, 4-hydroxyphenylacetate 3-monooxygenase operon regulatory protein
hpaH; 2-oxo-hept-3-ene-1,7-dioate hydratase	1449.92988996618	-0.555699220685001	0.150140260765367	-3.7012005830563	0.000214581761286438	0.000496247573924252	hpaH; 2-oxo-hept-3-ene-1,7-dioate hydratase
hpaX; MFS transporter, ACS family, 4-hydroxyphenylacetate permease	154.474532052861	-2.70326691044527	0.357018243381624	-7.57178928684519	3.68118227398282e-14	2.19192669482968e-13	hpaX; MFS transporter, ACS family, 4-hydroxyphenylacetate permease
lpxL, htrB; Kdo2-lipid IVA lauroyltransferase	8911.44303310828	-0.455060361033072	0.0783757311373477	-5.80613864048824	6.39300316373545e-09	2.42307593746338e-08	lpxL, htrB; Kdo2-lipid IVA lauroyltransferase
infA; translation initiation factor IF-1	9862.69466385806	-0.316761135914768	0.0797207754012034	-3.97338252570467	7.08591133401858e-05	0.000175049474722871	infA; translation initiation factor IF-1
ilvY; LysR family transcriptional regulator, positive regulator for ilvC	138.731137648514	-3.72226189080597	0.312478870625274	-11.912043471476	1.02435640769606e-32	2.51109153849678e-31	ilvY; LysR family transcriptional regulator, positive regulator for ilvC
ispB; octaprenyl-diphosphate synthase	7069.75178603546	-0.424490483021623	0.0770420146972832	-5.50985698763914	3.59125355988675e-08	1.27672990234796e-07	ispB; octaprenyl-diphosphate synthase
kdgT; 2-keto-3-deoxygluconate permease	380.636580472368	-1.05940369990384	0.248511395709545	-4.26299847087114	2.01701899314004e-05	5.33164907708916e-05	kdgT; 2-keto-3-deoxygluconate permease
kdtA, waaA; 3-deoxy-D-manno-octulosonic-acid transferase	6193.35169134014	-0.536179172181839	0.0853486178849448	-6.28222442810546	3.33762548951054e-10	1.4091606928951e-09	kdtA, waaA; 3-deoxy-D-manno-octulosonic-acid transferase
lacY; MFS transporter, OHS family, lactose permease	253.579549507919	-1.85638402540115	0.405276827402676	-4.58053335370363	4.63791641137007e-06	1.32771397949642e-05	lacY; MFS transporter, OHS family, lactose permease
lasT; tRNA/rRNA methyltransferase	3639.48931058017	-0.672617150878635	0.108664980837367	-6.18982440980966	6.02312715343572e-10	2.48891359084141e-09	lasT; tRNA/rRNA methyltransferase
lpxC; UDP-3-O-	4447.1248060758	-0.497459220219353	0.093517245522333	-5.31943832862949	1.04088088168489e-07	3.54540315706863e-07	lpxC; UDP-3-O-
lpxD; UDP-3-O-	7156.8708544139	-0.473239932223928	0.0823015061696446	-5.75007620454063	8.92032334262935e-09	3.32405126617063e-08	lpxD; UDP-3-O-
manR; activator of the mannose operon, transcriptional antiterminator	74.5145991263733	2.83607134688938	0.26263676729318	10.7984551291841	3.50043474823743e-27	4.52726682454669e-26	manR; activator of the mannose operon, transcriptional antiterminator
menD; 2-succinyl-5-enolpyruvyl-6-hydroxy-3-cyclohexene-1-carboxylate synthase	1820.12628603321	0.48410111787756	0.129224657299744	3.74619773031907	0.000179535098667143	0.000419582320645681	menD; 2-succinyl-5-enolpyruvyl-6-hydroxy-3-cyclohexene-1-carboxylate synthase
menF; menaquinone-specific isochorismate synthase	1265.7209033495	0.550403922228998	0.153483509053885	3.58607856714926	0.000335687860135285	0.000755914409750655	menF; menaquinone-specific isochorismate synthase
rraA, menG; regulator of ribonuclease activity A	1326.79893136824	-0.587795872823508	0.152891540937452	-3.84452841026683	0.000120784491929455	0.000289846399759628	rraA, menG; regulator of ribonuclease activity A
mpl; UDP-N-acetylmuramate: L-alanyl-gamma-D-glutamyl-meso-diaminopimelate ligase	3705.34418633322	-0.959131353682055	0.0978533622090955	-9.80172098361383	1.10683524167007e-22	1.16488195117377e-21	mpl; UDP-N-acetylmuramate: L-alanyl-gamma-D-glutamyl-meso-diaminopimelate ligase
lpxM, msbB; lauroyl-Kdo2-lipid IVA myristoyltransferase	134.726765791109	-2.18360541458123	0.376964444215751	-5.79260311705013	6.93037478133542e-09	2.61679127407106e-08	lpxM, msbB; lauroyl-Kdo2-lipid IVA myristoyltransferase
mtlR; mannitol operon repressor	100.141512688903	-4.66312707137711	0.397530303353332	-11.7302430331517	8.9202186299909e-32	2.03631466547672e-30	mtlR; mannitol operon repressor
NRT, narK, nrtP, nasA; MFS transporter, NNP family, nitrate/nitrite transporter	5110.43193122645	-0.427010913015948	0.101294473407396	-4.21554008478382	2.49181125028146e-05	6.47497072113254e-05	NRT, narK, nrtP, nasA; MFS transporter, NNP family, nitrate/nitrite transporter
nifHD1, nifI1; nitrogen regulatory protein PII 1	7.681336428992	2.06834099945378	0.218106389006601	9.48317474272239	2.46661940847646e-21	2.46878854614723e-20	nifHD1, nifI1; nitrogen regulatory protein PII 1
nifHD2, nifI2; nitrogen regulatory protein PII 2	6.67226243278175	1.81539232516648	0.230946777579139	7.86065232949352	3.82138085424882e-15	2.45721882694111e-14	nifHD2, nifI2; nitrogen regulatory protein PII 2
nirC; nitrite transporter	134.832834511206	2.65484737411467	0.243057584782648	10.9227094331936	8.97769759161646e-28	1.1881281845915e-26	nirC; nitrite transporter
paaB; ring-1,2-phenylacetyl-CoA epoxidase subunit PaaB	2427.45554660224	-0.741926546337895	0.114686270643509	-6.46918364486802	9.85337867076879e-11	4.32776627280813e-10	paaB; ring-1,2-phenylacetyl-CoA epoxidase subunit PaaB
paaC; ring-1,2-phenylacetyl-CoA epoxidase subunit PaaC	2474.54305084854	-0.70792415905494	0.112795814994308	-6.2761562482674	3.47045435617451e-10	1.4629158653779e-09	paaC; ring-1,2-phenylacetyl-CoA epoxidase subunit PaaC
paaD; ring-1,2-phenylacetyl-CoA epoxidase subunit PaaD	2431.80853537545	-0.73772336944072	0.114559229137553	-6.43966771594564	1.19735342385732e-10	5.21559033781918e-10	paaD; ring-1,2-phenylacetyl-CoA epoxidase subunit PaaD
paaE; ring-1,2-phenylacetyl-CoA epoxidase subunit PaaE	2979.51305853408	-0.847284239495067	0.114802161825095	-7.38038575254299	1.57831562882534e-13	8.90541120031973e-13	paaE; ring-1,2-phenylacetyl-CoA epoxidase subunit PaaE
paaI; acyl-CoA thioesterase	2293.79771510287	-0.879100272252054	0.122592343827016	-7.17092311647544	7.44937332916319e-13	3.96453956669627e-12	paaI; acyl-CoA thioesterase
paaY; phenylacetic acid degradation protein	887.666260698623	-1.22090126309792	0.180767046664297	-6.75400348474609	1.43820293018731e-11	6.75997802053234e-11	paaY; phenylacetic acid degradation protein
paaZ; oxepin-CoA hydrolase / 3-oxo-5,6-dehydrosuberyl-CoA semialdehyde dehydrogenase	1310.63917262664	-0.717672541032013	0.15798938514821	-4.54253645179239	5.5581381760932e-06	1.5792327692202e-05	paaZ; oxepin-CoA hydrolase / 3-oxo-5,6-dehydrosuberyl-CoA semialdehyde dehydrogenase
parC; topoisomerase IV subunit A	5429.47111838795	-0.597868999901348	0.102549510869173	-5.83005218488149	5.5410044913027e-09	2.12338541520965e-08	parC; topoisomerase IV subunit A
parE; topoisomerase IV subunit B	5851.43813265025	-0.511310088820372	0.0993205015585136	-5.14808202533229	2.63163417425749e-07	8.58919683175313e-07	parE; topoisomerase IV subunit B
pcaR; IclR family transcriptional regulator, pca regulon regulatory protein	4306.93642493279	-0.945264893966809	0.135377815709654	-6.98242093072417	2.9013626924261e-12	1.45561439361201e-11	pcaR; IclR family transcriptional regulator, pca regulon regulatory protein
pcaT; MFS transporter, MHS family, dicarboxylic acid transporter PcaT	199.797092654021	-3.35737184658463	0.368489267195877	-9.11117947106982	8.14911499775745e-20	7.34434379944951e-19	pcaT; MFS transporter, MHS family, dicarboxylic acid transporter PcaT
petC; cytochrome b6-f complex iron-sulfur subunit	323.958175524325	1.09985446343623	0.242629764260093	4.5330566379202	5.81362184892846e-06	1.64947027316286e-05	petC; cytochrome b6-f complex iron-sulfur subunit
petF; ferredoxin	11.1794010556682	1.58629747460629	0.310791402531034	5.10405841888722	3.32445572990965e-07	1.07666417886952e-06	petF; ferredoxin
petL; cytochrome b6-f complex subunit 6	2.65283262382286	1.0742599553786	0.229566440029225	4.67951654972671	2.87552148965279e-06	8.48806213711143e-06	petL; cytochrome b6-f complex subunit 6
petM; cytochrome b6-f complex subunit 7	4.75802437665626	1.0449089373525	0.270219116712497	3.86689494831059	0.000110229882608692	0.00026604104051604	petM; cytochrome b6-f complex subunit 7
cdaR; carbohydrate diacid regulator	465.898156684576	1.72625162148646	0.220539963462214	7.82738690252036	4.98114383629044e-15	3.17224404026586e-14	cdaR; carbohydrate diacid regulator
pilA; type IV pilus assembly protein PilA	2676.64200845939	-0.943152206447036	0.119959748107643	-7.86223897036465	3.77327294060761e-15	2.42824438754611e-14	pilA; type IV pilus assembly protein PilA
flp, pilA; pilus assembly protein Flp/PilA	6712.52790075709	-0.711805962439584	0.103285772496482	-6.89161677581323	5.51618119320275e-12	2.702793085255e-11	flp, pilA; pilus assembly protein Flp/PilA
pilE; type IV pilus assembly protein PilE	3356.31698767841	-1.3762058665458	0.134900548725827	-10.2016328291059	1.94966751609632e-24	2.19392670914398e-23	pilE; type IV pilus assembly protein PilE
pilF; type IV pilus assembly protein PilF	1546.98539090105	-1.01592591266481	0.118825363058205	-8.54973960540038	1.23366514756884e-17	9.38740232156725e-17	pilF; type IV pilus assembly protein PilF
pilH; twitching motility two-component system response regulator PilH	2252.91123888878	-0.637790679377929	0.145230708129279	-4.39156902554101	1.12535596861883e-05	3.07466083744385e-05	pilH; twitching motility two-component system response regulator PilH
pilI; twitching motility protein PilI	1484.92145222342	-1.08511003226979	0.13216744838004	-8.21011561901093	2.20975609255533e-16	1.54702344370723e-15	pilI; twitching motility protein PilI
pilJ; twitching motility protein PilJ	1694.64496922553	-1.10964652078099	0.146473024049772	-7.57577395550953	3.56992921950041e-14	2.12886422842514e-13	pilJ; twitching motility protein PilJ
pilN; type IV pilus assembly protein PilN	2042.99015952661	-0.886797777537973	0.116333966172816	-7.62286206438296	2.48111968670076e-14	1.49977849347079e-13	pilN; type IV pilus assembly protein PilN
pilO; type IV pilus assembly protein PilO	1752.69387949546	-0.679270294710436	0.111124526316515	-6.11269462490823	9.79627211778182e-10	3.98605209205147e-09	pilO; type IV pilus assembly protein PilO
pilP; type IV pilus assembly protein PilP	1565.21783054441	-0.913766215184301	0.116198560698296	-7.86383419633614	3.72550595432158e-15	2.40138397557282e-14	pilP; type IV pilus assembly protein PilP
pilQ; type IV pilus assembly protein PilQ	2547.11690748265	-0.791629654222487	0.120376280021224	-6.57629272214518	4.82322574646545e-11	2.18209196604715e-10	pilQ; type IV pilus assembly protein PilQ
pilR, pehR; two-component system, NtrC family, response regulator PilR	2027.26049704702	-0.485876884266449	0.118214929151349	-4.1101144140973	3.95463122549463e-05	0.00010049935238761	pilR, pehR; two-component system, NtrC family, response regulator PilR
pilS, pehS; two-component system, NtrC family, sensor histidine kinase PilS	1806.42519661139	-0.648420934441432	0.119545855109487	-5.42403526954212	5.8268376887954e-08	2.03250507296992e-07	pilS, pehS; two-component system, NtrC family, sensor histidine kinase PilS
pilU; twitching motility protein PilU	2903.3510317508	-1.09482060835249	0.129402723404527	-8.46056852242559	2.66077150527944e-17	1.98115575537956e-16	pilU; twitching motility protein PilU
pilV; type IV pilus assembly protein PilV	2769.07129829072	-1.04938113921387	0.14094716258413	-7.44520939602099	9.67907708496106e-14	5.58386727993373e-13	pilV; type IV pilus assembly protein PilV
pilW; type IV pilus assembly protein PilW	3065.86485632026	-1.31759012822108	0.136078731286194	-9.68255741192929	3.57655366180735e-22	3.68620996424569e-21	pilW; type IV pilus assembly protein PilW
pilX; type IV pilus assembly protein PilX	1671.27272908292	-1.09866923858893	0.173855235157915	-6.31944869299445	2.62498080498117e-10	1.11656284427576e-09	pilX; type IV pilus assembly protein PilX
pilY1; type IV pilus assembly protein PilY1	2524.54536981677	-1.02102856357599	0.136735383964999	-7.46718613696473	8.1927839815955e-14	4.75742784120782e-13	pilY1; type IV pilus assembly protein PilY1
pilZ; type IV pilus assembly protein PilZ	1564.75763043572	-0.930026545402967	0.117105775677069	-7.94176495587724	1.99324384554682e-15	1.3124110510307e-14	pilZ; type IV pilus assembly protein PilZ
ppdA; prepilin peptidase dependent protein A	126.897725830342	-4.63783302835564	0.397503126328422	-11.6674127099161	1.87024867404042e-31	3.63421248440977e-30	ppdA; prepilin peptidase dependent protein A
ppdB; prepilin peptidase dependent protein B	130.113367742704	-2.74612597253188	0.41331409259957	-6.64416244619174	3.04946106538715e-11	1.40029142985242e-10	ppdB; prepilin peptidase dependent protein B
ppdC; prepilin peptidase dependent protein C	103.8401442071	-4.66296719802881	0.397348588045305	-11.7352051531567	8.41221044078967e-32	1.94261103135569e-30	ppdC; prepilin peptidase dependent protein C
ppdD; prepilin peptidase dependent protein D	171.202320775401	-4.19156781137079	0.378015517802951	-11.0883485305906	1.42901531765553e-28	1.92965509080705e-27	ppdD; prepilin peptidase dependent protein D
priB; primosomal replication protein N	1389.47906154256	-1.64605391880514	0.185271215982044	-8.88456369263898	6.41721148438281e-19	5.29253870559812e-18	priB; primosomal replication protein N
prmA; ribosomal protein L11 methyltransferase	6855.88598128773	-0.312161338013096	0.0797650676864781	-3.91350934772684	9.09643774094567e-05	0.000221964225060074	prmA; ribosomal protein L11 methyltransferase
prpR; transcriptional regulator, propionate catabolism operon regulatory protein	942.931986591448	-1.74238247021954	0.247016615297741	-7.05370554980427	1.74214839100014e-12	8.89724117378086e-12	prpR; transcriptional regulator, propionate catabolism operon regulatory protein
psaE; photosystem I subunit IV	4.82930019907405	1.07115477791498	0.272036068146634	3.93754690402893	8.23188447735746e-05	0.00020191940773124	psaE; photosystem I subunit IV
psbA; photosystem II P680 reaction center D1 protein	9.73678906237081	1.34155362806605	0.317235794044627	4.22888480193796	2.34852554224137e-05	6.14473004763121e-05	psbA; photosystem II P680 reaction center D1 protein
psbC; photosystem II CP43 chlorophyll apoprotein	5.77324662362179	1.76724314167625	0.279275577017267	6.32795449051024	2.48432382097411e-10	1.05899453620657e-09	psbC; photosystem II CP43 chlorophyll apoprotein
psbD; photosystem II P680 reaction center D2 protein	5.55040279323846	1.30638637915194	0.279498439433036	4.67403818712532	2.95334381049475e-06	8.70810145751727e-06	psbD; photosystem II P680 reaction center D2 protein
sprT; SprT protein	202.52864695434	-2.97795839321739	0.324329339761402	-9.18189638781423	4.23565277202616e-20	3.89220826236821e-19	sprT; SprT protein
PTS-Aga-EIIB, agaV; PTS system, N-acetylgalactosamine-specific IIB component	68.2270986522092	-4.47219003441013	0.397516207256263	-11.2503338298533	2.30717176071317e-29	3.23613334816933e-28	PTS-Aga-EIIB, agaV; PTS system, N-acetylgalactosamine-specific IIB component
PTS-Glv-EIIC, glvC, malP, aglA; PTS system, alpha-glucoside-specific IIC component	161.986702495985	-3.44782733600156	0.426785079220331	-8.07860326865269	6.55127823068692e-16	4.42697486546927e-15	PTS-Glv-EIIC, glvC, malP, aglA; PTS system, alpha-glucoside-specific IIC component
PTS-Asc-EIIC, ascF; PTS system, beta-glucoside (arbutin/salicin/cellobiose)-specific IIC component	84.3175495520595	-3.25084258518949	0.403743128535254	-8.05175953578028	8.16121335326015e-16	5.48695247134376e-15	PTS-Asc-EIIC, ascF; PTS system, beta-glucoside (arbutin/salicin/cellobiose)-specific IIC component
PTS-Bgl-EIIC, bglF, bglP; PTS system, beta-glucoside-specific IIC component	239.12805435897	1.24978087327472	0.295966542641985	4.2227099797105	2.41382339754752e-05	6.29902751662663e-05	PTS-Bgl-EIIC, bglF, bglP; PTS system, beta-glucoside-specific IIC component
PTS-Dgl-EIIA, gamP; PTS system, D-glucosamine-specific IIA component	2.67167356935632	2.22335262938412	0.261348085928564	8.50724665338413	1.78112364438468e-17	1.34249877718191e-16	PTS-Dgl-EIIA, gamP; PTS system, D-glucosamine-specific IIA component
PTS-Dgl-EIIC, gamP; PTS system, D-glucosamine-specific IIC component	227.106352210371	4.32983181393725	0.212230612405933	20.4015422886101	1.62024039361244e-92	1.43427280176781e-89	PTS-Dgl-EIIC, gamP; PTS system, D-glucosamine-specific IIC component
PTS-Fru-EIIB, fruA; PTS system, fructose-specific IIB component	121.087058675852	1.12049007038915	0.297853482027189	3.76188340241348	0.000168638665016482	0.00039620885997827	PTS-Fru-EIIB, fruA; PTS system, fructose-specific IIB component
PTS-Fru1-EIID, levG; PTS system, fructose-specific IID component	20.3829217937401	1.83718150706553	0.352769601510581	5.20787930478875	1.91011097503017e-07	6.33549298004387e-07	PTS-Fru1-EIID, levG; PTS system, fructose-specific IID component
PTS-Gat-EIIA, gatA, sgcA; PTS system, galactitol-specific IIA component	154.401434791817	2.29134611234995	0.308041422215461	7.43843505159269	1.01885045739951e-13	5.86529679848079e-13	PTS-Gat-EIIA, gatA, sgcA; PTS system, galactitol-specific IIA component
PTS-Gat-EIIB, gatB, sgcB; PTS system, galactitol-specific IIB component	171.806419197925	2.36275907376491	0.313995492290946	7.52481845050055	5.27936292172667e-14	3.11099736667133e-13	PTS-Gat-EIIB, gatB, sgcB; PTS system, galactitol-specific IIB component
PTS-Gat-EIIC, gatC, sgcC; PTS system, galactitol-specific IIC component	162.323132107402	2.59795001834837	0.292637092952279	8.8777194720562	6.82450907059171e-19	5.61102825236369e-18	PTS-Gat-EIIC, gatC, sgcC; PTS system, galactitol-specific IIC component
PTS-Glc-EIIA, crr; PTS system, sugar-specific IIA component	557.648741135113	1.69647271825583	0.209971854627526	8.07952437847083	6.50198630626105e-16	4.39739600186602e-15	PTS-Glc-EIIA, crr; PTS system, sugar-specific IIA component
PTS-Gut-EIIA, srlB; PTS system, glucitol/sorbitol-specific IIA component	256.410358244064	-1.69343046413984	0.292632971734797	-5.78687512244702	7.17078456345428e-09	2.69861316093719e-08	PTS-Gut-EIIA, srlB; PTS system, glucitol/sorbitol-specific IIA component
PTS-Gut-EIIB, srlE; PTS system, glucitol/sorbitol-specific IIB component	4.14605029816647	1.32056320196051	0.312643352132259	4.22386464626269	2.40148311658707e-05	6.26887810938702e-05	PTS-Gut-EIIB, srlE; PTS system, glucitol/sorbitol-specific IIB component
PTS-Gut-EIIC, srlA; PTS system, glucitol/sorbitol-specific IIC component	368.068823486309	-0.99495489793101	0.280329858770915	-3.54922911991364	0.000386360747222954	0.000864402154766996	PTS-Gut-EIIC, srlA; PTS system, glucitol/sorbitol-specific IIC component
PTS-HPR.PTSH, ptsH; phosphocarrier protein HPr	205.722422136644	-1.85085671961072	0.305592307030865	-6.05662078863714	1.39010767867228e-09	5.59342822019295e-09	PTS-HPR.PTSH, ptsH; phosphocarrier protein HPr
PTS-Man-EIIB, manX; PTS system, mannose-specific IIB component	400.979093555097	0.912191353590578	0.224337065352036	4.06616424334135	4.77932590073299e-05	0.000120230152987495	PTS-Man-EIIB, manX; PTS system, mannose-specific IIB component
PTS-Mtl-EIIA, mtlA, cmtB; PTS system, mannitol-specific IIA component	365.193221379932	1.82159405808946	0.202501475033158	8.99546068882309	2.3524352562573e-19	1.98326472874094e-18	PTS-Mtl-EIIA, mtlA, cmtB; PTS system, mannitol-specific IIA component
PTS-Mtl-EIIC, mtlA, cmtA; PTS system, mannitol-specific IIC component	596.525196878846	1.66882480916548	0.185043319145154	9.0185628796271	1.90572803700694e-19	1.61864981565398e-18	PTS-Mtl-EIIC, mtlA, cmtA; PTS system, mannitol-specific IIC component
wecE, rffA; dTDP-4-amino-4,6-dideoxygalactose transaminase	362.537185658758	-1.08148500539352	0.236348282042138	-4.57581073172645	4.74379280081788e-06	1.35704837501314e-05	wecE, rffA; dTDP-4-amino-4,6-dideoxygalactose transaminase
PTS-Ntr-EIIA, ptsN; PTS system, nitrogen regulatory IIA component	5613.8094973968	-0.476254353083429	0.0966475967494272	-4.92774129002077	8.31856620430879e-07	2.59491060883822e-06	PTS-Ntr-EIIA, ptsN; PTS system, nitrogen regulatory IIA component
PTS-Sor-EIIA, sorF; PTS system, sorbose-specific IIA component	7.34281193202905	3.86568182292609	0.307280910712191	12.5802862728001	2.71045873520543e-36	7.1504055441661e-35	PTS-Sor-EIIA, sorF; PTS system, sorbose-specific IIA component
PTS-Sor-EIIB, sorB; PTS system, sorbose-specific IIB component	7.34281193202905	3.86568182292609	0.307280910712191	12.5802862728001	2.71045873520543e-36	7.1504055441661e-35	PTS-Sor-EIIB, sorB; PTS system, sorbose-specific IIB component
PTS-Sor-EIIC, sorA; PTS system, sorbose-specific IIC component	7.34353005493655	3.86592138016206	0.30724379609221	12.5825856513042	2.63269461979709e-36	6.9915593453078e-35	PTS-Sor-EIIC, sorA; PTS system, sorbose-specific IIC component
PTS-Sor-EIID, sorM; PTS system, sorbose-specific IID component	7.34353005493655	3.86592138016206	0.30724379609221	12.5825856513042	2.63269461979709e-36	6.9915593453078e-35	PTS-Sor-EIID, sorM; PTS system, sorbose-specific IID component
PTS-Tre-EIIC, treB; PTS system, trehalose-specific IIC component	318.79667487415	1.96267007187025	0.267751431572805	7.33019450294357	2.29818941139351e-13	1.27504700839638e-12	PTS-Tre-EIIC, treB; PTS system, trehalose-specific IIC component
PTS-Ula-EIIA, ulaC, sgaA; PTS system, ascorbate-specific IIA component	2045.94212142239	-1.30613028668689	0.156492304163407	-8.34629085225204	7.04402119807735e-17	5.07870741041468e-16	PTS-Ula-EIIA, ulaC, sgaA; PTS system, ascorbate-specific IIA component
pyrDII; dihydroorotate dehydrogenase electron transfer subunit	2443.43812537222	0.656101802328508	0.154061097122879	4.25871173567719	2.05608409597636e-05	5.43130702673861e-05	pyrDII; dihydroorotate dehydrogenase electron transfer subunit
pyrP, uraA; uracil permease	688.878101449981	2.10395075268497	0.195200569701513	10.7784047756735	4.35370353443264e-27	5.60354702081177e-26	pyrP, uraA; uracil permease
qoxA; cytochrome aa3-600 menaquinol oxidase subunit II	244.162860680989	3.31773388324643	0.214415777873154	15.47336635464	5.24888837943131e-54	2.22435604887922e-52	qoxA; cytochrome aa3-600 menaquinol oxidase subunit II
qoxB; cytochrome aa3-600 menaquinol oxidase subunit I	224.759581456653	4.07693773653554	0.22190890529231	18.3721231519085	2.19648986550299e-75	5.00546295070614e-73	qoxB; cytochrome aa3-600 menaquinol oxidase subunit I
qoxC; cytochrome aa3-600 menaquinol oxidase subunit III	114.035091875482	3.71760064902961	0.224574360495226	16.5539852404862	1.49846658194027e-61	8.40724173120996e-60	qoxC; cytochrome aa3-600 menaquinol oxidase subunit III
qoxD; cytochrome aa3-600 menaquinol oxidase subunit IV	106.111693785445	3.65121370952935	0.221714528549982	16.4680850344286	6.22086363647475e-61	3.32628326119425e-59	qoxD; cytochrome aa3-600 menaquinol oxidase subunit IV
prfC; peptide chain release factor 3	5382.24487375745	-0.365945684606144	0.0968038985466321	-3.78027837825004	0.000156653107873513	0.000370342822085544	prfC; peptide chain release factor 3
prfH; peptide chain release factor	778.92116820358	-0.861823126937982	0.173746959453313	-4.96021990629171	7.04134221740532e-07	2.21120904399165e-06	prfH; peptide chain release factor
waaB, rfaB; UDP-D-galactose:(glucosyl)LPS alpha-1,6-D-galactosyltransferase	15.7750849423568	4.43504491976673	0.351796454773889	12.6068493857258	1.93577946046931e-36	5.19271210826901e-35	waaB, rfaB; UDP-D-galactose:(glucosyl)LPS alpha-1,6-D-galactosyltransferase
waaC, rfaC; heptosyltransferase I	3091.11410925158	-0.709845478907001	0.16080195674289	-4.41440821545468	1.01286676968738e-05	2.7816303185451e-05	waaC, rfaC; heptosyltransferase I
solA; N-methyl-L-tryptophan oxidase	199.217330059434	3.72353883120986	0.295102777252765	12.6177695305813	1.68527127975002e-36	4.53599874519202e-35	solA; N-methyl-L-tryptophan oxidase
waaL, rfaL; O-antigen ligase	920.520535495564	-1.31839230683884	0.192185290055491	-6.8600063327332	6.88574954577026e-12	3.34708765290736e-11	waaL, rfaL; O-antigen ligase
waaP, rfaP; heptose I phosphotransferase	232.434334135446	0.991495324606967	0.212302502150238	4.67020084344238	3.00905393952745e-06	8.85925082639143e-06	waaP, rfaP; heptose I phosphotransferase
wecA, tagO, rfe; UDP-GlcNAc:undecaprenyl-phosphate/decaprenyl-phosphate GlcNAc-1-phosphate transferase	3424.4866478573	0.57803351320587	0.126249413146582	4.57850455538154	4.6831196782912e-06	1.34017293379835e-05	wecA, tagO, rfe; UDP-GlcNAc:undecaprenyl-phosphate/decaprenyl-phosphate GlcNAc-1-phosphate transferase
wecG, rffM; UDP-N-acetyl-D-mannosaminouronate:lipid I N-acetyl-D-mannosaminouronosyltransferase	123.586957877636	-4.63802877276892	0.398532925719091	-11.6377555616021	2.64894846474156e-31	4.85153388933242e-30	wecG, rffM; UDP-N-acetyl-D-mannosaminouronate:lipid I N-acetyl-D-mannosaminouronosyltransferase
wzyE, rffT; enterobacterial common antigen polymerase	122.146440007491	-4.63832396929407	0.399921774326383	-11.5980780919137	4.21436392183702e-31	7.12862789071667e-30	wzyE, rffT; enterobacterial common antigen polymerase
rhaR; AraC family transcriptional regulator, L-rhamnose operon transcriptional activator RhaR	124.398625955867	-1.50578933130894	0.265426080338241	-5.67310239216155	1.40234352102764e-08	5.13204907304878e-08	rhaR; AraC family transcriptional regulator, L-rhamnose operon transcriptional activator RhaR
rhaT; L-rhamnose-H+ transport protein	802.122391035019	-1.30333973837757	0.191829759406675	-6.79425206187388	1.08875883455571e-11	5.21909845662173e-11	rhaT; L-rhamnose-H+ transport protein
ribB, RIB3; 3,4-dihydroxy 2-butanone 4-phosphate synthase	1153.08902602725	-0.815014345981912	0.17060843401036	-4.77710466489845	1.77837220578739e-06	5.37492085110324e-06	ribB, RIB3; 3,4-dihydroxy 2-butanone 4-phosphate synthase
ribT; riboflavin biosynthesis RibT protein	67.5581397858997	3.1107534628266	0.272466519908977	11.4170117630078	3.43854436062072e-30	5.10146795550564e-29	ribT; riboflavin biosynthesis RibT protein
ctaG; putative membrane protein	370.581374688641	1.05882380671039	0.212556514698088	4.98137546249441	6.31339092283364e-07	1.99124249731653e-06	ctaG; putative membrane protein
RP-L10Ae, RPL10A; large subunit ribosomal protein L10Ae	2.62358135824133	-2.54350529042825	0.28105843152573	-9.04973843560142	1.43311211348263e-19	1.22638068830463e-18	RP-L10Ae, RPL10A; large subunit ribosomal protein L10Ae
RP-L12e, RPL12; large subunit ribosomal protein L12e	2.62358135824133	-2.54350529042825	0.28105843152573	-9.04973843560142	1.43311211348263e-19	1.22638068830463e-18	RP-L12e, RPL12; large subunit ribosomal protein L12e
RP-L13Ae, RPL13A; large subunit ribosomal protein L13Ae	2.79971188737685	-2.6608592646716	0.283429694445618	-9.38807512697703	6.11067391829664e-21	5.90105928570537e-20	RP-L13Ae, RPL13A; large subunit ribosomal protein L13Ae
RP-L14e, RPL14; large subunit ribosomal protein L14e	2.64075727721658	-2.44010050359994	0.278334152336042	-8.76680236011398	1.8381203502573e-18	1.47031172996987e-17	RP-L14e, RPL14; large subunit ribosomal protein L14e
RP-L22e, RPL22; large subunit ribosomal protein L22e	2.80200585086778	-2.13067494776319	0.271162322133338	-7.85756269897806	3.91679961956105e-15	2.5145159201485e-14	RP-L22e, RPL22; large subunit ribosomal protein L22e
RP-L27e, RPL27; large subunit ribosomal protein L27e	2.62358135824133	-2.54350529042825	0.28105843152573	-9.04973843560142	1.43311211348263e-19	1.22638068830463e-18	RP-L27e, RPL27; large subunit ribosomal protein L27e
RP-L29e, RPL29; large subunit ribosomal protein L29e	2.62358135824133	-2.54350529042825	0.28105843152573	-9.04973843560142	1.43311211348263e-19	1.22638068830463e-18	RP-L29e, RPL29; large subunit ribosomal protein L29e
RP-L35e, RPL35; large subunit ribosomal protein L35e	2.62358135824133	-2.54350529042825	0.28105843152573	-9.04973843560142	1.43311211348263e-19	1.22638068830463e-18	RP-L35e, RPL35; large subunit ribosomal protein L35e
RP-L36e, RPL36; large subunit ribosomal protein L36e	2.62358135824133	-2.54350529042825	0.28105843152573	-9.04973843560142	1.43311211348263e-19	1.22638068830463e-18	RP-L36e, RPL36; large subunit ribosomal protein L36e
RP-L40e, RPL40; large subunit ribosomal protein L40e	4.14294405062381	1.79781914853334	0.232097362206916	7.74596975785779	9.48550869853465e-15	5.9178580893677e-14	RP-L40e, RPL40; large subunit ribosomal protein L40e
RP-L5e, RPL5; large subunit ribosomal protein L5e	2.79971188737685	-2.6608592646716	0.283429694445618	-9.38807512697703	6.11067391829664e-21	5.90105928570537e-20	RP-L5e, RPL5; large subunit ribosomal protein L5e
RP-L6e, RPL6; large subunit ribosomal protein L6e	2.79971188737685	-2.6608592646716	0.283429694445618	-9.38807512697703	6.11067391829664e-21	5.90105928570537e-20	RP-L6e, RPL6; large subunit ribosomal protein L6e
RP-LP0, RPLP0; large subunit ribosomal protein LP0	2.62358135824133	-2.54350529042825	0.28105843152573	-9.04973843560142	1.43311211348263e-19	1.22638068830463e-18	RP-LP0, RPLP0; large subunit ribosomal protein LP0
RP-S10e, RPS10; small subunit ribosomal protein S10e	2.62358135824133	-2.54350529042825	0.28105843152573	-9.04973843560142	1.43311211348263e-19	1.22638068830463e-18	RP-S10e, RPS10; small subunit ribosomal protein S10e
RP-S11e, RPS11; small subunit ribosomal protein S11e	2.62358135824133	-2.54350529042825	0.28105843152573	-9.04973843560142	1.43311211348263e-19	1.22638068830463e-18	RP-S11e, RPS11; small subunit ribosomal protein S11e
RP-S12e, RPS12; small subunit ribosomal protein S12e	2.62358135824133	-2.54350529042825	0.28105843152573	-9.04973843560142	1.43311211348263e-19	1.22638068830463e-18	RP-S12e, RPS12; small subunit ribosomal protein S12e
RP-S16e, RPS16; small subunit ribosomal protein S16e	2.62358135824133	-2.54350529042825	0.28105843152573	-9.04973843560142	1.43311211348263e-19	1.22638068830463e-18	RP-S16e, RPS16; small subunit ribosomal protein S16e
RP-S20e, RPS20; small subunit ribosomal protein S20e	2.79971188737685	-2.6608592646716	0.283429694445618	-9.38807512697703	6.11067391829664e-21	5.90105928570537e-20	RP-S20e, RPS20; small subunit ribosomal protein S20e
RP-S21, MRPS21, rpsU; small subunit ribosomal protein S21	8020.87139689637	-0.315248498787066	0.0824650977964276	-3.82281119177576	0.000131938807016587	0.000314435080915688	RP-S21, MRPS21, rpsU; small subunit ribosomal protein S21
sra; stationary-phase-induced ribosome-associated protein	76.9404702784047	-4.68647384743764	0.4079065744106	-11.4890863286754	1.496866788847e-30	2.34293471645266e-29	sra; stationary-phase-induced ribosome-associated protein
RP-S2e, RPS2; small subunit ribosomal protein S2e	2.62358135824133	-2.54350529042825	0.28105843152573	-9.04973843560142	1.43311211348263e-19	1.22638068830463e-18	RP-S2e, RPS2; small subunit ribosomal protein S2e
RP-S3e, RPS3; small subunit ribosomal protein S3e	2.79971188737685	-2.6608592646716	0.283429694445618	-9.38807512697703	6.11067391829664e-21	5.90105928570537e-20	RP-S3e, RPS3; small subunit ribosomal protein S3e
RP-S5e, RPS5; small subunit ribosomal protein S5e	2.62358135824133	-2.54350529042825	0.28105843152573	-9.04973843560142	1.43311211348263e-19	1.22638068830463e-18	RP-S5e, RPS5; small subunit ribosomal protein S5e
RP-S7e, RPS7; small subunit ribosomal protein S7e	3.33522489834842	-3.08453711562413	0.296546768537266	-10.4015199047313	2.44009613736089e-25	2.90152924273943e-24	RP-S7e, RPS7; small subunit ribosomal protein S7e
RP-S9e, RPS9; small subunit ribosomal protein S9e	2.62358135824133	-2.54350529042825	0.28105843152573	-9.04973843560142	1.43311211348263e-19	1.22638068830463e-18	RP-S9e, RPS9; small subunit ribosomal protein S9e
RP-SAe, RPSA; small subunit ribosomal protein SAe	2.79971188737685	-2.6608592646716	0.283429694445618	-9.38807512697703	6.11067391829664e-21	5.90105928570537e-20	RP-SAe, RPSA; small subunit ribosomal protein SAe
rpoE; DNA-directed RNA polymerase subunit delta	365.579759995148	3.86113019732691	0.225509431525498	17.1218124723548	1.02047964100839e-65	8.38160958754007e-64	rpoE; DNA-directed RNA polymerase subunit delta
secB; preprotein translocase subunit SecB	3797.16168248128	-0.76114298797047	0.101349513516032	-7.5100803305787	5.90910917460264e-14	3.46415546681819e-13	secB; preprotein translocase subunit SecB
ulaD, sgaH, sgbH; 3-dehydro-L-gulonate-6-phosphate decarboxylase	76.5408433069567	-4.73642756652361	0.408845356312483	-11.5848877659834	4.91610082963981e-31	8.22827212389503e-30	ulaD, sgaH, sgbH; 3-dehydro-L-gulonate-6-phosphate decarboxylase
ulaE, sgaU, sgbU; L-ribulose-5-phosphate 3-epimerase	86.4464263433265	-1.52758796749462	0.360282351132674	-4.23997446084192	2.23545218841405e-05	5.87008819548277e-05	ulaE, sgaU, sgbU; L-ribulose-5-phosphate 3-epimerase
rpoS; RNA polymerase nonessential primary-like sigma factor	1510.66583320879	-0.966670445641221	0.148274930860895	-6.51944627475908	7.05674089251582e-11	3.13383805410666e-10	rpoS; RNA polymerase nonessential primary-like sigma factor
rpoH; RNA polymerase sigma-32 factor	5372.28508892277	-0.546392149911792	0.119100117369565	-4.58767096103144	4.48218341073182e-06	1.28729470920333e-05	rpoH; RNA polymerase sigma-32 factor
sigH; RNA polymerase sporulation-specific sigma factor	1672.13489560294	2.97600896377128	0.215163979743895	13.8313530327593	1.64889555938722e-43	5.38391431214673e-42	sigH; RNA polymerase sporulation-specific sigma factor
rpoN; RNA polymerase sigma-54 factor	7986.86484023479	-0.488562536236931	0.085911583276308	-5.68680633746	1.29437097676907e-08	4.75438154537538e-08	rpoN; RNA polymerase sigma-54 factor
sigI; RNA polymerase sigma factor	441.535342234454	1.32678557296503	0.232119504414506	5.7159590113364	1.09087032642668e-08	4.03292987964797e-08	sigI; RNA polymerase sigma factor
sprL; SprT-like protein	319.339008505977	3.87511934526813	0.210942126639938	18.3705332215724	2.26178820415992e-75	5.00546295070614e-73	sprL; SprT-like protein
APOD; apolipoprotein D and lipocalin family protein	3059.43323193389	-1.02274616762077	0.125131089039263	-8.17339779804729	2.99823353892653e-16	2.08074273559474e-15	APOD; apolipoprotein D and lipocalin family protein
damX; DamX protein	214.123602276448	-3.06039947334452	0.344598065241281	-8.88106980868185	6.62203778890944e-19	5.45018337440512e-18	damX; DamX protein
tatB; sec-independent protein translocase protein TatB	5165.26167423922	-0.437991565824971	0.0798761811865669	-5.48338139503631	4.1727206806903e-08	1.47227925877146e-07	tatB; sec-independent protein translocase protein TatB
tauD; taurine dioxygenase	4992.69589865228	-0.593577552950693	0.122038722255003	-4.86384601528682	1.15126491324086e-06	3.53590114255588e-06	tauD; taurine dioxygenase
thiC; phosphomethylpyrimidine synthase	6881.84603577008	-0.301475168041249	0.08010262704089	-3.76361149662863	0.00016747700437283	0.000393828008807064	thiC; phosphomethylpyrimidine synthase
thiF; sulfur carrier protein ThiS adenylyltransferase	142.662204781252	-2.00451782036235	0.350537107276187	-5.71841833219384	1.0752017146717e-08	3.97684868188926e-08	thiF; sulfur carrier protein ThiS adenylyltransferase
thiH; 2-iminoacetate synthase	1384.73515725639	-0.99354657296224	0.17974580256099	-5.52750917577124	3.24809244416571e-08	1.15731451264169e-07	thiH; 2-iminoacetate synthase
thiI; tRNA uracil 4-sulfurtransferase	668.705187354991	1.27212613141485	0.171659780486017	7.41074075600647	1.2559588875432e-13	7.15241204936143e-13	thiI; tRNA uracil 4-sulfurtransferase
ubiA; 4-hydroxybenzoate polyprenyltransferase	7650.4775354242	-0.32798498768666	0.0788202536126455	-4.1611765079888	3.16612250070793e-05	8.13956049149405e-05	ubiA; 4-hydroxybenzoate polyprenyltransferase
ubiC; chorismate--pyruvate lyase	1126.23569685351	-1.40264553193221	0.179437768745113	-7.81689129184744	5.41438233596549e-15	3.43442548333098e-14	ubiC; chorismate--pyruvate lyase
ubiD; 4-hydroxy-3-polyprenylbenzoate decarboxylase	4471.50206389025	-0.589782796695957	0.126327527843624	-4.66867995252807	3.0314118609915e-06	8.91848533844878e-06	ubiD; 4-hydroxy-3-polyprenylbenzoate decarboxylase
ubiF; 2-octaprenyl-3-methyl-6-methoxy-1,4-benzoquinol hydroxylase	401.969994945358	-1.09022730811175	0.227989887753578	-4.7819108068956	1.73636724132481e-06	5.24995742377032e-06	ubiF; 2-octaprenyl-3-methyl-6-methoxy-1,4-benzoquinol hydroxylase
ubiH; 2-octaprenyl-6-methoxyphenol hydroxylase	4268.92929452015	-0.638618863850414	0.107391819601455	-5.94662485672013	2.73727760715953e-09	1.07428032986404e-08	ubiH; 2-octaprenyl-6-methoxyphenol hydroxylase
ubiX, bsdB, PAD1; flavin prenyltransferase	4900.77113091731	-0.438627836197794	0.117058078292412	-3.74709582282821	0.000178893760801118	0.000418328908806136	ubiX, bsdB, PAD1; flavin prenyltransferase
ureE; urease accessory protein	3146.32934547356	-0.580703321440087	0.101676186299472	-5.71130116672269	1.12115635226956e-08	4.1372175352161e-08	ureE; urease accessory protein
ureJ; urease accessory protein	2421.71797337804	-0.526523040354699	0.14433142132579	-3.64801396340588	0.00026427527861465	0.000602944199519736	ureJ; urease accessory protein
virB1; type IV secretion system protein VirB1	441.70912053936	-1.90954569364452	0.256090112655484	-7.4565381452794	8.88253882982186e-14	5.14296416113305e-13	virB1; type IV secretion system protein VirB1
virB11, lvhB11; type IV secretion system protein VirB11	1823.54062290598	-0.500396105875838	0.139041625082467	-3.59889425615565	0.000319573090554641	0.000722075670008174	virB11, lvhB11; type IV secretion system protein VirB11
virB2, lvhB2; type IV secretion system protein VirB2	1300.90783304629	-0.606892235613918	0.151483526226656	-4.00632498286224	6.16707832354686e-05	0.00015311035526238	virB2, lvhB2; type IV secretion system protein VirB2
virB5, lvhB5; type IV secretion system protein VirB5	1614.56979234166	-0.585214876983506	0.13216134138727	-4.42803372635769	9.50960344042897e-06	2.62155746055009e-05	virB5, lvhB5; type IV secretion system protein VirB5
virB6, lvhB6; type IV secretion system protein VirB6	517.066064828652	-0.833167828251054	0.184212221605513	-4.52286944367495	6.10068733103442e-06	1.72722729091511e-05	virB6, lvhB6; type IV secretion system protein VirB6
virB7, lvhB7; type IV secretion system protein VirB7	10.2522953111279	-1.03940922502844	0.219631473644275	-4.73251491592646	2.21755003202516e-06	6.6243798669458e-06	virB7, lvhB7; type IV secretion system protein VirB7
virB8, lvhB8; type IV secretion system protein VirB8	279.562461947004	-1.23387350085224	0.213290897504942	-5.78493276218527	7.25413394907335e-09	2.72869146233557e-08	virB8, lvhB8; type IV secretion system protein VirB8
virB9, lvhB9; type IV secretion system protein VirB9	1874.37246379297	-0.513019820711018	0.141110500240595	-3.63558927107702	0.000277345926548721	0.000631318570518188	virB9, lvhB9; type IV secretion system protein VirB9
azr; azobenzene reductase	100.971550506554	4.10342273949839	0.238764101468057	17.1860958756706	3.37508630551317e-66	2.86056516978972e-64	azr; azobenzene reductase
wcaI; colanic acid biosynthesis glycosyl transferase WcaI	642.190294594404	-1.07899547157407	0.238147707236726	-4.53078253027865	5.8765606968497e-06	1.66673403601999e-05	wcaI; colanic acid biosynthesis glycosyl transferase WcaI
trmL, cspR; tRNA (cytidine/uridine-2-O-)-methyltransferase	5852.69570990231	-0.387442304889612	0.0885432963996283	-4.37573843129743	1.21022071118901e-05	3.29184991670974e-05	trmL, cspR; tRNA (cytidine/uridine-2-O-)-methyltransferase
yscC, sctC, ssaC; type III secretion protein C	759.032332251834	-1.65044076467245	0.258058446253312	-6.39560839272964	1.59909356102623e-10	6.90888199603905e-10	yscC, sctC, ssaC; type III secretion protein C
yscD, sctD, ssaD; type III secretion protein D	578.961321254004	-1.61778913921391	0.269161922466117	-6.01046806469279	1.84988448386722e-09	7.36533217539738e-09	yscD, sctD, ssaD; type III secretion protein D
yscF, sctF, ssaG, prgI; type III secretion protein F	13.8843282013419	-1.53146282266766	0.322957235186057	-4.74199880298512	2.11619874789995e-06	6.33349189501085e-06	yscF, sctF, ssaG, prgI; type III secretion protein F
yscJ, sctJ, hrcJ, ssaJ; type III secretion protein J	833.171643004567	-1.40534525164288	0.255644823963331	-5.49725681848524	3.85744721782375e-08	1.36648652665193e-07	yscJ, sctJ, hrcJ, ssaJ; type III secretion protein J
yscL, sctL; type III secretion protein L	621.418850744743	-1.09048372873454	0.256199106335673	-4.25639161795432	2.07752676336612e-05	5.48613050173612e-05	yscL, sctL; type III secretion protein L
yscN, sctN, hrcN, ssaN; ATP synthase in type III secretion protein N	885.678936481447	-1.2714693552366	0.252130950276322	-5.04289280567554	4.58546156903151e-07	1.4680427496979e-06	yscN, sctN, hrcN, ssaN; ATP synthase in type III secretion protein N
yscQ, sctQ, hrcQ, ssaQ, spaO; type III secretion protein Q	634.714275317145	-1.38091455455911	0.276782678307741	-4.98916537336104	6.06407185924036e-07	1.91868389605115e-06	yscQ, sctQ, hrcQ, ssaQ, spaO; type III secretion protein Q
yscR, sctR, hrcR, ssaR; type III secretion protein R	843.856792112566	-1.39616038270314	0.25535957855514	-5.46742906846421	4.5660983374021e-08	1.60751681193471e-07	yscR, sctR, hrcR, ssaR; type III secretion protein R
yscS, sctS, hrcS, ssaS; type III secretion protein S	823.988962087014	-1.48272356706653	0.257105865072013	-5.766976831319	8.07061421971425e-09	3.02439245006884e-08	yscS, sctS, hrcS, ssaS; type III secretion protein S
yscT, sctT, hrcT, ssaT; type III secretion protein T	833.226498472113	-1.44317933030002	0.255982071107308	-5.63781410181277	1.72222278292578e-08	6.25670265005458e-08	yscT, sctT, hrcT, ssaT; type III secretion protein T
yscU, sctU, hrcU, ssaU; type III secretion protein U	831.895843596494	-1.44253013535744	0.255265067636796	-5.65110670532461	1.59418086341604e-08	5.80211920458457e-08	yscU, sctU, hrcU, ssaU; type III secretion protein U
yscV, sctV, hrcV, ssaV, invA; type III secretion protein V	844.638962225924	-1.39479812962463	0.25574717715827	-5.4538163240858	4.9300125698073e-08	1.72875924928058e-07	yscV, sctV, hrcV, ssaV, invA; type III secretion protein V
EIF3H; translation initiation factor 3 subunit H	2.62358135824133	-2.54350529042825	0.28105843152573	-9.04973843560142	1.43311211348263e-19	1.22638068830463e-18	EIF3H; translation initiation factor 3 subunit H
lpxH; UDP-2,3-diacylglucosamine hydrolase	2793.02037169491	-1.0123728568384	0.103107183274005	-9.81864526497673	9.35928171155942e-23	9.94205298613252e-22	lpxH; UDP-2,3-diacylglucosamine hydrolase
kdsC; 3-deoxy-D-manno-octulosonate 8-phosphate phosphatase (KDO 8-P phosphatase)	3730.22072557522	-0.533312905019641	0.0899609784977776	-5.92826927769373	3.06144175727487e-09	1.19619943502741e-08	kdsC; 3-deoxy-D-manno-octulosonate 8-phosphate phosphatase (KDO 8-P phosphatase)
gmhB; D-glycero-D-manno-heptose 1,7-bisphosphate phosphatase	4980.47372390076	-0.571975916433307	0.108089732192771	-5.2916766914847	1.21200015270384e-07	4.10893839003893e-07	gmhB; D-glycero-D-manno-heptose 1,7-bisphosphate phosphatase
gmhD, rfaD; ADP-L-glycero-D-manno-heptose 6-epimerase	2594.78211698482	-0.692933209703913	0.145994504425004	-4.74629652967429	2.07174926080249e-06	6.20745632223145e-06	gmhD, rfaD; ADP-L-glycero-D-manno-heptose 6-epimerase
waaO, rfaI; UDP-glucose:(glucosyl)LPS alpha-1,3-glucosyltransferase	66.3461853796464	-3.52249349391296	0.39133835546159	-9.00114554260371	2.23374597203915e-19	1.88519641517329e-18	waaO, rfaI; UDP-glucose:(glucosyl)LPS alpha-1,3-glucosyltransferase
waaI, rfaI; UDP-D-galactose:(glucosyl)LPS alpha-1,3-D-galactosyltransferase	7.33742864436304	1.49368283045543	0.303104123511421	4.92795285379597	8.30956609096228e-07	2.59311841154314e-06	waaI, rfaI; UDP-D-galactose:(glucosyl)LPS alpha-1,3-D-galactosyltransferase
TC.CIC; chloride channel protein, CIC family	4211.31764924744	-0.596675965381645	0.125995630946642	-4.73568774487372	2.18313497800412e-06	6.52646768096014e-06	TC.CIC; chloride channel protein, CIC family
TC.GBP; general bacterial porin, GBP family	288.6933016626	-2.0318208180776	0.362146913146354	-5.61048774494588	2.01757160509258e-08	7.31633726798933e-08	TC.GBP; general bacterial porin, GBP family
TC.OOP; OmpA-OmpF porin, OOP family	5231.02765993758	-1.27801867233363	0.119463267816492	-10.6980053006486	1.03992700760244e-26	1.31509499516963e-25	TC.OOP; OmpA-OmpF porin, OOP family
citA, tcuC; MFS transporter, MHS family, citrate/tricarballylate:H+ symporter	1220.03667100788	-1.5130476089245	0.184182082325092	-8.21495549308585	2.12242962820074e-16	1.48850324365099e-15	citA, tcuC; MFS transporter, MHS family, citrate/tricarballylate:H+ symporter
nupG; MFS transporter, NHS family, nucleoside permease	81.9881640929682	-4.26900374740222	0.387781166654852	-11.0087959769379	3.46604658377598e-28	4.64100724923415e-27	nupG; MFS transporter, NHS family, nucleoside permease
nanT; MFS transporter, SHS family, sialic acid transporter	74.6498832440151	-1.46535758785705	0.338447399110127	-4.32964647301142	1.493489067151e-05	4.00762121858943e-05	nanT; MFS transporter, SHS family, sialic acid transporter
MFS.SET; MFS transporter, SET family, sugar efflux transporter	496.211310739428	-2.18391999567361	0.249057483801001	-8.76873869575659	1.8067880506353e-18	1.44961534737276e-17	MFS.SET; MFS transporter, SET family, sugar efflux transporter
TC.AAT; amino acid transporter, AAT family	932.082469703476	1.12274137547248	0.175257078146302	6.4062541002494	1.49138331962014e-10	6.45752766707264e-10	TC.AAT; amino acid transporter, AAT family
emrE, qac, mmr, smr; small multidrug resistance pump	2978.69475358834	-0.43586009685506	0.107673843666643	-4.0479663585195	5.16645698760526e-05	0.000129396928073723	emrE, qac, mmr, smr; small multidrug resistance pump
tehA; tellurite resistance protein	449.604970031205	-0.815511095223256	0.202618644035508	-4.02485713545858	5.70099148647498e-05	0.000142203503984803	tehA; tellurite resistance protein
TC.POT; proton-dependent oligopeptide transporter, POT family	5067.78184040621	-0.558213862886162	0.121775896361405	-4.5839437816947	4.56286963945806e-06	1.30811019854488e-05	TC.POT; proton-dependent oligopeptide transporter, POT family
TC.PIT; inorganic phosphate transporter, PiT family	8390.65227539678	-0.307406111596517	0.0850318938051053	-3.61518599481152	0.000300132062811435	0.00068046446910037	TC.PIT; inorganic phosphate transporter, PiT family
TC.NSS; neurotransmitter:Na+ symporter, NSS family	858.651308503113	1.53487424860369	0.172189768098159	8.91385281225718	4.92892444593653e-19	4.0777508889695e-18	TC.NSS; neurotransmitter:Na+ symporter, NSS family
TC.DAACS; dicarboxylate/amino acid:cation (Na+ or H+) symporter, DAACS family	538.202411038097	-0.758043147026349	0.207530690738612	-3.65267972813291	0.00025951783338318	0.000592939081893833	TC.DAACS; dicarboxylate/amino acid:cation (Na+ or H+) symporter, DAACS family
TC.AGCS; alanine or glycine:cation symporter, AGCS family	1814.46014216067	0.662956044447865	0.130120958397863	5.09492131483372	3.48886129276862e-07	1.12761695413743e-06	TC.AGCS; alanine or glycine:cation symporter, AGCS family
TC.LIVCS; branched-chain amino acid:cation transporter, LIVCS family	1191.91366872091	1.75715839688617	0.200193496886246	8.77730008325209	1.67445789525285e-18	1.34615600923102e-17	TC.LIVCS; branched-chain amino acid:cation transporter, LIVCS family
nhaB; Na+:H+ antiporter, NhaB family	115.631098600289	-3.5895948789436	0.390777206175516	-9.18578366961184	4.08541573532561e-20	3.7584881250969e-19	nhaB; Na+:H+ antiporter, NhaB family
nhaC; Na+:H+ antiporter, NhaC family	195.387146454466	2.76740903772918	0.242204345111285	11.4259264690633	3.10328181431788e-30	4.62127966629356e-29	nhaC; Na+:H+ antiporter, NhaC family
TC.DASS; divalent anion:Na+ symporter, DASS family	883.519575759102	-1.40080351483545	0.243292852409993	-5.75768462147355	8.5275482567967e-09	3.1881265585124e-08	TC.DASS; divalent anion:Na+ symporter, DASS family
TC.SULP; sulfate permease, SulP family	8112.77553267746	-0.357057203517963	0.0927687627323477	-3.84889474647979	0.000118651972385732	0.000285158450677867	TC.SULP; sulfate permease, SulP family
TC.MATE, SLC47A, norM, mdtK, dinF; multidrug resistance protein, MATE family	7248.95288525623	-0.600486480041309	0.0958931316440871	-6.26203847706267	3.79977146280288e-10	1.59414319347817e-09	TC.MATE, SLC47A, norM, mdtK, dinF; multidrug resistance protein, MATE family
TC.PST; polysaccharide transporter, PST family	2090.44479698202	-0.951707997970797	0.161919373477716	-5.87766601074317	4.16091355100168e-09	1.60844241925426e-08	TC.PST; polysaccharide transporter, PST family
yahN; amino acid exporter	48.438024365841	-2.3759406617432	0.342364076391986	-6.93980713976222	3.92635591443552e-12	1.94414403793087e-11	yahN; amino acid exporter
iolJ; 6-phospho-5-dehydro-2-deoxy-D-gluconate aldolase	9.33699707409427	2.75315164052219	0.235454976468631	11.6929006208072	1.38571649693903e-31	2.8453616832766e-30	iolJ; 6-phospho-5-dehydro-2-deoxy-D-gluconate aldolase
dapdh; diaminopimelate dehydrogenase	536.198638145786	3.91677506362651	0.274058956599759	14.2917243509273	2.46431149520544e-46	8.57343654248984e-45	dapdh; diaminopimelate dehydrogenase
pabBC; para-aminobenzoate synthetase / 4-amino-4-deoxychorismate lyase	2080.70309980923	-1.1664472270253	0.156947910866554	-7.43206596752397	1.06914452880499e-13	6.13679716209606e-13	pabBC; para-aminobenzoate synthetase / 4-amino-4-deoxychorismate lyase
dnaB; replication initiation and membrane attachment protein	341.09567750594	3.88418382624792	0.224492362199477	17.3020756171497	4.53742687131031e-67	4.20345114927084e-65	dnaB; replication initiation and membrane attachment protein
dltA; D-alanine--poly(phosphoribitol) ligase subunit 1	628.352547642903	-1.84524733124972	0.263337535928465	-7.00715651775133	2.43210146802848e-12	1.22481367862092e-11	dltA; D-alanine--poly(phosphoribitol) ligase subunit 1
catA; catechol 1,2-dioxygenase	1555.32930258768	-1.08391725444787	0.163329321741907	-6.63639108329044	3.21456264306616e-11	1.47440532972413e-10	catA; catechol 1,2-dioxygenase
atzB; hydroxydechloroatrazine ethylaminohydrolase	15.1956729959411	-1.27247727998391	0.2724277443603	-4.67087991706525	2.99912235381341e-06	8.83654134350275e-06	atzB; hydroxydechloroatrazine ethylaminohydrolase
PRDX2_4, ahpC; peroxiredoxin (alkyl hydroperoxide reductase subunit C)	6772.09444477474	-0.445948368734113	0.0906764359358201	-4.91801827157996	8.74247539536094e-07	2.71863003414679e-06	PRDX2_4, ahpC; peroxiredoxin (alkyl hydroperoxide reductase subunit C)
ahpF; alkyl hydroperoxide reductase subunit F	2268.0888130854	-0.892014877609841	0.141537153684886	-6.30233726188812	2.93190317849843e-10	1.24247194803707e-09	ahpF; alkyl hydroperoxide reductase subunit F
argR, ahrC; transcriptional regulator of arginine metabolism	1906.44734577474	0.71106678288082	0.130488376199051	5.44927298195615	5.05761347097437e-08	1.77116512190122e-07	argR, ahrC; transcriptional regulator of arginine metabolism
cheX; chemotaxis protein CheX	1067.58109294787	0.700788332020738	0.152838526905597	4.58515497505149	4.53649824059673e-06	1.30148654961592e-05	cheX; chemotaxis protein CheX
cheD; chemotaxis protein CheD	3100.5005263157	-0.458640754535803	0.112415958046578	-4.07985451981622	4.50638945348966e-05	0.000113831340443729	cheD; chemotaxis protein CheD
cheB; two-component system, chemotaxis family, protein-glutamate methylesterase/glutaminase	10911.2758538365	-0.378394157994866	0.0970685733540826	-3.89821488994771	9.69044060061312e-05	0.000236024886166569	cheB; two-component system, chemotaxis family, protein-glutamate methylesterase/glutaminase
cheY; two-component system, chemotaxis family, chemotaxis protein CheY	13074.9476011629	-0.356811965959463	0.0960351738807822	-3.71542999862122	0.000202858421662347	0.000471599954882963	cheY; two-component system, chemotaxis family, chemotaxis protein CheY
cheZ; chemotaxis protein CheZ	3258.04022984098	-0.890378687052402	0.140868895560765	-6.32061949167714	2.60516791989286e-10	1.10872718043731e-09	cheZ; chemotaxis protein CheZ
cheV; two-component system, chemotaxis family, chemotaxis protein CheV	1524.98434220694	-1.07981062127094	0.183229949878351	-5.89319934862094	3.7878897331522e-09	1.46923648997194e-08	cheV; two-component system, chemotaxis family, chemotaxis protein CheV
tatE; sec-independent protein translocase protein TatE	122.175358554864	-4.63856749671083	0.39963930214297	-11.6068851883126	3.8021485223087e-31	6.6721844222981e-30	tatE; sec-independent protein translocase protein TatE
phnW; 2-aminoethylphosphonate-pyruvate transaminase	671.904916499937	-1.13609066268073	0.235932785637731	-4.8153149195007	1.46967926545517e-06	4.47760409479209e-06	phnW; 2-aminoethylphosphonate-pyruvate transaminase
fruR1, fruR; LacI family transcriptional regulator, fructose operon transcriptional repressor	1259.36993437939	-1.78625353844102	0.199406888922642	-8.95783264104772	3.31122569498578e-19	2.76973202729791e-18	fruR1, fruR; LacI family transcriptional regulator, fructose operon transcriptional repressor
fruR2, fruR; DeoR family transcriptional regulator, fructose operon transcriptional repressor	1323.95396914331	1.17164080157877	0.159329568774123	7.35356789448022	1.92984909992023e-13	1.08047138292793e-12	fruR2, fruR; DeoR family transcriptional regulator, fructose operon transcriptional repressor
trmB, METTL1; tRNA (guanine-N7-)-methyltransferase	7108.45824478821	-0.305723619530094	0.0839494232888139	-3.6417596161239	0.000270780862591395	0.000617079843325412	trmB, METTL1; tRNA (guanine-N7-)-methyltransferase
nepI; MFS transporter, DHA1 family, purine ribonucleoside efflux pump	556.536005744425	-1.97151689384316	0.234286153679867	-8.41499535024627	3.92910496962365e-17	2.88774716725015e-16	nepI; MFS transporter, DHA1 family, purine ribonucleoside efflux pump
emrB; MFS transporter, DHA2 family, multidrug resistance protein	9713.9171962029	-0.743750477431979	0.122810760708863	-6.05606929831765	1.39487930072519e-09	5.60696437380303e-09	emrB; MFS transporter, DHA2 family, multidrug resistance protein
TC.BCT; betaine/carnitine transporter, BCCT family	179.046333106906	-1.83089383698606	0.281363140049912	-6.50722705419504	7.65506660531139e-11	3.38633623789649e-10	TC.BCT; betaine/carnitine transporter, BCCT family
TC.NCS1; nucleobase:cation symporter-1, NCS1 family	3367.71609157797	-1.13072189469914	0.151020027337733	-7.4872314264018	7.03416081000042e-14	4.10858938220479e-13	TC.NCS1; nucleobase:cation symporter-1, NCS1 family
TC.NCS2; nucleobase:cation symporter-2, NCS2 family	1912.13752103456	-1.01203559537746	0.175950126792449	-5.75183214599926	8.82814300974172e-09	3.29586763629861e-08	TC.NCS2; nucleobase:cation symporter-2, NCS2 family
NAMPT; nicotinamide phosphoribosyltransferase	243.801543397716	-1.28532753531827	0.219744529354577	-5.84919014408902	4.93972151812237e-09	1.9011961997527e-08	NAMPT; nicotinamide phosphoribosyltransferase
catC; muconolactone D-isomerase	1303.30571908943	-1.49612108159251	0.164882592654309	-9.07385708526104	1.1487675571028e-19	1.02145436690156e-18	catC; muconolactone D-isomerase
aaeB; p-hydroxybenzoic acid efflux pump subunit AaeB	122.146440007491	-4.63832396929407	0.399921774326383	-11.5980780919137	4.21436392183702e-31	7.12862789071667e-30	aaeB; p-hydroxybenzoic acid efflux pump subunit AaeB
rnhC; ribonuclease HIII	808.025386984986	-0.929724941897228	0.21303196250012	-4.36425093674243	1.27559086944958e-05	3.45785384719455e-05	rnhC; ribonuclease HIII
epd; D-erythrose 4-phosphate dehydrogenase	246.692965993909	-1.66695524187399	0.289940344809452	-5.74930419900518	8.96114623507994e-09	3.33770229335586e-08	epd; D-erythrose 4-phosphate dehydrogenase
pdxB; erythronate-4-phosphate dehydrogenase	295.461890241845	-2.18492866835075	0.252266007166346	-8.66120922471332	4.66785889425368e-18	3.63172185649601e-17	pdxB; erythronate-4-phosphate dehydrogenase
pdxJ; pyridoxine 5-phosphate synthase	6216.61855412153	-0.567196471159827	0.0855700866489552	-6.62844334243469	3.39245283989983e-11	1.55064095097429e-10	pdxJ; pyridoxine 5-phosphate synthase
ulaG; L-ascorbate 6-phosphate lactonase	77.2411681964529	-4.51289871139263	0.394715001855938	-11.4333093248879	2.85034651223772e-30	4.25256753988725e-29	ulaG; L-ascorbate 6-phosphate lactonase
ulaR; DeoR family transcriptional regulator, ulaG and ulaABCDEF operon transcriptional repressor	517.443621888266	-1.39111166861502	0.197537794132983	-7.04225576032562	1.8915221046617e-12	9.62923744909887e-12	ulaR; DeoR family transcriptional regulator, ulaG and ulaABCDEF operon transcriptional repressor
glcT; transcriptional antiterminator	131.756245966796	3.89258786287595	0.234946431139482	16.5679803859843	1.18747585971071e-61	6.70965969809592e-60	glcT; transcriptional antiterminator
glvR; RpiR family transcriptional regulator, glv operon transcriptional regulator	20.6899631713316	2.27456397226526	0.310881694461771	7.31649374275065	2.54533886090846e-13	1.41020269157564e-12	glvR; RpiR family transcriptional regulator, glv operon transcriptional regulator
yidP; GntR family transcriptional regulator, glv operon transcriptional regulator	75.3620914348865	-4.6635592376711	0.398730020691546	-11.6960323919999	1.33553093892454e-31	2.7565220182414e-30	yidP; GntR family transcriptional regulator, glv operon transcriptional regulator
mtlR; mannitol operon transcriptional antiterminator	294.965408007032	4.66800482295776	0.243287356624058	19.1872067983008	4.7341021037655e-82	1.57152464419582e-79	mtlR; mannitol operon transcriptional antiterminator
treR; LacI family transcriptional regulator, trehalose operon repressor	85.2453563432518	-4.65967072415777	0.406817391009874	-11.4539614754195	2.24639513472469e-30	3.39602088014262e-29	treR; LacI family transcriptional regulator, trehalose operon repressor
treR2, treR; GntR family transcriptional regulator, trehalose operon transcriptional repressor	214.865047818146	3.17414292016861	0.230116369453556	13.7936424414572	2.78343407835442e-43	9.01447939115839e-42	treR2, treR; GntR family transcriptional regulator, trehalose operon transcriptional repressor
ascG; LacI family transcriptional regulator, asc operon repressor	96.9474795827276	-4.45268645949538	0.394310863672554	-11.2923250909795	1.43197707449858e-29	2.03361164929237e-28	ascG; LacI family transcriptional regulator, asc operon repressor
yydK; GntR family transcriptional regulator, transcriptional regulator of bglA	32.8433339171752	2.57315414173896	0.346092249734007	7.4348794106675	1.04663398772223e-13	6.02060142973501e-13	yydK; GntR family transcriptional regulator, transcriptional regulator of bglA
chbR, celD; AraC family transcriptional regulator, dual regulator of chb operon	113.674061640957	-2.8919742966871	0.342800975420072	-8.43630708209988	3.2752157730592e-17	2.42957579738944e-16	chbR, celD; AraC family transcriptional regulator, dual regulator of chb operon
licR; lichenan operon transcriptional antiterminator	85.8489924037761	2.85569911164986	0.259673016686827	10.9972886212275	3.93794803062539e-28	5.26403220805243e-27	licR; lichenan operon transcriptional antiterminator
ydhQ; GntR family transcriptional regulator	50.6726892366674	1.86629920507463	0.313632228235981	5.95059766520678	2.67165092178463e-09	1.05059441726842e-08	ydhQ; GntR family transcriptional regulator
gidA, mnmG, MTO1; tRNA uridine 5-carboxymethylaminomethyl modification enzyme	7024.82527404414	-0.31939657165203	0.0818205416024201	-3.90362328819616	9.47632425320137e-05	0.000230950979887597	gidA, mnmG, MTO1; tRNA uridine 5-carboxymethylaminomethyl modification enzyme
trkA, ktrA; trk system potassium uptake protein	6298.25235438408	0.52406710163374	0.105247101449798	4.97939700395186	6.37826854064441e-07	2.0101133490235e-06	trkA, ktrA; trk system potassium uptake protein
rsmB, sun; 16S rRNA (cytosine967-C5)-methyltransferase	10715.7061420427	-0.364254767963045	0.0861719176596226	-4.22707046397463	2.36753543732142e-05	6.18634136737938e-05	rsmB, sun; 16S rRNA (cytosine967-C5)-methyltransferase
umuC; DNA polymerase V	1704.45040836898	0.675844029477493	0.127736957614912	5.29090438739707	1.21712986857678e-07	4.12282043492822e-07	umuC; DNA polymerase V
umuD; DNA polymerase V	1000.95871779173	-1.24719642685438	0.169812666351968	-7.34454298167217	2.06463339306829e-13	1.15188615144083e-12	umuD; DNA polymerase V
flhE; flagellar protein FlhE	197.806312481412	-3.77847731527721	0.37743612798296	-10.0109052502992	1.36497762104681e-23	1.48969543929863e-22	flhE; flagellar protein FlhE
bioY; biotin transport system substrate-specific component	3163.28629071032	0.542364999217335	0.14210662671185	3.81660596530161	0.000135299982751942	0.000322060042600753	bioY; biotin transport system substrate-specific component
zipA; cell division protein ZipA	593.367164160444	-0.918683961388805	0.193367558957317	-4.75097253304826	2.02440632361447e-06	6.07474394735838e-06	zipA; cell division protein ZipA
torC; trimethylamine-N-oxide reductase (cytochrome c), cytochrome c-type subunit TorC	100.189328913557	-2.68518114719633	0.361236528141293	-7.43330460242399	1.05917610041854e-13	6.08835208660499e-13	torC; trimethylamine-N-oxide reductase (cytochrome c), cytochrome c-type subunit TorC
rhaM; L-rhamnose mutarotase	3254.34670217582	-0.562039990963119	0.127708614756991	-4.40095597335067	1.07774993024921e-05	2.95269384260505e-05	rhaM; L-rhamnose mutarotase
gudP; MFS transporter, ACS family, glucarate transporter	1347.42259074856	-0.670042142349569	0.15677818653582	-4.27382250780457	1.9215001613504e-05	5.09267857135019e-05	gudP; MFS transporter, ACS family, glucarate transporter
emrA; membrane fusion protein, multidrug efflux system	9099.36366223085	-0.761820290644207	0.111355820611595	-6.84131540192596	7.84692745207964e-12	3.80270504931378e-11	emrA; membrane fusion protein, multidrug efflux system
sbcC, rad50; DNA repair protein SbcC/Rad50	2793.73155695891	0.41734215767462	0.100795354529247	4.1404900019824	3.46564715013703e-05	8.88664655459984e-05	sbcC, rad50; DNA repair protein SbcC/Rad50
sbcD, mre11; DNA repair protein SbcD/Mre11	2303.00501556009	0.405233464181388	0.112229696538314	3.61075077881053	0.000305311932203194	0.000691617902719035	sbcD, mre11; DNA repair protein SbcD/Mre11
kup; KUP system potassium uptake protein	5440.401489514	-0.708035336205525	0.0872653414258197	-8.1135915431832	4.91451402734888e-16	3.36373997043716e-15	kup; KUP system potassium uptake protein
rdgC; recombination associated protein RdgC	1616.60950044069	-1.28374692479125	0.145271219572128	-8.8368978285741	9.8413065582945e-19	8.04986543633802e-18	rdgC; recombination associated protein RdgC
fis; Fis family transcriptional regulator, factor for inversion stimulation protein	2021.6301392651	-1.25448060094362	0.133691350582223	-9.38340884044019	6.38735400108327e-21	6.14589967712927e-20	fis; Fis family transcriptional regulator, factor for inversion stimulation protein
cvpA; membrane protein required for colicin V production	4481.58536604184	-0.723886026911179	0.0903869080563106	-8.00874863935164	1.15881481706628e-15	7.75821651056056e-15	cvpA; membrane protein required for colicin V production
exbD; biopolymer transport protein ExbD	17343.7913506374	-0.723807929373391	0.101852679819554	-7.10642008296407	1.19091564638032e-12	6.19322777722715e-12	exbD; biopolymer transport protein ExbD
tolR; biopolymer transport protein TolR	6972.41587457649	-0.561386272708658	0.080508387043937	-6.97301602132813	3.10217281080919e-12	1.5534261963367e-11	tolR; biopolymer transport protein TolR
exbB; biopolymer transport protein ExbB	14387.7211799562	-0.795974882682814	0.104965466151187	-7.58320723823901	3.37115718122261e-14	2.01788198818937e-13	exbB; biopolymer transport protein ExbB
tolQ; biopolymer transport protein TolQ	5468.93083092068	-0.608128137581986	0.0896402614543607	-6.78409598226804	1.1681565036048e-11	5.56288276402834e-11	tolQ; biopolymer transport protein TolQ
csrA; carbon storage regulator	4018.05656171117	0.621945832676599	0.129990330757439	4.78455458227232	1.71366925903775e-06	5.18526509181683e-06	csrA; carbon storage regulator
gcvA; LysR family transcriptional regulator, glycine cleavage system transcriptional activator	10108.4540836337	-0.959052392735641	0.12117636611274	-7.91451686084856	2.48215083437373e-15	1.61827297033187e-14	gcvA; LysR family transcriptional regulator, glycine cleavage system transcriptional activator
mutH; DNA mismatch repair protein MutH	137.536467494708	-2.84330614710006	0.325136334670512	-8.74496586172513	2.23083084419175e-18	1.77375542272212e-17	mutH; DNA mismatch repair protein MutH
metR; LysR family transcriptional regulator, regulator for metE and metH	1687.33312087225	-1.34411691591038	0.150186677758662	-8.9496414460294	3.56638881081799e-19	2.97834587586865e-18	metR; LysR family transcriptional regulator, regulator for metE and metH
acrR, smeT; TetR/AcrR family transcriptional regulator, acrAB operon repressor	1508.40297310506	-1.8840757204257	0.185020370882496	-10.1830717960362	2.35991838122638e-24	2.63695227815295e-23	acrR, smeT; TetR/AcrR family transcriptional regulator, acrAB operon repressor
hrpA; ATP-dependent helicase HrpA	3645.7808103174	-0.795885113535768	0.110820612153372	-7.18174262053606	6.88284058711388e-13	3.66793250552082e-12	hrpA; ATP-dependent helicase HrpA
hepA; ATP-dependent helicase HepA	468.958797003917	-1.18711148209395	0.187333615765301	-6.3368844787644	2.34457644935776e-10	1.0026430795509e-09	hepA; ATP-dependent helicase HepA
recB; exodeoxyribonuclease V beta subunit	1871.51542430787	-0.601195624722596	0.128292491823704	-4.68613257234681	2.78415956453665e-06	8.23363001138214e-06	recB; exodeoxyribonuclease V beta subunit
recC; exodeoxyribonuclease V gamma subunit	1852.2505538802	-0.609239710527931	0.126656088639137	-4.81018889082979	1.50787730679538e-06	4.58871600582079e-06	recC; exodeoxyribonuclease V gamma subunit
acrA, mexA, adeI, smeD, mtrC, cmeA; membrane fusion protein, multidrug efflux system	11223.2911109456	-0.721193373158568	0.096669786347969	-7.46038033602958	8.62730779836969e-14	4.99881899851719e-13	acrA, mexA, adeI, smeD, mtrC, cmeA; membrane fusion protein, multidrug efflux system
ftsL; cell division protein FtsL	2008.08666487257	-1.2657639965082	0.134991360643925	-9.37662966333812	6.8115252660248e-21	6.5303756671985e-20	ftsL; cell division protein FtsL
ftsI; cell division protein FtsI (penicillin-binding protein 3)	8343.17810334758	-0.43545484441752	0.0782580384535127	-5.56434652621904	2.63136594529062e-08	9.44754055255988e-08	ftsI; cell division protein FtsI (penicillin-binding protein 3)
ftsA; cell division protein FtsA	6839.33232164802	-0.319277385832556	0.0818128021515892	-3.90253575767975	9.51901701859886e-05	0.000231920515557116	ftsA; cell division protein FtsA
ftsN; cell division protein FtsN	129.999501636922	-3.63427148914324	0.375922004358674	-9.66762106768221	4.13886907800818e-22	4.24380565566167e-21	ftsN; cell division protein FtsN
pmbA; PmbA protein	3882.92274298109	-0.570870455085867	0.113027094234392	-5.05073990402703	4.401019901567e-07	1.41325778136978e-06	pmbA; PmbA protein
bfr; bacterioferritin	8082.37006770148	-0.365030456764828	0.0837961532829506	-4.35617200150282	1.32356784182136e-05	3.58181555563545e-05	bfr; bacterioferritin
rseA; sigma-E factor negative regulatory protein RseA	1543.92186597027	-1.43186224161387	0.165105587752801	-8.67240328508858	4.23094102779154e-18	3.3014600556724e-17	rseA; sigma-E factor negative regulatory protein RseA
rseB; sigma-E factor negative regulatory protein RseB	1224.96690964484	-1.12465921155119	0.156297711519659	-7.19562174401851	6.21767792769143e-13	3.33352894010213e-12	rseB; sigma-E factor negative regulatory protein RseB
sspA, mglA; stringent starvation protein A	2099.39074045871	-1.23839843374376	0.128014518624787	-9.67389048560597	3.89291198878925e-22	4.00191352447535e-21	sspA, mglA; stringent starvation protein A
sspB; stringent starvation protein B	2018.76647288075	-1.24971358072938	0.134245588141176	-9.30915941472244	1.28848005136382e-20	1.2162702096227e-19	sspB; stringent starvation protein B
fadR; GntR family transcriptional regulator, negative regulator for fad regulon and positive regulator of fabA	166.078773692539	-2.01637648296775	0.342454227100983	-5.88801750247681	3.90855734629511e-09	1.51456597168936e-08	fadR; GntR family transcriptional regulator, negative regulator for fad regulon and positive regulator of fabA
wcaJ; putative colanic acid biosysnthesis UDP-glucose lipid carrier transferase	2696.34164125675	-0.911624738769211	0.145883621844407	-6.24898619353931	4.13125430354852e-10	1.72956926097589e-09	wcaJ; putative colanic acid biosysnthesis UDP-glucose lipid carrier transferase
proQ; ProP effector	568.49697850432	-1.69665972108613	0.232460039093765	-7.29871563172956	2.90527610041715e-13	1.59850377707344e-12	proQ; ProP effector
minE; cell division topological specificity factor	3077.53000900433	-0.709516027410402	0.108873044101291	-6.51691181473993	7.17695896309743e-11	3.18537955777666e-10	minE; cell division topological specificity factor
dsbB; disulfide bond formation protein DsbB	2501.60040197298	-0.659836552728516	0.120096465691462	-5.49422124064577	3.92438266376414e-08	1.38896298010701e-07	dsbB; disulfide bond formation protein DsbB
rnfB; electron transport complex protein RnfB	2105.43273222337	-1.16692251484989	0.132533004443662	-8.80476919502669	1.3112212551366e-18	1.06596936119116e-17	rnfB; electron transport complex protein RnfB
hyaC; Ni/Fe-hydrogenase 1 B-type cytochrome subunit	218.601059012553	-1.17741232822578	0.253944224969278	-4.63649972102426	3.54358673251723e-06	1.03375157444031e-05	hyaC; Ni/Fe-hydrogenase 1 B-type cytochrome subunit
yhcO; ribonuclease inhibitor	359.222659392928	-1.21217560467819	0.304362120134481	-3.98267565011901	6.81437266367578e-05	0.000168602816805916	yhcO; ribonuclease inhibitor
radC; DNA repair protein RadC	7537.83479431969	-0.384455322492915	0.0887507339771077	-4.3318551325117	1.47858219635416e-05	3.97163329681509e-05	radC; DNA repair protein RadC
mukB; chromosome partition protein MukB	127.93386573115	-4.63748138400892	0.39588455101685	-11.7142267160901	1.07770040231126e-31	2.33316280032984e-30	mukB; chromosome partition protein MukB
mukF; chromosome partition protein MukF	127.93386573115	-4.63748138400892	0.39588455101685	-11.7142267160901	1.07770040231126e-31	2.33316280032984e-30	mukF; chromosome partition protein MukF
lolA; outer membrane lipoprotein carrier protein	2557.24458123146	-0.883447988275683	0.113196163294416	-7.8045753722049	5.97022172086293e-15	3.78399017105131e-14	lolA; outer membrane lipoprotein carrier protein
moaD, cysO; sulfur-carrier protein	5280.99804168988	-0.342452282310106	0.0844364812828041	-4.05573843328604	4.99761620631535e-05	0.000125483795511234	moaD, cysO; sulfur-carrier protein
pal; peptidoglycan-associated lipoprotein	4935.99029535064	-0.537689576020951	0.0967288440911209	-5.55873050146692	2.71743909202842e-08	9.73901810444915e-08	pal; peptidoglycan-associated lipoprotein
tolB; TolB protein	5370.67375778691	-0.604492307218621	0.0894178225985007	-6.76031119582145	1.37695660139486e-11	6.48741173466165e-11	tolB; TolB protein
rlpA; rare lipoprotein A	6676.83479258019	-0.485288239243959	0.0869623645566742	-5.58043978815333	2.39911194870061e-08	8.64092445537875e-08	rlpA; rare lipoprotein A
lptE, rlpB; LPS-assembly lipoprotein	3604.61958498775	-0.757378752478538	0.102125114617944	-7.41618509131607	1.2054201100837e-13	6.89417230225188e-13	lptE, rlpB; LPS-assembly lipoprotein
seqA; negative modulator of initiation of replication	129.534227815951	-4.53218550002706	0.389433939454811	-11.6378801148454	2.64508361578422e-31	4.85153388933242e-30	seqA; negative modulator of initiation of replication
tolA; colicin import membrane protein	2819.17179400099	-0.91535204849289	0.0997939183878193	-9.17242316245813	4.62503456473686e-20	4.24023594675012e-19	tolA; colicin import membrane protein
nrdI; protein involved in ribonucleotide reduction	584.191622662318	1.12852018882621	0.202708886317968	5.56719643289847	2.58870517776461e-08	9.31115763036145e-08	nrdI; protein involved in ribonucleotide reduction
cpdA; 3,5-cyclic-AMP phosphodiesterase	408.242702040714	-0.694495176294151	0.188627084883462	-3.6818422800905	0.0002315546495575	0.000532716111182385	cpdA; 3,5-cyclic-AMP phosphodiesterase
recQ; ATP-dependent DNA helicase RecQ	9702.00707383594	-0.286585549074003	0.0793133181773169	-3.61333450245138	0.000302284324143942	0.00068514913526452	recQ; ATP-dependent DNA helicase RecQ
rep; ATP-dependent DNA helicase Rep	1990.55244801427	-1.45704709236057	0.150369489004543	-9.68977883749112	3.33249508036142e-22	3.4391176561191e-21	rep; ATP-dependent DNA helicase Rep
helD; DNA helicase IV	134.717545897528	-4.16079307237146	0.379007978833901	-10.9781147224737	4.86980607881187e-28	6.49878476212633e-27	helD; DNA helicase IV
hfq; host factor-I protein	4724.22030242762	-0.384089681025175	0.0961906891761012	-3.99300269407575	6.52418269171479e-05	0.000161573402253316	hfq; host factor-I protein
hslJ; heat shock protein HslJ	350.81695820611	-2.26563768161478	0.332880219886833	-6.80616493940375	1.00234789197584e-11	4.81356579588398e-11	hslJ; heat shock protein HslJ
mdoH; membrane glycosyltransferase	2792.10710209822	-0.876401310786214	0.136042572557232	-6.44211068867815	1.17823297434787e-10	5.13792124062916e-10	mdoH; membrane glycosyltransferase
mdoG; periplasmic glucans biosynthesis protein	3213.81825072274	-1.03242678601371	0.153888682350744	-6.70891952704226	1.96070752940696e-11	9.11374380792604e-11	mdoG; periplasmic glucans biosynthesis protein
trxC; thioredoxin 2	1978.13975192804	-0.740765953941949	0.103425664648418	-7.16230305563018	7.93327965685904e-13	4.21082205371059e-12	trxC; thioredoxin 2
dsbA; thiol:disulfide interchange protein DsbA	2670.36879211154	-1.22409901608268	0.141838640784757	-8.63022240843576	6.1232788679434e-18	4.72714755241328e-17	dsbA; thiol:disulfide interchange protein DsbA
grxA; glutaredoxin 1	156.138540398074	-4.63800791189042	0.393474491133247	-11.787315356918	4.53776134810097e-32	1.07596263870001e-30	grxA; glutaredoxin 1
grxC, GLRX, GLRX2; glutaredoxin 3	4419.29918820242	-0.538314226834542	0.0908412178467562	-5.92588077961093	3.1062789572182e-09	1.21074972857913e-08	grxC, GLRX, GLRX2; glutaredoxin 3
rnt; ribonuclease T	674.430213366977	-0.863863816801314	0.177419808403881	-4.86903815629652	1.12142754624031e-06	3.44958040961258e-06	rnt; ribonuclease T
ubiB, aarF; ubiquinone biosynthesis protein	5992.32523189327	-0.34465561312958	0.0829906413174432	-4.15294553287347	3.28222882944274e-05	8.42988945331086e-05	ubiB, aarF; ubiquinone biosynthesis protein
petN; cytochrome b6-f complex subunit 8	2.32005021072047	1.16188661517642	0.2565567993783	4.5287695278081	5.9328167945184e-06	1.68149240134928e-05	petN; cytochrome b6-f complex subunit 8
ubiJ; ubiquinone biosynthesis protein UbiJ	1998.98654895245	-1.25968757400882	0.135697820989871	-9.28303464874984	1.64718925965409e-20	1.54390080372519e-19	ubiJ; ubiquinone biosynthesis protein UbiJ
E2.4.1.213; glucosylglycerol-phosphate synthase	2.04333660019087	1.03087628715639	0.251955336976278	4.09150407182462	4.28584419704074e-05	0.000108501178003888	E2.4.1.213; glucosylglycerol-phosphate synthase
pbp1b; penicillin-binding protein 1B	222.569933455054	4.32437907357175	0.242158371765006	17.8576484556487	2.52036203231382e-71	3.71846746508225e-69	pbp1b; penicillin-binding protein 1B
clpA; ATP-dependent Clp protease ATP-binding subunit ClpA	4013.69618991949	-0.687727926226193	0.0944146990570826	-7.28411924302588	3.23778542891621e-13	1.76923432868144e-12	clpA; ATP-dependent Clp protease ATP-binding subunit ClpA
clpB; ATP-dependent Clp protease ATP-binding subunit ClpB	8458.18899423511	-0.268710865467632	0.0753702366206313	-3.56521191276288	0.00036356231531905	0.00081545635308189	clpB; ATP-dependent Clp protease ATP-binding subunit ClpB
clpE; ATP-dependent Clp protease ATP-binding subunit ClpE	89.6682637971184	3.04347558334315	0.271401567730328	11.2139204235077	3.48411780055641e-29	4.82747243774486e-28	clpE; ATP-dependent Clp protease ATP-binding subunit ClpE
cbf, cbf1; 3-5 exoribonuclease	1541.7236988197	0.944102262599296	0.199513568063586	4.73202034208723	2.22296129300595e-06	6.63805570516431e-06	cbf, cbf1; 3-5 exoribonuclease
recU; recombination protein U	113.319725764714	2.99818861800918	0.248534006976562	12.063494466944	1.64645769205971e-33	4.16423124845704e-32	recU; recombination protein U
uvrA; excinuclease ABC subunit A	12877.9481122315	-0.274185387553114	0.0712808059503665	-3.84655285385004	0.000119791298863054	0.000287549646894232	uvrA; excinuclease ABC subunit A
codY; transcriptional pleiotropic repressor	234.760742257197	3.57919945235268	0.203806525122967	17.5617510292822	4.83601311554037e-69	5.92746407561694e-67	codY; transcriptional pleiotropic repressor
ctsR; transcriptional regulator of stress and heat shock response	389.846671398803	3.66190820583674	0.230094259330539	15.9148177642114	5.00124138378342e-57	2.25112373472331e-55	ctsR; transcriptional regulator of stress and heat shock response
marR; MarR family transcriptional regulator, multiple antibiotic resistance protein MarR	94.974733460869	-2.21359954246726	0.365537361118491	-6.05574088430787	1.39772839505725e-09	5.61558352164452e-09	marR; MarR family transcriptional regulator, multiple antibiotic resistance protein MarR
glnR; MerR family transcriptional regulator, glutamine synthetase repressor	346.454860098565	3.80401157434845	0.220726769820647	17.2340291005003	1.47509207401414e-66	1.27739766887724e-64	glnR; MerR family transcriptional regulator, glutamine synthetase repressor
splB; spore photoproduct lyase	562.876127009916	3.00001863016729	0.177673407940785	16.8850176564809	5.79989615129532e-64	4.35922383371413e-62	splB; spore photoproduct lyase
nhaR; LysR family transcriptional regulator, transcriptional activator of nhaA	1457.14115431323	-1.05374721032004	0.157612420780963	-6.68568635072519	2.298448317804e-11	1.06339940464253e-10	nhaR; LysR family transcriptional regulator, transcriptional activator of nhaA
lrp; Lrp/AsnC family transcriptional regulator, leucine-responsive regulatory protein	11917.0574362761	-0.681936230004417	0.104296557881914	-6.53843466988155	6.2166029291564e-11	2.7808913833009e-10	lrp; Lrp/AsnC family transcriptional regulator, leucine-responsive regulatory protein
trpR; TrpR family transcriptional regulator, trp operon repressor	133.250035791318	-4.52423738765808	0.38651887125784	-11.7050879635836	1.20034693861271e-31	2.49690967622127e-30	trpR; TrpR family transcriptional regulator, trp operon repressor
tyrR; transcriptional regulator of aroF, aroG, tyrA and aromatic amino acid transport	190.75569437446	-2.8693150504776	0.356925408155839	-8.03897672990772	9.05917805123507e-16	6.08553722885243e-15	tyrR; transcriptional regulator of aroF, aroG, tyrA and aromatic amino acid transport
rhlB; ATP-dependent RNA helicase RhlB	675.698386804002	-0.898327302287645	0.17354792022063	-5.17624930996355	2.26390894874034e-07	7.44533333994302e-07	rhlB; ATP-dependent RNA helicase RhlB
eutB; ethanolamine ammonia-lyase large subunit	2216.12632019533	-0.626514585710328	0.149494018357931	-4.19090069684444	2.77849254913306e-05	7.18476148618732e-05	eutB; ethanolamine ammonia-lyase large subunit
eutC; ethanolamine ammonia-lyase small subunit	2184.25981683094	-0.630920828642761	0.148291745333102	-4.25459169844922	2.09430820715967e-05	5.52678154569098e-05	eutC; ethanolamine ammonia-lyase small subunit
dltB; membrane protein involved in D-alanine export	60.1433165044279	3.12501672333711	0.259553884080491	12.039953608893	2.19078812938743e-33	5.50599653843207e-32	dltB; membrane protein involved in D-alanine export
dltD; D-alanine transfer protein	48.7061771796902	3.68253864460963	0.256903134551636	14.3343468776145	1.33496519034505e-46	4.790841293459e-45	dltD; D-alanine transfer protein
lemA; LemA protein	7283.93847602212	-0.364319062574207	0.0773708307094237	-4.70873918805984	2.49253757617373e-06	7.40419346360033e-06	lemA; LemA protein
slyX; SlyX protein	2178.70233471927	-0.972007726954396	0.110725515935714	-8.7785341864538	1.65618945329441e-18	1.33281428024207e-17	slyX; SlyX protein
hns; DNA-binding protein H-NS	6978.22263129503	-1.50259678508406	0.183089295631513	-8.20690679868145	2.26959606370444e-16	1.58752167160081e-15	hns; DNA-binding protein H-NS
smg; Smg protein	995.308379933317	-0.948757280183768	0.16564823443308	-5.72754236367703	1.01895997102027e-08	3.77408372343957e-08	smg; Smg protein
sanA; SanA protein	660.224622177529	-1.11293859375558	0.190738389425533	-5.8348956238308	5.38242502536836e-09	2.06559634764498e-08	sanA; SanA protein
dedD; DedD protein	1655.92472793445	-1.2022815748886	0.142323004753963	-8.44755615557031	2.97463794356879e-17	2.21072206123251e-16	dedD; DedD protein
potE; putrescine:ornithine antiporter	154.766167658243	-2.32570332180807	0.315583872226775	-7.36952527199122	1.71236703971845e-13	9.62089436208527e-13	potE; putrescine:ornithine antiporter
cadB; cadaverine:lysine antiporter	83.8796024922737	-4.70839799964947	0.407606529649092	-11.551331142077	7.26858307493848e-31	1.19153912259331e-29	cadB; cadaverine:lysine antiporter
arcD, lysl, lysP; arginine:ornithine antiporter / lysine permease	713.890014023571	0.659348852872011	0.183989079362103	3.58363037174815	0.000338851512856976	0.000762822832136627	arcD, lysl, lysP; arginine:ornithine antiporter / lysine permease
adiC; arginine:agmatine antiporter	92.8131965244534	-3.76818351392494	0.35365841964996	-10.6548672520071	1.65480582945982e-26	2.07293050995384e-25	adiC; arginine:agmatine antiporter
eptA, pmrC; lipid A ethanolaminephosphotransferase	1219.38368389166	-1.42244400166145	0.158242126338976	-8.98903493381014	2.4941075486109e-19	2.09605008858471e-18	eptA, pmrC; lipid A ethanolaminephosphotransferase
kgtP; MFS transporter, MHS family, alpha-ketoglutarate permease	2224.05391647815	-0.933512681078609	0.12378821964786	-7.54120774766915	4.65638622540062e-14	2.76228064465873e-13	kgtP; MFS transporter, MHS family, alpha-ketoglutarate permease
proP; MFS transporter, MHS family, proline/betaine transporter	2735.83082148948	-1.0156345587455	0.203622958103044	-4.98781948856443	6.10645833622304e-07	1.93132804941203e-06	proP; MFS transporter, MHS family, proline/betaine transporter
polC; DNA polymerase III subunit alpha, Gram-positive type	429.147226132365	3.36138224433025	0.227624722448797	14.7672107325089	2.3837581798578e-49	9.30951049947407e-48	polC; DNA polymerase III subunit alpha, Gram-positive type
metJ; MetJ family transcriptional regulator, methionine regulon repressor	129.182974882088	-4.63821124804949	0.396035153167878	-11.7116150193954	1.11142163517923e-31	2.336331442605e-30	metJ; MetJ family transcriptional regulator, methionine regulon repressor
cadC; transcriptional activator of cad operon	83.8796024922737	-4.70839799964947	0.407606529649092	-11.551331142077	7.26858307493848e-31	1.19153912259331e-29	cadC; transcriptional activator of cad operon
PPIA; peptidyl-prolyl cis-trans isomerase A (cyclophilin A)	4335.5424031547	-0.515908757349963	0.0888432426933918	-5.80695550623273	6.36190339412075e-09	2.4147348423516e-08	PPIA; peptidyl-prolyl cis-trans isomerase A (cyclophilin A)
ppiC; peptidyl-prolyl cis-trans isomerase C	5496.01448959529	-0.526831929815095	0.0906021635565962	-5.81478310378318	6.07125544716099e-09	2.31212677569463e-08	ppiC; peptidyl-prolyl cis-trans isomerase C
ppiD; peptidyl-prolyl cis-trans isomerase D	5145.39541464569	-0.578442005329105	0.0897093066473394	-6.44795982654337	1.13365803041984e-10	4.95439030628353e-10	ppiD; peptidyl-prolyl cis-trans isomerase D
surA; peptidyl-prolyl cis-trans isomerase SurA	6005.91626004246	-0.655219582964773	0.0921151125625695	-7.11305197092076	1.13504512476162e-12	5.91813122315172e-12	surA; peptidyl-prolyl cis-trans isomerase SurA
fkpA; FKBP-type peptidyl-prolyl cis-trans isomerase FkpA	4080.624961331	-0.817567945152688	0.129105776877038	-6.33254347658934	2.41152302667895e-10	1.02961435978302e-09	fkpA; FKBP-type peptidyl-prolyl cis-trans isomerase FkpA
fklB; FKBP-type peptidyl-prolyl cis-trans isomerase FklB	2735.48216297873	-1.01250945622906	0.140323600646996	-7.21553218104895	5.37234531615684e-13	2.89394693264513e-12	fklB; FKBP-type peptidyl-prolyl cis-trans isomerase FklB
slpA; FKBP-type peptidyl-prolyl cis-trans isomerase SlpA	1544.02477070577	-1.75133601928758	0.167088458851879	-10.4814900521652	1.05075010819432e-25	1.26838274424002e-24	slpA; FKBP-type peptidyl-prolyl cis-trans isomerase SlpA
slyD; FKBP-type peptidyl-prolyl cis-trans isomerase SlyD	3254.03803028784	-1.23672378627535	0.117162630609151	-10.5556164098175	4.78488558124335e-26	5.84680727389046e-25	slyD; FKBP-type peptidyl-prolyl cis-trans isomerase SlyD
aer; aerotaxis receptor	3225.43476609177	-1.28074511839222	0.178137104041363	-7.18965947765061	6.49531123249258e-13	3.47070050900526e-12	aer; aerotaxis receptor
dld; D-lactate dehydrogenase (quinone)	908.000644340183	-1.42603776539114	0.21269271944661	-6.70468537475775	2.01840775628319e-11	9.37647498210388e-11	dld; D-lactate dehydrogenase (quinone)
punA, PNP; purine-nucleoside phosphorylase	4019.98196718176	0.446346001056801	0.119519804211867	3.73449407819968	0.000188092916760725	0.000439067174870406	punA, PNP; purine-nucleoside phosphorylase
deoD; purine-nucleoside phosphorylase	1064.6663392442	0.889144191110578	0.140029530112455	6.3496906002364	2.15748405746766e-10	9.25117087505106e-10	deoD; purine-nucleoside phosphorylase
aroQ, qutE; 3-dehydroquinate dehydratase II	8243.85478018015	-0.33143867080801	0.0863818830496531	-3.8369002747659	0.000124597038612463	0.000298187025120305	aroQ, qutE; 3-dehydroquinate dehydratase II
aphA; acid phosphatase (class B)	138.193902723439	-4.87932929561793	0.421761266658601	-11.5689364608428	5.92120858613499e-31	9.82797266786197e-30	aphA; acid phosphatase (class B)
K03791; putative chitinase	529.910236741365	-1.2416993487036	0.262815947299954	-4.72459666721227	2.30572517757196e-06	6.87232042263967e-06	K03791; putative chitinase
sirB; sirohydrochlorin ferrochelatase	59.4808950384089	3.24168266027821	0.278795565682419	11.6274541610567	2.98878757096599e-31	5.39947178636871e-30	sirB; sirohydrochlorin ferrochelatase
cbiX; sirohydrochlorin cobaltochelatase	2634.45086285128	-1.06975609477244	0.136252403270542	-7.85128239278347	4.11804536082211e-15	2.63733660688663e-14	cbiX; sirohydrochlorin cobaltochelatase
cphA; cyanophycin synthetase	2646.09109339729	-1.15938617885902	0.168069432145759	-6.89825725033411	5.2644352318904e-12	2.58262041209796e-11	cphA; cyanophycin synthetase
mukE; chromosome partition protein MukE	127.93386573115	-4.63748138400892	0.39588455101685	-11.7142267160901	1.07770040231126e-31	2.33316280032984e-30	mukE; chromosome partition protein MukE
dsbG; thiol:disulfide interchange protein DsbG	800.20480586327	-2.03846127070379	0.256423117923919	-7.94960020456737	1.87114379973737e-15	1.23405651096917e-14	dsbG; thiol:disulfide interchange protein DsbG
ampD; N-acetyl-anhydromuramoyl-L-alanine amidase	1560.13552435471	-1.25212520021738	0.152855763832755	-8.19154717376164	2.57889300001691e-16	1.79912789239358e-15	ampD; N-acetyl-anhydromuramoyl-L-alanine amidase
ampE; AmpE protein	459.112836358078	-1.11577622875114	0.206949376939099	-5.39154186040142	6.98556813431247e-08	2.42395563266844e-07	ampE; AmpE protein
pqiA; paraquat-inducible protein A	2759.51427027098	-1.62342113888916	0.202855797811097	-8.00283332498547	1.21588472920377e-15	8.13346233212965e-15	pqiA; paraquat-inducible protein A
pnuC; nicotinamide mononucleotide transporter	2644.40954520772	-0.84439933800578	0.112315821851408	-7.51808003615826	5.55864725031771e-14	3.27073431634278e-13	pnuC; nicotinamide mononucleotide transporter
rmf; ribosome modulation factor	163.466024370579	-3.09038646409318	0.333195952451797	-9.27498200789298	1.7764902236706e-20	1.66313720469844e-19	rmf; ribosome modulation factor
mtgA; monofunctional glycosyltransferase	4550.35376061101	-0.646942429703448	0.0894795852470585	-7.23005619569202	4.82794215651206e-13	2.60421226546592e-12	mtgA; monofunctional glycosyltransferase
xpt; xanthine phosphoribosyltransferase	648.463393617059	2.72626954792665	0.196459287984931	13.8770204040226	8.72981087988981e-44	2.89793347000342e-42	xpt; xanthine phosphoribosyltransferase
rimL; ribosomal-protein-serine acetyltransferase	492.198987296324	1.6396280053468	0.206449667795945	7.94202297756863	1.98910078945204e-15	1.31076641766455e-14	rimL; ribosomal-protein-serine acetyltransferase
wcaF; putative colanic acid biosynthesis acetyltransferase WcaF	711.385594622372	-1.30216663307641	0.21042640452596	-6.18822830723112	6.08441641646056e-10	2.51163448652545e-09	wcaF; putative colanic acid biosynthesis acetyltransferase WcaF
wcaB; putative colanic acid biosynthesis acetyltransferase WcaB	170.662654037299	-3.08083032238522	0.313695429401143	-9.82108769728221	9.13524833529175e-23	9.71702583274624e-22	wcaB; putative colanic acid biosynthesis acetyltransferase WcaB
lnt; apolipoprotein N-acyltransferase	7139.25329777471	-0.425351211450345	0.0758529434743924	-5.60757687134372	2.05178891561889e-08	7.4336527015624e-08	lnt; apolipoprotein N-acyltransferase
phbC, phaC; polyhydroxyalkanoate synthase	6591.80850209832	-0.499507774661922	0.105933682974895	-4.71528753305309	2.41369647271259e-06	7.18070194103854e-06	phbC, phaC; polyhydroxyalkanoate synthase
pat; phosphinothricin acetyltransferase	7366.48317699103	-0.371379962624671	0.0985516864058137	-3.7683775505922	0.000164312052882332	0.000387185485156327	pat; phosphinothricin acetyltransferase
yhhY; putative acetyltransferase	939.301290954891	-1.41867727346808	0.188287555532803	-7.53463110960043	4.89717246600232e-14	2.89864584224669e-13	yhhY; putative acetyltransferase
yiaC; putative acetyltransferase	176.597379040141	-1.94935512709536	0.350394369010719	-5.56331750592637	2.64693654557271e-08	9.49916372008008e-08	yiaC; putative acetyltransferase
yjgM; putative acetyltransferase	538.436779749329	-1.1762198465361	0.179358215518202	-6.55793682568574	5.45573107508387e-11	2.44739918216178e-10	yjgM; putative acetyltransferase
yedL; putative acetyltransferase	1432.01060626008	-0.704925230385505	0.138155679866438	-5.10239775206484	3.35376951691788e-07	1.0857164462123e-06	yedL; putative acetyltransferase
mogA; molybdopterin adenylyltransferase	2637.34807854938	-1.01316187086626	0.149638040452185	-6.77075072491342	1.28115850066264e-11	6.08283061667415e-11	mogA; molybdopterin adenylyltransferase
tonB; periplasmic protein TonB	15036.7147924274	-0.760734399697258	0.0974838801283645	-7.80369429997596	6.01207252613981e-15	3.8074866308232e-14	tonB; periplasmic protein TonB
mtr; tryptophan-specific transport protein	117.154850551771	-3.10998024340903	0.415786529830998	-7.47975227738407	7.44628387716295e-14	4.3334217421006e-13	mtr; tryptophan-specific transport protein
sdaC; serine transporter	200.805561534682	-1.49199445394973	0.339272283271162	-4.39763142324614	1.09438618609505e-05	2.99621125244647e-05	sdaC; serine transporter
tdcC; threonine transporter	91.2099582520885	-4.74073534746937	0.400004102406375	-11.8517168172768	2.108267034555e-32	5.08986771645444e-31	tdcC; threonine transporter
fldB; flavodoxin II	124.486844840032	-4.59335139054377	0.394356214018934	-11.6477215959965	2.35675818111854e-31	4.37675814195139e-30	fldB; flavodoxin II
FBP, fbp; fructose-1,6-bisphosphatase I	3779.24513090368	-1.13242160060648	0.114390449733833	-9.89961664843022	4.17873720375603e-23	4.48679235880382e-22	FBP, fbp; fructose-1,6-bisphosphatase I
vanA; vanillate monooxygenase	2451.10001824682	-1.08165554153828	0.157579553369383	-6.86418712586881	6.68709277976278e-12	3.25449408530056e-11	vanA; vanillate monooxygenase
vanB; vanillate monooxygenase ferredoxin subunit	2334.20932659674	-1.49090736525891	0.17470645256337	-8.53378534898774	1.41635517102265e-17	1.0757008243601e-16	vanB; vanillate monooxygenase ferredoxin subunit
MQCRA, qcrA, bfcA, petC; menaquinol-cytochrome c reductase iron-sulfur subunit	353.019178070443	1.8128579508278	0.190532926817532	9.51467014708655	1.82290282466658e-21	1.83140817202001e-20	MQCRA, qcrA, bfcA, petC; menaquinol-cytochrome c reductase iron-sulfur subunit
MQCRB, qcrB, bfcB, petB; menaquinol-cytochrome c reductase cytochrome b subunit	457.150331146569	2.18093527342251	0.214327477055969	10.1757147677942	2.54524403846282e-24	2.84005031574696e-23	MQCRB, qcrB, bfcB, petB; menaquinol-cytochrome c reductase cytochrome b subunit
MQCRC, qcrC, bfcC, petD; menaquinol-cytochrome c reductase cytochrome b/c subunit	454.792211504267	2.17717561190405	0.213470268077613	10.1989641532304	2.00398353687459e-24	2.24869532933519e-23	MQCRC, qcrC, bfcC, petD; menaquinol-cytochrome c reductase cytochrome b/c subunit
arsB; arsenical pump membrane protein	2649.45509170451	0.469483528140981	0.129743126986542	3.61856183865278	0.000296244717370861	0.000672608054515147	arsB; arsenical pump membrane protein
iucB; acetyl CoA:N6-hydroxylysine acetyl transferase	20.9588441795969	-1.42273945959422	0.322240238010461	-4.41515146704937	1.00939288545578e-05	2.77304590290558e-05	iucB; acetyl CoA:N6-hydroxylysine acetyl transferase
desA2; acyl-	48.4721393934768	1.31105670352068	0.228519992517731	5.73716412763735	9.6274950148571e-09	3.57253156885731e-08	desA2; acyl-
mdaB; modulator of drug activity B	668.412070132908	-1.09902996155505	0.231106163635099	-4.75551990595257	1.97936354467986e-06	5.94854370443775e-06	mdaB; modulator of drug activity B
pnbA; para-nitrobenzyl esterase	5694.62754121551	-0.837673945683798	0.161725606849153	-5.17959995330315	2.22362242575312e-07	7.31747206359981e-07	pnbA; para-nitrobenzyl esterase
ygjK; putative isomerase	93.526515725935	-3.81621863035147	0.379578281926557	-10.0538381990196	8.83574543789028e-24	9.69619612998235e-23	ygjK; putative isomerase
NDUFA4; NADH dehydrogenase (ubiquinone) 1 alpha subcomplex subunit 4	2.62358135824133	-2.54350529042825	0.28105843152573	-9.04973843560142	1.43311211348263e-19	1.22638068830463e-18	NDUFA4; NADH dehydrogenase (ubiquinone) 1 alpha subcomplex subunit 4
pspD; phage shock protein D	122.146440007491	-4.63832396929407	0.399921774326383	-11.5980780919137	4.21436392183702e-31	7.12862789071667e-30	pspD; phage shock protein D
dedA; membrane-associated protein	4287.46892690941	-0.459166682745576	0.0912575681441395	-5.03154633728932	4.86539478905706e-07	1.55298879344622e-06	dedA; membrane-associated protein
dsbC; thiol:disulfide interchange protein DsbC	2624.23231177038	-1.28967702805218	0.141312098655637	-9.12644451764168	7.07858664440767e-20	6.40853406772681e-19	dsbC; thiol:disulfide interchange protein DsbC
nrfF; formate-dependent nitrite reductase complex subunit NrfF	10.3444121409865	-1.14192491436543	0.293913817465077	-3.8852372583712	0.000102230001304534	0.000247708765326407	nrfF; formate-dependent nitrite reductase complex subunit NrfF
eutA; ethanolamine utilization protein EutA	47.9398933131757	2.38168716666838	0.255064300925005	9.3375951006513	9.85469750674153e-21	9.38021207123176e-20	eutA; ethanolamine utilization protein EutA
eutH; ethanolamine transporter	43.8222079027533	1.52114015269714	0.319834274047932	4.75602609265438	1.97440961407124e-06	5.93589486615305e-06	eutH; ethanolamine transporter
eutL; ethanolamine utilization protein EutL	18.3085233848389	1.26273255382045	0.267083041099227	4.7278649689754	2.26892986944349e-06	6.77024879020835e-06	eutL; ethanolamine utilization protein EutL
eutP; ethanolamine utilization protein EutP	24.3549472141483	1.62239469868159	0.279857159124873	5.79722421164747	6.7421526362605e-09	2.54934646668664e-08	eutP; ethanolamine utilization protein EutP
eutS; ethanolamine utilization protein EutS	24.379043408352	1.63218976933973	0.280552035021541	5.81777911257854	5.96346330111395e-09	2.27324938373085e-08	eutS; ethanolamine utilization protein EutS
bchJ; divinyl protochlorophyllide a 8-vinyl-reductase	70.9135869589736	-1.73639703288232	0.371642870497782	-4.67221940933934	2.97962413192085e-06	8.7823401624171e-06	bchJ; divinyl protochlorophyllide a 8-vinyl-reductase
chlL; light-independent protochlorophyllide reductase subunit L	316.179976680007	-0.929382516999588	0.215193918468893	-4.31881404275807	1.56869885792978e-05	4.19953756758284e-05	chlL; light-independent protochlorophyllide reductase subunit L
chlN; light-independent protochlorophyllide reductase subunit N	316.218316853553	-0.918066883802803	0.215844989579973	-4.25336203350993	2.1058470308945e-05	5.55539181958161e-05	chlN; light-independent protochlorophyllide reductase subunit N
chlG, bchG; chlorophyll/bacteriochlorophyll a synthase	328.378606532458	-0.763839289027695	0.212876911257171	-3.58817348728308	0.000333002687668749	0.000750291971905239	chlG, bchG; chlorophyll/bacteriochlorophyll a synthase
fbp3; fructose-1,6-bisphosphatase III	71.61425218697	2.50770371372771	0.258387328119487	9.70521167573693	2.86481040047211e-22	2.96030408048785e-21	fbp3; fructose-1,6-bisphosphatase III
hscA; molecular chaperone HscA	1944.41919727288	-1.28351875798424	0.137492422385232	-9.33519633822455	1.00804245944543e-20	9.57219818164687e-20	hscA; molecular chaperone HscA
hscC; molecular chaperone HscC	773.027411747865	-1.06653308136261	0.219339159239794	-4.86248367623501	1.15921941408084e-06	3.55895995066745e-06	hscC; molecular chaperone HscC
yegD; hypothetical chaperone protein	3086.05137861588	-0.936021492759269	0.112277889421936	-8.33665023076568	7.64246999718039e-17	5.49526700970543e-16	yegD; hypothetical chaperone protein
osmB; osmotically inducible lipoprotein OsmB	2297.79345568543	-1.82998671887369	0.216139622963591	-8.46668784641101	2.52469516693521e-17	1.88159461131644e-16	osmB; osmotically inducible lipoprotein OsmB
osmE; osmotically inducible lipoprotein OsmE	220.56966255427	-1.35118220531885	0.303507132446698	-4.45189605406108	8.51153685843719e-06	2.36523941929435e-05	osmE; osmotically inducible lipoprotein OsmE
osmY; hyperosmotically inducible periplasmic protein	996.359528752778	-0.75970979891355	0.17051199230571	-4.45546256682913	8.37125021387548e-06	2.3303197223601e-05	osmY; hyperosmotically inducible periplasmic protein
priC; primosomal replication protein N	126.939126152797	-4.63819111105865	0.397479424954284	-11.6690093118458	1.83548182342558e-31	3.61068733018063e-30	priC; primosomal replication protein N
nrdG; anaerobic ribonucleoside-triphosphate reductase activating protein	634.893942601402	0.678404882262893	0.191557851811466	3.54151435635533	0.00039783720830471	0.000888830352934275	nrdG; anaerobic ribonucleoside-triphosphate reductase activating protein
adhE; acetaldehyde dehydrogenase / alcohol dehydrogenase	580.596959893004	1.44486803118328	0.206877426361869	6.98417442923872	2.86535885302825e-12	1.43845708771746e-11	adhE; acetaldehyde dehydrogenase / alcohol dehydrogenase
divIVA; cell division initiation protein	592.310717782243	2.09280668536152	0.187093395328857	11.1858929155835	4.78068778687612e-29	6.60099473102981e-28	divIVA; cell division initiation protein
lonB; ATP-dependent Lon protease	223.760877796516	3.8073548297647	0.230412896329351	16.5240526481751	2.46278996129606e-61	1.35317569804453e-59	lonB; ATP-dependent Lon protease
HSP90A, htpG; molecular chaperone HtpG	5917.84598515822	-0.458524772313152	0.0997054954879738	-4.59879137121843	4.24949071933671e-06	1.22621537204058e-05	HSP90A, htpG; molecular chaperone HtpG
ibpA; molecular chaperone IbpA	3010.43711020421	-0.526055384782115	0.114246093481655	-4.60458094233732	4.13297247596359e-06	1.1943196124774e-05	ibpA; molecular chaperone IbpA
ibpB; molecular chaperone IbpB	84.2790697470545	-4.61982993297525	0.405128131868048	-11.4033797447568	4.02195967271099e-30	5.91198389529307e-29	ibpB; molecular chaperone IbpB
hscB, HSCB, HSC20; molecular chaperone HscB	2072.04850719893	-1.04135015668509	0.14391268629984	-7.23598581514522	4.62159630744121e-13	2.49459741066288e-12	hscB, HSCB, HSC20; molecular chaperone HscB
hslO; molecular chaperone Hsp33	4449.71632702187	-0.342679356152128	0.0937343201279774	-3.65585791505461	0.000256323304255253	0.000585808308950545	hslO; molecular chaperone Hsp33
dsbD; thiol:disulfide interchange protein DsbD	5393.06799134251	-0.745217662768727	0.0904389519888736	-8.24000772211965	1.72199541217089e-16	1.21086826555741e-15	dsbD; thiol:disulfide interchange protein DsbD
hflC; membrane protease subunit HflC	4155.98666932291	-0.543364523685522	0.0977225307517585	-5.56027887842789	2.69343910138353e-08	9.66169712774541e-08	hflC; membrane protease subunit HflC
hflK; membrane protease subunit HflK	3964.38933864739	-0.577268005038143	0.107150479538804	-5.387451437668	7.14637759681832e-08	2.47759748972374e-07	hflK; membrane protease subunit HflK
E1.2.7.8; indolepyruvate ferredoxin oxidoreductase	4227.81094630884	-0.874349204266475	0.159147503417602	-5.49395488770054	3.93030928728349e-08	1.39044289928009e-07	E1.2.7.8; indolepyruvate ferredoxin oxidoreductase
pheA1; chorismate mutase	1127.04113811746	-0.64688024197011	0.169286642052946	-3.821212554785	0.000132797133599652	0.000316196880869225	pheA1; chorismate mutase
HPGDS; prostaglandin-H2 D-isomerase / glutathione transferase	2.39473654396171	0.994015065292835	0.226600760758514	4.38663604643475	1.15117172923148e-05	3.14196134525085e-05	HPGDS; prostaglandin-H2 D-isomerase / glutathione transferase
desB, galA; gallate dioxygenase	167.980306988471	-2.26780469518247	0.374815319506671	-6.05045892512434	1.44433786658826e-09	5.79116244746286e-09	desB, galA; gallate dioxygenase
ligA; protocatechuate 4,5-dioxygenase, alpha chain	1494.63588613488	-1.71855280408905	0.217410611045733	-7.90464088124728	2.68707126467141e-15	1.74901117366316e-14	ligA; protocatechuate 4,5-dioxygenase, alpha chain
ligB; protocatechuate 4,5-dioxygenase, beta chain	1740.03222415649	-0.752777221706237	0.199028458770578	-3.78225921235702	0.000155411400593487	0.000367625483529785	ligB; protocatechuate 4,5-dioxygenase, beta chain
pht5; 4,5-dihydroxyphthalate decarboxylase	561.439963684279	-1.05853426083926	0.223998075777989	-4.7256399733023	2.29391757976635e-06	6.8396861369755e-06	pht5; 4,5-dihydroxyphthalate decarboxylase
ipdC; indolepyruvate decarboxylase	670.200433284254	0.612719553262573	0.162451798296034	3.77170065022009	0.000162138701119682	0.000382290331997782	ipdC; indolepyruvate decarboxylase
hcrB, hbaD; 4-hydroxybenzoyl-CoA reductase subunit beta	150.517446397264	1.10371763505769	0.253662884789436	4.35111993610685	1.35443935157705e-05	3.65914490132736e-05	hcrB, hbaD; 4-hydroxybenzoyl-CoA reductase subunit beta
PCBC; isopenicillin-N synthase	10.0171439297335	-2.93774230849092	0.275957740501422	-10.6456238667303	1.82755907121228e-26	2.26089489446401e-25	PCBC; isopenicillin-N synthase
cmcH; hydroxymethyl cephem carbamoyltransferase	19.326833411566	-2.92041476865421	0.273419895909106	-10.6810616650409	1.24835733097584e-26	1.56871653878305e-25	cmcH; hydroxymethyl cephem carbamoyltransferase
csgD; LuxR family transcriptional regulator, csgAB operon transcriptional regulatory protein	80.9809957794705	-4.59848323898671	0.401006120222522	-11.4673642298401	1.92431493593664e-30	2.94261364579792e-29	csgD; LuxR family transcriptional regulator, csgAB operon transcriptional regulatory protein
csgA; major curlin subunit	67.6532006280327	-2.69309349174233	0.338408911242798	-7.95810453646746	1.74694735192903e-15	1.15693512492258e-14	csgA; major curlin subunit
CTBP; C-terminal binding protein	155.624516935207	1.10539842632879	0.228656944146033	4.83430945190461	1.33608612041185e-06	4.08465008492755e-06	CTBP; C-terminal binding protein
AROA1, aroA; chorismate mutase	621.746457025473	-1.20805711400253	0.189125342955349	-6.38760038779013	1.68508987023239e-10	7.26467045245751e-10	AROA1, aroA; chorismate mutase
SOD1; superoxide dismutase, Cu-Zn family	2910.28753688842	-0.677424376492629	0.103734607331088	-6.53036044500081	6.56115977655132e-11	2.92189826382249e-10	SOD1; superoxide dismutase, Cu-Zn family
NEF3, NF-M; neurofilament medium polypeptide (neurofilament 3)	2.99119319239638	2.50743285190516	0.213138723798334	11.7643232877646	5.96023276029536e-32	1.40342679310042e-30	NEF3, NF-M; neurofilament medium polypeptide (neurofilament 3)
hhoB, degS; serine protease DegS	414.894596828167	-1.25479030121765	0.1947420624148	-6.4433450362919	1.16868591126634e-10	5.09908031492824e-10	hhoB, degS; serine protease DegS
DEGS; sphingolipid 4-desaturase/C4-monooxygenase	81.8010733116669	-1.26052381130718	0.243635239766295	-5.17381562911967	2.29361156085881e-07	7.5353415692215e-07	DEGS; sphingolipid 4-desaturase/C4-monooxygenase
cobD; threonine-phosphate decarboxylase	672.234402294705	0.866161344297613	0.234713887288255	3.69028588084296	0.000224002169743831	0.000516085970604136	cobD; threonine-phosphate decarboxylase
lptD, imp, ostA; LPS-assembly protein	4335.24393078466	-0.601839227633913	0.0893341232275138	-6.73694671073409	1.61749467552723e-11	7.56254699526141e-11	lptD, imp, ostA; LPS-assembly protein
norF; nitric oxide reductase NorF protein	95.3870571993957	-1.81226945970693	0.261802821096319	-6.92226864522663	4.44467320512636e-12	2.19261371054128e-11	norF; nitric oxide reductase NorF protein
glnK; nitrogen regulatory protein P-II 2	4220.82937386318	-0.656286544950728	0.0973450893136603	-6.74185569686085	1.56376355243017e-11	7.32422352863677e-11	glnK; nitrogen regulatory protein P-II 2
sufI; suppressor of ftsI	151.445228917248	-3.47028610750605	0.305109050520222	-11.3739205755748	5.6396258202855e-30	8.18413459202452e-29	sufI; suppressor of ftsI
mlaA, vacJ; phospholipid-binding lipoprotein MlaA	3391.50680197586	-0.946623897310159	0.152917953767973	-6.19040389950875	6.00102453497871e-10	2.48106707162301e-09	mlaA, vacJ; phospholipid-binding lipoprotein MlaA
fdx; ferredoxin, 2Fe-2S	6613.09665754783	-0.686329763030046	0.123438785781248	-5.56008193604825	2.69648027128365e-08	9.66825306989956e-08	fdx; ferredoxin, 2Fe-2S
ahpD; alkyl hydroperoxide reductase subunit D	1301.26742931756	-0.78780029669945	0.157889071896086	-4.98958089523724	6.0510430589009e-07	1.91608346781651e-06	ahpD; alkyl hydroperoxide reductase subunit D
feoA; ferrous iron transport protein A	4343.05941145087	-0.492227309910626	0.0911077081989821	-5.40269665038205	6.5646425352128e-08	2.28286805229334e-07	feoA; ferrous iron transport protein A
feoB; ferrous iron transport protein B	5285.45869511036	-0.339292229553733	0.0883831719269118	-3.83887817280771	0.0001235977343673	0.000295973294170208	feoB; ferrous iron transport protein B
greB; transcription elongation factor GreB	2760.18682511542	-0.880227426597447	0.11997892915404	-7.33651677676943	2.19224344529778e-13	1.2188139238442e-12	greB; transcription elongation factor GreB
oxyR; LysR family transcriptional regulator, hydrogen peroxide-inducible genes activator	5576.13484803833	-0.544681642614385	0.0982528440120253	-5.54367304164469	2.96191677405764e-08	1.05913783388318e-07	oxyR; LysR family transcriptional regulator, hydrogen peroxide-inducible genes activator
hslR; ribosome-associated heat shock protein Hsp15	4933.90737934176	-0.641730137519248	0.0923029476875882	-6.95243384524696	3.59037218902612e-12	1.79103175697347e-11	hslR; ribosome-associated heat shock protein Hsp15
ihfA, himA; integration host factor subunit alpha	4783.03125317649	-0.803189927571246	0.104939871176027	-7.65381087826925	1.95109158733823e-14	1.19113767634664e-13	ihfA, himA; integration host factor subunit alpha
acuA; acetoin utilization protein AcuA	305.445246064029	3.84038425596677	0.212391104481196	18.081662437547	4.44477087756307e-73	7.86921990701e-71	acuA; acetoin utilization protein AcuA
spoVT; AbrB family transcriptional regulator, stage V sporulation protein T	232.672477668721	3.76200557939831	0.224564758336862	16.7524308233399	5.43589865352135e-63	3.56960256933961e-61	spoVT; AbrB family transcriptional regulator, stage V sporulation protein T
lonH; Lon-like ATP-dependent protease	127.93386573115	-4.63748138400892	0.39588455101685	-11.7142267160901	1.07770040231126e-31	2.33316280032984e-30	lonH; Lon-like ATP-dependent protease
degQ, hhoA; serine protease DegQ	1372.00916085542	-1.19506937104745	0.184775439928989	-6.46768516154924	9.9515564739359e-11	4.36586180770085e-10	degQ, hhoA; serine protease DegQ
sppA; protease IV	7372.4012793845	-0.419796601664759	0.0812438254862663	-5.16712007530618	2.37728546559321e-07	7.79417008410745e-07	sppA; protease IV
sohB; serine protease SohB	341.876665624589	-1.29027561816924	0.203092567008954	-6.35314052686309	2.10962826240342e-10	9.05083918501243e-10	sohB; serine protease SohB
dhbF; nonribosomal peptide synthetase DhbF	60.4622306660414	-0.95077212784783	0.252174932700202	-3.77028802057085	0.000163059253711182	0.000384347063407393	dhbF; nonribosomal peptide synthetase DhbF
pchB; isochorismate pyruvate lyase	1107.0718405757	-0.471899260415949	0.134397142254307	-3.51122987066955	0.000446038522148126	0.000990961769646994	pchB; isochorismate pyruvate lyase
ycjT; hypothetical glycosyl hydrolase	32.3141202965115	4.65770588042441	0.361237160163438	12.8937617556208	4.8803906789743e-38	1.37879689855987e-36	ycjT; hypothetical glycosyl hydrolase
RYR2; ryanodine receptor 2	19.7439705251722	1.21833363346335	0.324575912562534	3.75361690842852	0.000174301182873658	0.000408068622966334	RYR2; ryanodine receptor 2
PIGB; phosphatidylinositol glycan, class B	6.62588748697911	-0.922781603455851	0.192328474225374	-4.79794584328952	1.60301104669033e-06	4.86112751438858e-06	PIGB; phosphatidylinositol glycan, class B
E1.8.2.1; sulfite dehydrogenase	740.425844930356	-1.55687757044661	0.369111036038864	-4.21791119321256	2.46575889903002e-05	6.41857507326866e-05	E1.8.2.1; sulfite dehydrogenase
K05303; O-methyltransferase	181.58384889155	1.23091894541005	0.256064931955364	4.80705786618455	1.53167667792902e-06	4.65758324162613e-06	K05303; O-methyltransferase
NANS, SAS; sialic acid synthase	20.583362547627	1.21164288166454	0.33039264654348	3.66728162488049	0.000245142752663906	0.000561706157743268	NANS, SAS; sialic acid synthase
phnX; phosphonoacetaldehyde hydrolase	1180.09291571542	-0.658768705331443	0.16405968728564	-4.01542094972105	5.93397862348521e-05	0.000147645245762982	phnX; phosphonoacetaldehyde hydrolase
gnaD; gluconate/galactonate dehydratase	19.8115218354009	1.21108523505525	0.324597450143793	3.73103742656866	0.000190692888740696	0.000444355146123757	gnaD; gluconate/galactonate dehydratase
cggR; central glycolytic genes regulator	383.529685332494	3.83980876207636	0.23918631410199	16.0536307292191	5.39156638771473e-58	2.51196546262709e-56	cggR; central glycolytic genes regulator
lrgA; holin-like protein	31.8940083547876	2.19332122627488	0.300459711229572	7.29988462446144	2.88014593037243e-13	1.58577212351604e-12	lrgA; holin-like protein
lrgB; holin-like protein LrgB	31.8940083547876	2.19332122627488	0.300459711229572	7.29988462446144	2.88014593037243e-13	1.58577212351604e-12	lrgB; holin-like protein LrgB
glcU; glucose uptake protein	102.558619245511	0.876586471620646	0.203453403296131	4.30853678247277	1.64338148784141e-05	4.39061714072182e-05	glcU; glucose uptake protein
deoR; deoxyribonucleoside regulator	171.084746832166	3.00962018985046	0.217977500024041	13.807022236325	2.31192434274744e-43	7.51800050557912e-42	deoR; deoxyribonucleoside regulator
E1.1.1.9; D-xylulose reductase	391.293665070059	-1.57388607890832	0.224586263315601	-7.00793563984193	2.41860008078765e-12	1.219556129344e-11	E1.1.1.9; D-xylulose reductase
tarJ; ribitol-5-phosphate 2-dehydrogenase (NADP+)	12.0742942055932	2.675809050773	0.293934572795719	9.10341721738416	8.75334043441978e-20	7.85336297759261e-19	tarJ; ribitol-5-phosphate 2-dehydrogenase (NADP+)
quiA; quinate dehydrogenase (quinone)	278.605215542967	-3.33305524035991	0.341769777965278	-9.75234047961528	1.80263530652491e-22	1.87978998522042e-21	quiA; quinate dehydrogenase (quinone)
murE; UDP-N-acetylmuramoyl-L-alanyl-D-glutamate-L-lysine ligase	25.4541502781533	1.28760392391579	0.309349367972007	4.16229692776455	3.1506229331142e-05	8.10494443271579e-05	murE; UDP-N-acetylmuramoyl-L-alanyl-D-glutamate-L-lysine ligase
mrcA; penicillin-binding protein 1A	12077.0508043724	-0.407241522546443	0.0929768829204974	-4.3800298499431	1.18663052839165e-05	3.23320294791254e-05	mrcA; penicillin-binding protein 1A
pbpC; penicillin-binding protein 1C	3231.30979741466	-0.903474015731824	0.130073897506077	-6.94585180466058	3.7618350936319e-12	1.86659736674942e-11	pbpC; penicillin-binding protein 1C
fre, ubiB; aquacobalamin reductase / NAD(P)H-flavin reductase	124.431689059236	-4.6379505428279	0.396874710906765	-11.6861831085969	1.49976512665484e-31	3.02496930735674e-30	fre, ubiB; aquacobalamin reductase / NAD(P)H-flavin reductase
ybtX, irp8; MFS transporter, putative signal transducer	116.581111470338	-2.45683949786099	0.342502077280702	-7.17321050245035	7.32590750845925e-13	3.90143750801436e-12	ybtX, irp8; MFS transporter, putative signal transducer
cytR; LacI family transcriptional regulator, repressor for deo operon, udp, cdd, tsx, nupC, and nupG	1064.74971099794	-0.490521285293926	0.134385806598205	-3.65009741512745	0.00026214087249916	0.000598417286877022	cytR; LacI family transcriptional regulator, repressor for deo operon, udp, cdd, tsx, nupC, and nupG
slmA, ttk; TetR/AcrR family transcriptional regulator	1317.49959111141	-1.69194139088604	0.179074707061019	-9.44824324246703	3.44564864407679e-21	3.43143534341998e-20	slmA, ttk; TetR/AcrR family transcriptional regulator
cbpA; curved DNA-binding protein	3991.2169832251	-0.440990543501825	0.0899169367831552	-4.90442133905566	9.37031618724299e-07	2.90592872961327e-06	cbpA; curved DNA-binding protein
tsx; nucleoside-specific channel-forming protein	147.561822485985	-3.80623445992006	0.38287873318679	-9.94109656663318	2.75774459691005e-23	2.98518358744326e-22	tsx; nucleoside-specific channel-forming protein
rsbX; phosphoserine phosphatase RsbX	69.2584664898165	1.41936558948856	0.247299347672148	5.7394635402365	9.49769273240636e-09	3.52600736249215e-08	rsbX; phosphoserine phosphatase RsbX
med; transcriptional activator of comK gene	45.8626313485171	2.70113105516009	0.314072401782644	8.60034514280379	7.94767210818858e-18	6.10598878360062e-17	med; transcriptional activator of comK gene
hchA; D-lactate dehydratase / protein deglycase	234.208116552461	-4.01161780059964	0.368393749757916	-10.889483883035	1.29371346967962e-27	1.69802557050042e-26	hchA; D-lactate dehydratase / protein deglycase
fdxA; ferredoxin	4879.71171585315	-0.443871979270231	0.0946466406941057	-4.689780598815	2.73498145036335e-06	8.09420401747579e-06	fdxA; ferredoxin
astE; succinylglutamate desuccinylase	746.716425088385	-1.6055406736749	0.21029155873031	-7.63483177056069	2.26115484649679e-14	1.37306559924085e-13	astE; succinylglutamate desuccinylase
bolA; BolA family transcriptional regulator, general stress-responsive regulator	3684.50551730075	-0.738821276542808	0.0998306529075026	-7.40074571311637	1.35421837475147e-13	7.67358306660379e-13	bolA; BolA family transcriptional regulator, general stress-responsive regulator
dusA; tRNA-dihydrouridine synthase A	3337.66387089513	-0.913813314138698	0.105848865006607	-8.6331895394595	5.96644473393621e-18	4.61053978615614e-17	dusA; tRNA-dihydrouridine synthase A
dusB; tRNA-dihydrouridine synthase B	2868.07528406668	-0.947214082510058	0.122116360394444	-7.7566517659918	8.720094206385e-15	5.4617130929457e-14	dusB; tRNA-dihydrouridine synthase B
dusC; tRNA-dihydrouridine synthase C	1021.7345846559	-1.293541133824	0.16598501927593	-7.79311976145053	6.53746034552031e-15	4.12709560798418e-14	dusC; tRNA-dihydrouridine synthase C
benA-xylX; benzoate/toluate 1,2-dioxygenase subunit alpha	802.653024926767	-1.44855921381853	0.196238004919088	-7.38164462289451	1.56346056865605e-13	8.8278457480388e-13	benA-xylX; benzoate/toluate 1,2-dioxygenase subunit alpha
benB-xylY; benzoate/toluate 1,2-dioxygenase subunit beta	764.128489194894	-1.52834130679309	0.200941873874163	-7.60588759986478	2.82955130378687e-14	1.70522203005068e-13	benB-xylY; benzoate/toluate 1,2-dioxygenase subunit beta
actVI1, RED1; ketoreductase RED1	30.3702584726017	-2.55395344759586	0.261118989725951	-9.78080318967334	1.36125950645938e-22	1.42511885518553e-21	actVI1, RED1; ketoreductase RED1
actVA1; MFS transporter, DHA2 family, integral membrane protein	34.8880397853558	-1.32649643306518	0.194361437483789	-6.82489515532533	8.7989552786809e-12	4.2511386722408e-11	actVA1; MFS transporter, DHA2 family, integral membrane protein
phaA; multicomponent K+:H+ antiporter subunit A	1263.9530397967	-1.11744597737199	0.131656785494805	-8.48756843919815	2.11005479736248e-17	1.58592514816857e-16	phaA; multicomponent K+:H+ antiporter subunit A
phaC; multicomponent K+:H+ antiporter subunit C	1261.83690277542	-1.12149830368012	0.130598619344486	-8.5873672272284	8.8984862280146e-18	6.81675382486465e-17	phaC; multicomponent K+:H+ antiporter subunit C
phaD; multicomponent K+:H+ antiporter subunit D	1259.27287667679	-1.12141384255962	0.132282248797347	-8.47743255618214	2.30217735488413e-17	1.72058602123469e-16	phaD; multicomponent K+:H+ antiporter subunit D
phaE; multicomponent K+:H+ antiporter subunit E	1273.72467437542	-1.05011063549011	0.130246908788693	-8.06246109989268	7.47735440010831e-16	5.03993929827943e-15	phaE; multicomponent K+:H+ antiporter subunit E
phaF; multicomponent K+:H+ antiporter subunit F	1267.60453921071	-1.12073201509051	0.129480754520003	-8.65558761412204	4.90378634087284e-18	3.80784266839512e-17	phaF; multicomponent K+:H+ antiporter subunit F
phaG; multicomponent K+:H+ antiporter subunit G	1264.38310869606	-1.12135961373877	0.13045195376329	-8.59595875254978	8.257246043987e-18	6.33771476227788e-17	phaG; multicomponent K+:H+ antiporter subunit G
ndhC; NAD(P)H-quinone oxidoreductase subunit 3	159.455986565112	1.06199626867813	0.260705649257512	4.07354528642816	4.6302842940933e-05	0.000116628121944487	ndhC; NAD(P)H-quinone oxidoreductase subunit 3
ndhD; NAD(P)H-quinone oxidoreductase subunit 4	9.97587647560894	1.52067846231074	0.315781276939764	4.81560679292841	1.46753252072069e-06	4.47277413641229e-06	ndhD; NAD(P)H-quinone oxidoreductase subunit 4
ftsB; cell division protein FtsB	2307.3075129956	-0.889753573282805	0.122265566232507	-7.2772212218017	3.40766215625518e-13	1.85823712518036e-12	ftsB; cell division protein FtsB
srmB; ATP-dependent RNA helicase SrmB	129.182974882088	-4.63821124804949	0.396035153167878	-11.7116150193954	1.11142163517923e-31	2.336331442605e-30	srmB; ATP-dependent RNA helicase SrmB
dbpA; ATP-independent RNA helicase DbpA	1602.44225371552	-1.30505954543335	0.136009874455735	-9.59532938807385	8.36494847747979e-22	8.52219239387231e-21	dbpA; ATP-independent RNA helicase DbpA
aadK; aminoglycoside 6-adenylyltransferase	68.8095961489162	5.0584777045148	0.24976105949897	20.2532681221896	3.3243625535678e-91	2.40774513311588e-88	aadK; aminoglycoside 6-adenylyltransferase
elaB; ElaB protein	50.1242274688093	-2.1316554655454	0.373160428799468	-5.71243706735831	1.11369607534891e-08	4.11159250801888e-08	elaB; ElaB protein
iciA; LysR family transcriptional regulator, chromosome initiation inhibitor	2376.99328433787	-0.929995644080368	0.133593524217204	-6.96138266828209	3.36949127927397e-12	1.68305561266306e-11	iciA; LysR family transcriptional regulator, chromosome initiation inhibitor
aspQ, ansB, ansA; glutamin-(asparagin-)ase	858.731395137102	-1.72433570057851	0.207669456394106	-8.30327064229487	1.01283798003397e-16	7.21115298206488e-16	aspQ, ansB, ansA; glutamin-(asparagin-)ase
antA; anthranilate 1,2-dioxygenase (deaminating, decarboxylating) large subunit	209.60301179587	-2.65735206921193	0.330902638934962	-8.03061612855321	9.69843645902025e-16	6.50947289545192e-15	antA; anthranilate 1,2-dioxygenase (deaminating, decarboxylating) large subunit
antB; anthranilate 1,2-dioxygenase (deaminating, decarboxylating) small subunit	206.670828053688	-2.67246172061273	0.331844656100696	-8.05335168574114	8.05570013613395e-16	5.42058808991378e-15	antB; anthranilate 1,2-dioxygenase (deaminating, decarboxylating) small subunit
hutF; formimidoylglutamate deiminase	1868.0832109468	-0.93325285929066	0.165232034777662	-5.64813512432052	1.62197671155916e-08	5.90058833835242e-08	hutF; formimidoylglutamate deiminase
RERE; arginine-glutamic acid dipeptide repeats protein	2.49720381166879	1.07068120301536	0.260334952829887	4.11270630922535	3.91047736777496e-05	9.9440705997648e-05	RERE; arginine-glutamic acid dipeptide repeats protein
macB; macrolide transport system ATP-binding/permease protein	2434.96372793647	-1.10649889148467	0.169417551338207	-6.53119398046177	6.52474257104047e-11	2.90893251614322e-10	macB; macrolide transport system ATP-binding/permease protein
ACTB_G1; actin beta/gamma 1	3.33522489834842	-3.08453711562413	0.296546768537266	-10.4015199047313	2.44009613736089e-25	2.90152924273943e-24	ACTB_G1; actin beta/gamma 1
PAK4; p21-activated kinase 4	2.23823364533496	-1.94995994829668	0.275470628402032	-7.07864921791531	1.45566329787718e-12	7.48693963472401e-12	PAK4; p21-activated kinase 4
MYL1; myosin light chain 1	2.62358135824133	-2.54350529042825	0.28105843152573	-9.04973843560142	1.43311211348263e-19	1.22638068830463e-18	MYL1; myosin light chain 1
seaA; uncharacterized protein	149.769673271597	4.27704308920339	0.237668476013159	17.9958367258036	2.1002592880672e-72	3.34655314960627e-70	seaA; uncharacterized protein
CFL; cofilin	7.63700368219601	-2.31932454764784	0.279366196819874	-8.30209443393492	1.02291846524556e-16	7.27642090411733e-16	CFL; cofilin
phnN; ribose 1,5-bisphosphokinase	1040.23493335883	-1.08945822669377	0.146400849561558	-7.44161137012855	9.9464476450313e-14	5.7339615331378e-13	phnN; ribose 1,5-bisphosphokinase
malM; maltose operon periplasmic protein	100.174892895447	-4.66325060491779	0.39755393687659	-11.7298564354687	8.96105317373698e-32	2.03949440776583e-30	malM; maltose operon periplasmic protein
modF; molybdate transport system ATP-binding protein	619.469620893543	-1.31080317384018	0.17459434269901	-7.5077070286288	6.01719796413961e-14	3.5249276603162e-13	modF; molybdate transport system ATP-binding protein
ABC.VB1X.S; putative thiamine transport system substrate-binding protein	117.414729498954	-2.21580229715377	0.271971475671202	-8.14718636094231	3.72489407659158e-16	2.57159714975781e-15	ABC.VB1X.S; putative thiamine transport system substrate-binding protein
ABC.VB1X.P; putative thiamine transport system permease protein	76.9870855257688	-2.21584765151489	0.273502179558704	-8.10175500279438	5.41719536206552e-16	3.68878593586119e-15	ABC.VB1X.P; putative thiamine transport system permease protein
ABC.VB1X.A; putative thiamine transport system ATP-binding protein	76.9870855257688	-2.21584765151489	0.273502179558704	-8.10175500279438	5.41719536206552e-16	3.68878593586119e-15	ABC.VB1X.A; putative thiamine transport system ATP-binding protein
benE; benzoate membrane transport protein	2812.27221338806	-0.889544266282252	0.125197910959774	-7.10510470552551	1.20231352645217e-12	6.2436504181498e-12	benE; benzoate membrane transport protein
benD-xylL; dihydroxycyclohexadiene carboxylate dehydrogenase	674.291418334184	-1.93327993152619	0.231987458189594	-8.33355366110439	7.84512707907738e-17	5.63082229180266e-16	benD-xylL; dihydroxycyclohexadiene carboxylate dehydrogenase
benC-xylZ; benzoate/toluate 1,2-dioxygenase reductase component	833.336975048823	-1.33173685982408	0.189051862324945	-7.04429379032024	1.86404475414911e-12	9.49542490812404e-12	benC-xylZ; benzoate/toluate 1,2-dioxygenase reductase component
rfaH; transcriptional antiterminator RfaH	1025.12506613688	-0.992311955473049	0.201584749538666	-4.92255469594794	8.54216787734693e-07	2.65945492297081e-06	rfaH; transcriptional antiterminator RfaH
rarD; chloramphenicol-sensitive protein RarD	3593.21033825168	-0.546393881514183	0.109406670171275	-4.99415511557758	5.90938893687255e-07	1.87271685203117e-06	rarD; chloramphenicol-sensitive protein RarD
hupA; DNA-binding protein HU-alpha	221.630255178959	-3.35346513869296	0.360899323321357	-9.29196848536874	1.51460779611134e-20	1.422981168823e-19	hupA; DNA-binding protein HU-alpha
ihfB, himD; integration host factor subunit beta	4952.07158188226	-0.395755278478306	0.0846416988733217	-4.67565377049686	2.93018616180978e-06	8.64301856761884e-06	ihfB, himD; integration host factor subunit beta
wzzE; lipopolysaccharide biosynthesis protein WzzE	122.146440007491	-4.63832396929407	0.399921774326383	-11.5980780919137	4.21436392183702e-31	7.12862789071667e-30	wzzE; lipopolysaccharide biosynthesis protein WzzE
terC; tellurite resistance protein TerC	4948.18181914617	-0.420126506699361	0.117376640673681	-3.57930252806736	0.000344512462237386	0.000774472569595163	terC; tellurite resistance protein TerC
hydN; electron transport protein HydN	146.819716423134	-3.29874480091992	0.414584670341162	-7.95674571904789	1.76623176741345e-15	1.16873492450025e-14	hydN; electron transport protein HydN
leuO; LysR family transcriptional regulator, transcriptional activator for leuABCD operon	84.2860007893809	-4.65962227475229	0.408542996075484	-11.4054636097381	3.9267965760739e-30	5.78277048458054e-29	leuO; LysR family transcriptional regulator, transcriptional activator for leuABCD operon
ybaO; Lrp/AsnC family transcriptional regulator	3116.81820371827	-0.805001626437969	0.136869710314738	-5.8815177192005	4.06521417376071e-09	1.57297529491751e-08	ybaO; Lrp/AsnC family transcriptional regulator
nlpI; lipoprotein NlpI	138.053499304108	-2.85689903837038	0.317024701217387	-9.01159760548557	2.03076241845106e-19	1.72117916891485e-18	nlpI; lipoprotein NlpI
rob; AraC family transcriptional regulator, mar-sox-rob regulon activator	264.821045959932	-4.6968151272514	0.424915976862148	-11.0535150076862	2.10796326783958e-28	2.83684853967533e-27	rob; AraC family transcriptional regulator, mar-sox-rob regulon activator
creA; CreA protein	2522.0891269623	-0.852149653375703	0.129221738771132	-6.59447598739535	4.26760475817322e-11	1.93511708072658e-10	creA; CreA protein
bamD; outer membrane protein assembly factor BamD	4709.6189785479	-0.637157205227261	0.0905997538000022	-7.03265934512115	2.02633679412166e-12	1.02761459190116e-11	bamD; outer membrane protein assembly factor BamD
raiA; ribosome-associated inhibitor A	127.969082419232	-4.63827296585457	0.395859009378505	-11.7169821981231	1.04322355066824e-31	2.31514262623228e-30	raiA; ribosome-associated inhibitor A
yfiM; putative lipoprotein	91.7188271100064	-2.37925935473746	0.299280477952717	-7.94993168620024	1.86614392351396e-15	1.23177867760031e-14	yfiM; putative lipoprotein
yfiP; DTW domain-containing protein	821.956329273581	-0.856174502593773	0.156828867439321	-5.45929149762582	4.78038355252889e-08	1.67924672676357e-07	yfiP; DTW domain-containing protein
ugpB; sn-glycerol 3-phosphate transport system substrate-binding protein	3603.53269405586	-0.799167788421375	0.130340899441715	-6.1313662238363	8.71275810535276e-10	3.55607294187221e-09	ugpB; sn-glycerol 3-phosphate transport system substrate-binding protein
ugpA; sn-glycerol 3-phosphate transport system permease protein	3787.73869349607	-0.874445261096809	0.144390596336036	-6.05610949248894	1.3945309927424e-09	5.60696437380303e-09	ugpA; sn-glycerol 3-phosphate transport system permease protein
ugpE; sn-glycerol 3-phosphate transport system permease protein	3553.65504496938	-0.823414711885115	0.135410211244485	-6.08089083029662	1.19516649764838e-09	4.82121087937451e-09	ugpE; sn-glycerol 3-phosphate transport system permease protein
ugpC; sn-glycerol 3-phosphate transport system ATP-binding protein	3259.39914491847	-0.942933384266932	0.133671789724719	-7.0540941077305	1.73728777268656e-12	8.8781088422026e-12	ugpC; sn-glycerol 3-phosphate transport system ATP-binding protein
hcaR; LysR family transcriptional regulator, hca operon transcriptional activator	100.444929930134	-1.05130494607953	0.23844111759914	-4.40907573603539	1.03812718780673e-05	2.84511844006062e-05	hcaR; LysR family transcriptional regulator, hca operon transcriptional activator
dapH, dapD; tetrahydrodipicolinate N-acetyltransferase	119.930515103905	3.17911173093332	0.215575282040678	14.7471069078014	3.21138953482684e-49	1.24199710795949e-47	dapH, dapD; tetrahydrodipicolinate N-acetyltransferase
dapL; N-acetyldiaminopimelate deacetylase	210.530354056083	3.42090008271629	0.24020174426601	14.2417786896994	5.04270203888693e-46	1.74674813668749e-44	dapL; N-acetyldiaminopimelate deacetylase
LYS12; homoisocitrate dehydrogenase	131.734488039669	-1.43196846492584	0.366483301409813	-3.90732254216562	9.33245368508579e-05	0.000227514254923741	LYS12; homoisocitrate dehydrogenase
rhtB; homoserine/homoserine lactone efflux protein	1182.60630802293	-1.53874618209969	0.182548373889214	-8.42925165158431	3.47882738696467e-17	2.57104061149792e-16	rhtB; homoserine/homoserine lactone efflux protein
rhtC; threonine efflux protein	175.215228195943	-2.859965770332	0.306296307809936	-9.33725186170601	9.88668768572809e-21	9.39943207544102e-20	rhtC; threonine efflux protein
hutC; GntR family transcriptional regulator, histidine utilization repressor	2432.88921161686	-1.06265554348035	0.137704772385966	-7.716911513436	1.19182330826921e-14	7.39505942132462e-14	hutC; GntR family transcriptional regulator, histidine utilization repressor
ybbN; putative thioredoxin	4486.1010089573	-0.41387563320521	0.0868806790143095	-4.76372466123387	1.90051792972574e-06	5.72454682273156e-06	ybbN; putative thioredoxin
hha; haemolysin expression modulating protein	122.686979376761	-4.63722187786501	0.399617354538253	-11.6041553881542	3.92544179683407e-31	6.87340544953341e-30	hha; haemolysin expression modulating protein
cyaA; adenylate cyclase, class 1	220.237665538677	-2.72126221823123	0.304079650334945	-8.94917570193778	3.58146701488426e-19	2.98780604267884e-18	cyaA; adenylate cyclase, class 1
ATP2A; Ca2+ transporting ATPase, sarcoplasmic/endoplasmic reticulum	6.2122616201512	-4.32315750008053	0.330806948900327	-13.0685208229501	4.98249483663657e-39	1.43824407114071e-37	ATP2A; Ca2+ transporting ATPase, sarcoplasmic/endoplasmic reticulum
SLC25A4S, ANT; solute carrier family 25 (mitochondrial adenine nucleotide translocator), member 4/5/6/31	2.62358135824133	-2.54350529042825	0.28105843152573	-9.04973843560142	1.43311211348263e-19	1.22638068830463e-18	SLC25A4S, ANT; solute carrier family 25 (mitochondrial adenine nucleotide translocator), member 4/5/6/31
TNNC1; troponin C, slow skeletal and cardiac muscles	2.63772645119085	-2.41238880099325	0.275169578296021	-8.76691680792585	1.83625361598028e-18	1.47031172996987e-17	TNNC1; troponin C, slow skeletal and cardiac muscles
tsr; methyl-accepting chemotaxis protein I, serine sensor receptor	4564.88843016246	-1.92978300703559	0.196403975243142	-9.82558018312293	8.7369475627173e-23	9.30578358718833e-22	tsr; methyl-accepting chemotaxis protein I, serine sensor receptor
tar; methyl-accepting chemotaxis protein II, aspartate sensor receptor	1378.65815320857	-1.63733128338263	0.213113099963821	-7.68292180846974	1.55500508715779e-14	9.58879684937006e-14	tar; methyl-accepting chemotaxis protein II, aspartate sensor receptor
tap; methyl-accepting chemotaxis protein IV, peptide sensor receptor	65.7852043157846	-4.63069333640017	0.409084934907052	-11.3196379071068	1.0490431667374e-29	1.49512109291537e-28	tap; methyl-accepting chemotaxis protein IV, peptide sensor receptor
dhaR; transcriptional activator for dhaKLM operon	81.1566132439401	-4.68417475095484	0.400345637804355	-11.7003266893193	1.26963765227366e-31	2.63416749366257e-30	dhaR; transcriptional activator for dhaKLM operon
dhaM; phosphoenolpyruvate---glycerone phosphotransferase subunit DhaM	166.132067511363	-1.34699362097708	0.224964519580008	-5.98758250186217	2.12982915647181e-09	8.42519805839669e-09	dhaM; phosphoenolpyruvate---glycerone phosphotransferase subunit DhaM
comC; L-2-hydroxycarboxylate dehydrogenase (NAD+)	19.0041664332709	1.09990230122822	0.224236158916628	4.90510677021169	9.33765320745543e-07	2.89692691214164e-06	comC; L-2-hydroxycarboxylate dehydrogenase (NAD+)
npr; NADH peroxidase	7.19711679177846	3.93114913445355	0.303583185606321	12.949166228038	2.37519722114779e-38	6.78250762038869e-37	npr; NADH peroxidase
hpaG; 5-oxopent-3-ene-1,2,5-tricarboxylate decarboxylase / 2-hydroxyhepta-2,4-diene-1,7-dioate isomerase	1289.08577950682	-0.77006399447608	0.207326917531057	-3.71424995676563	0.000203807272707732	0.000473253436800495	hpaG; 5-oxopent-3-ene-1,2,5-tricarboxylate decarboxylase / 2-hydroxyhepta-2,4-diene-1,7-dioate isomerase
E2.1.1.103, NMT; phosphoethanolamine N-methyltransferase	54.5335433312497	0.761980786720681	0.187454831998698	4.06487674175278	4.805785270355e-05	0.000120857611265525	E2.1.1.103, NMT; phosphoethanolamine N-methyltransferase
K05937; uncharacterized protein	116.013521474619	4.13788822035788	0.230287659817885	17.9683454321008	3.44847207918739e-72	5.2834571259396e-70	K05937; uncharacterized protein
aas; acyl-	1938.37741544819	-0.482775122569736	0.114270018217453	-4.22486256763368	2.39086639700969e-05	6.24320963126064e-05	aas; acyl-
E2.3.2.15; glutathione gamma-glutamylcysteinyltransferase	1.96674314085148	-1.08674200564574	0.266705447538637	-4.07468994606233	4.60756930274162e-05	0.000116166153908046	E2.3.2.15; glutathione gamma-glutamylcysteinyltransferase
draT; NAD+---dinitrogen-reductase ADP-D-ribosyltransferase	67.8265027636713	-1.70249357011972	0.319272276707653	-5.33241904895687	9.69129764657536e-08	3.3094971431747e-07	draT; NAD+---dinitrogen-reductase ADP-D-ribosyltransferase
K05952; uncharacterized protein	146.789090509991	-3.10696469689379	0.365103928106959	-8.50980900973376	1.74220088655697e-17	1.3156506600189e-16	K05952; uncharacterized protein
E2.5.1.43; nicotianamine synthase	2.41213463327043	1.04700617527695	0.21922028002279	4.77604615397858	1.78775377488912e-06	5.40122651670142e-06	E2.5.1.43; nicotianamine synthase
stsC; L-glutamine:scyllo-inosose aminotransferase	5.31499190110502	-1.50545063395776	0.251377499272074	-5.98880424189581	2.11389407879506e-09	8.36631600882276e-09	stsC; L-glutamine:scyllo-inosose aminotransferase
E2.7.13.1; protein-histidine pros-kinase	351.410079992028	-1.33181266832988	0.247417065931567	-5.38286501505214	7.33095145605789e-08	2.53937783697449e-07	E2.7.13.1; protein-histidine pros-kinase
citX; holo-ACP synthase	103.403511531445	-3.73597456378005	0.401083373754106	-9.31470813365226	1.2228829026525e-20	1.1570912215478e-19	citX; holo-ACP synthase
K05967; uncharacterized protein	117.264139412085	2.18909062848803	0.257362414932974	8.50586760719566	1.80242553584965e-17	1.35727072250607e-16	K05967; uncharacterized protein
SIAE; sialate O-acetylesterase	4677.27295802472	-0.906009651240506	0.169504440652618	-5.34504965033501	9.03922725644542e-08	3.10545595308757e-07	SIAE; sialate O-acetylesterase
AXE1; acetylxylan esterase	2.76887390160292	-1.77329383731034	0.21696983298163	-8.17299719938705	3.00820968348204e-16	2.08584913388176e-15	AXE1; acetylxylan esterase
phaZ; poly(3-hydroxybutyrate) depolymerase	3585.03020182396	-0.954379361261348	0.132668569331358	-7.19371111086345	6.30535362579989e-13	3.37599142048036e-12	phaZ; poly(3-hydroxybutyrate) depolymerase
stpA; glucosylglycerol 3-phosphatase	2.04333660019087	1.03087628715639	0.251955336976278	4.09150407182462	4.28584419704074e-05	0.000108501178003888	stpA; glucosylglycerol 3-phosphatase
cho; excinuclease Cho	245.155956151112	-2.12611449415763	0.291979926133914	-7.28171461069042	3.29603780771492e-13	1.7998309262553e-12	cho; excinuclease Cho
rnmV; ribonuclease M5	396.99906169242	3.87280841763084	0.236218383700817	16.3950339383236	2.07524772485007e-60	1.07360380674549e-58	rnmV; ribonuclease M5
E3.1.30.1; nuclease S1	27.8186579461539	-0.80618526876393	0.22776529827324	-3.53954388520056	0.000400819121910473	0.000894739687380424	E3.1.30.1; nuclease S1
dexA; dextranase	6.32273448592249	3.55113776627067	0.262559394195274	13.5250836373791	1.11217091866835e-41	3.37504245042122e-40	dexA; dextranase
E3.4.11.10; bacterial leucyl aminopeptidase	243.679366074228	-0.967258452063828	0.274487459731766	-3.52387119254574	0.000425290939455529	0.000946450534816257	E3.4.11.10; bacterial leucyl aminopeptidase
pepE; dipeptidase E	759.69313851774	-0.634666146123955	0.166719310058608	-3.80679446130654	0.000140779650710708	0.000334503870328724	pepE; dipeptidase E
sufA; Fe-S cluster assembly protein SufA	99.7652766119377	-4.54690123719607	0.39064603528809	-11.6394403794291	2.5971407787324e-31	4.78968069077801e-30	sufA; Fe-S cluster assembly protein SufA
E3.4.21.100; pseudomonalisin	258.242722261716	-1.95437560386202	0.339112445307078	-5.76320813614572	8.2529913563047e-09	3.09128265800092e-08	E3.4.21.100; pseudomonalisin
E3.4.21.101; xanthomonalisin	136.069729316444	-1.35771264237633	0.365488490482021	-3.71478905008944	0.000203373281094716	0.000472439113966435	E3.4.21.101; xanthomonalisin
cpxP; periplasmic protein CpxP	123.473126925524	-4.53195678917211	0.394840603593851	-11.4779400799262	1.70289313622096e-30	2.62925380160318e-29	cpxP; periplasmic protein CpxP
gpr; spore protease	232.672477668721	3.76200557939831	0.224564758336862	16.7524308233399	5.43589865352135e-63	3.56960256933961e-61	gpr; spore protease
pydC; beta-ureidopropionase / N-carbamoyl-L-amino-acid hydrolase	6307.05288799646	-0.455920050932503	0.127951709458303	-3.56321969329436	0.000366333841245703	0.000821441517929783	pydC; beta-ureidopropionase / N-carbamoyl-L-amino-acid hydrolase
ppaX; pyrophosphatase PpaX	388.409115970443	2.77501858775095	0.207054687442384	13.4023461242487	5.85815721339669e-41	1.74801267861915e-39	ppaX; pyrophosphatase PpaX
E3.6.3.25; sulfate-transporting ATPase	1464.53407009907	-1.5176506793603	0.198948916621598	-7.62834352220619	2.37789236047335e-14	1.44065919664572e-13	E3.6.3.25; sulfate-transporting ATPase
E4.1.1.76; arylmalonate decarboxylase	53.1370708284526	-2.17725771610773	0.346244215824445	-6.28821397326	3.21139084839896e-10	1.3565827618873e-09	E4.1.1.76; arylmalonate decarboxylase
comD; sulfopyruvate decarboxylase subunit alpha	170.614599969899	1.1190965297519	0.225837726783206	4.95531258524484	7.22140994875973e-07	2.26507767959719e-06	comD; sulfopyruvate decarboxylase subunit alpha
kdsD, kpsF; arabinose-5-phosphate isomerase	6051.54368197519	-0.551778088334012	0.0884813394544879	-6.2360955624754	4.48627103362072e-10	1.87131525261027e-09	kdsD, kpsF; arabinose-5-phosphate isomerase
luxE; long-chain-fatty-acid---luciferin-component ligase	14.0652731115702	1.83869606521794	0.316378152011554	5.81170366388256	6.18402381265742e-09	2.3505781352787e-08	luxE; long-chain-fatty-acid---luciferin-component ligase
TTL; tubulin---tyrosine ligase	7.71224700517544	-1.67237091061118	0.254625991847554	-6.56795050056178	5.10124916059392e-11	2.30264317634288e-10	TTL; tubulin---tyrosine ligase
ABC.VB12.P, btuC; vitamin B12 transport system permease protein	180.133518076312	-1.92585233498269	0.30342668557183	-6.34701041984253	2.19539267056353e-10	9.40359860558045e-10	ABC.VB12.P, btuC; vitamin B12 transport system permease protein
ABC.VB12.A, btuD; vitamin B12 transport system ATP-binding protein	100.141512688903	-4.66312707137711	0.397530303353332	-11.7302430331517	8.9202186299909e-32	2.03631466547672e-30	ABC.VB12.A, btuD; vitamin B12 transport system ATP-binding protein
slyA; MarR family transcriptional regulator, transcriptional regulator for hemolysin	2496.10616145374	-0.727030281010193	0.120858703551183	-6.01553930042198	1.79288797407771e-09	7.15269829217682e-09	slyA; MarR family transcriptional regulator, transcriptional regulator for hemolysin
fadL; long-chain fatty acid transport protein	2812.31337390891	-0.3796159667622	0.102748461578458	-3.69461460473864	0.000220220550917477	0.000508402529457994	fadL; long-chain fatty acid transport protein
slyB; outer membrane lipoprotein SlyB	1535.1944300673	-1.30122411291515	0.160892880724217	-8.08751827338806	6.08926975084094e-16	4.13230086072826e-15	slyB; outer membrane lipoprotein SlyB
lpp; murein lipoprotein	176.183084271611	-2.81464978185125	0.311119939193035	-9.04683187182322	1.47176391252526e-19	1.25675703012741e-18	lpp; murein lipoprotein
rcsF; RcsF protein	123.217796596381	-4.63774532543864	0.397963594638694	-11.6536924178936	2.19727405769223e-31	4.13958560435878e-30	rcsF; RcsF protein
abnA; arabinan endo-1,5-alpha-L-arabinosidase	1041.50361185254	-0.907180137030827	0.182494495161062	-4.97100000868622	6.6608446495987e-07	2.09667915145606e-06	abnA; arabinan endo-1,5-alpha-L-arabinosidase
SQD1, sqdB; UDP-sulfoquinovose synthase	277.461055364523	-1.02790762384494	0.249870394041632	-4.11376316825144	3.89260803177075e-05	9.91128417677136e-05	SQD1, sqdB; UDP-sulfoquinovose synthase
dhaB; glycerol dehydratase large subunit	3.19033554785867	1.49009787728874	0.284741352723243	5.23316287935549	1.66633779774627e-07	5.56400387034559e-07	dhaB; glycerol dehydratase large subunit
dhbE; glycerol dehydratase small subunit	5.98327055429181	-1.10461954211031	0.234475463316809	-4.71102402991229	2.46475168893551e-06	7.32711817378702e-06	dhbE; glycerol dehydratase small subunit
COQ2; 4-hydroxybenzoate polyprenyltransferase	13.9317283720618	-2.79611636439068	0.257814694746963	-10.8454499350201	2.09601986555395e-27	2.72414196882028e-26	COQ2; 4-hydroxybenzoate polyprenyltransferase
LYPLA3; lysophospholipase III	2.57663612310762	-1.54875890690025	0.237661290596988	-6.516664548147	7.18879433272554e-11	3.18537955777666e-10	LYPLA3; lysophospholipase III
clsA_B; cardiolipin synthase A/B	7827.7543031713	-0.486049038384058	0.0873171185757306	-5.56648050591025	2.59935845610921e-08	9.3410414162481e-08	clsA_B; cardiolipin synthase A/B
clsC; cardiolipin synthase C	1296.50781284571	-1.4642798491058	0.177958710225646	-8.22819994171199	1.90047672060575e-16	1.33401744784722e-15	clsC; cardiolipin synthase C
COQ7; ubiquinone biosynthesis monooxygenase Coq7	2682.67033999609	-1.02799326537574	0.130357809516161	-7.88593540495397	3.12188075184298e-15	2.02705981662046e-14	COQ7; ubiquinone biosynthesis monooxygenase Coq7
pqqB; pyrroloquinoline quinone biosynthesis protein B	1488.38999076896	-0.745167915500905	0.125826651965373	-5.9221786788539	3.17704153286921e-09	1.23772566710851e-08	pqqB; pyrroloquinoline quinone biosynthesis protein B
pqqD; pyrroloquinoline quinone biosynthesis protein D	1510.89938810695	-0.718961435620734	0.125830609866018	-5.71372447758358	1.10529904391144e-08	4.08248376580548e-08	pqqD; pyrroloquinoline quinone biosynthesis protein D
pqqE; pyrroloquinoline quinone biosynthesis protein E	1589.93051620689	-0.652490721206441	0.12353323775942	-5.28190415017828	1.27848084779265e-07	4.3287959687055e-07	pqqE; pyrroloquinoline quinone biosynthesis protein E
rnk; regulator of nucleoside diphosphate kinase	2044.9951118233	-0.547295413378534	0.111993163323771	-4.88686449365049	1.02454557720495e-06	3.16378085798134e-06	rnk; regulator of nucleoside diphosphate kinase
tsgA; MFS transporter, TsgA protein	122.865754347301	-4.61756691405628	0.397620568113711	-11.6129981302571	3.53982191464026e-31	6.26705804309755e-30	tsgA; MFS transporter, TsgA protein
hlpA, ompH; outer membrane protein	4235.88690642357	-0.836218033663147	0.102229930800561	-8.17977697054799	2.84369715585411e-16	1.97521667312029e-15	hlpA, ompH; outer membrane protein
creD; inner membrane protein	1118.86423800756	-1.28341943534502	0.146430263033552	-8.76471440231551	1.87250741802141e-18	1.49631560675793e-17	creD; inner membrane protein
uspB; universal stress protein B	99.1053727880947	-4.66321777689513	0.399385808604981	-11.6759726470586	1.6912018772453e-31	3.36005121097589e-30	uspB; universal stress protein B
gntR; LacI family transcriptional regulator, gluconate utilization system Gnt-I transcriptional repressor	3679.17440952587	-1.37734262346785	0.140723445147277	-9.78758459207959	1.27300532459456e-22	1.33623628735769e-21	gntR; LacI family transcriptional regulator, gluconate utilization system Gnt-I transcriptional repressor
uspA; universal stress protein A	339.878114788139	-1.52310859071089	0.259150207083904	-5.87731959719317	4.1696272103567e-09	1.61102909723142e-08	uspA; universal stress protein A
E1.1.99.3A; gluconate 2-dehydrogenase alpha chain	815.200009424117	-1.34008944438127	0.249509303035791	-5.37089971426454	7.83447715978656e-08	2.70438819462823e-07	E1.1.99.3A; gluconate 2-dehydrogenase alpha chain
E1.1.99.3G; gluconate 2-dehydrogenase gamma chain	777.369578735077	-1.11896266071105	0.228362301342042	-4.89994475504546	9.58636070209094e-07	2.96946095309325e-06	E1.1.99.3G; gluconate 2-dehydrogenase gamma chain
gntT; Gnt-I system high-affinity gluconate transporter	630.731164144806	-1.61272309576326	0.185152330922073	-8.7102500288912	3.03205254903929e-18	2.38463599784758e-17	gntT; Gnt-I system high-affinity gluconate transporter
gntU; Gnt-I system low-affinity gluconate transporter	138.625150797724	-1.34519437548232	0.25822000104292	-5.2094894665372	1.89360957471037e-07	6.28599478404897e-07	gntU; Gnt-I system low-affinity gluconate transporter
yojI; multidrug/microcin transport system ATP-binding/permease protein	133.062201110468	-3.31947523807395	0.294715859071565	-11.2633071343062	1.9914226770325e-29	2.80312093072754e-28	yojI; multidrug/microcin transport system ATP-binding/permease protein
pvdE; putative pyoverdin transport system ATP-binding/permease protein	848.112594498618	-1.59342521918659	0.226074033252181	-7.04824519766566	1.81188160307133e-12	9.24152415599825e-12	pvdE; putative pyoverdin transport system ATP-binding/permease protein
miaE; tRNA-(ms	965.489431995222	-1.13044105500851	0.143395708797959	-7.88336739282257	3.18674328258638e-15	2.06412875872892e-14	miaE; tRNA-(ms
truC; tRNA pseudouridine65 synthase	1450.06437919699	-1.4292584539086	0.136062528739849	-10.5044237171377	8.24246803728713e-26	9.9950902363876e-25	truC; tRNA pseudouridine65 synthase
rluA; tRNA pseudouridine32 synthase / 23S rRNA pseudouridine746 synthase	4672.6073033099	-0.640625925495551	0.101489232546096	-6.3122550976487	2.74998433057788e-10	1.16848667529141e-09	rluA; tRNA pseudouridine32 synthase / 23S rRNA pseudouridine746 synthase
rluC; 23S rRNA pseudouridine955/2504/2580 synthase	4405.24852030225	-0.673678119232107	0.10678468339818	-6.30875232096808	2.81293849312606e-10	1.19396275837695e-09	rluC; 23S rRNA pseudouridine955/2504/2580 synthase
rluE; 23S rRNA pseudouridine2457 synthase	2658.8835089728	-0.829228382718177	0.117400177191029	-7.06326346823899	1.62636932435998e-12	8.33265878274981e-12	rluE; 23S rRNA pseudouridine2457 synthase
rluF; 23S rRNA pseudouridine2604 synthase	3021.15954017728	-1.13293630016577	0.119040293557889	-9.51725055697067	1.77821424452807e-21	1.7910281777693e-20	rluF; 23S rRNA pseudouridine2604 synthase
rsuA; 16S rRNA pseudouridine516 synthase	2715.92899587383	-0.476400882321082	0.122993138190017	-3.87339399036288	0.000107330104532112	0.000259356670551208	rsuA; 16S rRNA pseudouridine516 synthase
bamE, smpA; outer membrane protein assembly factor BamE	1989.72711494849	-1.27143391642204	0.135115899564494	-9.4099504241923	4.96370976080484e-21	4.90643618664171e-20	bamE, smpA; outer membrane protein assembly factor BamE
corC; magnesium and cobalt transporter	2024.37099895374	-1.25492205554735	0.134714604116711	-9.31541211716092	1.21480009446503e-20	1.15081003003602e-19	corC; magnesium and cobalt transporter
ispZ; intracellular septation protein	3526.06425579192	-0.754098059230314	0.1053501183972	-7.15801814656868	8.18517223624606e-13	4.33009742404863e-12	ispZ; intracellular septation protein
pqiB; paraquat-inducible protein B	1814.29416972784	-1.22449813676598	0.18976211099122	-6.45280625499908	1.09797694727983e-10	4.80372451344228e-10	pqiB; paraquat-inducible protein B
phnA; protein PhnA	3701.45369753741	-0.412827608049809	0.0977700459932312	-4.2224344261676	2.41677722815754e-05	6.30467065380849e-05	phnA; protein PhnA
nlpD; lipoprotein NlpD	2391.13615907919	-1.35010599265303	0.152407206222784	-8.85854433076798	8.10660009463179e-19	6.65827659318881e-18	nlpD; lipoprotein NlpD
apaG; ApaG protein	5020.05781538792	-0.843959321351128	0.103696103488436	-8.13877564305241	3.99295107961471e-16	2.75188938159951e-15	apaG; ApaG protein
coiA; competence protein CoiA	54.5959494031251	1.60249823566452	0.262108812425443	6.11386630169235	9.72457873033998e-10	3.9589023374869e-09	coiA; competence protein CoiA
cstA; carbon starvation protein	3734.88315511369	-0.509021974430086	0.119395376615604	-4.26333069888371	2.01402108640098e-05	5.3254915351333e-05	cstA; carbon starvation protein
cyaY; CyaY protein	1586.00113700504	-1.36030781211523	0.154525328940568	-8.80313810972968	1.33042671229173e-18	1.07937979804768e-17	cyaY; CyaY protein
dksA; DnaK suppressor protein	5727.86038941371	-0.382238263383917	0.0785422266421084	-4.86665937197902	1.13500401868644e-06	3.48999498914508e-06	dksA; DnaK suppressor protein
mioC; MioC protein	232.569811852687	-1.47745307712315	0.237337499976708	-6.22511435094808	4.81204907743783e-10	2.00300914315294e-09	mioC; MioC protein
aroH; chorismate mutase	1416.34087520452	0.791662728000071	0.191424696873982	4.13563527030808	3.53974026327361e-05	9.07371643420232e-05	aroH; chorismate mutase
pheB; chorismate mutase	243.10337399468	3.94753153908247	0.237586314882918	16.6151469668099	5.41420022608995e-62	3.24322806024501e-60	pheB; chorismate mutase
nadR; HTH-type transcriptional regulator, transcriptional repressor of NAD biosynthesis genes	205.755045987583	-3.2882805677425	0.261787412398977	-12.5608811272064	3.46452885383412e-36	9.07957282187383e-35	nadR; HTH-type transcriptional regulator, transcriptional repressor of NAD biosynthesis genes
focA; formate transporter	248.316499665598	-3.1461794326212	0.348255830805707	-9.03410411059697	1.65351262742066e-19	1.41044273047756e-18	focA; formate transporter
csgG; curli production assembly/transport component CsgG	242.244454905277	-1.2253305413727	0.237048443796789	-5.16911447190567	2.35205803216331e-07	7.71781150833817e-07	csgG; curli production assembly/transport component CsgG
pdxS, pdx1; pyridoxal 5-phosphate synthase pdxS subunit	2354.94444822157	0.825725019633907	0.158640007611235	5.20502382764276	1.93971715634796e-07	6.42566593955269e-07	pdxS, pdx1; pyridoxal 5-phosphate synthase pdxS subunit
relE, stbE; mRNA interferase RelE/StbE	1065.97401583457	-1.01576788130931	0.186913505261211	-5.43442743684989	5.49726617620169e-08	1.91922522461871e-07	relE, stbE; mRNA interferase RelE/StbE
smtA; S-adenosylmethionine-dependent methyltransferase	208.154735837514	-1.31284540185918	0.297087196405311	-4.41905749471644	9.91322746436661e-06	2.72622310005553e-05	smtA; S-adenosylmethionine-dependent methyltransferase
dkgB; 2,5-diketo-D-gluconate reductase B	1131.97077810493	-1.04372604182123	0.161780041384252	-6.45151301044743	1.10738941028385e-10	4.8422455717516e-10	dkgB; 2,5-diketo-D-gluconate reductase B
spoIIID; putative DeoR family transcriptional regulator, stage III sporulation protein D	232.829965196358	3.7631906267219	0.224350881497575	16.7736832661502	3.80193441603816e-63	2.65701855198036e-61	spoIIID; putative DeoR family transcriptional regulator, stage III sporulation protein D
abrB; transcriptional pleiotropic regulator of transition state genes	571.29169696867	3.78052249101246	0.22705143186211	16.6505115603429	3.00026564946417e-62	1.81084215373341e-60	abrB; transcriptional pleiotropic regulator of transition state genes
mtrB; transcription attenuation protein (tryptophan RNA-binding attenuator protein)	209.661458161818	3.8535004717738	0.229363907642833	16.8008145282147	2.40715567682902e-63	1.71230439975864e-61	mtrB; transcription attenuation protein (tryptophan RNA-binding attenuator protein)
ezrA; septation ring formation regulator	111.118248629727	2.95305162561113	0.25002640650307	11.8109589579486	3.42630926590414e-32	8.19741919563312e-31	ezrA; septation ring formation regulator
maf; septum formation protein	11569.3456674815	-0.325897443463981	0.0807037675447148	-4.03819367272307	5.38643739944691e-05	0.000134610247055814	maf; septum formation protein
gerAA; spore germination protein AA	14.082107867551	1.84126501476285	0.316414068780538	5.81916291478157	5.9143067774594e-09	2.25667059846835e-08	gerAA; spore germination protein AA
gerAB; spore germination protein AB	14.1113001725309	1.84569149692152	0.316476487613678	5.83200196273205	5.47662746807669e-09	2.09972526651429e-08	gerAB; spore germination protein AB
gerAC; spore germination protein AC	14.082107867551	1.84126501476285	0.316414068780538	5.81916291478157	5.9143067774594e-09	2.25667059846835e-08	gerAC; spore germination protein AC
gerD; spore germination protein D	216.297169930669	4.03478420152646	0.231926540590729	17.396819662164	8.72125444082279e-68	8.79521951013104e-66	gerD; spore germination protein D
gerKA; spore germination protein KA	788.623856965856	4.15472281499508	0.238313189984838	17.433876888054	4.56438848027897e-68	5.05062264199757e-66	gerKA; spore germination protein KA
gerKB; spore germination protein KB	746.846799898336	3.89666430689016	0.247980926787814	15.7135645767803	1.22115707710474e-55	5.31637072857567e-54	gerKB; spore germination protein KB
gerKC; spore germination protein KC	609.314454903523	4.15525232355941	0.239050031912001	17.3823541888881	1.12249404047118e-67	1.11786375255424e-65	gerKC; spore germination protein KC
gerM; germination protein M	204.362596149209	4.03130923708544	0.235178803514211	17.1414650336115	7.27932256117227e-66	6.0410794630062e-64	gerM; germination protein M
gerPA; spore germination protein PA	79.4247056505812	3.51886082525342	0.264559262218047	13.300841542086	2.28877654797715e-40	6.72866522425608e-39	gerPA; spore germination protein PA
gerPB; spore germination protein PB	59.3856980263655	3.07275503052867	0.283988099915634	10.8200133436631	2.76737086288521e-27	3.59082144374698e-26	gerPB; spore germination protein PB
gerPC; spore germination protein PC	69.2919465419378	3.36727274501483	0.264470028409436	12.7321525439617	3.9188412762831e-37	1.08407668222734e-35	gerPC; spore germination protein PC
gerPD; spore germination protein PD	76.1794658696347	3.54490414851839	0.264949333995199	13.3795548570151	7.96227953656162e-41	2.35819632222254e-39	gerPD; spore germination protein PD
gerPE; spore germination protein PE	70.2161382250495	3.38432634641852	0.263927869990623	12.8229214540274	1.22014971150516e-37	3.41085359703917e-36	gerPE; spore germination protein PE
gerPF; spore germination protein PF	121.619686360843	2.90770702373581	0.304548376158397	9.54760311124923	1.32731552018719e-21	1.34367506344744e-20	gerPF; spore germination protein PF
gerQ; spore germination protein Q	204.787636803423	4.08063760381521	0.234061263130187	17.4340578583716	4.54996346391568e-68	5.05062264199757e-66	gerQ; spore germination protein Q
yaaH; spore germination protein	81.3124464998615	3.51359335611884	0.237767954071735	14.7774050116896	2.04910142842795e-49	8.12198561208231e-48	yaaH; spore germination protein
yfkQ; spore germination protein	127.932580789034	5.2703762450169	0.297726397210672	17.7020791384096	4.04108828704878e-70	5.27792629228158e-68	yfkQ; spore germination protein
yfkR; spore germination protein	158.564361847986	5.09666858420531	0.263188435780453	19.3650931853893	1.52079485789302e-83	5.76960601563508e-81	yfkR; spore germination protein
yfkT; spore germination protein	16.6822219314545	4.69681193515512	0.282835517286677	16.6061602878344	6.28921934063907e-62	3.73926943931876e-60	yfkT; spore germination protein
yndD; spore germination protein	124.327941755569	3.76224501889671	0.218291745935642	17.2349394282912	1.45205371656301e-66	1.27126505053379e-64	yndD; spore germination protein
yndE; spore germination protein	269.322530234463	4.20259029924781	0.228965528350779	18.3546856573509	3.02834529559959e-75	6.52076404595728e-73	yndE; spore germination protein
yndF; spore germination protein	74.3619377408076	3.33926244355196	0.235262975841377	14.1937439650658	1.00165045064486e-45	3.41032014542205e-44	yndF; spore germination protein
ypeB; spore germination protein	217.280718060985	4.03909420355748	0.230409401711163	17.5300754811248	8.44572856642498e-69	1.01950181043497e-66	ypeB; spore germination protein
rsfA; prespore-specific regulator	220.728504355018	3.99419230898974	0.232515252336926	17.1781948446202	3.86760068188498e-66	3.24349206658712e-64	rsfA; prespore-specific regulator
splA; transcriptional regulator of the spore photoproduct lyase operon	41.3852015146708	3.11150248135864	0.250691842292995	12.4116622738848	2.25913243222531e-35	5.82475989887996e-34	splA; transcriptional regulator of the spore photoproduct lyase operon
bofA; inhibitor of the pro-sigma K processing machinery	225.256111828262	3.88329053515679	0.223449270671918	17.3788463192546	1.19329981504674e-67	1.17370612672561e-65	bofA; inhibitor of the pro-sigma K processing machinery
bofC; forespore regulator of the sigma-K checkpoint	172.347190136129	4.45542278249213	0.24752871967505	17.9996195525962	1.96161794331078e-72	3.27343842869992e-70	bofC; forespore regulator of the sigma-K checkpoint
cgeB; spore maturation protein CgeB	361.083206516707	4.82091014302904	0.275326497300603	17.5097936097503	1.2063062527383e-68	1.41332969346559e-66	cgeB; spore maturation protein CgeB
cgeE; spore maturation protein CgeE	2.23923821431846	1.76527390668283	0.22972945437877	7.68414268625873	1.54024923508565e-14	9.50516317267806e-14	cgeE; spore maturation protein CgeE
cotB; spore coat protein B	35.8292026910373	2.95312024101974	0.252668077444491	11.6877457211369	1.47243059406042e-31	3.01564384135717e-30	cotB; spore coat protein B
cotD; spore coat protein D	69.2114083659944	2.7359163812869	0.30690250846236	8.91461068530968	4.89533123227353e-19	4.05416880743484e-18	cotD; spore coat protein D
cotE; spore coat protein E	216.297169930669	4.03478420152646	0.231926540590729	17.396819662164	8.72125444082279e-68	8.79521951013104e-66	cotE; spore coat protein E
cotF; spore coat protein F	8.27293358203216	3.92772584637975	0.264982145450739	14.8226056502736	1.04645142932938e-49	4.16853926873357e-48	cotF; spore coat protein F
cotH; spore coat protein H	131.230540795699	3.95602361417069	0.206329399026908	19.173339489322	6.18106120872369e-82	1.96978058599607e-79	cotH; spore coat protein H
cotI; spore coat protein I	2.75111574771477	2.29645403110345	0.270793537081752	8.48046100306357	2.24303407448582e-17	1.67953500671321e-16	cotI; spore coat protein I
cotJA; spore coat protein JA	189.790460475878	4.12892368159445	0.219735537708515	18.7904229086128	9.04556598249866e-79	2.48503531664023e-76	cotJA; spore coat protein JA
cotJB; spore coat protein JB	206.745505290389	3.83197557058804	0.221514049715049	17.2990181684522	4.7847375811481e-67	4.38160969069045e-65	cotJB; spore coat protein JB
cotJC; spore coat protein JC	215.542126054123	3.84507512790388	0.217170870085663	17.7052987188714	3.81650417349732e-70	5.06768145837552e-68	cotJC; spore coat protein JC
cotM; spore coat protein M	13.6525298104888	4.1875040485254	0.253858555027202	16.4954222168195	3.9578359543761e-61	2.15973144167907e-59	cotM; spore coat protein M
tasA, cotN; spore coat-associated protein N	11.1704358698966	3.08616467589238	0.233404216518474	13.2224032707143	6.51485806927902e-40	1.89430197948708e-38	tasA, cotN; spore coat-associated protein N
cotSA; spore coat protein SA	206.1054988244	5.20519746197508	0.289206886516587	17.9981795201013	2.01328584167561e-72	3.27343842869992e-70	cotSA; spore coat protein SA
cotW; spore coat protein W	2.12072422485364	1.39961472064315	0.237428054214226	5.89490035318365	3.74907554998968e-09	1.45488966910705e-08	cotW; spore coat protein W
cotX; spore coat protein X	12.3279933167677	3.31349305171545	0.175879910330491	18.8395197921648	3.58200719528593e-79	1.01920897588725e-76	cotX; spore coat protein X
cotY; spore coat protein Y	4.41992655660402	3.18719727205587	0.280991283360603	11.3426908975168	8.06265085981849e-30	1.15947905054466e-28	cotY; spore coat protein Y
cotZ; spore coat protein Z	26.1040149886575	4.06414761858152	0.245574842316371	16.5495275503251	1.61363967502048e-61	8.9901169866351e-60	cotZ; spore coat protein Z
coxA; spore cortex protein	33.3776582024116	4.47419602393868	0.294494903611153	15.1927791247836	3.94819313025284e-52	1.64687197218452e-50	coxA; spore cortex protein
kapB; kinase-associated protein B	172.153237628689	3.96835374813848	0.213599474483325	18.5784808588014	4.79898680218645e-77	1.19479774540686e-74	kapB; kinase-associated protein B
kapD; sporulation inhibitor KapD	33.9054201351372	2.85812708885645	0.291971658804081	9.78905658365395	1.25461001748225e-22	1.31866464502389e-21	kapD; sporulation inhibitor KapD
kbaA; KinB signaling pathway activation protein	204.930443535502	3.98779635333638	0.230112564668816	17.3297636271001	2.80478876128537e-67	2.66020857870959e-65	kbaA; KinB signaling pathway activation protein
kipI; inhibitor of KinA	286.126973949051	0.738883288018012	0.209077259557847	3.53402034052191	0.000409289579278987	0.000913392178743891	kipI; inhibitor of KinA
safA; morphogenetic protein associated with SpoVID	168.53621793081	4.39530979480009	0.24590071174995	17.8743272580258	1.86916439491246e-71	2.80974202533351e-69	safA; morphogenetic protein associated with SpoVID
sda; developmental checkpoint coupling sporulation initiation to replication initiation	86.5607362113178	3.88061743886165	0.258282612860037	15.0246948328827	5.0593801848542e-51	2.07773618209966e-49	sda; developmental checkpoint coupling sporulation initiation to replication initiation
sinI; antagonist of SinR	6.70949253993935	3.27286660944839	0.215394807805616	15.1947330708269	3.83221416888096e-52	1.60690790965656e-50	sinI; antagonist of SinR
spmA; spore maturation protein A	241.422974426263	3.46452972245575	0.213846612034555	16.2010035580827	4.96108021901285e-59	2.43981025338737e-57	spmA; spore maturation protein A
spmB; spore maturation protein B	241.422974426263	3.46452972245575	0.213846612034555	16.2010035580827	4.96108021901285e-59	2.43981025338737e-57	spmB; spore maturation protein B
spo0B; stage 0 sporulation protein B (sporulation initiation phosphotransferase)	61.9195939407978	3.18681337950673	0.273520485805532	11.651095785829	2.26527050695951e-31	4.22763694604611e-30	spo0B; stage 0 sporulation protein B (sporulation initiation phosphotransferase)
spo0E; stage 0 sporulation regulatory protein	15.5111780812571	4.46636870113809	0.267359849153999	16.7054578885757	1.19606325152047e-62	7.38684955415784e-61	spo0E; stage 0 sporulation regulatory protein
spoIIAA; stage II sporulation protein AA (anti-sigma F factor antagonist)	849.880981464879	1.03197682677581	0.176466886001604	5.84799137197012	4.97544353949581e-09	1.91309646134957e-08	spoIIAA; stage II sporulation protein AA (anti-sigma F factor antagonist)
spoIIAB; stage II sporulation protein AB (anti-sigma F factor)	238.329848100924	3.53169117750486	0.21835315884591	16.1742161009777	7.66673487482399e-59	3.67957088841703e-57	spoIIAB; stage II sporulation protein AB (anti-sigma F factor)
spoIIB; stage II sporulation protein B	73.5843756387998	3.79326189208476	0.261400793775039	14.5112868147953	1.02774287501811e-47	3.84414435928136e-46	spoIIB; stage II sporulation protein B
spoIID; stage II sporulation protein D	935.131679773867	1.41480712836955	0.202174785942446	6.99794052841144	2.59752297268292e-12	1.30482128142275e-11	spoIID; stage II sporulation protein D
spoIIE; stage II sporulation protein E	228.972904982919	3.74325064669668	0.225472544929926	16.601802440559	6.76292273854952e-62	3.93286171226453e-60	spoIIE; stage II sporulation protein E
spoIIGA; stage II sporulation protein GA (sporulation sigma-E factor processing peptidase)	232.665346250824	3.76195008602992	0.224566543805318	16.7520505159987	5.47076464518459e-63	3.56960256933961e-61	spoIIGA; stage II sporulation protein GA (sporulation sigma-E factor processing peptidase)
spoIIM; stage II sporulation protein M	378.062300377128	3.99563729559451	0.227247566406291	17.5827506484747	3.33973893998053e-69	4.15745314606638e-67	spoIIM; stage II sporulation protein M
spoIIP; stage II sporulation protein P	251.33482241632	3.42548615504862	0.228178559554478	15.0123051076181	6.09907351932428e-51	2.49186249889521e-49	spoIIP; stage II sporulation protein P
spoIIQ; stage II sporulation protein Q	216.297169930669	4.03478420152646	0.231926540590729	17.396819662164	8.72125444082279e-68	8.79521951013104e-66	spoIIQ; stage II sporulation protein Q
spoIIR; stage II sporulation protein R	232.664781003293	3.76194569062093	0.224565657419182	16.7520970653084	5.46648513619053e-63	3.56960256933961e-61	spoIIR; stage II sporulation protein R
spoIISA; stage II sporulation protein SA	3.44390010541708	2.44626544700743	0.224825088778993	10.8807493874145	1.4238751941931e-27	1.85967437248138e-26	spoIISA; stage II sporulation protein SA
spoIISB; stage II sporulation protein SB	2.22498947001646	1.38713624450016	0.241093230257159	5.75352631436639	8.7400836489714e-09	3.26452163297493e-08	spoIISB; stage II sporulation protein SB
spoIIIAA; stage III sporulation protein AA	231.584532043159	3.76047714477523	0.226488498501204	16.6033912082085	6.58623900918376e-62	3.85827692545346e-60	spoIIIAA; stage III sporulation protein AA
spoIIIAB; stage III sporulation protein AB	226.798089310242	3.79153234920406	0.226926198269876	16.7082178175608	1.14197796900445e-62	7.10792068676441e-61	spoIIIAB; stage III sporulation protein AB
spoIIIAC; stage III sporulation protein AC	232.61282838061	3.76154177943652	0.224560874743796	16.7506551785929	5.6006065164736e-63	3.56960256933961e-61	spoIIIAC; stage III sporulation protein AC
spoIIIAD; stage III sporulation protein AD	231.584532043159	3.76047714477523	0.226488498501204	16.6033912082085	6.58623900918376e-62	3.85827692545346e-60	spoIIIAD; stage III sporulation protein AD
spoIIIAE; stage III sporulation protein AE	232.672477668721	3.76200557939831	0.224564758336862	16.7524308233399	5.43589865352135e-63	3.56960256933961e-61	spoIIIAE; stage III sporulation protein AE
spoIIIAF; stage III sporulation protein AF	214.656300693493	3.82241234427117	0.228717362551886	16.712383798165	1.06491978678002e-62	6.68048499313103e-61	spoIIIAF; stage III sporulation protein AF
spoIIIAG; stage III sporulation protein AG	232.61282838061	3.76154177943652	0.224560874743796	16.7506551785929	5.6006065164736e-63	3.56960256933961e-61	spoIIIAG; stage III sporulation protein AG
spoIIIAH; stage III sporulation protein AH	232.672477668721	3.76200557939831	0.224564758336862	16.7524308233399	5.43589865352135e-63	3.56960256933961e-61	spoIIIAH; stage III sporulation protein AH
spoIVA; stage IV sporulation protein A	232.672477668721	3.76200557939831	0.224564758336862	16.7524308233399	5.43589865352135e-63	3.56960256933961e-61	spoIVA; stage IV sporulation protein A
spoIVB; stage IV sporulation protein B	232.755024105585	3.76163913705116	0.224556317878223	16.7514286509235	5.52825702101916e-63	3.56960256933961e-61	spoIVB; stage IV sporulation protein B
spoIVCA; site-specific DNA recombinase	328.001727663209	1.69559195238909	0.232022839971545	7.30786655571078	2.71417130977486e-13	1.49853103430189e-12	spoIVCA; site-specific DNA recombinase
spoIVFA; stage IV sporulation protein FA	200.816286455181	4.08088864988688	0.236241589900641	17.2742176836992	7.35641634559836e-67	6.58523247476204e-65	spoIVFA; stage IV sporulation protein FA
spoIVFB; stage IV sporulation protein FB	235.458549611904	3.68895099795885	0.224715079782744	16.4161257069412	1.46635770300881e-60	7.68583672359949e-59	spoIVFB; stage IV sporulation protein FB
spoVAA; stage V sporulation protein AA	199.072246718351	4.05318850455056	0.23443121603273	17.2894573220346	5.64814927867095e-67	5.11350060263312e-65	spoVAA; stage V sporulation protein AA
spoVAB; stage V sporulation protein AB	197.779366268897	4.08788493769352	0.234597867552479	17.4250728718967	5.32405789831904e-68	5.73199584809565e-66	spoVAB; stage V sporulation protein AB
spoVAC; stage V sporulation protein AC	355.2143530935	3.98338655360792	0.240261032381172	16.5794116263028	9.8185389676156e-62	5.62764747877651e-60	spoVAC; stage V sporulation protein AC
spoVAD; stage V sporulation protein AD	354.05268570974	3.97565762537508	0.239802662224702	16.5788719294941	9.90710681791745e-62	5.63785142988203e-60	spoVAD; stage V sporulation protein AD
spoVAE; stage V sporulation protein AE	335.65259678517	3.44266290330063	0.248630046858605	13.8465279912788	1.33511172865985e-43	4.41362454034564e-42	spoVAE; stage V sporulation protein AE
spoVAF; stage V sporulation protein AF	255.234755455712	3.86655989174707	0.240999687977377	16.0438377501552	6.3129711207938e-58	2.90725092019446e-56	spoVAF; stage V sporulation protein AF
spoVB; stage V sporulation protein B	449.793723498464	3.68856829305466	0.270268013472801	13.6478166456271	2.08018090842878e-42	6.52472492025673e-41	spoVB; stage V sporulation protein B
spoVFA; dipicolinate synthase subunit A	231.016133456143	3.76887483093805	0.224667721394384	16.7753285053447	3.69808280599629e-63	2.60731201020995e-61	spoVFA; dipicolinate synthase subunit A
spoVFB; dipicolinate synthase subunit B	225.535784601299	3.73825178058681	0.225895715287523	16.5485732025892	1.63942094666307e-61	9.07032408476715e-60	spoVFB; dipicolinate synthase subunit B
spoVG; stage V sporulation protein G	688.21832947756	1.70601235970096	0.17275805259351	9.87515391664616	5.33509921243131e-23	5.70533361415305e-22	spoVG; stage V sporulation protein G
spoVK; stage V sporulation protein K	227.236008121943	3.84219232873413	0.228393789506911	16.8226655244401	1.66496126333237e-63	1.20588603499718e-61	spoVK; stage V sporulation protein K
spoVM; stage V sporulation protein M	1.94234411965187	0.928780530977093	0.224632421400745	4.13466820677744	3.55467819456438e-05	9.10614828813326e-05	spoVM; stage V sporulation protein M
spoVS; stage V sporulation protein S	520.479091767597	1.53195144453094	0.247523585705239	6.18911300984161	6.05036965863483e-10	2.49887480924540e-09	spoVS; stage V sporulation protein S
spoVID; stage VI sporulation protein D	174.181508990733	4.44467963600945	0.250991086074759	17.7085158900248	3.60451838400288e-70	4.86732168904254e-68	spoVID; stage VI sporulation protein D
SASP-A, sspA; small acid-soluble spore protein A (major alpha-type SASP)	101.986789099318	2.5782839512815	0.289323051351506	8.91143633124853	5.03756450637042e-19	4.16330668280634e-18	SASP-A, sspA; small acid-soluble spore protein A (major alpha-type SASP)
SASP-B, sspB; small acid-soluble spore protein B (major beta-type SASP)	27.9048400787388	3.84577415668487	0.185830539662581	20.695059938306	3.83750769869684e-95	4.36763197650253e-92	SASP-B, sspB; small acid-soluble spore protein B (major beta-type SASP)
sspD; small acid-soluble spore protein D (minor alpha/beta-type SASP)	51.3745024946711	2.934758507845	0.295813524587065	9.92097474901364	3.3744443271319e-23	3.63791582601621e-22	sspD; small acid-soluble spore protein D (minor alpha/beta-type SASP)
sspE; small acid-soluble spore protein E (minor gamma-type SASP)	92.6270557123531	2.67977506607204	0.285591125624995	9.3832574811544	6.39653307379503e-21	6.14730747876056e-20	sspE; small acid-soluble spore protein E (minor gamma-type SASP)
sspF; small acid-soluble spore protein F (minor alpha/beta-type SASP)	210.25329639075	3.77763483366224	0.218046971981337	17.3248672033179	3.05399582514888e-67	2.86249232223072e-65	sspF; small acid-soluble spore protein F (minor alpha/beta-type SASP)
sspH; small acid-soluble spore protein H (minor)	266.199798897474	3.74368818261137	0.258701514030217	14.4710717934727	1.84573471175864e-47	6.8714805834491e-46	sspH; small acid-soluble spore protein H (minor)
sspI; small acid-soluble spore protein I (minor)	126.62979265837	3.52367049187059	0.244869294019679	14.3900055169327	5.97911434194089e-47	2.15545719286168e-45	sspI; small acid-soluble spore protein I (minor)
sspK; small acid-soluble spore protein K (minor)	33.0126595926152	2.83471976360707	0.266187524533457	10.6493336551945	1.75617616901545e-26	2.19646083807631e-25	sspK; small acid-soluble spore protein K (minor)
sspL; small acid-soluble spore protein L (minor)	51.1130759433969	2.9692557256788	0.289074183117965	10.2716046575045	9.46175789135055e-25	1.0846305772718e-23	sspL; small acid-soluble spore protein L (minor)
sspN; small acid-soluble spore protein N (minor)	52.3757701029439	2.94614447455038	0.290842411990459	10.1296934459718	4.07926306779128e-24	4.53270416472708e-23	sspN; small acid-soluble spore protein N (minor)
sspO, cotK; small acid-soluble spore protein O (minor)	45.352277172674	2.71636196869218	0.2922482087841	9.29470869981929	1.47609839867072e-20	1.3884387180885e-19	sspO, cotK; small acid-soluble spore protein O (minor)
sspP, cotL; small acid-soluble spore protein P (minor)	165.564639826625	4.38229257191329	0.251048760545695	17.4559418751468	3.10218340313333e-68	3.58189785112511e-66	sspP, cotL; small acid-soluble spore protein P (minor)
tlp; small acid-soluble spore protein (thioredoxin-like protein)	190.226314962597	4.5330255205581	0.246737064956884	18.371887180186	2.20606109040507e-75	5.00546295070614e-73	tlp; small acid-soluble spore protein (thioredoxin-like protein)
yabG; spore coat assemly protein	196.467982334932	4.27114786705853	0.239940517239996	17.800861297579	6.95903347565768e-71	9.90046780367228e-69	yabG; spore coat assemly protein
yqfD; similar to stage IV sporulation protein	232.672477668721	3.76200557939831	0.224564758336862	16.7524308233399	5.43589865352135e-63	3.56960256933961e-61	yqfD; similar to stage IV sporulation protein
yraD; similar to spore coat protein	52.774936950245	2.86265121808925	0.26184232830212	10.9327290077647	8.03936591610525e-28	1.06571760821315e-26	yraD; similar to spore coat protein
yraG; similar to spore coat protein	49.8585589269202	2.79806839547529	0.273612079045018	10.2264066895048	1.51019244721417e-24	1.70904875382887e-23	yraG; similar to spore coat protein
fadE; acyl-CoA dehydrogenase	1470.84312170496	-0.759123455037641	0.124512909544244	-6.09674497059195	1.08250009936722e-09	4.39118039290154e-09	fadE; acyl-CoA dehydrogenase
astD; succinylglutamic semialdehyde dehydrogenase	1134.64402135114	-1.39857289484331	0.166138559510107	-8.41811135817769	3.82602027035301e-17	2.81978755725277e-16	astD; succinylglutamic semialdehyde dehydrogenase
CD74, DHLAG; CD74 antigen	3.33522489834842	-3.08453711562413	0.296546768537266	-10.4015199047313	2.44009613736089e-25	2.90152924273943e-24	CD74, DHLAG; CD74 antigen
SLC42A, RHAG, RHBG, RHCG, CD241; ammonium transporter Rh	6.77404569453623	1.32845928250142	0.181834477267968	7.30587126523691	2.75475825830553e-13	1.51883453591143e-12	SLC42A, RHAG, RHBG, RHCG, CD241; ammonium transporter Rh
ITGB8; integrin beta 8	39.6025434161312	1.87025115116345	0.282937366888273	6.61012425376098	3.83997581498606e-11	1.74817641817108e-10	ITGB8; integrin beta 8
hemAT; heam-based aerotactic trancducer	105.159190911996	3.84629261377435	0.275387153574802	13.9668556206984	2.48351654231699e-44	8.34859759183101e-43	hemAT; heam-based aerotactic trancducer
chpA; chemosensory pili system protein ChpA (sensor histidine kinase/response regulator)	1911.26314103333	-1.24258066175512	0.168096450309088	-7.3920696092649	1.4456080688763e-13	8.18561441701315e-13	chpA; chemosensory pili system protein ChpA (sensor histidine kinase/response regulator)
chpB; chemosensory pili system protein ChpB (putative protein-glutamate methylesterase)	308.771578003342	-1.15741182661405	0.295579476927208	-3.91573812446756	9.01280371320108e-05	0.000219990830830493	chpB; chemosensory pili system protein ChpB (putative protein-glutamate methylesterase)
chpC; chemosensory pili system protein ChpC	327.681238167845	-0.885481169402206	0.242524367398784	-3.65110186205003	0.000261117644179804	0.000596363200808575	chpC; chemosensory pili system protein ChpC
chpE; chemosensory pili system protein ChpE	58.5019494087534	-1.96490011310889	0.38845749798946	-5.05821131855768	4.23207309967395e-07	1.36065078228823e-06	chpE; chemosensory pili system protein ChpE
iolR; DeoR family transcriptional regulator, myo-inositol catabolism operon repressor	14.8775944597406	3.00897578228488	0.258199861515483	11.6536692336857	2.1978721107616e-31	4.13958560435878e-30	iolR; DeoR family transcriptional regulator, myo-inositol catabolism operon repressor
iolT; MFS transporter, SP family, major inositol transporter	89.7410905553069	2.05364725337206	0.270689964110557	7.58671367858061	3.28121044211803e-14	1.96847918617126e-13	iolT; MFS transporter, SP family, major inositol transporter
rocR; arginine utilization regulatory protein	151.608687213951	2.68715835321781	0.271089105224321	9.9124542500306	3.67505677702204e-23	3.956645586829e-22	rocR; arginine utilization regulatory protein
GPA33; cell surface A33 antigen	11.5678582919678	2.51511410417476	0.242264337395168	10.3816935303699	3.00398410592402e-25	3.51952078998481e-24	GPA33; cell surface A33 antigen
tupC, vupC; tungstate transport system ATP-binding protein	475.578991184899	-0.777995292484165	0.213203776902302	-3.64906899768793	0.000263192413631496	0.000600645648639967	tupC, vupC; tungstate transport system ATP-binding protein
ABC.VB12.S1, btuF; vitamin B12 transport system substrate-binding protein	198.729029945217	-1.99742936408858	0.302451458640246	-6.60413202524654	3.99853068890681e-11	1.81828162092012e-10	ABC.VB12.S1, btuF; vitamin B12 transport system substrate-binding protein
lptB; lipopolysaccharide export system ATP-binding protein	6373.64312315831	-0.54352125646208	0.0836627134027638	-6.49657696189573	8.21680902919577e-11	3.62878700308219e-10	lptB; lipopolysaccharide export system ATP-binding protein
grcA; autonomous glycyl radical cofactor	128.340769132366	-4.63786545139566	0.395822780839903	-11.7170250826759	1.04269572235158e-31	2.31514262623228e-30	grcA; autonomous glycyl radical cofactor
K06867; uncharacterized protein	3911.05392838252	-0.891663818562089	0.111098601111722	-8.02587800061876	1.00802361611075e-15	6.75435168171097e-15	K06867; uncharacterized protein
K06870; uncharacterized protein	3.64262791414998	1.6433778933334	0.221887380118123	7.40636034576883	1.29812807027474e-13	7.36098671592803e-13	K06870; uncharacterized protein
K06872; uncharacterized protein	4625.78430631993	-0.468764793581519	0.089989226658816	-5.20912125802334	1.89737088500643e-07	6.2958574930638e-07	K06872; uncharacterized protein
K06873; uncharacterized protein	152.03145360339	-1.43574200342742	0.307559375793841	-4.6681782980006	3.03882134339704e-06	8.93698399514368e-06	K06873; uncharacterized protein
K06876; deoxyribodipyrimidine photolyase-related protein	1580.36960490069	-0.783567433678439	0.138506334870516	-5.65726783840585	1.53801651286195e-08	5.60538772093833e-08	K06876; deoxyribodipyrimidine photolyase-related protein
queF; 7-cyano-7-deazaguanine reductase	1561.76323791496	-1.43977995231892	0.159889269312115	-9.00485666432293	2.15947716051099e-19	1.82832673090235e-18	queF; 7-cyano-7-deazaguanine reductase
K06885; uncharacterized protein	1632.40046001365	0.707230365517194	0.152321645309651	4.64300634410482	3.43375802943852e-06	1.00318115953563e-05	K06885; uncharacterized protein
glbN; hemoglobin	8192.22934282928	-0.444263459799084	0.109867021884162	-4.04364705787232	5.26261219223516e-05	0.000131639658824294	glbN; hemoglobin
clpS; ATP-dependent Clp protease adaptor protein ClpS	7270.21702942422	-0.426528229320701	0.0822852299518392	-5.18353329717063	2.17721337329806e-07	7.17363893509745e-07	clpS; ATP-dependent Clp protease adaptor protein ClpS
K06894; uncharacterized protein	3974.37180807052	-0.692239416014126	0.121743355369719	-5.6860550122993	1.30007531208572e-08	4.77313364580042e-08	K06894; uncharacterized protein
mapP; maltose 6-phosphate phosphatase	49.4557604190409	2.60639461087153	0.345866827698078	7.53583287596105	4.8522770742861e-14	2.87420754281319e-13	mapP; maltose 6-phosphate phosphatase
ndpA; nucleoid-associated protein	287.926765404076	-1.85959905386011	0.330138736627991	-5.63278054812317	1.77327046424541e-08	6.43921868215277e-08	ndpA; nucleoid-associated protein
K06905; uncharacterized protein	463.542417223344	-1.35947312548316	0.262642452587947	-5.17613627228801	2.26528028317082e-07	7.44533333994302e-07	K06905; uncharacterized protein
K06906; uncharacterized protein	406.011983510628	-1.63994234618087	0.28243568232941	-5.80642761798129	6.38198432701839e-09	2.42113547120985e-08	K06906; uncharacterized protein
K06908; uncharacterized protein	427.237800616919	-1.10483225254629	0.257614721161182	-4.28869999185733	1.79721931288256e-05	4.78238018227634e-05	K06908; uncharacterized protein
xtmB; phage terminase large subunit	690.023864854121	-1.44703089890325	0.283617818483293	-5.10204509237661	3.3600266428556e-07	1.08730025441229e-06	xtmB; phage terminase large subunit
K06910; uncharacterized protein	4914.14627235493	-0.551309990571543	0.104703518545415	-5.26543900558999	1.39854748251799e-07	4.70533268294799e-07	K06910; uncharacterized protein
K06911; uncharacterized protein	16064.3366304615	-0.5203515368615	0.09083875612169	-5.72829879093041	1.01442778600171e-08	3.75904473073285e-08	K06911; uncharacterized protein
K06913; uncharacterized protein	25.6692874635109	0.904852997846365	0.221907959145405	4.07760497339106	4.55019882883156e-05	0.000114865126962297	K06913; uncharacterized protein
zapE; cell division protein ZapE	4405.01487750596	-0.755693379311364	0.0963109257501156	-7.84639305899785	4.28173540051881e-15	2.73776773161584e-14	zapE; cell division protein ZapE
selU; tRNA 2-selenouridine synthase	1713.19040704863	-1.31787297057952	0.15955781901973	-8.25953236686295	1.462442743608e-16	1.03383152957631e-15	selU; tRNA 2-selenouridine synthase
K06923; uncharacterized protein	3247.34202272546	-0.716324859896613	0.106608441635684	-6.71921330905982	1.82708279723921e-11	8.52246407822292e-11	K06923; uncharacterized protein
NTPCR; nucleoside-triphosphatase	13.4391645718938	1.15311605358585	0.278873784778858	4.13490301535604	3.55104568602016e-05	9.09976872966311e-05	NTPCR; nucleoside-triphosphatase
K06934; uncharacterized protein	677.781977286773	-1.00257514922468	0.187320481882362	-5.35219181132742	8.68952167717826e-08	2.98918044913986e-07	K06934; uncharacterized protein
K06936; uncharacterized protein	9.13188678572052	1.01851024336652	0.207899338816841	4.89905475006742	9.62988102063327e-07	2.98178243650934e-06	K06936; uncharacterized protein
K06938; uncharacterized protein	4241.03026449969	-0.955411561047399	0.104538259175712	-9.13934829775105	6.28298064772149e-20	5.70769747096889e-19	K06938; uncharacterized protein
K06940; uncharacterized protein	5705.61199745126	-0.821713759664288	0.0987879087484557	-8.31795884814834	8.94910713401149e-17	6.39439789566543e-16	K06940; uncharacterized protein
K06946; uncharacterized protein	182.173249974125	0.881865298697497	0.229813139549344	3.83731452617028	0.000124387115681157	0.000297774083723491	K06946; uncharacterized protein
yqeH; 30S ribosome assembly GTPase	362.599773591356	3.85308610425917	0.227049531193608	16.9702447038906	1.36362655033304e-64	1.04461660831763e-62	yqeH; 30S ribosome assembly GTPase
K06952; uncharacterized protein	1857.49101480984	-0.55099057332626	0.149005432758502	-3.69778848412373	0.000217485989858044	0.000502526357656332	K06952; uncharacterized protein
K06954; uncharacterized protein	413.374894555855	-1.16454038158136	0.191018974161477	-6.09646443078958	1.08440064400874e-09	4.39665136428378e-09	K06954; uncharacterized protein
tex; protein Tex	5776.6096657819	-0.346101626162708	0.0946526254411178	-3.65654544234501	0.000255637110289861	0.000584575447095099	tex; protein Tex
K06962; uncharacterized protein	815.875377353696	1.06283078888739	0.186354512783513	5.70327368525855	1.17528048271646e-08	4.33292901703008e-08	K06962; uncharacterized protein
ppnN; pyrimidine/purine-5-nucleotide nucleosidase	14098.9986482472	-0.293667133010915	0.0746899224326893	-3.93181735160548	8.43061099846452e-05	0.000206539599707155	ppnN; pyrimidine/purine-5-nucleotide nucleosidase
trmK; tRNA (adenine22-N1)-methyltransferase	426.009973603151	3.59862062589813	0.218496951375162	16.4698894114969	6.03806570910521e-61	3.25035604759738e-59	trmK; tRNA (adenine22-N1)-methyltransferase
rlmI; 23S rRNA (cytosine1962-C5)-methyltransferase	7684.34868120133	-0.406632585505736	0.090896798633035	-4.47356333359304	7.69267590255457e-06	2.1481790717018e-05	rlmI; 23S rRNA (cytosine1962-C5)-methyltransferase
rlmF; 23S rRNA (adenine1618-N6)-methyltransferase	518.068385195819	-1.99887048078902	0.24332933777379	-8.21467110820506	2.12746539008723e-16	1.49072267043316e-15	rlmF; 23S rRNA (adenine1618-N6)-methyltransferase
K06977; uncharacterized protein	418.024982366343	-1.0740393044211	0.20199356953588	-5.31719552701064	1.05378812113397e-07	3.58783331669844e-07	K06977; uncharacterized protein
mph; macrolide phosphotransferase	44.4427135668985	1.94552868250631	0.187266670958667	10.3890813701479	2.78017844305644e-25	3.29118598154988e-24	mph; macrolide phosphotransferase
ygfZ; tRNA-modifying protein YgfZ	6290.90370254581	-0.384252292766678	0.0828012296029079	-4.64065925843671	3.4729939418871e-06	1.01390043001153e-05	ygfZ; tRNA-modifying protein YgfZ
K06985; aspartyl protease family protein	3010.32614572138	-0.52778099782634	0.113529957837142	-4.64882580669533	3.33829986517469e-06	9.77443404110503e-06	K06985; aspartyl protease family protein
K06987; uncharacterized protein	2243.39250820422	-0.640615347701175	0.142035320201637	-4.51025383539629	6.47500998004637e-06	1.82736112330958e-05	K06987; uncharacterized protein
K06991; uncharacterized protein	1606.05360616455	-1.24327160766248	0.148985959686121	-8.34489109095757	7.12795414407476e-17	5.13457600956995e-16	K06991; uncharacterized protein
K06992; uncharacterized protein	572.620369569499	-1.10315247264477	0.207887820357449	-5.30647957512842	1.11762677636984e-07	3.79869135125365e-07	K06992; uncharacterized protein
K06994; putative drug exporter of the RND superfamily	6912.70418329651	0.671865061479704	0.178859375333187	3.7563871629772	0.000172383941857263	0.00040429286569821	K06994; putative drug exporter of the RND superfamily
K06995; uncharacterized protein	2547.7678573814	-0.930830021436539	0.149785702108824	-6.21441171174176	5.15172898186532e-10	2.14216204585183e-09	K06995; uncharacterized protein
K07000; uncharacterized protein	1782.74318055822	-1.45322379920543	0.157272822701056	-9.24014571778696	2.46161769831438e-20	2.29108740683069e-19	K07000; uncharacterized protein
K07001; NTE family protein	18792.8496916072	-0.330619382035071	0.0835962428276601	-3.9549550416598	7.65490452675594e-05	0.000188474756439045	K07001; NTE family protein
K07002; uncharacterized protein	4196.30530518652	-1.15706239706093	0.112998319028301	-10.2396425629229	1.31722101626364e-24	1.49491450663425e-23	K07002; uncharacterized protein
K07003; uncharacterized protein	3829.76333540197	-0.45778522074566	0.117120258680142	-3.90867665342066	9.28030754759273e-05	0.000226312244357733	K07003; uncharacterized protein
K07007; uncharacterized protein	7769.53870716327	-0.508387450312669	0.0963429230660452	-5.27685307995231	1.31421167168145e-07	4.44599761710663e-07	K07007; uncharacterized protein
egtC; gamma-glutamyl hercynylcysteine S-oxide hydrolase	3445.85855514664	-0.655553418212612	0.119508408834541	-5.4854166715601	4.12495966546929e-08	1.45607238169224e-07	egtC; gamma-glutamyl hercynylcysteine S-oxide hydrolase
K07013; uncharacterized protein	3.45110728616451	1.54749527305173	0.276171873764463	5.60337753427974	2.10214659256387e-08	7.6022704961218e-08	K07013; uncharacterized protein
K07014; uncharacterized protein	158.234980752486	-1.35955974164743	0.292490616161736	-4.64821661456532	3.3481720700938e-06	9.79973801706001e-06	K07014; uncharacterized protein
K07015; uncharacterized protein	446.052592879647	2.77268976514492	0.219686407711974	12.6211256946772	1.61496114695767e-36	4.36148998569891e-35	K07015; uncharacterized protein
csm1, cas10; CRISPR-associated protein Csm1	97.8333964181109	-1.17371128614981	0.25571069047123	-4.58999693750336	4.4325251300077e-06	1.27533144495382e-05	csm1, cas10; CRISPR-associated protein Csm1
K07017; uncharacterized protein	1688.87941145113	-0.90341420590426	0.155041932104882	-5.82690239755993	5.64656130013945e-09	2.16279585952938e-08	K07017; uncharacterized protein
K07018; uncharacterized protein	4411.88035180005	-0.387038307394308	0.100217231758706	-3.86199359733047	0.000112465514653492	0.000271272405463024	K07018; uncharacterized protein
K07019; uncharacterized protein	3144.3697415651	-0.611961054706639	0.11932208748041	-5.12864858157218	2.91829521717975e-07	9.49757271048655e-07	K07019; uncharacterized protein
dagK; diacylglycerol kinase (ATP)	1030.92887504832	1.18614290060546	0.172250938258328	6.88613317639276	5.73293246087842e-12	2.80210263287229e-11	dagK; diacylglycerol kinase (ATP)
K07030; uncharacterized protein	1882.23032558984	0.828542841260198	0.16628899264923	4.98254772044909	6.27525080164888e-07	1.97999695591036e-06	K07030; uncharacterized protein
K07035; uncharacterized protein	116.804887167446	4.2028812932041	0.230331221366761	18.2471193799288	2.18111084080778e-74	4.23827074846722e-72	K07035; uncharacterized protein
K07038; inner membrane protein	1917.54877580446	0.775547800230841	0.117531900168421	6.59861534714826	4.1501552200004e-11	1.88293204087376e-10	K07038; inner membrane protein
K07039; uncharacterized protein	2012.02391366318	-1.52103006426006	0.144996594713808	-10.4901088695376	9.59178077276998e-26	1.16136348657536e-24	K07039; uncharacterized protein
K07043; uncharacterized protein	6529.57866270336	-0.446336883428489	0.0852880214252967	-5.23328922361545	1.66519870513882e-07	5.56259579642796e-07	K07043; uncharacterized protein
K07046; L-fuconolactonase	2536.53851136526	-0.664474841700782	0.174603042917132	-3.80563150904618	0.000141442835153058	0.000335779221592496	K07046; L-fuconolactonase
K07054; uncharacterized protein	4907.26354061506	-0.397337274173687	0.0769638313059488	-5.16264935660727	2.4347896544728e-07	7.97613864193454e-07	K07054; uncharacterized protein
rsmI; 16S rRNA (cytidine1402-2-O)-methyltransferase	9891.78216796071	-0.38545149124702	0.0817207219134776	-4.71669219534208	2.39709921203843e-06	7.13665524002621e-06	rsmI; 16S rRNA (cytidine1402-2-O)-methyltransferase
bpsA; N4-bis(aminopropyl)spermidine synthase	7.78252337233367	1.86941933057052	0.221722784993314	8.43133614178127	3.41740559824459e-17	2.52799168070702e-16	bpsA; N4-bis(aminopropyl)spermidine synthase
K07058; membrane protein	13665.839330095	-0.29620365940567	0.0783659407506309	-3.77974993432699	0.000156985943004055	0.000370909551575714	K07058; membrane protein
K07065; uncharacterized protein	70.3156268979801	1.29540868941568	0.25704948965167	5.03953029111669	4.6667576602237e-07	1.49317503128523e-06	K07065; uncharacterized protein
disA; diadenylate cyclase	1099.30849296975	1.03555746125809	0.19751928175287	5.24281706610167	1.58143312202858e-07	5.29159079512881e-07	disA; diadenylate cyclase
K07069; uncharacterized protein	27.1191275160601	2.79406892449828	0.284689948062754	9.81442774327383	9.75901185457066e-23	1.0352869167159e-21	K07069; uncharacterized protein
K07070; uncharacterized protein	401.857929412136	-0.834772858097474	0.183449378060002	-4.55042620980943	5.35373601263266e-06	1.52441797043046e-05	K07070; uncharacterized protein
K07078; uncharacterized protein	358.741027681556	1.56445012832272	0.233547914745784	6.69862597585431	2.10388310859244e-11	9.75080670515181e-11	K07078; uncharacterized protein
yuiF; putative amino acid transporter	326.25648830111	2.91609861320849	0.200076999895625	14.5748817441772	4.05824747790273e-48	1.53962179316434e-46	yuiF; putative amino acid transporter
K07085; putative transport protein	749.116221338696	-1.32688518789415	0.215573881997523	-6.15512962701763	7.50161121736437e-10	3.07751475637188e-09	K07085; putative transport protein
K07086; uncharacterized protein	218.687908453128	0.73633628260841	0.172385782551872	4.27144438310532	1.94210966134871e-05	5.14387888030758e-05	K07086; uncharacterized protein
K07088; uncharacterized protein	7906.76893275461	-0.40705371814713	0.0909261291471361	-4.47675186401522	7.57872477779393e-06	2.11784287284056e-05	K07088; uncharacterized protein
lptF; lipopolysaccharide export system permease protein	6017.65407426332	-0.607361277540168	0.103097770311613	-5.89111942677731	3.83588199348247e-09	1.48712758355595e-08	lptF; lipopolysaccharide export system permease protein
K07093; uncharacterized protein	3953.52785023777	-0.484651557041885	0.097690748246632	-4.9610793830581	7.01025330969564e-07	2.20405241193154e-06	K07093; uncharacterized protein
pcrB; putative glycerol-1-phosphate prenyltransferase	613.443799013834	1.16234170163742	0.18620748538107	6.24218569548218	4.31498237139697e-10	1.80364452009022e-09	pcrB; putative glycerol-1-phosphate prenyltransferase
K07097; uncharacterized protein	3.07327741390454	2.36330578347423	0.223044401940783	10.5956740582159	3.12084498291596e-26	3.8429322996741e-25	K07097; uncharacterized protein
K07100; putative phosphoribosyl transferase	652.308109339987	-0.90325986748902	0.245892951876987	-3.67338657165291	0.000239356953554812	0.000549396960233705	K07100; putative phosphoribosyl transferase
K07101; uncharacterized protein	2039.73292065157	-0.822871087351742	0.129498648106978	-6.35428322519611	2.0940070955862e-10	8.98866084619354e-10	K07101; uncharacterized protein
amgK; N-acetylmuramate 1-kinase	4369.7489935503	-0.580817558270924	0.0948296410126893	-6.12485244137119	9.07676853293596e-10	3.70085030204201e-09	amgK; N-acetylmuramate 1-kinase
K07105; uncharacterized protein	111.853758613928	3.04001601211476	0.236778082288371	12.8390938161765	9.90267982677014e-38	2.77798064013654e-36	K07105; uncharacterized protein
ybgC; acyl-CoA thioester hydrolase	18829.4486202977	-0.306169286792172	0.082260510449893	-3.72194732463601	0.000197692269644616	0.000459992497739093	ybgC; acyl-CoA thioester hydrolase
K07109; uncharacterized protein	161.879241268154	-2.81740288487141	0.315705283095818	-8.92415501332081	4.49114513631754e-19	3.73106916590634e-18	K07109; uncharacterized protein
K07112; uncharacterized protein	8247.84831610319	-0.577480586789646	0.0792050703442041	-7.29095478711236	3.0776604708403e-13	1.68404676999894e-12	K07112; uncharacterized protein
rlmJ; 23S rRNA (adenine2030-N6)-methyltransferase	3510.73302619258	-0.86986035568776	0.108701614513502	-8.0022763192695	1.22139913685224e-15	8.163495741025e-15	rlmJ; 23S rRNA (adenine2030-N6)-methyltransferase
pvdQ, quiP; acyl-homoserine-lactone acylase	1170.11576811343	-0.937068224089632	0.155781509239876	-6.01527247143764	1.79584378568447e-09	7.15732238146482e-09	pvdQ, quiP; acyl-homoserine-lactone acylase
K07117; uncharacterized protein	2751.9914144884	-0.955716649597577	0.124513212047465	-7.67562440870331	1.64614801631579e-14	1.01038992650138e-13	K07117; uncharacterized protein
K07119; uncharacterized protein	5589.77363573443	-0.413735152863495	0.107486002068205	-3.84920031355303	0.000118504070393052	0.000284888934466337	K07119; uncharacterized protein
K07121; uncharacterized protein	845.032735167012	-0.812441654594117	0.161015920674173	-5.04572250490776	4.51810751995296e-07	1.44793896264945e-06	K07121; uncharacterized protein
mlaB; phospholipid transport system transporter-binding protein	1842.24508254885	-1.22194446785813	0.145702018638565	-8.38659943956808	5.0040644076974e-17	3.65420542035978e-16	mlaB; phospholipid transport system transporter-binding protein
K07126; uncharacterized protein	8946.94922824736	-0.715714081608417	0.101799746623754	-7.03060769152651	2.05635936289273e-12	1.04217652952712e-11	K07126; uncharacterized protein
uraH, pucM, hiuH; 5-hydroxyisourate hydrolase	3336.8479104473	-0.728380585246085	0.11605828514078	-6.2759895544084	3.47417507827234e-10	1.46328920041552e-09	uraH, pucM, hiuH; 5-hydroxyisourate hydrolase
K07129; uncharacterized protein	3.59771857216372	2.51299416616708	0.262641376205984	9.56815792876517	1.0882731114671e-21	1.10449323300106e-20	K07129; uncharacterized protein
MuB; ATP-dependent target DNA activator	236.511388131269	-1.09715232985061	0.231399870906705	-4.74136967126035	2.12278194318095e-06	6.35080876504791e-06	MuB; ATP-dependent target DNA activator
K07136; uncharacterized protein	676.344644093093	-0.695742056014957	0.146573605057568	-4.74670767456187	2.06754428452386e-06	6.1971878535747e-06	K07136; uncharacterized protein
K07138; uncharacterized protein	33.7172491210443	1.08477223090791	0.266263620680682	4.07405348178912	4.62018642689901e-05	0.00011641057957971	K07138; uncharacterized protein
K07139; uncharacterized protein	743.439095877516	1.38748348546351	0.191139792386847	7.25899860064405	3.89966510017962e-13	2.12072572376321e-12	K07139; uncharacterized protein
K07140; uncharacterized protein	4067.95035318654	-0.383458959747624	0.102259686894771	-3.74985462396554	0.000176937116274807	0.000413874928174219	K07140; uncharacterized protein
mocA; molybdenum cofactor cytidylyltransferase	5119.26622884264	-0.389562990988435	0.0892712510667132	-4.36381238454149	1.27815205859221e-05	3.46361818054561e-05	mocA; molybdenum cofactor cytidylyltransferase
K07143; UPF0148 protein	2.02143363096402	1.09494048183226	0.265995961590737	4.11638009571342	3.84869407041011e-05	9.80573893794608e-05	K07143; UPF0148 protein
isdG, isdI; heme oxygenase (staphylobilin-producing)	182.391242134874	4.94133206503182	0.250535789602135	19.7230586212011	1.36706093519305e-86	6.40669086510767e-84	isdG, isdI; heme oxygenase (staphylobilin-producing)
K07146; UPF0176 protein	3763.17186310373	-0.739502732614782	0.110410985887559	-6.69772782726421	2.11685052117341e-11	9.80520238499334e-11	K07146; UPF0176 protein
msrP; methionine sulfoxide reductase catalytic subunit	3085.57556704743	-0.719025916335963	0.109987856532417	-6.53732092800667	6.26305630666126e-11	2.79980241024573e-10	msrP; methionine sulfoxide reductase catalytic subunit
K07149; uncharacterized protein	111.646949175848	2.7677121993503	0.276709463976474	10.0022317978456	1.49000548214984e-23	1.62392252753595e-22	K07149; uncharacterized protein
SCO1_2; protein SCO1/2	10493.4169967886	-0.410432724729778	0.0915169108933142	-4.48477467960255	7.29910239785341e-06	2.04688309763105e-05	SCO1_2; protein SCO1/2
hflD; high frequency lysogenization protein	556.287511297089	-0.965335663404858	0.194491884720851	-4.96337245531029	6.92795431020084e-07	2.17903718868417e-06	hflD; high frequency lysogenization protein
hipA; serine/threonine-protein kinase HipA	6573.49959657843	-1.11771242004095	0.150884576716178	-7.40773142203549	1.28478161616621e-13	7.30610644967609e-13	hipA; serine/threonine-protein kinase HipA
copC, pcoC; copper resistance protein C	2533.83871349616	-0.610168434362665	0.128964965910902	-4.73127279221097	2.23116450540292e-06	6.66005530706073e-06	copC, pcoC; copper resistance protein C
fecR; transmembrane sensor	8348.62997116395	-0.590383288671466	0.141493879286226	-4.17250054666456	3.01274876455324e-05	7.75968645014611e-05	fecR; transmembrane sensor
K07166; ACT domain-containing protein	127.038172426103	2.67645766851203	0.272991386412307	9.80418358134454	1.08016936349068e-22	1.13982904886493e-21	K07166; ACT domain-containing protein
chrR; putative transcriptional regulator	958.585313952538	-0.656036033476851	0.174355727335874	-3.76262967383389	0.000168136079166729	0.000395144584873548	chrR; putative transcriptional regulator
K07168; CBS domain-containing membrane protein	1895.4744261928	-1.71087371704805	0.153097564219826	-11.1750551079407	5.40168358344024e-29	7.4198643291842e-28	K07168; CBS domain-containing membrane protein
K07169; FHA domain-containing protein	839.757890220883	-2.23076626768623	0.207364949800745	-10.7576823847509	5.4524173796375e-27	6.98382785587974e-26	K07169; FHA domain-containing protein
mazE, chpAI; antitoxin MazE	382.064478161323	-1.77999454871266	0.229417354709197	-7.75876154168428	8.57627293038021e-15	5.37585888562857e-14	mazE, chpAI; antitoxin MazE
phoH2; PhoH-like ATPase	3662.61293898663	-0.562754876165114	0.107852346490482	-5.21782691315648	1.81034515871895e-07	6.02465324958809e-07	phoH2; PhoH-like ATPase
K07177; Lon-like protease	1207.14681616523	0.929198742747037	0.170857969528655	5.43842786678558	5.37527637258222e-08	1.87993094207035e-07	K07177; Lon-like protease
smp; membrane protein	130.17365676783	-4.59479117291239	0.395333069948023	-11.6225823797551	3.16424806794985e-31	5.69064658179603e-30	smp; membrane protein
FLOT; flotillin	988.47796434022	1.09761650705688	0.213564600699421	5.13950581445708	2.75461968703981e-07	8.98691852852013e-07	FLOT; flotillin
nosD; nitrous oxidase accessory protein	524.529522369821	-0.640074670626705	0.181981328806825	-3.51725462619383	0.000436035285522298	0.000969548735628286	nosD; nitrous oxidase accessory protein
efeO; iron uptake system component EfeO	962.243714134036	0.50144416219687	0.125812786062608	3.98563753247892	6.72991818496955e-05	0.0001665649524065	efeO; iron uptake system component EfeO
hmuS; putative hemin transport protein	1329.33565952074	-1.20190152539479	0.15794344158075	-7.60969568198437	2.74742049769896e-14	1.65697949319967e-13	hmuS; putative hemin transport protein
yqjH; ferric-chelate reductase (NADPH)	91.8681920394763	-4.68973414986751	0.399028648326658	-11.7528758136392	6.82556922344463e-32	1.59003830418665e-30	yqjH; ferric-chelate reductase (NADPH)
p19, ftrA; periplasmic iron binding protein	470.875350770731	-1.68406175208887	0.285677890414937	-5.89496705412808	3.74756145690096e-09	1.45488966910705e-08	p19, ftrA; periplasmic iron binding protein
CHAC, chaC; glutathione-specific gamma-glutamylcyclotransferase	3037.00788099679	-0.828889300055411	0.12883359000942	-6.43379804905543	1.24454193248694e-10	5.41817791044999e-10	CHAC, chaC; glutathione-specific gamma-glutamylcyclotransferase
pcoB, copB; copper resistance protein B	1450.43076286444	-0.913812130163265	0.154198598649487	-5.92620256063726	3.10020138271343e-09	1.2090236841786e-08	pcoB, copB; copper resistance protein B
K07234; uncharacterized protein involved in response to NO	2041.96863659314	-0.635429272861337	0.163779512182341	-3.87978486682689	0.00010454889359752	0.000253173566957885	K07234; uncharacterized protein involved in response to NO
tusD, dsrE; tRNA 2-thiouridine synthesizing protein D	290.992057295647	-2.80264790411214	0.29649040314786	-9.45274408330328	3.30062175955885e-21	3.29524480681771e-20	tusD, dsrE; tRNA 2-thiouridine synthesizing protein D
tusC, dsrF; tRNA 2-thiouridine synthesizing protein C	230.994418497736	-2.77301659595894	0.305647678679937	-9.07259171061053	1.16219094561506e-19	1.03223804500727e-18	tusC, dsrF; tRNA 2-thiouridine synthesizing protein C
tusB, dsrH; tRNA 2-thiouridine synthesizing protein B	229.730033380856	-2.77617814432074	0.305700152897965	-9.08137636832443	1.07210409244343e-19	9.56489731746561e-19	tusB, dsrH; tRNA 2-thiouridine synthesizing protein B
TC.ZIP, zupT, ZRT3, ZIP2; zinc transporter, ZIP family	3150.97612504178	0.400964910650302	0.0979611568041721	4.0931010181091	4.25642171847643e-05	0.000107824838890626	TC.ZIP, zupT, ZRT3, ZIP2; zinc transporter, ZIP family
chrA; chromate transporter	10189.6047854817	-0.411991383813461	0.108097316845973	-3.81130074116923	0.000138237461786863	0.000328594756816051	chrA; chromate transporter
K07242; putative multicomponent Na+:H+ antiporter subunit B	8.66741751995664	1.56388620005777	0.288890812573013	5.41341618353653	6.18335448347921e-08	2.15403520637861e-07	K07242; putative multicomponent Na+:H+ antiporter subunit B
K07244; mgtE-like transporter	2.55187369087069	1.02720554954209	0.241843108680898	4.24740467133774	2.16261134307197e-05	5.69571060173698e-05	K07244; mgtE-like transporter
ttuC, dmlA; tartrate dehydrogenase/decarboxylase / D-malate dehydrogenase	3851.21934938091	-0.744951042681246	0.125353933188264	-5.94278156045119	2.80225750131019e-09	1.09924103953413e-08	ttuC, dmlA; tartrate dehydrogenase/decarboxylase / D-malate dehydrogenase
gabT; 4-aminobutyrate aminotransferase / (S)-3-amino-2-methylpropionate transaminase	2361.8787857562	-0.760302859754324	0.157500215200898	-4.82731314864887	1.38387427298231e-06	4.2258820746838e-06	gabT; 4-aminobutyrate aminotransferase / (S)-3-amino-2-methylpropionate transaminase
thiK; thiamine kinase	125.78638887271	-4.63781050514555	0.395392828584058	-11.729627271577	8.98534626742571e-32	2.03949440776583e-30	thiK; thiamine kinase
dacB; serine-type D-Ala-D-Ala carboxypeptidase/endopeptidase (penicillin-binding protein 4)	5140.37627078956	-0.33991266868841	0.0934736816595874	-3.63645319894754	0.000276417836857841	0.000629385797726899	dacB; serine-type D-Ala-D-Ala carboxypeptidase/endopeptidase (penicillin-binding protein 4)
vanY; zinc D-Ala-D-Ala carboxypeptidase	891.934291738046	1.41075235968932	0.161994330771637	8.70865266067896	3.07507982862467e-18	2.41609082787503e-17	vanY; zinc D-Ala-D-Ala carboxypeptidase
pbpG; serine-type D-Ala-D-Ala endopeptidase (penicillin-binding protein 7)	2068.79140194231	-1.46469983399181	0.167945879785205	-8.72126089586173	2.75120695400717e-18	2.1680381604921e-17	pbpG; serine-type D-Ala-D-Ala endopeptidase (penicillin-binding protein 7)
pqqL; zinc protease	11420.335658732	-0.465002349537085	0.0938457365958049	-4.95496509915903	7.23432732355446e-07	2.26823635524433e-06	pqqL; zinc protease
arnT, pmrK; 4-amino-4-deoxy-L-arabinose transferase	204.591049058385	-2.22234385506436	0.354765197837744	-6.26426681255465	3.74583634236761e-10	1.57317227936968e-09	arnT, pmrK; 4-amino-4-deoxy-L-arabinose transferase
ytfB; uncharacterized protein	123.182579908299	-4.63828723455106	0.397991423854795	-11.654239153262	2.18321736595304e-31	4.13958560435878e-30	ytfB; uncharacterized protein
K07270; glycosyl transferase, family 25	664.673043621783	-0.806537719167703	0.19538589529918	-4.12792191541109	3.66056366767562e-05	9.34734318601655e-05	K07270; glycosyl transferase, family 25
licD; lipopolysaccharide cholinephosphotransferase	17.4031423798114	2.51681288436413	0.286254485210809	8.79222165728042	1.46631118025818e-18	1.18600011909816e-17	licD; lipopolysaccharide cholinephosphotransferase
acm; lysozyme	1785.59283483389	-0.582277067772386	0.129955357745783	-4.48059301188203	7.44359322566313e-06	2.08227202348519e-05	acm; lysozyme
mipA, ompV; MipA family protein	613.188391827263	-1.6411272822034	0.240085549019743	-6.8355937660723	8.16660614011346e-12	3.95041597560922e-11	mipA, ompV; MipA family protein
ompW; outer membrane protein	4954.4444264244	-1.18233552548524	0.129382900689346	-9.13826726086532	6.34609393811441e-20	5.7584658775578e-19	ompW; outer membrane protein
SAM50, TOB55, bamA; outer membrane protein insertion porin family	6759.45268991513	-0.510492026816395	0.0794999098160645	-6.42129064042334	1.35123757690706e-10	5.87626079433328e-10	SAM50, TOB55, bamA; outer membrane protein insertion porin family
tamA; translocation and assembly module TamA	4014.39742866419	-0.746242319077478	0.106105868889496	-7.03299757956512	2.02142874811214e-12	1.02577852459933e-11	tamA; translocation and assembly module TamA
yfaL; autotransporter family porin	6.49949190487135	1.48755731295266	0.246605516891921	6.03213314811851	1.61809367089745e-09	6.46831524136477e-09	yfaL; autotransporter family porin
capA, pgsA; gamma-polyglutamate biosynthesis protein CapA	1896.5947254137	0.660062963719595	0.159895886516666	4.12807970298095	3.65805329016767e-05	9.34392772130998e-05	capA, pgsA; gamma-polyglutamate biosynthesis protein CapA
ydiY; putative salt-induced outer membrane protein	807.367026288661	-0.746606997194481	0.166890392743487	-4.47363676794763	7.69003318676735e-06	2.1481790717018e-05	ydiY; putative salt-induced outer membrane protein
srtA; sortase A	1737.50016247296	0.53598802447781	0.145687704222774	3.67902032184005	0.000234131613314462	0.000538023237172287	srtA; sortase A
yajG; uncharacterized lipoprotein	197.040425621839	-3.23964473204566	0.333803854856797	-9.70523463078484	2.86416560038069e-22	2.96030408048785e-21	yajG; uncharacterized lipoprotein
bamC; outer membrane protein assembly factor BamC	1873.54341785549	-1.57445899504575	0.170314414520583	-9.24442596052536	2.36506770836825e-20	2.20380051842922e-19	bamC; outer membrane protein assembly factor BamC
tspA; uncharacterized membrane protein	2.32148157966249	1.43137432795588	0.248537290680654	5.75919341534569	8.45168153488051e-09	3.16124632809357e-08	tspA; uncharacterized membrane protein
yhjG; AsmA family protein	2349.89242885028	-1.10446057687892	0.157374150982727	-7.01805582417493	2.2497666390674e-12	1.13658153541217e-11	yhjG; AsmA family protein
dipps; CDP-L-myo-inositol myo-inositolphosphotransferase	22.8542349735702	-1.19577510345194	0.321898415773675	-3.71475920618598	0.000203397283909235	0.000472439113966435	dipps; CDP-L-myo-inositol myo-inositolphosphotransferase
iorA; isoquinoline 1-oxidoreductase subunit alpha	6687.66153416255	-0.646804394140278	0.113559428325754	-5.69573485598105	1.22841657406583e-08	4.52673212099097e-08	iorA; isoquinoline 1-oxidoreductase subunit alpha
iorB; isoquinoline 1-oxidoreductase subunit beta	6600.86058161591	-0.730251135708303	0.114155549554925	-6.39698322644355	1.5847672831121e-10	6.85070045824964e-10	iorB; isoquinoline 1-oxidoreductase subunit beta
msrB; peptide-methionine (R)-S-oxide reductase	9268.03547003716	-0.361340888762848	0.081683668034197	-4.42366139350613	9.70420757184132e-06	2.67150731599377e-05	msrB; peptide-methionine (R)-S-oxide reductase
ynfE; Tat-targeted selenate reductase subunit YnfE	132.303158461078	-4.8794900460572	0.426294519188529	-11.4462884846503	2.4543052857986e-30	3.68238233746845e-29	ynfE; Tat-targeted selenate reductase subunit YnfE
ynfH; Tat-targeted selenate reductase subunit YnfH	75.9908578027208	-4.686238278545	0.408133016833554	-11.4821347091754	1.6222500570483e-30	2.51731934598924e-29	ynfH; Tat-targeted selenate reductase subunit YnfH
pphA; serine/threonine protein phosphatase 1	3030.77901965458	-0.404577762280162	0.111841746123984	-3.61741278459352	0.000297562548820709	0.00067502301436634	pphA; serine/threonine protein phosphatase 1
K07318; adenine-specific DNA-methyltransferase	155.698119491979	-1.29458274042212	0.332139363253239	-3.89770946671886	9.71068180944987e-05	0.00023644560506078	K07318; adenine-specific DNA-methyltransferase
yhdJ; adenine-specific DNA-methyltransferase	38.9795639436805	-1.37212369823519	0.364775356556352	-3.76155810301625	0.000168858183942948	0.000396607650788169	yhdJ; adenine-specific DNA-methyltransferase
prmB; ribosomal protein L3 glutamine methyltransferase	2500.14871141987	-1.02464946380038	0.129439590970089	-7.91604373994937	2.45187391265261e-15	1.60115405427077e-14	prmB; ribosomal protein L3 glutamine methyltransferase
mlaC; phospholipid transport system substrate-binding protein	2815.42333657577	-0.827150534283347	0.124665434464124	-6.63496291364857	3.24584134345403e-11	1.4870395620068e-10	mlaC; phospholipid transport system substrate-binding protein
flaB-A, flaB; archaeal flagellin FlaB	9.90445368788307	1.56772234837106	0.263847380170841	5.94177720224459	2.81948458090014e-09	1.1049106569617e-08	flaB-A, flaB; archaeal flagellin FlaB
fhaC; hemolysin activation/secretion protein	501.104097381792	-2.05014620348239	0.322936060073447	-6.3484585865577	2.17482964121783e-10	9.32053133490181e-10	fhaC; hemolysin activation/secretion protein
flaF-A, flaF; archaeal flagellar protein FlaF	3.64262791414998	1.6433778933334	0.221887380118123	7.40636034576883	1.29812807027474e-13	7.36098671592803e-13	flaF-A, flaF; archaeal flagellar protein FlaF
flaG-A, flaG; archaeal flagellar protein FlaG	6.73257644450791	1.58026855467127	0.238689411186829	6.62060602861999	3.57729216177977e-11	1.63231882319011e-10	flaG-A, flaG; archaeal flagellar protein FlaG
flaH-A, flaH; archaeal flagellar protein FlaH	6.78183777513304	1.57969438674399	0.239221372594844	6.60348349986032	4.01607014197861e-11	1.82521567719016e-10	flaH-A, flaH; archaeal flagellar protein FlaH
flaI-A, flaI; archaeal flagellar protein FlaI	9.35440300064153	1.78159018477183	0.249992930205393	7.12656227241341	1.02906692647152e-12	5.38317544530438e-12	flaI-A, flaI; archaeal flagellar protein FlaI
flaJ-A, flaJ; archaeal flagellar protein FlaJ	9.97294208770922	1.78078676665746	0.252442039326516	7.05424013927467	1.73546445038245e-12	8.87448348921503e-12	flaJ-A, flaJ; archaeal flagellar protein FlaJ
higB-1; toxin HigB-1	1804.68993105716	-1.21339794771848	0.191765476070744	-6.32750989688489	2.49148996649454e-10	1.06148131353273e-09	higB-1; toxin HigB-1
K07336; PKHD-type hydroxylase	3506.18713417882	-0.786725335210449	0.12896335136296	-6.10037911465449	1.05817184225445e-09	4.29467909691348e-09	K07336; PKHD-type hydroxylase
K07337; penicillin-binding protein activator	365.162253760218	-1.08446864679406	0.19602164633238	-5.53239229995652	3.15892407101547e-08	1.1270554444147e-07	K07337; penicillin-binding protein activator
K07338; uncharacterized protein	826.607058105674	-0.666458345716637	0.155767353832026	-4.27854957615395	1.8811509485838e-05	4.99404518739324e-05	K07338; uncharacterized protein
ybbJ; inner membrane protein	2194.2046241807	-0.505016112055376	0.116173580289409	-4.34708227806435	1.37960477316287e-05	3.72208304361278e-05	ybbJ; inner membrane protein
doc; death on curing protein	1265.64610593265	-0.848573597848819	0.142109615741371	-5.97126094122414	2.35426841643735e-09	9.28997348873521e-09	doc; death on curing protein
tfoX; DNA transformation protein and related proteins	1402.13851040877	-0.680195669633856	0.14188878673315	-4.79386486624274	1.63598496248087e-06	4.95585254603996e-06	tfoX; DNA transformation protein and related proteins
trbL; type IV secretion system protein TrbL	1052.87152159206	-0.543221781913933	0.153215713509916	-3.54547043165239	0.000391912954515706	0.000876331885665627	trbL; type IV secretion system protein TrbL
fimA; major type 1 subunit fimbrin (pilin)	1697.36305577799	-1.26674057028507	0.259757314725837	-4.87663098774352	1.07913038269256e-06	3.32482067114707e-06	fimA; major type 1 subunit fimbrin (pilin)
fimC; fimbrial chaperone protein	1240.00713212219	-1.14681122467494	0.214181614144605	-5.35438687982183	8.58470060877922e-08	2.95439782937987e-07	fimC; fimbrial chaperone protein
fimD, fimC, mrkC, htrE, cssD; outer membrane usher protein	2892.17980239097	-1.54901634193938	0.21729869483683	-7.1285119457461	1.01459794907885e-12	5.31097362701128e-12	fimD, fimC, mrkC, htrE, cssD; outer membrane usher protein
fimF; minor fimbrial subunit	82.9606453910618	-4.68797595860119	0.407588077980868	-11.5017494668263	1.29268382823637e-30	2.08900853135074e-29	fimF; minor fimbrial subunit
fimH; minor fimbrial subunit	107.88681823301	-4.66277859801535	0.409598791823557	-11.3837703896938	5.03737676532614e-30	7.32350012579441e-29	fimH; minor fimbrial subunit
fimI; fimbrial protein	135.545704478843	-4.87842040156102	0.424330109768781	-11.4967575697593	1.3696447638732e-30	2.19999190197132e-29	fimI; fimbrial protein
fimB; type 1 fimbriae regulatory protein FimB	96.6254776544683	-3.0296962746381	0.382756582956653	-7.91546483991162	2.46331004047144e-15	1.60730475777526e-14	fimB; type 1 fimbriae regulatory protein FimB
fimE; type 1 fimbriae regulatory protein FimE	65.1991044805659	-2.99413561703639	0.377827125355699	-7.92461794323954	2.28848850254607e-15	1.49691197863584e-14	fimE; type 1 fimbriae regulatory protein FimE
pepO; putative endopeptidase	4209.98742365318	-0.609880499081434	0.138602647344778	-4.4002081544975	1.08147087940204e-05	2.96186954149055e-05	pepO; putative endopeptidase
K07387; putative metalloprotease	687.509128323059	-1.36258370951089	0.261180738060759	-5.2170145456665	1.81829985926942e-07	6.04859915607495e-07	K07387; putative metalloprotease
cyaC, hlyC, rtxC; cytolysin-activating lysine-acyltransferase	76.778926506218	-1.51673915415742	0.322163206927569	-4.70798378443765	2.50178997353735e-06	7.42890820692212e-06	cyaC, hlyC, rtxC; cytolysin-activating lysine-acyltransferase
grxD, GLRX5; monothiol glutaredoxin	5025.16906804344	-0.733497474801952	0.0969594258079043	-7.56499400331799	3.87882499394558e-14	2.3061640840869e-13	grxD, GLRX5; monothiol glutaredoxin
K07394; SM-20-related protein	427.459997600911	-0.822770592646145	0.180437709305624	-4.55985944297565	5.11878706592965e-06	1.45908323986624e-05	K07394; SM-20-related protein
K07395; putative proteasome-type protease	2558.47843655151	-0.51292508196485	0.119439920923768	-4.29441913556038	1.75151305615494e-05	4.67011530066479e-05	K07395; putative proteasome-type protease
K07396; putative protein-disulfide isomerase	999.807278025323	-1.10813889339508	0.162571492647106	-6.81631739582115	9.340381646997e-12	4.49908226007407e-11	K07396; putative protein-disulfide isomerase
yhfA; putative redox protein	6206.40644299974	-0.582961582400081	0.0939220404883101	-6.20686666696342	5.4051418764141e-10	2.24636230200267e-09	yhfA; putative redox protein
nfuA; Fe/S biogenesis protein NfuA	575.106739452842	-0.868771384982478	0.186212436408761	-4.66548530129002	3.07889505521079e-06	9.04482186757537e-06	nfuA; Fe/S biogenesis protein NfuA
K07401; selenoprotein W-related protein	1173.73881191551	-0.788258477020869	0.133360054415922	-5.91075401456015	3.40545260319679e-09	1.32541479675959e-08	K07401; selenoprotein W-related protein
xdhC; xanthine dehydrogenase accessory factor	8328.44801923428	-0.358001263518066	0.0998131889232809	-3.58671301237791	0.000334872526248622	0.000754291607753116	xdhC; xanthine dehydrogenase accessory factor
pgl; 6-phosphogluconolactonase	2914.36665565382	-0.718226203137284	0.145629437752118	-4.93187513612328	8.14439746157156e-07	2.54456527750355e-06	pgl; 6-phosphogluconolactonase
trm-G10; tRNA (guanine10-N2)-dimethyltransferase	2.76303012043419	1.21929484530871	0.25370980693723	4.80586406977311	1.54084565281602e-06	4.68367696145945e-06	trm-G10; tRNA (guanine10-N2)-dimethyltransferase
K07449; similar to archaeal holliday junction resolvase and Mrr protein	1.96674314085148	-1.08674200564574	0.266705447538637	-4.07468994606233	4.60756930274162e-05	0.000116166153908046	K07449; similar to archaeal holliday junction resolvase and Mrr protein
K07450; putative resolvase	18.9261098951985	-0.903310197538933	0.248929866548559	-3.62877387942006	0.000284770532104932	0.000647109763057613	K07450; putative resolvase
mutS2; DNA mismatch repair protein MutS2	2321.02677736062	0.607841464880163	0.14481324241314	4.19741630496776	2.69977380945532e-05	6.99710407935282e-05	mutS2; DNA mismatch repair protein MutS2
ybjD; putative ATP-dependent endonuclease of the OLD family	435.487943068155	-1.46093580924334	0.220929295293034	-6.6126848741612	3.77411321474204e-11	1.7201578936985e-10	ybjD; putative ATP-dependent endonuclease of the OLD family
K07461; putative endonuclease	4645.72613585255	-0.485732191468746	0.110573292554725	-4.39285274270321	1.11872906913492e-05	3.06075360363939e-05	K07461; putative endonuclease
K07468; putative ATP-dependent DNA ligase	10.4980754857168	3.62903637984825	0.28512590839123	12.7278380289059	4.141485911862e-37	1.13776614688981e-35	K07468; putative ATP-dependent DNA ligase
sbmC; DNA gyrase inhibitor	84.1985671261174	-4.6599250691442	0.408734072430001	-11.4008725561832	4.13949240717048e-30	6.05125431338114e-29	sbmC; DNA gyrase inhibitor
xtmA; phage terminase small subunit	237.323002997193	2.25800164874261	0.273177431565491	8.26569616605125	1.38881862251505e-16	9.8265701292872e-16	xtmA; phage terminase small subunit
yusF; toprim domain protein	305.527421771728	4.10234834169219	0.218749364780805	18.7536468771139	1.80759759271941e-78	4.64552581328888e-76	yusF; toprim domain protein
yrdD; putative DNA topoisomerase	114.37734733861	-4.63269588059218	0.404312716684278	-11.4581997780935	2.13914861256479e-30	3.24003745176876e-29	yrdD; putative DNA topoisomerase
insB; insertion element IS1 protein InsB	10.5456150181248	2.34403398143359	0.306171832112676	7.65594262953277	1.9189938471729e-14	1.17244048929651e-13	insB; insertion element IS1 protein InsB
K07481; transposase, IS5 family	1415.95313685292	-0.858762343993636	0.176097922406631	-4.87661826021236	1.07919998187352e-06	3.32482067114707e-06	K07481; transposase, IS5 family
K07482; transposase, IS30 family	416.516959289161	1.19046352634949	0.271028846356191	4.39238679703107	1.12113008955365e-05	3.06521737250305e-05	K07482; transposase, IS30 family
K07483; transposase	8334.74750586593	-0.526906362987722	0.109641659685691	-4.80571312490343	1.54200873855711e-06	4.6854247216188e-06	K07483; transposase
feoC; ferrous iron transport protein C	128.488832429431	-4.20457801047566	0.390591370944323	-10.7646464393475	5.05552298186091e-27	6.48588592536004e-26	feoC; ferrous iron transport protein C
K07491; putative transposase	4404.61434966557	-0.436315177130685	0.100383127194258	-4.34649915106097	1.38327586578869e-05	3.73072404290404e-05	K07491; putative transposase
K07497; putative transposase	12183.440931245	-0.4601877910058	0.0895480275840697	-5.13900532955643	2.76196566389795e-07	9.00719625226154e-07	K07497; putative transposase
K07501; 3-5 exonuclease	1460.99844360706	-0.672494657407409	0.143705184315022	-4.67968264758777	2.87319301153089e-06	8.4843323657771e-06	K07501; 3-5 exonuclease
K07506; AraC family transcriptional regulator	3114.11269851415	-0.947029122193105	0.148113179893919	-6.39395577673358	1.61648198413149e-10	6.98022328865887e-10	K07506; AraC family transcriptional regulator
fadN; 3-hydroxyacyl-CoA dehydrogenase	6633.25097767443	-0.695945119117615	0.112528035921314	-6.18463757426867	6.22453087994041e-10	2.566813536257e-09	fadN; 3-hydroxyacyl-CoA dehydrogenase
E3.1.1.22; hydroxybutyrate-dimer hydrolase	962.201261095457	-1.57860859668291	0.220784284306097	-7.15000436577412	8.67751406983818e-13	4.56931623228029e-12	E3.1.1.22; hydroxybutyrate-dimer hydrolase
prsA; foldase protein PrsA	1158.41816496315	1.95329764488238	0.208260257892756	9.37911853488743	6.65265528375988e-21	6.3857475476765e-20	prsA; foldase protein PrsA
dch; cyclohexa-1,5-dienecarbonyl-CoA hydratase	2.41861878394701	1.54466441120985	0.268972963544648	5.74282407738519	9.31104478028578e-09	3.46155360543802e-08	dch; cyclohexa-1,5-dienecarbonyl-CoA hydratase
had; 6-hydroxycyclohex-1-ene-1-carbonyl-CoA dehydrogenase	2.41861878394701	1.54466441120985	0.268972963544648	5.74282407738519	9.31104478028578e-09	3.46155360543802e-08	had; 6-hydroxycyclohex-1-ene-1-carbonyl-CoA dehydrogenase
oah; 6-oxocyclohex-1-ene-carbonyl-CoA hydrolase	2.41861878394701	1.54466441120985	0.268972963544648	5.74282407738519	9.31104478028578e-09	3.46155360543802e-08	oah; 6-oxocyclohex-1-ene-carbonyl-CoA hydrolase
E4.1.99.11; benzylsuccinate synthase	3.62255471751207	1.9437666214254	0.295385304770574	6.58044455845602	4.69043709591472e-11	2.12322229222458e-10	E4.1.99.11; benzylsuccinate synthase
bbsE; benzylsuccinate CoA-transferase BbsE subunit	55.78167420759	2.68503581455956	0.294486025919134	9.11770195607476	7.67341059192279e-20	6.93916710395561e-19	bbsE; benzylsuccinate CoA-transferase BbsE subunit
bbsG; (R)-benzylsuccinyl-CoA dehydrogenase	4.94741390908146	-1.43416977086553	0.280942233052026	-5.10485645139705	3.31045714612362e-07	1.07256657515929e-06	bbsG; (R)-benzylsuccinyl-CoA dehydrogenase
bbsC; 2-	2.34665488658574	1.41700349501862	0.265290166366839	5.34133441289793	9.22648711713951e-08	3.16025033801593e-07	bbsC; 2-
bbsD; 2-	2.34665488658574	1.41700349501862	0.265290166366839	5.34133441289793	9.22648711713951e-08	3.16025033801593e-07	bbsD; 2-
bbsA; benzoylsuccinyl-CoA thiolase BbsA subunit	2.34665488658574	1.41700349501862	0.265290166366839	5.34133441289793	9.22648711713951e-08	3.16025033801593e-07	bbsA; benzoylsuccinyl-CoA thiolase BbsA subunit
bbsB; benzoylsuccinyl-CoA thiolase BbsB subunit	2.44081161976488	1.25722014055777	0.252097327767473	4.98704270962123	6.13105155990629e-07	1.93526496742367e-06	bbsB; benzoylsuccinyl-CoA thiolase BbsB subunit
bcr, tcaB; MFS transporter, DHA1 family, multidrug resistance protein	9678.55421250773	-0.419589994708915	0.1000209427691	-4.19502139344501	2.72845834234806e-05	7.06455236057426e-05	bcr, tcaB; MFS transporter, DHA1 family, multidrug resistance protein
NIP7; 60S ribosome subunit biogenesis protein NIP7	3.64262791414998	1.6433778933334	0.221887380118123	7.40636034576883	1.29812807027474e-13	7.36098671592803e-13	NIP7; 60S ribosome subunit biogenesis protein NIP7
GSP13; general stress protein 13	76.5910066680483	2.83558060289635	0.276594235264679	10.251770432536	1.16195447432339e-24	1.32436213117803e-23	GSP13; general stress protein 13
K07571; S1 RNA binding domain protein	407.152355469985	3.45974710764368	0.222281647227445	15.5646997887485	1.26462084679472e-54	5.38782582161151e-53	K07571; S1 RNA binding domain protein
ysxB; uncharacterized protein	386.640460515858	3.68113801361824	0.230602335721911	15.9631427933905	2.3081030661511e-57	1.05078040731576e-55	ysxB; uncharacterized protein
ygaC; uncharacterized protein	549.645513433182	0.907162410140222	0.210790861926086	4.30361355255676	1.68034661491172e-05	4.48636778853944e-05	ygaC; uncharacterized protein
folX; D-erythro-7,8-dihydroneopterin triphosphate epimerase	242.484209661758	-1.0020333653836	0.282288984513463	-3.54967221661394	0.000385711085351783	0.000863191072190352	folX; D-erythro-7,8-dihydroneopterin triphosphate epimerase
RP-L7A, rplGB; large subunit ribosomal protein L7A	285.042099714463	3.36550503334362	0.22975796060186	14.6480453801363	1.38647143437926e-48	5.31058553735557e-47	RP-L7A, rplGB; large subunit ribosomal protein L7A
tdcA; LysR family transcriptional regulator, tdc operon transcriptional activator	149.675185811357	-2.77038068374323	0.399660161936322	-6.93184096788869	4.15398801288033e-12	2.05557903718121e-11	tdcA; LysR family transcriptional regulator, tdc operon transcriptional activator
KRT1; type I keratin, acidic	2.63011088370914	-2.5091992342224	0.278198652033977	-9.01945144549421	1.89033467378409e-19	1.60728883095388e-18	KRT1; type I keratin, acidic
KRT2; type II keratin, basic	2.79971188737685	-2.6608592646716	0.283429694445618	-9.38807512697703	6.11067391829664e-21	5.90105928570537e-20	KRT2; type II keratin, basic
phoR; two-component system, OmpR family, phosphate regulon sensor histidine kinase PhoR	8974.74479744486	-0.319376346462342	0.0873583446346346	-3.65593404726352	0.000256247234736945	0.00058580250190796	phoR; two-component system, OmpR family, phosphate regulon sensor histidine kinase PhoR
phoQ; two-component system, OmpR family, sensor histidine kinase PhoQ	449.405300689559	-1.12782138539754	0.209851058177189	-5.37438979433336	7.68424641900763e-08	2.65483049523997e-07	phoQ; two-component system, OmpR family, sensor histidine kinase PhoQ
envZ; two-component system, OmpR family, osmolarity sensor histidine kinase EnvZ	3806.4329146524	-1.15614093878057	0.137036422207862	-8.43674200007129	3.26305658894988e-17	2.42281191464713e-16	envZ; two-component system, OmpR family, osmolarity sensor histidine kinase EnvZ
rstB; two-component system, OmpR family, sensor histidine kinase RstB	451.956641222217	-1.70819492860276	0.309050488355541	-5.52723581733221	3.25315562416361e-08	1.15860039596386e-07	rstB; two-component system, OmpR family, sensor histidine kinase RstB
creC; two-component system, OmpR family, sensor histidine kinase CreC	867.446398474618	-1.74449507526108	0.190775344488346	-9.14423758447283	6.00519490946251e-20	5.46781575356432e-19	creC; two-component system, OmpR family, sensor histidine kinase CreC
baeS, smeS; two-component system, OmpR family, sensor histidine kinase BaeS	1477.09470641372	-1.13610312347862	0.160934916799659	-7.0593948539639	1.67229258915557e-12	8.56243898316353e-12	baeS, smeS; two-component system, OmpR family, sensor histidine kinase BaeS
basS; two-component system, OmpR family, sensor histidine kinase BasS	122.146440007491	-4.63832396929407	0.399921774326383	-11.5980780919137	4.21436392183702e-31	7.12862789071667e-30	basS; two-component system, OmpR family, sensor histidine kinase BasS
cusS, copS, silS; two-component system, OmpR family, heavy metal sensor histidine kinase CusS	2778.11559298167	-1.76397987300446	0.187912936465596	-9.38721892267071	6.16053763781292e-21	5.94201009206483e-20	cusS, copS, silS; two-component system, OmpR family, heavy metal sensor histidine kinase CusS
qseC; two-component system, OmpR family, sensor histidine kinase QseC	2878.38890216541	-1.58091895774495	0.162874557840913	-9.70635916807285	2.83275295505666e-22	2.93479100038185e-21	qseC; two-component system, OmpR family, sensor histidine kinase QseC
arcB; two-component system, OmpR family, aerobic respiration control sensor histidine kinase ArcB	129.147758194006	-4.63807545205301	0.396061730044217	-11.7104862707518	1.12631788924229e-31	2.35521643663866e-30	arcB; two-component system, OmpR family, aerobic respiration control sensor histidine kinase ArcB
tctE; two-component system, OmpR family, sensor histidine kinase TctE	5344.72092921611	-1.74361621721809	0.161670970656775	-10.7849678277726	4.0538515455707e-27	5.22605748601323e-26	tctE; two-component system, OmpR family, sensor histidine kinase TctE
cssS; two-component system, OmpR family, sensor histidine kinase CssS	23.7798656898968	2.62584122451493	0.260252903260003	10.0895751464168	6.14348339413527e-24	6.75105271738975e-23	cssS; two-component system, OmpR family, sensor histidine kinase CssS
resE; two-component system, OmpR family, sensor histidine kinase ResE	334.012937390131	3.81739682932325	0.201787407888482	18.9179140030033	8.12054078177169e-80	2.39616105216204e-77	resE; two-component system, OmpR family, sensor histidine kinase ResE
vicK; two-component system, OmpR family, sensor histidine kinase VicK	392.025324081242	3.78166673615995	0.23941303257464	15.7955759362472	3.33731220886126e-56	1.46897051756893e-54	vicK; two-component system, OmpR family, sensor histidine kinase VicK
trcS; two-component system, OmpR family, sensor histidine kinase TrcS	32.3090393085632	1.19124473486291	0.245190310474977	4.85844947361607	1.18308590806899e-06	3.62803904141094e-06	trcS; two-component system, OmpR family, sensor histidine kinase TrcS
phoB; two-component system, OmpR family, phosphate regulon response regulator PhoB	7261.79562509632	-0.357107341260594	0.0941171627172794	-3.79428502677366	0.000148069504811452	0.000350987725329616	phoB; two-component system, OmpR family, phosphate regulon response regulator PhoB
ompR; two-component system, OmpR family, phosphate regulon response regulator OmpR	4029.43843877345	-1.13793691616799	0.134168729933389	-8.48138695754922	2.22525198423491e-17	1.66778763484474e-16	ompR; two-component system, OmpR family, phosphate regulon response regulator OmpR
phoP; two-component system, OmpR family, response regulator PhoP	510.201430909303	-0.933977550493078	0.209716965341929	-4.45351452120382	8.4475991972975e-06	2.34829109577352e-05	phoP; two-component system, OmpR family, response regulator PhoP
rstA; two-component system, OmpR family, response regulator RstA	525.589136803149	-1.16686591131513	0.275681295230928	-4.23266261259288	2.3094082067885e-05	6.0543123341507e-05	rstA; two-component system, OmpR family, response regulator RstA
creB; two-component system, OmpR family, catabolic regulation response regulator CreB	806.840109708874	-1.65442432863151	0.22459435451243	-7.36627744817135	1.75458468331506e-13	9.83728090919851e-13	creB; two-component system, OmpR family, catabolic regulation response regulator CreB
baeR, smeR; two-component system, OmpR family, response regulator BaeR	1021.09450358468	-1.88520913479539	0.210455186482499	-8.95776990011202	3.31310985567329e-19	2.76973202729791e-18	baeR, smeR; two-component system, OmpR family, response regulator BaeR
cusR, copR, silR; two-component system, OmpR family, copper resistance phosphate regulon response regulator CusR	2940.22962430081	-0.74019910334589	0.148160530825926	-4.99592637269606	5.8553999033889e-07	1.85708483400873e-06	cusR, copR, silR; two-component system, OmpR family, copper resistance phosphate regulon response regulator CusR
qseB; two-component system, OmpR family, response regulator QseB	3079.49115481305	-1.42319861642173	0.152001338056092	-9.36306636916929	7.74554919203764e-21	7.39913554112276e-20	qseB; two-component system, OmpR family, response regulator QseB
vicR; two-component system, OmpR family, response regulator VicR	1040.9392630928	0.958361076986575	0.222250381738603	4.31207842924535	1.61727041999138e-05	4.32520759854694e-05	vicR; two-component system, OmpR family, response regulator VicR
mprA; two-component system, OmpR family, response regulator MprA	2461.34374466696	0.843656227586349	0.183757706945874	4.59113384471459	4.4084450104753e-06	1.26977879242432e-05	mprA; two-component system, OmpR family, response regulator MprA
trcR; two-component system, OmpR family, response regulator TrcR	32.8745260943479	1.20388123130464	0.244640951214016	4.921012714063	8.60975366418085e-07	2.67840325820105e-06	trcR; two-component system, OmpR family, response regulator TrcR
narQ; two-component system, NarL family, nitrate/nitrite sensor histidine kinase NarQ	164.72643517772	4.13017134803055	0.286191908178827	14.4314749299265	3.27991303826752e-47	1.20977162851284e-45	narQ; two-component system, NarL family, nitrate/nitrite sensor histidine kinase NarQ
rcsD; two-component system, NarL family, sensor histidine kinase RcsD	122.146440007491	-4.63832396929407	0.399921774326383	-11.5980780919137	4.21436392183702e-31	7.12862789071667e-30	rcsD; two-component system, NarL family, sensor histidine kinase RcsD
rcsC; two-component system, NarL family, capsular synthesis sensor histidine kinase RcsC	1828.03161179426	-2.08723580793143	0.286000648553949	-7.29801075097111	2.92053307387505e-13	1.60578930293737e-12	rcsC; two-component system, NarL family, capsular synthesis sensor histidine kinase RcsC
barA, gacS, varS; two-component system, NarL family, sensor histidine kinase BarA	450.917596118095	-2.867130566102	0.249645369512487	-11.4848137247689	1.57274078637228e-30	2.44727067285702e-29	barA, gacS, varS; two-component system, NarL family, sensor histidine kinase BarA
evgS, bvgS; two-component system, NarL family, sensor histidine kinase EvgS	854.361718546817	-1.74309620819232	0.314877341368392	-5.5357943528651	3.09820922478962e-08	1.10638426238902e-07	evgS, bvgS; two-component system, NarL family, sensor histidine kinase EvgS
comP; two-component system, NarL family, sensor histidine kinase ComP	38.0627923926289	5.34010291303959	0.233280671585571	22.8913217573654	5.66958729607241e-116	1.50565339959363e-112	comP; two-component system, NarL family, sensor histidine kinase ComP
vraS; two-component system, NarL family, vancomycin resistance sensor histidine kinase VraS	15.5126373025286	1.29398079940529	0.291499692905207	4.43904687002907	9.03581393699768e-06	2.49793229985189e-05	vraS; two-component system, NarL family, vancomycin resistance sensor histidine kinase VraS
devS; two-component system, NarL family, sensor histidine kinase DevS	17.4223919237817	1.19276652329331	0.290408962587878	4.10719597861026	4.00491405552756e-05	0.000101647500096808	devS; two-component system, NarL family, sensor histidine kinase DevS
nreB; two-component system, NarL family, sensor histidine kinase NreB	40.0207619683991	3.76748039619984	0.25176078811399	14.9645241597116	1.25216310027774e-50	5.08978745913916e-49	nreB; two-component system, NarL family, sensor histidine kinase NreB
uhpA; two-component system, NarL family, uhpT operon response regulator UhpA	255.514469594813	-1.66112645188082	0.296282351279976	-5.60656564491455	2.06380721602425e-08	7.4737964045751e-08	uhpA; two-component system, NarL family, uhpT operon response regulator UhpA
rcsB; two-component system, NarL family, captular synthesis response regulator RcsB	2265.89185441933	-1.71291209639364	0.255624074073484	-6.7009028887523	2.07135667956746e-11	9.60564532369848e-11	rcsB; two-component system, NarL family, captular synthesis response regulator RcsB
uvrY, gacA, varA; two-component system, NarL family, invasion response regulator UvrY	326.693579783894	-1.55401174364017	0.210280201530229	-7.39019523631555	1.46613376637538e-13	8.2900551573546e-13	uvrY, gacA, varA; two-component system, NarL family, invasion response regulator UvrY
comA; two-component system, NarL family, competent response regulator ComA	108.151647563606	5.3355048163565	0.269362547504455	19.8078941032745	2.54508512225783e-87	1.35177954460187e-84	comA; two-component system, NarL family, competent response regulator ComA
degU; two-component system, NarL family, response regulator DegU	225.115011369577	3.53961243248162	0.221462602075781	15.9828901101344	1.68164924047363e-57	7.6998272981916e-56	degU; two-component system, NarL family, response regulator DegU
vraR; two-component system, NarL family, vancomycin resistance associated response regulator VraR	30.4935393882775	2.35241078774374	0.281602404732254	8.3536601542178	6.61795775519433e-17	4.78450720831518e-16	vraR; two-component system, NarL family, vancomycin resistance associated response regulator VraR
nreC; two-component system, NarL family, response regulator NreC	344.156514311202	1.91573883702752	0.222662147937872	8.60379213426996	7.71246043637298e-18	5.93673162285831e-17	nreC; two-component system, NarL family, response regulator NreC
kinB; two-component system, sporulation sensor kinase B	245.428299623146	4.43910522049494	0.278348622854194	15.9480049693662	2.94144250965656e-57	1.33150411786556e-55	kinB; two-component system, sporulation sensor kinase B
kinC; two-component system, sporulation sensor kinase C	7.1468001723499	3.16568464197748	0.25279729577886	12.5226206721243	5.61500672669761e-36	1.4667133964459e-34	kinC; two-component system, sporulation sensor kinase C
spo0A; two-component system, response regulator, stage 0 sporulation protein A	333.362209434346	3.72446097194244	0.220869647616234	16.8627107080542	8.46176081338968e-64	6.24211559261811e-62	spo0A; two-component system, response regulator, stage 0 sporulation protein A
dpiB, citA; two-component system, CitB family, cit operon sensor histidine kinase CitA	173.052375011342	-4.87976076403895	0.420248431943036	-11.6116096887671	3.59778104571433e-31	6.35554802465766e-30	dpiB, citA; two-component system, CitB family, cit operon sensor histidine kinase CitA
dcuS; two-component system, CitB family, sensor histidine kinase DcuS	99.1305652910052	-4.63066058435349	0.39741254602273	-11.6520241514686	2.24072332886491e-31	4.21034027383649e-30	dcuS; two-component system, CitB family, sensor histidine kinase DcuS
dpiA, citB; two-component system, CitB family, response regulator CitB	180.443436355703	-4.83837567585798	0.423896229537727	-11.4140568816439	3.55741728407068e-30	5.25824554771634e-29	dpiA, citB; two-component system, CitB family, response regulator CitB
dcuR; two-component system, CitB family, response regulator DcuR	99.2340218496707	-4.66341857115137	0.399469137031267	-11.6740397163307	1.73008344437494e-31	3.42024188618738e-30	dcuR; two-component system, CitB family, response regulator DcuR
lytS; two-component system, LytTR family, sensor histidine kinase LytS	95.9857367520467	3.0446952065462	0.233188185099378	13.0568159156461	5.81077474943592e-39	1.67127951006339e-37	lytS; two-component system, LytTR family, sensor histidine kinase LytS
lytT, lytR; two-component system, LytTR family, response regulator LytT	318.190234972101	1.84845292769124	0.180513626000164	10.2399634235344	1.31285993434854e-24	1.49209059870968e-23	lytT, lytR; two-component system, LytTR family, response regulator LytT
agrC, blpH, fsrC; two-component system, LytTR family, sensor histidine kinase AgrC	33.6701741469654	1.13463794649515	0.298213071805032	3.80478944007177	0.00014192486829697	0.000336823183116462	agrC, blpH, fsrC; two-component system, LytTR family, sensor histidine kinase AgrC
glnL, ntrB; two-component system, NtrC family, nitrogen regulation sensor histidine kinase GlnL	3676.7036502392	-0.760700197556287	0.103262752348918	-7.36664654246218	1.74973588522612e-13	9.81700408281444e-13	glnL, ntrB; two-component system, NtrC family, nitrogen regulation sensor histidine kinase GlnL
atoS; two-component system, NtrC family, sensor histidine kinase AtoS	48.4685649706668	1.75160389007157	0.298810614884189	5.86191990117367	4.57545738436554e-09	1.76355437741849e-08	atoS; two-component system, NtrC family, sensor histidine kinase AtoS
glrK, qseE; two-component system, NtrC family, sensor histidine kinase GlrK	685.409700628326	-1.25159309257637	0.220078806305215	-5.68702236071114	1.29273535533787e-08	4.75056391880849e-08	glrK, qseE; two-component system, NtrC family, sensor histidine kinase GlrK
glnG, ntrC; two-component system, NtrC family, nitrogen regulation response regulator GlnG	5991.68523883373	-0.452450374875845	0.100065123991797	-4.5215591289622	6.1385807296605e-06	1.73733828323997e-05	glnG, ntrC; two-component system, NtrC family, nitrogen regulation response regulator GlnG
glrR, qseF; two-component system, NtrC family, response regulator GlrR	623.853936788716	-0.998455285661612	0.242738650059493	-4.11329339360213	3.90054137572619e-05	9.92831090747942e-05	glrR, qseF; two-component system, NtrC family, response regulator GlrR
ycbA, glnK; two-component system, sensor histidine kinase YcbA	75.7521710111725	3.05332546256971	0.280225855033732	10.8959448520629	1.20509175191713e-27	1.58693652686344e-26	ycbA, glnK; two-component system, sensor histidine kinase YcbA
yesM; two-component system, sensor histidine kinase YesM	1301.64995004208	5.19000806165171	0.306300247346194	16.9441850165591	2.12457914260625e-64	1.61204971706133e-62	yesM; two-component system, sensor histidine kinase YesM
ycbB, glnL; two-component system, response regulator YcbB	82.0434880092636	3.19511724468389	0.278400614354685	11.4766889149651	1.72770869963985e-30	2.65726934556577e-29	ycbB, glnL; two-component system, response regulator YcbB
yesN; two-component system, response regulator YesN	1360.8965894717	4.91435389660192	0.253416876983305	19.3923702126819	8.95152450317263e-84	3.56583978583882e-81	yesN; two-component system, response regulator YesN
ndoAI; CopG family transcriptional regulator / antitoxin EndoAI	336.409794555253	3.71857949193525	0.202879611858574	18.3289954957497	4.85793591128293e-75	1.01850461592608e-72	ndoAI; CopG family transcriptional regulator / antitoxin EndoAI
ner, nlp, sfsB; Ner family transcriptional regulator	204.608865842921	-2.23266599475477	0.360428292197828	-6.1944804086837	5.84776135899882e-10	2.42147166045445e-09	ner, nlp, sfsB; Ner family transcriptional regulator
K07726; putative transcriptional regulator	1805.17159245178	-0.820281482384054	0.1688212725845	-4.85887512767965	1.18054558470856e-06	3.62303800977393e-06	K07726; putative transcriptional regulator
K07731; putative transcriptional regulator	3.86286291410968	1.68130416275233	0.225601376663042	7.45254389676674	9.15573791032943e-14	5.29729585559873e-13	K07731; putative transcriptional regulator
alpA; prophage regulatory protein	1430.85818957752	-1.00426059035697	0.176668132967646	-5.68444672781416	1.31236821519652e-08	4.81604678510856e-08	alpA; prophage regulatory protein
paiB; transcriptional regulator	4375.83719303914	-0.476222469837044	0.110739288140097	-4.30039309296057	1.70495407037112e-05	4.5490184456285e-05	paiB; transcriptional regulator
algH; putative transcriptional regulator	6144.33368934377	-0.363944511086369	0.0812846416886176	-4.47740807520018	7.55547432966243e-06	2.1120864555937e-05	algH; putative transcriptional regulator
rsd; regulator of sigma D	229.056226264928	-2.84103420909808	0.296625950670917	-9.57783431514388	9.91010918805765e-22	1.00835044573762e-20	rsd; regulator of sigma D
antB; anti-repressor protein	7.93806618855086	3.00902828304938	0.308582501365436	9.75113063681459	1.82425065560094e-22	1.89984378734283e-21	antB; anti-repressor protein
K07743; transcriptional regulator	15.4377349496571	1.9696460662319	0.268674020018633	7.33098818447465	2.28461809436299e-13	1.26840086117003e-12	K07743; transcriptional regulator
parD1_3_4; antitoxin ParD1/3/4	3959.52528271764	-0.678453857054244	0.156951849150686	-4.32268788628847	1.54139718755972e-05	4.12922373681517e-05	parD1_3_4; antitoxin ParD1/3/4
frc; formyl-CoA transferase	6162.15898833007	-0.704964051516882	0.128418987729858	-5.48956243916083	4.02930663403343e-08	1.42483293179513e-07	frc; formyl-CoA transferase
pepB; PepB aminopeptidase	130.198776821267	-4.6376916558459	0.395545011517368	-11.724813917018	9.51098083736834e-32	2.15267000941232e-30	pepB; PepB aminopeptidase
ybiV; sugar-phosphatase	132.250803018879	-4.6537935845819	0.39395418198866	-11.8130325742192	3.34282747577308e-32	8.04601404818251e-31	ybiV; sugar-phosphatase
cssR; two-component system, OmpR family, response regulator CssR	47.9229911774502	3.48812424385744	0.238514859239664	14.6243477449449	1.96444461461799e-48	7.48838767687155e-47	cssR; two-component system, OmpR family, response regulator CssR
basR; two-component system, OmpR family, response regulator BasR	652.91218541007	-3.55033391815733	0.3266324808752	-10.8695066352383	1.6106946601278e-27	2.10022984570183e-26	basR; two-component system, OmpR family, response regulator BasR
arcA; two-component system, OmpR family, aerobic respiration control protein ArcA	136.380614630119	-3.447164286414	0.322113932723258	-10.7016925883042	9.99358472332873e-27	1.26580110478156e-25	arcA; two-component system, OmpR family, aerobic respiration control protein ArcA
tctD; two-component system, OmpR family, response regulator TctD	2021.92392449498	-1.57443124017625	0.16403335844059	-9.59823815804202	8.13225693702558e-22	8.29573508543953e-21	tctD; two-component system, OmpR family, response regulator TctD
resD; two-component system, OmpR family, response regulator ResD	796.722106301828	2.21930371402376	0.210027481036957	10.5667301396299	4.25057318867786e-26	5.20989486064562e-25	resD; two-component system, OmpR family, response regulator ResD
rcsA; LuxR family transcriptional regulator, capsular biosynthesis positive transcription factor	106.404678101208	-4.63744201121665	0.401114256420594	-11.5613991200403	6.46468004201255e-31	1.06633759616385e-29	rcsA; LuxR family transcriptional regulator, capsular biosynthesis positive transcription factor
sdiA; LuxR family transcriptional regulator, quorum-sensing system regulator SdiA	698.53912235443	-2.23537319091361	0.22565596893207	-9.90611150900484	3.91591202533197e-23	4.21026600618351e-22	sdiA; LuxR family transcriptional regulator, quorum-sensing system regulator SdiA
uhpC; MFS transporter, OPA family, sugar phosphate sensor protein UhpC	192.028358768758	-2.72071392963444	0.332470785646086	-8.18331729311887	2.76134820798923e-16	1.91969120183684e-15	uhpC; MFS transporter, OPA family, sugar phosphate sensor protein UhpC
uhpT; MFS transporter, OPA family, hexose phosphate transport protein UhpT	66.7777941730456	-1.14199349995554	0.31772215675373	-3.59431495626133	0.000325246204327189	0.000734061334242129	uhpT; MFS transporter, OPA family, hexose phosphate transport protein UhpT
cusA, silA; Cu(I)/Ag(I) efflux system membrane protein CusA/SilA	2065.75293635433	-0.526336021226621	0.109372651805751	-4.81231836786228	1.49189441204823e-06	4.54181229682395e-06	cusA, silA; Cu(I)/Ag(I) efflux system membrane protein CusA/SilA
mdtB; multidrug efflux pump	2730.02935196422	-0.95651216067633	0.124261070607516	-7.69760115537324	1.38644326130682e-14	8.58259010321013e-14	mdtB; multidrug efflux pump
mdtC; multidrug efflux pump	3055.80806090022	-0.99489115649406	0.130885499823644	-7.6012328167336	2.93322854677408e-14	1.76636672956531e-13	mdtC; multidrug efflux pump
pagO; putative membrane protein PagO	63.3902385134322	-1.63556919987084	0.373737032006265	-4.37625672545989	1.20734803347617e-05	3.28515771267236e-05	pagO; putative membrane protein PagO
dcuA; anaerobic C4-dicarboxylate transporter DcuA	205.011445653065	-1.56859667264437	0.334208782278291	-4.69346335530531	2.68618126021738e-06	7.96160941225887e-06	dcuA; anaerobic C4-dicarboxylate transporter DcuA
dcuB; anaerobic C4-dicarboxylate transporter DcuB	152.758723656259	-1.97125973810778	0.382258750502992	-5.15687276096077	2.51108312456566e-07	8.2159339849752e-07	dcuB; anaerobic C4-dicarboxylate transporter DcuB
tctB; putative tricarboxylic transport membrane protein	2647.07343839045	-0.47931174023955	0.119675131548239	-4.00510727699804	6.19893423075413e-05	0.000153853299116567	tctB; putative tricarboxylic transport membrane protein
tctC; putative tricarboxylic transport membrane protein	2733.95826047983	-0.682060248673153	0.132879535944574	-5.13292166340535	2.85278665289042e-07	9.29576738796644e-07	tctC; putative tricarboxylic transport membrane protein
cusC, silC; outer membrane protein, Cu(I)/Ag(I) efflux system	59.8251397502858	-4.70801010323433	0.409387700017742	-11.5001259271597	1.31723109818701e-30	2.12436845329067e-29	cusC, silC; outer membrane protein, Cu(I)/Ag(I) efflux system
cusB, silB; membrane fusion protein, Cu(I)/Ag(I) efflux system	2108.85067766631	-0.545427972275091	0.106401512962653	-5.12612985556452	2.95758655587413e-07	9.61366466366756e-07	cusB, silB; membrane fusion protein, Cu(I)/Ag(I) efflux system
mdtA; membrane fusion protein, multidrug efflux system	3817.87022222272	-0.778945575592171	0.1147908534071	-6.78578085685698	1.15460298144287e-11	5.50492037890807e-11	mdtA; membrane fusion protein, multidrug efflux system
zraP; zinc resistance-associated protein	141.999635059634	-3.99628164322141	0.365522947309866	-10.9330526924036	8.0107330556705e-28	1.06369183757545e-26	zraP; zinc resistance-associated protein
pagC; putatice virulence related protein PagC	51.4834758564663	-2.76685724372671	0.390612172035882	-7.08338715945735	1.40672945701323e-12	7.25398937477309e-12	pagC; putatice virulence related protein PagC
arnB, pmrH; UDP-4-amino-4-deoxy-L-arabinose-oxoglutarate aminotransferase	184.586146625114	-2.68308186693453	0.352285686128905	-7.61621028778547	2.6123197480696e-14	1.57669329036898e-13	arnB, pmrH; UDP-4-amino-4-deoxy-L-arabinose-oxoglutarate aminotransferase
K07807; uncharacterized protein	197.007301545888	-1.03823144628176	0.245327640059352	-4.23201986547696	2.3160194670907e-05	6.06964707049725e-05	K07807; uncharacterized protein
cusF; Cu(I)/Ag(I) efflux system periplasmic protein CusF	249.75195369856	-1.89348380978089	0.252767731656955	-7.49100289569652	6.83493093076444e-14	3.99808331317182e-13	cusF; Cu(I)/Ag(I) efflux system periplasmic protein CusF
torZ; trimethylamine-N-oxide reductase (cytochrome c)	72.4614320529264	-3.40373200009341	0.389086914937902	-8.74799914727702	2.17168906859927e-18	1.72967197204085e-17	torZ; trimethylamine-N-oxide reductase (cytochrome c)
agrB; accessory gene regulator B	126.094888301287	4.39036581254461	0.243702455621294	18.0152711278671	1.47854845865276e-72	2.56078164567099e-70	agrB; accessory gene regulator B
E2.7.6.5X; putative GTP pyrophosphokinase	647.924143025023	2.73923806321328	0.207094674899057	13.2269845400344	6.12976844790432e-40	1.78885953203127e-38	E2.7.6.5X; putative GTP pyrophosphokinase
RAB1A; Ras-related protein Rab-1A	3.07041421668442	1.4474643099843	0.285447872810351	5.07085337765323	3.96035808838232e-07	1.2753505614447e-06	RAB1A; Ras-related protein Rab-1A
flaK-A, flaK; archaeal preflagellin peptidase FlaK	5.99495813969876	1.93728228844439	0.250097708655576	7.74610170904178	9.47566209034113e-15	5.9178580893677e-14	flaK-A, flaK; archaeal preflagellin peptidase FlaK
TR1; tropinone reductase I	241.552067701188	-1.02236762953756	0.252668196784898	-4.04628537563011	5.20367901449042e-05	0.000130206377853157	TR1; tropinone reductase I
algZ; two-component system, LytTR family, sensor histidine kinase AlgZ	1396.57980387218	-1.03698039610459	0.13779781759016	-7.52537604905175	5.25688035171629e-14	3.10004187728525e-13	algZ; two-component system, LytTR family, sensor histidine kinase AlgZ
algR; two-component system, LytTR family, response regulator AlgR	1456.9319901656	-0.865838636393342	0.132580768110593	-6.53065032532544	6.54847240150235e-11	2.91787917353295e-10	algR; two-component system, LytTR family, response regulator AlgR
fimT; type IV fimbrial biogenesis protein FimT	3273.87886957531	-1.23783484052013	0.140253837864118	-8.82567535670136	1.0880121797513e-18	8.89045439597808e-18	fimT; type IV fimbrial biogenesis protein FimT
fimV; pilus assembly protein FimV	1840.9456218965	-1.18938484854102	0.159293289597824	-7.46663498220121	8.22715742795601e-14	4.7704340049873e-13	fimV; pilus assembly protein FimV
dlgD; 3-dehydro-L-gulonate 2-dehydrogenase	95.5578382829215	-2.14699514932847	0.257533598991994	-8.33675744730772	7.63554640262633e-17	5.49524825562096e-16	dlgD; 3-dehydro-L-gulonate 2-dehydrogenase
hxlA; 3-hexulose-6-phosphate synthase	377.50600317249	2.03050520368442	0.230486020286586	8.8096675067741	1.2551759754198e-18	1.02249355789054e-17	hxlA; 3-hexulose-6-phosphate synthase
hxlB; 6-phospho-3-hexuloisomerase	511.351920268238	2.31850973926117	0.223076215593923	10.3933524830889	2.65841293725973e-25	3.15172259987325e-24	hxlB; 6-phospho-3-hexuloisomerase
galP; MFS transporter, SP family, galactose:H+ symporter	233.031908207071	-1.83291496574352	0.289892350521557	-6.32274346820759	2.56959699498901e-10	1.09417312982776e-09	galP; MFS transporter, SP family, galactose:H+ symporter
xylE; MFS transporter, SP family, xylose:H+ symportor	196.69031930604	-1.21991396596474	0.271358432150791	-4.49558156824421	6.93800546894371e-06	1.94973860920898e-05	xylE; MFS transporter, SP family, xylose:H+ symportor
tetA; MFS transporter, DHA1 family, tetracycline resistance protein	2288.79516498627	-1.07711473120876	0.162053127813858	-6.64667659143235	2.9978472886168e-11	1.37738462216898e-10	tetA; MFS transporter, DHA1 family, tetracycline resistance protein
lmrP; MFS transporter, DHA1 family, multidrug resistance protein B	34.9612638836366	4.63567142792545	0.232369303399431	19.949586111884	1.51134254172083e-88	9.26220463837683e-86	lmrP; MFS transporter, DHA1 family, multidrug resistance protein B
blt; MFS transporter, DHA1 family, multidrug resistance protein	80.4298074203964	3.39900886770827	0.230375646102468	14.7542022137029	2.890896382093e-49	1.12350104761634e-47	blt; MFS transporter, DHA1 family, multidrug resistance protein
emrD; MFS transporter, DHA1 family, 2-module integral membrane pump EmrD	205.55722083017	-2.67584583865791	0.29868292968945	-8.95881743707303	3.28178982130131e-19	2.7493185600744e-18	emrD; MFS transporter, DHA1 family, 2-module integral membrane pump EmrD
araJ; MFS transporter, DHA1 family, arabinose polymer utilization protein	429.959989744184	-1.95396113936182	0.249769180694548	-7.82306741739843	5.15514779090919e-15	3.28043629793718e-14	araJ; MFS transporter, DHA1 family, arabinose polymer utilization protein
sotB; MFS transporter, DHA1 family, L-arabinose/isopropyl-beta-D-thiogalactopyranoside export protein	558.413635600681	-1.11247660208339	0.244809825331514	-4.54424817540272	5.5131672781665e-06	1.56813294199045e-05	sotB; MFS transporter, DHA1 family, L-arabinose/isopropyl-beta-D-thiogalactopyranoside export protein
mdfA, cmr; MFS transporter, DHA1 family, multidrug/chloramphenicol efflux transport protein	225.611556795412	-1.51951188913265	0.284338525756774	-5.3440239414917	9.09055532491547e-08	3.12174371868972e-07	mdfA, cmr; MFS transporter, DHA1 family, multidrug/chloramphenicol efflux transport protein
mdtH; MFS transporter, DHA1 family, multidrug resistance protein	240.947481246976	-2.21722582545743	0.359678435325414	-6.1644669451796	7.07209676460526e-10	2.90729591969093e-09	mdtH; MFS transporter, DHA1 family, multidrug resistance protein
mdtL; MFS transporter, DHA1 family, multidrug resistance protein	77.5876325240911	-4.73601726084534	0.406313308020865	-11.6560722165717	2.13673714361738e-31	4.10202043932523e-30	mdtL; MFS transporter, DHA1 family, multidrug resistance protein
ybcL; MFS transporter, DHA1 family, putative efflux transporter	140.508799375957	5.20192254407723	0.257960546165489	20.1655742376202	1.96453144887369e-90	1.30428517109806e-87	ybcL; MFS transporter, DHA1 family, putative efflux transporter
mmr; MFS transporter, DHA2 family, methylenomycin A resistance protein	735.118386404414	-1.00477791805034	0.238487359819733	-4.21312860694095	2.51857560505487e-05	6.54238403830197e-05	mmr; MFS transporter, DHA2 family, methylenomycin A resistance protein
tetB; MFS transporter, DHA2 family, metal-tetracycline-proton antiporter	199.669990789998	5.26515708950219	0.272714449718775	19.30648374126	4.73749295239752e-83	1.71561847053414e-80	tetB; MFS transporter, DHA2 family, metal-tetracycline-proton antiporter
yebQ; MFS transporter, DHA2 family, multidrug resistance protein	2289.83671231469	-1.13076257817205	0.153233088445544	-7.37936296685622	1.59048685157316e-13	8.96666797191839e-13	yebQ; MFS transporter, DHA2 family, multidrug resistance protein
norB, norC; MFS transporter, DHA2 family, multidrug resistance protein	64.7643689139521	-3.44973549750522	0.378836278688294	-9.10613816989701	8.53665875680136e-20	7.67624834260005e-19	norB, norC; MFS transporter, DHA2 family, multidrug resistance protein
shiA; MFS transporter, MHS family, shikimate and dehydroshikimate transport protein	450.458060680689	-1.82383580156955	0.240148885945364	-7.59460446543354	3.0873399991943e-14	1.85636511498724e-13	shiA; MFS transporter, MHS family, shikimate and dehydroshikimate transport protein
ydfJ; MFS transporter, MHS family, metabolite:H+ symporter	164.644667104898	-1.79216402899426	0.359887627103672	-4.97978783938019	6.36540154700586e-07	2.00685216165396e-06	ydfJ; MFS transporter, MHS family, metabolite:H+ symporter
glcP; MFS transporter, FHS family, glucose/mannose:H+ symporter	126.508608581056	4.47744243410427	0.247537384829677	18.0879443207541	3.96607299145427e-73	7.18129625520821e-71	glcP; MFS transporter, FHS family, glucose/mannose:H+ symporter
NAGLT1; MFS transporter, FHS family, Na+ dependent glucose transporter 1	2.35473772432346	1.00860477824968	0.226420696833703	4.45456087872771	8.40650736983039e-06	2.33850014718711e-05	NAGLT1; MFS transporter, FHS family, Na+ dependent glucose transporter 1
JEN; MFS transporter, SHS family, lactate transporter	795.323054833012	-0.993937574644074	0.217601940644085	-4.56768708818541	4.93135464830769e-06	1.40868061968689e-05	JEN; MFS transporter, SHS family, lactate transporter
exuT; MFS transporter, ACS family, hexuronate transporter	2769.24733092548	-0.634052375720347	0.146249600353198	-4.33541270669518	1.45486901858501e-05	3.91057404556909e-05	exuT; MFS transporter, ACS family, hexuronate transporter
dgoT; MFS transporter, ACS family, D-galactonate transporter	759.311109191347	-1.69266696196592	0.25775199022525	-6.56703740866055	5.13261561425441e-11	2.31156295074985e-10	dgoT; MFS transporter, ACS family, D-galactonate transporter
pcaK; MFS transporter, AAHS family, 4-hydroxybenzoate transporter	2614.69792496862	-1.73187382584418	0.213566783932147	-8.10928457111768	5.09186694969369e-16	3.47915128543822e-15	pcaK; MFS transporter, AAHS family, 4-hydroxybenzoate transporter
mucK; MFS transporter, AAHS family, cis,cis-muconate transporter	214.189375962907	-1.38410946311762	0.322748572056226	-4.28850685318136	1.7987825014079e-05	4.78494163229274e-05	mucK; MFS transporter, AAHS family, cis,cis-muconate transporter
mef; MFS transporter, DHA3 family, macrolide efflux protein	193.413631153868	0.98431277611655	0.265897980956073	3.70184373938198	0.000214038430235604	0.000495278586606755	mef; MFS transporter, DHA3 family, macrolide efflux protein
ampG; MFS transporter, PAT family, beta-lactamase induction signal transducer AmpG	4223.9584098337	-0.875310570732507	0.101237622177045	-8.64609966047756	5.32895774745467e-18	4.12592870495348e-17	ampG; MFS transporter, PAT family, beta-lactamase induction signal transducer AmpG
UMF2; MFS transporter, UMF2 family, putative MFS family transporter protein	123.199322223014	-4.62350105441781	0.397538609038993	-11.630319544546	2.89013641729294e-31	5.24503800377513e-30	UMF2; MFS transporter, UMF2 family, putative MFS family transporter protein
yitG, ymfD, yfmO; MFS transporter, ACDE family, multidrug resistance protein	310.100329667766	4.09422484478375	0.235906064895329	17.3553182984098	1.79801163718605e-67	1.72587454379051e-65	yitG, ymfD, yfmO; MFS transporter, ACDE family, multidrug resistance protein
yqgE; MFS transporter, YQGE family, putative transporter	265.056433633419	3.94392594477632	0.249629345533073	15.7991278483474	3.15450589761171e-56	1.39621936034847e-54	yqgE; MFS transporter, YQGE family, putative transporter
pucC; MFS transporter, BCD family, chlorophyll transporter	758.020564783379	-1.15118491648349	0.245694861678184	-4.68542528167046	2.79379207620322e-06	8.2590506386312e-06	pucC; MFS transporter, BCD family, chlorophyll transporter
lplT; MFS transporter, LPLT family, lysophospholipid transporter	131.204830193997	-1.99739446014106	0.363048493226408	-5.50172910067807	3.76084504896866e-08	1.33285820752373e-07	lplT; MFS transporter, LPLT family, lysophospholipid transporter
yaeR; glyoxylase I family protein	2842.53027639689	-0.986480021439567	0.126947469805914	-7.77077339901115	7.80083432976365e-15	4.90910324685837e-14	yaeR; glyoxylase I family protein
E2.7.10.2; non-specific protein-tyrosine kinase	243.189465153043	-1.10345612367111	0.258166821039731	-4.27419805235657	1.91826469165563e-05	5.08579527401677e-05	E2.7.10.2; non-specific protein-tyrosine kinase
pimA; phosphatidyl-myo-inositol alpha-mannosyltransferase	1219.27750641193	0.696785036103985	0.183343887061732	3.80042687689596	0.00014444703911247	0.000342567730392677	pimA; phosphatidyl-myo-inositol alpha-mannosyltransferase
lytM; lysostaphin	3.30847815333695	1.38823839472962	0.258906542437498	5.36192860041283	8.23380869893748e-08	2.83977289629588e-07	lytM; lysostaphin
E1.1.99.21; D-sorbitol dehydrogenase (acceptor)	385.131580989728	-1.98596552776033	0.25712628246579	-7.72369712156732	1.13003174006476e-14	7.02259194469264e-14	E1.1.99.21; D-sorbitol dehydrogenase (acceptor)
eco; ecotin	404.834265810453	-1.11586251724301	0.273871355517488	-4.07440389351619	4.6132358960371e-05	0.000116272225193697	eco; ecotin
caiE; carnitine operon protein CaiE	123.083144995828	-1.23064518575354	0.246065987787935	-5.00128114745438	5.69505905993669e-07	1.80911226198228e-06	caiE; carnitine operon protein CaiE
E2.7.11.-; protein-serine/threonine kinase	12.1670167914014	-2.33627620856623	0.322322946737334	-7.24824661791795	4.22201356981427e-13	2.28977413959907e-12	E2.7.11.-; protein-serine/threonine kinase
purT; phosphoribosylglycinamide formyltransferase 2	2190.04696193701	-0.620173293033017	0.144411641787653	-4.29448267020562	1.75101157542183e-05	4.67011530066479e-05	purT; phosphoribosylglycinamide formyltransferase 2
abmG; 2-aminobenzoate-CoA ligase	1370.56957574332	-0.646775416603501	0.153630310118517	-4.20994669674592	2.5543094466355e-05	6.62872422193649e-05	abmG; 2-aminobenzoate-CoA ligase
sixA; phosphohistidine phosphatase	6262.64028796738	-0.421921596585001	0.0854066622400342	-4.94014852610909	7.80630856344562e-07	2.44276749116148e-06	sixA; phosphohistidine phosphatase
rne; ribonuclease E	5642.97440199373	-0.428389818202297	0.106563515951157	-4.02004207892921	5.81877474472106e-05	0.000144959907414611	rne; ribonuclease E
rng, cafA; ribonuclease G	5151.72930153542	-0.347795624651618	0.0979624508349197	-3.55029525790144	0.000384799318205648	0.000861392573235289	rng, cafA; ribonuclease G
gatY-kbaY; tagatose 1,6-diphosphate aldolase GatY/KbaY	184.587072072259	2.90298951221694	0.244645358450514	11.8661131795155	1.77525446694255e-32	4.3120281518693e-31	gatY-kbaY; tagatose 1,6-diphosphate aldolase GatY/KbaY
mltA; membrane-bound lytic murein transglycosylase A	3540.66889918343	-0.679944838178442	0.104353202129443	-6.51580233575409	7.23021347618608e-11	3.20195168231098e-10	mltA; membrane-bound lytic murein transglycosylase A
mltB; membrane-bound lytic murein transglycosylase B	2970.7324175867	-0.938929379909753	0.122543072561267	-7.66203556255963	1.83008943870014e-14	1.118981009833e-13	mltB; membrane-bound lytic murein transglycosylase B
mltC; membrane-bound lytic murein transglycosylase C	134.952883402628	-2.12236169309448	0.372960677915624	-5.69057763664465	1.26610329209481e-08	4.65699211824532e-08	mltC; membrane-bound lytic murein transglycosylase C
mltD, dniR; membrane-bound lytic murein transglycosylase D	3570.86638668302	-0.782435634798229	0.0940378808233451	-8.32043031965037	8.76445253483322e-17	6.27935191951585e-16	mltD, dniR; membrane-bound lytic murein transglycosylase D
mltE, emtA; membrane-bound lytic murein transglycosylase E	129.445745320605	-4.61276252219382	0.401145650380015	-11.4989718019479	1.33496182905875e-30	2.1486143216386e-29	mltE, emtA; membrane-bound lytic murein transglycosylase E
slt; soluble lytic murein transglycosylase	6035.51485001785	-0.362708766170611	0.0834008730640571	-4.34898044642803	1.36771905126811e-05	3.69251700489768e-05	slt; soluble lytic murein transglycosylase
nudB, ntpA; dihydroneopterin triphosphate diphosphatase	1611.96704929172	-1.31191380739467	0.165428015907207	-7.93042097615773	2.18404250958716e-15	1.43212071389966e-14	nudB, ntpA; dihydroneopterin triphosphate diphosphatase
nudH; putative (di)nucleoside polyphosphate hydrolase	4368.77528564398	-0.700632078633618	0.0997257669408701	-7.02558726922642	2.13167724183491e-12	1.07897538663905e-11	nudH; putative (di)nucleoside polyphosphate hydrolase
nudE; ADP-ribose diphosphatase	460.776907861791	-0.988945428028794	0.207116143320285	-4.77483508612598	1.79854578950531e-06	5.43177191242942e-06	nudE; ADP-ribose diphosphatase
fsaA, mipB; fructose-6-phosphate aldolase 1	27.8945032956674	1.59485186638235	0.361419003763881	4.41275043584671	1.02065624978515e-05	2.80109140270006e-05	fsaA, mipB; fructose-6-phosphate aldolase 1
hycI; hydrogenase 3 maturation protease	125.412614181515	-2.3671721724037	0.330598161317923	-7.16027022947441	8.05181810273203e-13	4.26805288253267e-12	hycI; hydrogenase 3 maturation protease
ybdH; uncharacterized oxidoreductase	36.7591965843582	3.61928827660968	0.261620166183156	13.8341333904508	1.58636745276392e-43	5.22255764304553e-42	ybdH; uncharacterized oxidoreductase
nudG; (d)CTP diphosphatase	107.450686877739	-1.41541771313314	0.329931851877357	-4.29003051714839	1.78648567999396e-05	4.75540641914864e-05	nudG; (d)CTP diphosphatase
rspB; L-gulonate 5-dehydrogenase	123.861944232533	-2.18145559994403	0.37936465413693	-5.75028689719902	8.90921356256864e-09	3.32146487847376e-08	rspB; L-gulonate 5-dehydrogenase
rspA, manD; mannonate dehydratase	867.908329406565	-0.753541573439853	0.19157110692407	-3.93348237914876	8.37239792454606e-05	0.000205239674661103	rspA, manD; mannonate dehydratase
sad; succinate-semialdehyde dehydrogenase	173.660889785817	-1.62042505370656	0.361092002234129	-4.48756838611976	7.20406911949029e-06	2.02094431954152e-05	sad; succinate-semialdehyde dehydrogenase
yqhD; NADP-dependent alcohol dehydrogenase	727.646276764715	-1.78178158196058	0.226624406985312	-7.86226693612953	3.7724303717634e-15	2.42824438754611e-14	yqhD; NADP-dependent alcohol dehydrogenase
fdnG; formate dehydrogenase-N, alpha subunit	162.146036186518	-3.24575876415105	0.393763067495495	-8.24292330104874	1.68053308016742e-16	1.18485018138884e-15	fdnG; formate dehydrogenase-N, alpha subunit
fdnH; formate dehydrogenase-N, beta subunit	77.3566116536989	-4.6388641418969	0.408397100953399	-11.35870977308	6.71287129373381e-30	9.68866768064806e-29	fdnH; formate dehydrogenase-N, beta subunit
fdnI; formate dehydrogenase-N, gamma subunit	77.3566116536989	-4.6388641418969	0.408397100953399	-11.35870977308	6.71287129373381e-30	9.68866768064806e-29	fdnI; formate dehydrogenase-N, gamma subunit
aoxA; arsenite oxidase small subunit	4.79651775938645	-1.68097600821158	0.276580589766283	-6.07770780166476	1.21912642451269e-09	4.91040456223082e-09	aoxA; arsenite oxidase small subunit
aoxB; arsenite oxidase large subunit	4.81711867708035	-1.64148183160254	0.276298250012792	-5.94097802474875	2.83326597203411e-09	1.10922014738063e-08	aoxB; arsenite oxidase large subunit
merT; mercuric ion transport protein	495.249876605607	-1.3385293557857	0.198669314803804	-6.73747406391152	1.61163696698044e-11	7.53958409626139e-11	merT; mercuric ion transport protein
merP; periplasmic mercuric ion binding protein	432.696443582005	-1.27590234123108	0.229211586601395	-5.56648274264558	2.59932510643793e-08	9.3410414162481e-08	merP; periplasmic mercuric ion binding protein
yaaU; MFS transporter, putative metabolite transport protein	140.67116326088	1.15295307922729	0.294363121317267	3.91677148301681	8.97427425366959e-05	0.000219117508363425	yaaU; MFS transporter, putative metabolite transport protein
ydjE; MFS transporter, putative metabolite:H+ symporter	3393.89248264065	-0.561728055373222	0.147259498537879	-3.81454548569394	0.00013643380680961	0.000324564986220412	ydjE; MFS transporter, putative metabolite:H+ symporter
spoVD; stage V sporulation protein D (sporulation-specific penicillin-binding protein)	568.146077778398	1.8329898013445	0.198375837714699	9.23998518398533	2.46531371279982e-20	2.29184998248263e-19	spoVD; stage V sporulation protein D (sporulation-specific penicillin-binding protein)
kaiB; circadian clock protein KaiB	253.704447183424	-1.81506640794753	0.233743878141543	-7.76519334914271	8.15207683833103e-15	5.12205017121319e-14	kaiB; circadian clock protein KaiB
kaiC; circadian clock protein KaiC	1906.67634358195	-0.7765031894389	0.157665486475813	-4.92500424027818	8.43585249266632e-07	2.62943805982287e-06	kaiC; circadian clock protein KaiC
PTS-HPR.PTSO, ptsO, npr; phosphocarrier protein NPr	179.601194755828	-4.53770302319016	0.382060046913444	-11.8769367795691	1.55979111242085e-32	3.80026171029263e-31	PTS-HPR.PTSO, ptsO, npr; phosphocarrier protein NPr
CAPNN; calpain, invertebrate	3.53105922651844	-2.15587073876892	0.295529862716766	-7.29493364545396	2.98806304958251e-13	1.63726948528362e-12	CAPNN; calpain, invertebrate
srtB; sortase B	27.4947196097596	3.88715730125619	0.311807841796022	12.4665155272108	1.13689612346357e-35	2.95037505395252e-34	srtB; sortase B
npr; thermolysin	32.0840959297124	2.89164180562498	0.253983436885066	11.3851589737071	4.95777484180297e-30	7.2209492074304e-29	npr; thermolysin
hap, nprV; vibriolysin	408.696310816202	-0.996763601088393	0.274540155830504	-3.63066596969435	0.000282690851014122	0.000642567192590446	hap, nprV; vibriolysin
vanX; zinc D-Ala-D-Ala dipeptidase	3276.09078613477	-0.628365515045564	0.143139903360764	-4.38986963308099	1.13418635708998e-05	3.09772461670754e-05	vanX; zinc D-Ala-D-Ala dipeptidase
MEP; peptidyl-Lys metalloendopeptidase	107.341649866289	-1.11755134314973	0.261376022869066	-4.27564598650871	1.90583865125235e-05	5.05453280110769e-05	MEP; peptidyl-Lys metalloendopeptidase
pepDA, pepDB; dipeptidase	52.2528090318369	3.9028306765597	0.386200469549517	10.1057118887301	5.21156752363726e-24	5.73488376530636e-23	pepDA, pepDB; dipeptidase
E5.1.3.6; UDP-glucuronate 4-epimerase	4872.54075253329	-0.436340930742233	0.101624177727228	-4.29367243603608	1.7574170408452e-05	4.68272293124203e-05	E5.1.3.6; UDP-glucuronate 4-epimerase
menH; 2-succinyl-6-hydroxy-2,4-cyclohexadiene-1-carboxylate synthase	791.057115981745	0.629903834241706	0.176430372583794	3.57026868456303	0.000356615250105486	0.000801453793396448	menH; 2-succinyl-6-hydroxy-2,4-cyclohexadiene-1-carboxylate synthase
pdxT, pdx2; 5-phosphate synthase pdxT subunit	2292.36341657026	0.805193375120514	0.161111414042139	4.99774258644339	5.80053443497318e-07	1.84041648121989e-06	pdxT, pdx2; 5-phosphate synthase pdxT subunit
acpH; acyl carrier protein phosphodiesterase	122.28871787536	-4.55252660257433	0.392979274527046	-11.5846480913105	4.92987024788519e-31	8.23402018132103e-30	acpH; acyl carrier protein phosphodiesterase
yfkN; 2,3-cyclic-nucleotide 2-phosphodiesterase / 3-nucleotidase / 5-nucleotidase	44.7828465747491	3.44202902757767	0.238439477217572	14.435650789642	3.08717913540457e-47	1.14397935682643e-45	yfkN; 2,3-cyclic-nucleotide 2-phosphodiesterase / 3-nucleotidase / 5-nucleotidase
ccmK; carbon dioxide concentrating mechanism protein CcmK	5.91820483600884	1.29153900757321	0.285099850164768	4.5301286788709	5.89477724467206e-06	1.67130570492179e-05	ccmK; carbon dioxide concentrating mechanism protein CcmK
ccmL; carbon dioxide concentrating mechanism protein CcmL	13.6371592672265	1.48078857693356	0.31906732676041	4.64099095312726	3.46742307805598e-06	1.01264514893226e-05	ccmL; carbon dioxide concentrating mechanism protein CcmL
lctB; potassium channel LctB	55.0188974415253	2.91831004016294	0.286928414054365	10.1708645683659	2.6752343381584e-24	2.98092195414097e-23	lctB; potassium channel LctB
IRPC; inward rectifier potassium channel	770.046606038155	-1.33888550167975	0.193234455144241	-6.92881350109293	4.24384830585135e-12	2.09744041269961e-11	IRPC; inward rectifier potassium channel
SLC14A; solute carrier family 14 (urea transporter)	19.7439705251722	1.21833363346335	0.324575912562534	3.75361690842852	0.000174301182873658	0.000408068622966334	SLC14A; solute carrier family 14 (urea transporter)
[truncated: 1,638 more rows]
