# Supplementary material for: Effects of Inbreeding on Microbial Community Diversity of Zea mays
Source: Microorganisms. 2023 Mar 29;11(4):879. doi: 10.3390/microorganisms11040879 (PMC10145435; doi:10.3390/microorganisms11040879)
Supplement: Supplementary file 1 [file microorganisms-11-00879-s001.zip › DatasetS3_PicrustTables/roots_IvH_agl.tsv]

baseMean	log2FoldChange	lfcSE	stat	pvalue	padj	Functional_Group
alpha-Linolenic acid metabolism	14344.5657863483	0.308099600130829	0.0699984365695718	4.40152116575643	1.0749457960747e-05	0.000528873331668751	alpha-Linolenic acid metabolism
Aminoacyl-tRNA biosynthesis	389957.368302017	-0.0931780824627772	0.0220790144774528	-4.22021021626356	2.44074615466919e-05	0.000600423554048621	Aminoacyl-tRNA biosynthesis
Apoptosis	1617.31537321305	0.890016034948867	0.220259371545779	4.04076352666739	5.32774596972521e-05	0.000936161077537429	Apoptosis
Biosynthesis and biodegradation of secondary metabolites	37803.9905325465	0.253342673341634	0.0558985005814587	4.53219085854454	5.83750696792338e-06	0.000457690922149496	Biosynthesis and biodegradation of secondary metabolites
Biosynthesis of type II polyketide products	817.43097347704	0.943541363501987	0.22674808677151	4.16118776099211	3.16596647031915e-05	0.000649023126415425	Biosynthesis of type II polyketide products
Carbohydrate digestion and absorption	1887.31300995921	0.870370636628976	0.20426731718407	4.26093928596843	2.03569534301313e-05	0.000600423554048621	Carbohydrate digestion and absorption
General function prediction only	1325553.94554252	0.046305227982841	0.0111169952480852	4.1652647095281	3.10991514013654e-05	0.000649023126415425	General function prediction only
Lysine biosynthesis	229807.242227338	-0.063104525594782	0.0148305969699624	-4.25502262131408	2.09027881277444e-05	0.000600423554048621	Lysine biosynthesis
Others	255346.777545684	0.0787080251086502	0.0159963051290048	4.92038783168341	8.6372889209721e-07	0.000212477307455914	Others
Pantothenate and CoA biosynthesis	245294.382141133	-0.0864620590573277	0.0191883584663809	-4.5059643433707	6.60721825973477e-06	0.000457690922149496	Pantothenate and CoA biosynthesis
Phenylalanine, tyrosine and tryptophan biosynthesis	292805.44588724	-0.0822448073550093	0.0183556141739327	-4.48063500222222	7.44212881543895e-06	0.000457690922149496	Phenylalanine, tyrosine and tryptophan biosynthesis
Ribosome	764296.490350979	-0.111751213568056	0.0271126751813642	-4.12173320487637	3.7603254551052e-05	0.0007115692784276	Ribosome
Transcription machinery	315033.429676435	-0.0984592890027493	0.023268478079186	-4.23144516232123	2.32194607891588e-05	0.000600423554048621	Transcription machinery
Valine, leucine and isoleucine biosynthesis	300658.025682263	-0.082128058690736	0.0194425528433191	-4.22413966687286	2.39855274915675e-05	0.000600423554048621	Valine, leucine and isoleucine biosynthesis
