# Supplementary material for: Effects of Inbreeding on Microbial Community Diversity of Zea mays
Source: Microorganisms. 2023 Mar 29;11(4):879. doi: 10.3390/microorganisms11040879 (PMC10145435; doi:10.3390/microorganisms11040879)
Supplement: Supplementary file 1 [file microorganisms-11-00879-s001.zip › DatasetS3_PicrustTables/roots_IvH_raw.tsv]

baseMean	log2FoldChange	lfcSE	stat	pvalue	padj	Functional_Group
gldA; glycerol dehydrogenase	79.4414583269692	1.0654553110028	0.265084880267709	4.01929868624269	5.83716330247516e-05	0.000723095460588795	gldA; glycerol dehydrogenase
E1.1.1.43; phosphogluconate 2-dehydrogenase	36.2686852487239	2.36245988786451	0.488970512351111	4.83149766333582	1.35509809370071e-06	3.00080276973782e-05	E1.1.1.43; phosphogluconate 2-dehydrogenase
rbtD; ribitol 2-dehydrogenase	676.237394017262	1.16199432055399	0.250068555536014	4.64670305334188	3.37282128419452e-06	6.22107355784969e-05	rbtD; ribitol 2-dehydrogenase
gbd; 4-hydroxybutyrate dehydrogenase	168.322820471486	3.45013726567786	0.476757389446225	7.23667286979097	4.59825456583849e-13	3.45190970257496e-10	gbd; 4-hydroxybutyrate dehydrogenase
mqo; malate dehydrogenase (quinone)	1641.48010759073	0.980591096024425	0.190158006780384	5.15671736692594	2.51316703351086e-07	7.70054894716981e-06	mqo; malate dehydrogenase (quinone)
xylC; benzaldehyde dehydrogenase (NAD)	1342.28248304616	0.920721201001638	0.223798608207132	4.11406133566964	3.88758066159906e-05	0.000508433240881954	xylC; benzaldehyde dehydrogenase (NAD)
por; protochlorophyllide reductase	76.2742195199175	1.8308126840495	0.391313653009915	4.67863226843024	2.88794848518037e-06	5.46091417588137e-05	por; protochlorophyllide reductase
fadH; 2,4-dienoyl-CoA reductase (NADPH2)	2437.18530338953	0.643709485900586	0.140850052639071	4.57017568569956	4.87315515613218e-06	8.35223190801011e-05	fadH; 2,4-dienoyl-CoA reductase (NADPH2)
narJ, narW; nitrate reductase molybdenum cofactor assembly chaperone NarJ/NarW	1649.46230108589	0.73501009439538	0.182402243320509	4.02961104542915	5.58692190061671e-05	0.000699017045132161	narJ, narW; nitrate reductase molybdenum cofactor assembly chaperone NarJ/NarW
frhB; coenzyme F420 hydrogenase subunit beta	195.65591813255	-0.658741881672951	0.127844444656531	-5.15268288303602	2.5678599025876e-07	7.74626509614788e-06	frhB; coenzyme F420 hydrogenase subunit beta
ZDS, crtQ; zeta-carotene desaturase	217.902856432126	-0.739519476688809	0.156994923131817	-4.71046745930689	2.47149260278276e-06	4.94759865842404e-05	ZDS, crtQ; zeta-carotene desaturase
ASMT; acetylserotonin O-methyltransferase	8.45187872072351	2.61683481958319	0.540090763203887	4.84517602941363	1.26499471683832e-06	2.8336865486031e-05	ASMT; acetylserotonin O-methyltransferase
lacA; galactoside O-acetyltransferase	31.9665906185999	1.29017189165443	0.299903748924028	4.30195319759494	1.69299077113237e-05	0.000250676168025457	lacA; galactoside O-acetyltransferase
speG, SAT; diamine N-acetyltransferase	1566.31710776578	0.967145002805181	0.224361171112253	4.31066123434208	1.62767098537611e-05	0.000243890740263841	speG, SAT; diamine N-acetyltransferase
cgt; cyclomaltodextrin glucanotransferase	3.25835102850731	1.64849760834981	0.368995147681695	4.46753194102121	7.91271996684908e-06	0.000127356288856542	cgt; cyclomaltodextrin glucanotransferase
ectB, dat; diaminobutyrate-2-oxoglutarate transaminase	1512.57555074086	0.686633349297299	0.172068122108749	3.99047389419022	6.59414073101347e-05	0.000802304934646971	ectB, dat; diaminobutyrate-2-oxoglutarate transaminase
pucG; (S)-ureidoglycine---glyoxylate transaminase	43.118369304336	1.15171114188964	0.270957623244312	4.25052127376827	2.13273576717173e-05	0.000307302253438736	pucG; (S)-ureidoglycine---glyoxylate transaminase
astC; succinylornithine aminotransferase	53.1861475695039	3.23723230668209	0.513296358276176	6.30675097238916	2.84953752817701e-10	5.48499441641662e-08	astC; succinylornithine aminotransferase
lyxK; L-xylulokinase	150.058177912597	1.28760082684738	0.250252780852711	5.14520087433199	2.67234702862003e-07	8.02452365754021e-06	lyxK; L-xylulokinase
nanK; N-acylmannosamine kinase	12.576447068111	1.72713705056054	0.423770433767721	4.07564311460961	4.58873499574908e-05	0.000583858196832006	nanK; N-acylmannosamine kinase
gsk; inosine kinase	14.1064570554273	2.49983810412166	0.472333855478755	5.29252365699647	1.20639857844901e-07	6.34308982478556e-06	gsk; inosine kinase
tdcD; propionate kinase	10.4103660095832	2.25406274210388	0.490592256027912	4.59457464810785	4.33632878631257e-06	7.55285851481402e-05	tdcD; propionate kinase
aadA; streptomycin 3-adenylyltransferase	165.433686526581	1.37615147268418	0.323632237137184	4.25220764426147	2.11673454930358e-05	0.000305583197338884	aadA; streptomycin 3-adenylyltransferase
APA1_2; ATP adenylyltransferase	617.60864563538	-1.92968758605781	0.445485346692571	-4.33165220895467	1.47994584409788e-05	0.000224897843150663	APA1_2; ATP adenylyltransferase
mdoB; phosphoglycerol transferase	261.965244458039	2.40212071701477	0.461558131182134	5.20437308917623	1.9465259453541e-07	6.34308982478556e-06	mdoB; phosphoglycerol transferase
E3.1.1.11; pectinesterase	1402.05466357012	0.701997585870645	0.170439458302022	4.11875039303805	3.80932496126124e-05	0.000499940602870422	E3.1.1.11; pectinesterase
pldA; phospholipase A1/A2	1539.71389737887	0.688417838887944	0.163057427119296	4.22193487932498	2.42214095349908e-05	0.000341898092757429	pldA; phospholipase A1/A2
E3.1.2.20; acyl-CoA hydrolase	572.9866210099	-2.02018752834168	0.495871927542888	-4.07401067923321	4.62103610981128e-05	0.000586973233102424	E3.1.2.20; acyl-CoA hydrolase
E3.1.3.8; 3-phytase	1207.58874496742	0.667405687349977	0.150443512982128	4.43625433972192	9.15376878869874e-06	0.00014589669277444	E3.1.3.8; 3-phytase
agp; glucose-1-phosphatase	13.9941004449787	2.33825218792005	0.500827841746532	4.66877436319413	3.03001934614929e-06	5.64425688127611e-05	agp; glucose-1-phosphatase
pgpB; phosphatidylglycerophosphatase B	13.2303846228316	2.59217254193396	0.498303649371755	5.20199389509205	1.97161704109065e-07	6.34308982478556e-06	pgpB; phosphatidylglycerophosphatase B
E3.1.4.12; sphingomyelin phosphodiesterase	64.1971126893158	2.60028651440777	0.470231283196025	5.52980332727839	3.20590009257126e-08	2.45578489744209e-06	E3.1.4.12; sphingomyelin phosphodiesterase
xni; protein Xni	13.1734394999733	2.59772833504627	0.499574002498992	5.1998869477831	1.99409777361049e-07	6.34308982478556e-06	xni; protein Xni
rna; ribonuclease I (enterobacter ribonuclease)	11.630516372117	2.44789671408253	0.500800647390059	4.88796635315835	1.01882937395842e-06	2.39011003447057e-05	rna; ribonuclease I (enterobacter ribonuclease)
ENDOG; endonuclease G, mitochondrial	1643.98619235589	0.924365898396434	0.21385056981432	4.32248508479091	1.5428151622191e-05	0.000232463145510133	ENDOG; endonuclease G, mitochondrial
ybfF; esterase	14.5840608830202	2.18048983320561	0.45039972283541	4.84123262660716	1.29036208630067e-06	2.87440598868223e-05	ybfF; esterase
AMY, amyA, malS; alpha-amylase	1890.5952471728	0.875077478526625	0.192352913364032	4.54933311496313	5.38161938940438e-06	9.16095618055752e-05	AMY, amyA, malS; alpha-amylase
E3.2.1.96; mannosyl-glycoprotein endo-beta-N-acetylglucosaminidase	70.2025948313163	2.37829320318023	0.446838740893976	5.32248658301662	1.02358335994499e-07	5.95662037450158e-06	E3.2.1.96; mannosyl-glycoprotein endo-beta-N-acetylglucosaminidase
glvA; maltose-6-phosphate glucosidase	12.4684191836708	2.07857979399269	0.453287793082049	4.58556313608129	4.52764426118913e-06	7.82832373208972e-05	glvA; maltose-6-phosphate glucosidase
csn; chitosanase	495.228200046168	1.44745301584693	0.32716247246827	4.42426359272398	9.67718073163539e-06	0.000153586883197435	csn; chitosanase
pepD; dipeptidase D	675.705044810608	0.901485541992393	0.226028384983273	3.9883731508284	6.65279604041732e-05	0.000808131713194382	pepD; dipeptidase D
DPP3; dipeptidyl-peptidase III	73.1933628524598	-0.840359991764672	0.200985968755185	-4.18118735834883	2.8999078380938e-05	0.000394376959068299	DPP3; dipeptidyl-peptidase III
ptrA; protease III	13.3484923039617	2.60672456290699	0.490681123859233	5.31246146663431	1.08154301087028e-07	6.19781937603298e-06	ptrA; protease III
gsp; glutathionylspermidine amidase/synthetase	10.4103660095832	2.25406274210388	0.490592256027912	4.59457464810785	4.33632878631257e-06	7.55285851481402e-05	gsp; glutathionylspermidine amidase/synthetase
E4.1.1.18, ldcC, cadA; lysine decarboxylase	862.707605020128	1.44693273561746	0.302895189533673	4.77700797376515	1.77922721084152e-06	3.69990544924855e-05	E4.1.1.18, ldcC, cadA; lysine decarboxylase
hdc, HDC; histidine decarboxylase	268.055846240081	2.07309316694117	0.357041035733679	5.80631624788227	6.38622872754447e-09	6.7523125433347e-07	hdc, HDC; histidine decarboxylase
citD; citrate lyase subunit gamma (acyl carrier protein)	14.3546471746136	3.32810189811801	0.482719345550471	6.89448626576751	5.40598080879688e-12	2.70551319544255e-09	citD; citrate lyase subunit gamma (acyl carrier protein)
cah; carbonic anhydrase	1686.89564581891	0.820149776802069	0.206082206613756	3.97972144358495	6.89960651543286e-05	0.000834188404652807	cah; carbonic anhydrase
csdA; cysteine sulfinate desulfinase	19.3080950084241	1.71903116376333	0.393015140398611	4.37395659113748	1.22014651455317e-05	0.000189248757949394	csdA; cysteine sulfinate desulfinase
plc; 1-phosphatidylinositol phosphodiesterase	293.387072118729	1.26463169416743	0.317152873538212	3.98745147744993	6.67868581160181e-05	0.000809965983646119	plc; 1-phosphatidylinositol phosphodiesterase
E5.1.3.15; glucose-6-phosphate 1-epimerase	1538.82459802836	0.9484402926238	0.203005432334757	4.67199464426064	2.98288739518932e-06	5.57028250638962e-05	E5.1.3.15; glucose-6-phosphate 1-epimerase
E5.5.1.7; chloromuconate cycloisomerase	17.517956913352	1.80702140765472	0.394240710768009	4.58354847254236	4.5715084758824e-06	7.87117296524063e-05	E5.5.1.7; chloromuconate cycloisomerase
citC;	14.2417048232707	3.31792318812691	0.484213852313424	6.85218560409805	7.27301050080663e-12	3.21167587232679e-09	citC;
asnA; aspartate--ammonia ligase	28.7015997188595	2.08047515058739	0.476234835096096	4.36859086582271	1.25050786373994e-05	0.000192763091028659	asnA; aspartate--ammonia ligase
E6.3.4.6; urea carboxylase	920.819093430806	0.9637905841664	0.208349094109868	4.62584485084523	3.73074500513938e-06	6.76490404675877e-05	E6.3.4.6; urea carboxylase
lamB; maltoporin	933.817474698121	1.57307158327059	0.329638908500287	4.77210530282175	1.8231013751898e-06	3.78066906727896e-05	lamB; maltoporin
thiQ; thiamine transport system ATP-binding protein	1071.14014037697	0.805973030796129	0.188523100001973	4.27519508637241	1.90969999207186e-05	0.000279456488118585	thiQ; thiamine transport system ATP-binding protein
ABC.X2.A; putative ABC transport system ATP-binding protein	471.993901803428	1.35861678106134	0.306990598546285	4.42559735540729	9.61757690570675e-06	0.000152964300489705	ABC.X2.A; putative ABC transport system ATP-binding protein
agaS; tagatose-6-phosphate ketose/aldose isomerase	904.54587661946	0.937438814003421	0.200108826004905	4.68464501401074	2.80445555070445e-06	5.34341315206556e-05	agaS; tagatose-6-phosphate ketose/aldose isomerase
araE; MFS transporter, SP family, arabinose:H+ symporter	70.0746623661657	1.26780251245197	0.27620375444311	4.59009876606549	4.43036323548738e-06	7.69878166870457e-05	araE; MFS transporter, SP family, arabinose:H+ symporter
ATPVG, ahaH, atpH; V/A-type H+/Na+-transporting ATPase subunit G/H	90.9894045061834	1.65089543543727	0.39023671685648	4.23049744969136	2.3317508753007e-05	0.000332784293172668	ATPVG, ahaH, atpH; V/A-type H+/Na+-transporting ATPase subunit G/H
ftnB; ferritin-like protein 2	10.4103660095832	2.25406274210388	0.490592256027912	4.59457464810785	4.33632878631257e-06	7.55285851481402e-05	ftnB; ferritin-like protein 2
cyoA; cytochrome o ubiquinol oxidase subunit II	3165.25799752561	0.524430434020483	0.12519185461709	4.18901401871949	2.80169093994229e-05	0.000384502630459721	cyoA; cytochrome o ubiquinol oxidase subunit II
cyoB; cytochrome o ubiquinol oxidase subunit I	3270.13854621349	0.603303708098398	0.140214551364373	4.30271824306311	1.68715347205716e-05	0.000250581122769036	cyoB; cytochrome o ubiquinol oxidase subunit I
cyoC; cytochrome o ubiquinol oxidase subunit III	3793.99173350081	0.522899025321166	0.130907867875382	3.99440487273799	6.48569541943305e-05	0.00079425963317592	cyoC; cytochrome o ubiquinol oxidase subunit III
cyoD; cytochrome o ubiquinol oxidase subunit IV	3440.27438878465	0.520948233711927	0.131933733817969	3.9485597703972	7.86227866119304e-05	0.000938348583618063	cyoD; cytochrome o ubiquinol oxidase subunit IV
dnaT; DNA replication protein DnaT	12.9377563932051	2.56728291363776	0.50222668672008	5.11180106816716	3.19101762297821e-07	9.073852005946e-06	dnaT; DNA replication protein DnaT
holD; DNA polymerase III subunit psi	13.1734394999733	2.59772833504627	0.499574002498992	5.1998869477831	1.99409777361049e-07	6.34308982478556e-06	holD; DNA polymerase III subunit psi
holE; DNA polymerase III subunit theta	18.911389912948	3.07815226688311	0.503702918823105	6.1110471110137	9.89795392055962e-10	1.47801010211645e-07	holE; DNA polymerase III subunit theta
entC; isochorismate synthase	726.815077345974	1.00377288199403	0.218757314661668	4.5885225988739	4.46393989216181e-06	7.73921403474796e-05	entC; isochorismate synthase
fliZ; regulator of sigma S factor FliZ	2.72666252446134	1.93074548025608	0.437469612555544	4.41343907060731	1.01741361054775e-05	0.000160456386016428	fliZ; regulator of sigma S factor FliZ
glpE; thiosulfate sulfurtransferase	20.0489726889751	1.85189903898531	0.391421690667085	4.7312120997413	2.23183178643828e-06	4.54047729560762e-05	glpE; thiosulfate sulfurtransferase
glpM; membrane protein GlpM	11.7451406688595	1.75635296010409	0.423878011632287	4.14353401663996	3.41994314825615e-05	0.000451998472076742	glpM; membrane protein GlpM
gutQ; arabinose 5-phosphate isomerase	13.1734394999733	2.59772833504627	0.499574002498992	5.1998869477831	1.99409777361049e-07	6.34308982478556e-06	gutQ; arabinose 5-phosphate isomerase
srlR, gutR; DeoR family transcriptional regulator, glucitol operon repressor	13.1734394999733	2.59772833504627	0.499574002498992	5.1998869477831	1.99409777361049e-07	6.34308982478556e-06	srlR, gutR; DeoR family transcriptional regulator, glucitol operon repressor
wbpP; UDP-N-acetylglucosamine 4-epimerase	736.247495072403	0.88308123236609	0.18525459844667	4.76685188799946	1.87126766935463e-06	3.86986402034304e-05	wbpP; UDP-N-acetylglucosamine 4-epimerase
K02479; two-component system, NarL family, response regulator	792.926366588897	0.79556037233702	0.196477676752591	4.0491132910677	5.14120541011353e-05	0.000648105099686146	K02479; two-component system, NarL family, response regulator
hofB; protein transport protein HofB	13.1734394999733	2.59772833504627	0.499574002498992	5.1998869477831	1.99409777361049e-07	6.34308982478556e-06	hofB; protein transport protein HofB
hpaA; AraC family transcriptional regulator, 4-hydroxyphenylacetate 3-monooxygenase operon regulatory protein	14.6059248074146	1.72749598903874	0.43505868501966	3.97071946503189	7.16559144564429e-05	0.000862052804205956	hpaA; AraC family transcriptional regulator, 4-hydroxyphenylacetate 3-monooxygenase operon regulatory protein
rraA, menG; regulator of ribonuclease activity A	2009.62973114794	0.807048483941845	0.152651918782496	5.28685450126414	1.24437537506789e-07	6.34308982478556e-06	rraA, menG; regulator of ribonuclease activity A
lpxM, msbB; lauroyl-Kdo2-lipid IVA myristoyltransferase	16.4104395592359	2.03120392030481	0.443414209665263	4.58082730780815	4.63140164401991e-06	7.9560485450017e-05	lpxM, msbB; lauroyl-Kdo2-lipid IVA myristoyltransferase
mtlR; mannitol operon repressor	13.1734394999733	2.59772833504627	0.499574002498992	5.1998869477831	1.99409777361049e-07	6.34308982478556e-06	mtlR; mannitol operon repressor
paaY; phenylacetic acid degradation protein	1255.62198878938	1.23722629800088	0.212639136767123	5.81843171869092	5.94023158950896e-09	6.37047407749197e-07	paaY; phenylacetic acid degradation protein
paaZ; oxepin-CoA hydrolase / 3-oxo-5,6-dehydrosuberyl-CoA semialdehyde dehydrogenase	2045.79093102399	0.840170742931908	0.144938050431035	5.7967575832109	6.76093091978813e-09	7.04920950206243e-07	paaZ; oxepin-CoA hydrolase / 3-oxo-5,6-dehydrosuberyl-CoA semialdehyde dehydrogenase
pcaT; MFS transporter, MHS family, dicarboxylic acid transporter PcaT	125.324979098914	4.47465113356149	0.526833346810217	8.49348500935613	2.00531346571689e-17	5.01796272904556e-14	pcaT; MFS transporter, MHS family, dicarboxylic acid transporter PcaT
ppdA; prepilin peptidase dependent protein A	13.1734394999733	2.59772833504627	0.499574002498992	5.1998869477831	1.99409777361049e-07	6.34308982478556e-06	ppdA; prepilin peptidase dependent protein A
ppdB; prepilin peptidase dependent protein B	14.5139678706446	2.54862222178393	0.491546999676728	5.18490037261964	2.16130368951102e-07	6.81718772989884e-06	ppdB; prepilin peptidase dependent protein B
ppdC; prepilin peptidase dependent protein C	13.1734394999733	2.59772833504627	0.499574002498992	5.1998869477831	1.99409777361049e-07	6.34308982478556e-06	ppdC; prepilin peptidase dependent protein C
ppdD; prepilin peptidase dependent protein D	15.3969573792089	2.20557919301466	0.459643355859576	4.79845768441495	1.59892078742379e-06	3.42945667176868e-05	ppdD; prepilin peptidase dependent protein D
PTS-Glv-EIIC, glvC, malP, aglA; PTS system, alpha-glucoside-specific IIC component	16.1383856939535	2.77074160372098	0.494309913798977	5.60527217110958	2.07927964372601e-08	1.79415543510933e-06	PTS-Glv-EIIC, glvC, malP, aglA; PTS system, alpha-glucoside-specific IIC component
PTS-Asc-EIIC, ascF; PTS system, beta-glucoside (arbutin/salicin/cellobiose)-specific IIC component	10.7708017476247	2.2207494527921	0.472615720162387	4.69884804514981	2.61633020635224e-06	5.19255595352153e-05	PTS-Asc-EIIC, ascF; PTS system, beta-glucoside (arbutin/salicin/cellobiose)-specific IIC component
PTS-MalGlc-EIIC, malX; PTS system, maltose/glucose-specific IIC component	16.1945992618168	2.19722595390644	0.463360629080409	4.74193493363274	2.1168661775201e-06	4.33005841815896e-05	PTS-MalGlc-EIIC, malX; PTS system, maltose/glucose-specific IIC component
wecE, rffA; dTDP-4-amino-4,6-dideoxygalactose transaminase	512.010420087365	1.83404411426152	0.320298420165108	5.72604795651538	1.02797173225402e-08	1.00220568753649e-06	wecE, rffA; dTDP-4-amino-4,6-dideoxygalactose transaminase
wecG, rffM; UDP-N-acetyl-D-mannosaminouronate:lipid I N-acetyl-D-mannosaminouronosyltransferase	13.1734394999733	2.59772833504627	0.499574002498992	5.1998869477831	1.99409777361049e-07	6.34308982478556e-06	wecG, rffM; UDP-N-acetyl-D-mannosaminouronate:lipid I N-acetyl-D-mannosaminouronosyltransferase
wzyE, rffT; enterobacterial common antigen polymerase	13.1734394999733	2.59772833504627	0.499574002498992	5.1998869477831	1.99409777361049e-07	6.34308982478556e-06	wzyE, rffT; enterobacterial common antigen polymerase
sra; stationary-phase-induced ribosome-associated protein	11.630516372117	2.44789671408253	0.500800647390059	4.88796635315835	1.01882937395842e-06	2.39011003447057e-05	sra; stationary-phase-induced ribosome-associated protein
ulaD, sgaH, sgbH; 3-dehydro-L-gulonate-6-phosphate decarboxylase	10.4103660095832	2.25406274210388	0.490592256027912	4.59457464810785	4.33632878631257e-06	7.55285851481402e-05	ulaD, sgaH, sgbH; 3-dehydro-L-gulonate-6-phosphate decarboxylase
damX; DamX protein	20.4000767269783	1.90607855685832	0.386737370796461	4.92861228521277	8.28157341584839e-07	2.07232572109246e-05	damX; DamX protein
virB8, lvhB8; type IV secretion system protein VirB8	472.235965400032	0.929260920461726	0.231712598724211	4.01040308372593	6.06151776036647e-05	0.000748417990576827	virB8, lvhB8; type IV secretion system protein VirB8
yscF, sctF, ssaG, prgI; type III secretion protein F	15.6470535988997	2.24250086385523	0.531773404112298	4.2170233533937	2.4754834685824e-05	0.000348004764019627	yscF, sctF, ssaG, prgI; type III secretion protein F
waaO, rfaI; UDP-glucose:(glucosyl)LPS alpha-1,3-glucosyltransferase	56.4657402948197	3.18292933539975	0.559922639420071	5.68458767571251	1.31128638250836e-08	1.23047835918628e-06	waaO, rfaI; UDP-glucose:(glucosyl)LPS alpha-1,3-glucosyltransferase
nupG; MFS transporter, NHS family, nucleoside permease	13.3107002129093	2.01790573978183	0.446875185527298	4.51559138912753	6.31403090506305e-06	0.000104865995584753	nupG; MFS transporter, NHS family, nucleoside permease
nanT; MFS transporter, SHS family, sialic acid transporter	16.0491201799486	2.36915451882123	0.467052127277353	5.07256980635554	3.92479088737181e-07	1.08321342615809e-05	nanT; MFS transporter, SHS family, sialic acid transporter
nhaB; Na+:H+ antiporter, NhaB family	14.3274418654253	1.93047832558196	0.425556697311078	4.53635987350188	5.72334860767302e-06	9.65509617928121e-05	nhaB; Na+:H+ antiporter, NhaB family
TC.DASS; divalent anion:Na+ symporter, DASS family	490.77303492685	2.5427891125453	0.349936755574348	7.26642478116324	3.69126602516994e-13	3.07892600566119e-10	TC.DASS; divalent anion:Na+ symporter, DASS family
atzB; hydroxydechloroatrazine ethylaminohydrolase	41.834882076622	1.55172163751453	0.379140351122173	4.09273672116875	4.2631166837284e-05	0.000549883452658919	atzB; hydroxydechloroatrazine ethylaminohydrolase
tatE; sec-independent protein translocase protein TatE	13.1734394999733	2.59772833504627	0.499574002498992	5.1998869477831	1.99409777361049e-07	6.34308982478556e-06	tatE; sec-independent protein translocase protein TatE
nepI; MFS transporter, DHA1 family, purine ribonucleoside efflux pump	651.737309075177	1.97339916886631	0.333820098504691	5.91156487493091	3.38872746256196e-09	4.17035689532011e-07	nepI; MFS transporter, DHA1 family, purine ribonucleoside efflux pump
TC.NCS2; nucleobase:cation symporter-2, NCS2 family	1218.29035005411	1.12146752692882	0.24680891878799	4.543869534521	5.52308493631084e-06	9.38049742463472e-05	TC.NCS2; nucleobase:cation symporter-2, NCS2 family
aaeB; p-hydroxybenzoic acid efflux pump subunit AaeB	13.1734394999733	2.59772833504627	0.499574002498992	5.1998869477831	1.99409777361049e-07	6.34308982478556e-06	aaeB; p-hydroxybenzoic acid efflux pump subunit AaeB
pdxB; erythronate-4-phosphate dehydrogenase	74.8670272167915	0.986387317697256	0.236667016133657	4.16782758244689	3.07516394167242e-05	0.000412236709109551	pdxB; erythronate-4-phosphate dehydrogenase
yidP; GntR family transcriptional regulator, glv operon transcriptional regulator	10.3836007733525	2.12991718187558	0.483260016411473	4.40739376224756	1.04621887660664e-05	0.000164653356534299	yidP; GntR family transcriptional regulator, glv operon transcriptional regulator
treR; LacI family transcriptional regulator, trehalose operon repressor	11.8661994788852	2.48216270946529	0.498354860202893	4.98071335845855	6.33503150686526e-07	1.63426396982947e-05	treR; LacI family transcriptional regulator, trehalose operon repressor
ascG; LacI family transcriptional regulator, asc operon repressor	13.1624171705148	2.532038480559	0.490041860550737	5.16698405665456	2.37901547618943e-07	7.37986329741904e-06	ascG; LacI family transcriptional regulator, asc operon repressor
umuD; DNA polymerase V	1053.7064555309	1.37347929629642	0.270233671849945	5.08256164708845	3.72378396183958e-07	1.03534985931592e-05	umuD; DNA polymerase V
flhE; flagellar protein FlhE	47.0600113039524	2.62240312976072	0.425403253058246	6.16451122766018	7.07011808337091e-10	1.15381253156229e-07	flhE; flagellar protein FlhE
ftsN; cell division protein FtsN	13.9359369175587	2.42259579471325	0.47140333022377	5.13911472276463	2.76035840711928e-07	8.2230200643827e-06	ftsN; cell division protein FtsN
mukB; chromosome partition protein MukB	13.1734394999733	2.59772833504627	0.499574002498992	5.1998869477831	1.99409777361049e-07	6.34308982478556e-06	mukB; chromosome partition protein MukB
mukF; chromosome partition protein MukF	13.1734394999733	2.59772833504627	0.499574002498992	5.1998869477831	1.99409777361049e-07	6.34308982478556e-06	mukF; chromosome partition protein MukF
seqA; negative modulator of initiation of replication	14.0273396674112	2.37125126486369	0.476415991315178	4.97727051167552	6.448716838784e-07	1.65223608562292e-05	seqA; negative modulator of initiation of replication
nrdI; protein involved in ribonucleotide reduction	281.069643421263	1.11407363290939	0.25761654639779	4.32454222559578	1.52848926163549e-05	0.000231338082401161	nrdI; protein involved in ribonucleotide reduction
helD; DNA helicase IV	15.9622895852229	2.42639458088247	0.469877402298045	5.16388864204922	2.41871622576716e-07	7.44151750280084e-06	helD; DNA helicase IV
trxC; thioredoxin 2	2914.12342089891	0.510205379649577	0.100796972350393	5.06171334071414	4.1550544156054e-07	1.13839392328284e-05	trxC; thioredoxin 2
grxA; glutaredoxin 1	13.2533705633843	2.55211527322133	0.496788000616904	5.13723211923828	2.78814491765733e-07	8.25047989966571e-06	grxA; glutaredoxin 1
nhaR; LysR family transcriptional regulator, transcriptional activator of nhaA	2471.13418618133	0.791620285906999	0.170354246188881	4.64690668778098	3.36949487756692e-06	6.22107355784969e-05	nhaR; LysR family transcriptional regulator, transcriptional activator of nhaA
trpR; TrpR family transcriptional regulator, trp operon repressor	13.5005306946346	2.49487972965779	0.479719197584627	5.20070854412215	1.98530218209983e-07	6.34308982478556e-06	trpR; TrpR family transcriptional regulator, trp operon repressor
tyrR; transcriptional regulator of aroF, aroG, tyrA and aromatic amino acid transport	20.4898457273153	1.68333418881518	0.402935303123746	4.1776785895035	2.94499410909192e-05	0.000399062649403484	tyrR; transcriptional regulator of aroF, aroG, tyrA and aromatic amino acid transport
smg; Smg protein	2107.42867032302	0.61539344847218	0.14523861305586	4.23712011237324	2.26405033557323e-05	0.000324355455518095	smg; Smg protein
cadB; cadaverine:lysine antiporter	10.6460491163514	2.29316550080979	0.488347601081135	4.69576485219346	2.65610961256463e-06	5.19255595352153e-05	cadB; cadaverine:lysine antiporter
arcD, lysl, lysP; arginine:ornithine antiporter / lysine permease	496.963107754332	1.09742366367025	0.252311678052858	4.349476299073	1.36463030863409e-05	0.000208641134967742	arcD, lysl, lysP; arginine:ornithine antiporter / lysine permease
eptA, pmrC; lipid A ethanolaminephosphotransferase	1387.72888989322	0.957963995578325	0.226638186277843	4.22684284282052	2.36993066966261e-05	0.000336952074567372	eptA, pmrC; lipid A ethanolaminephosphotransferase
metJ; MetJ family transcriptional regulator, methionine regulon repressor	13.1734394999733	2.59772833504627	0.499574002498992	5.1998869477831	1.99409777361049e-07	6.34308982478556e-06	metJ; MetJ family transcriptional regulator, methionine regulon repressor
cadC; transcriptional activator of cad operon	10.6460491163514	2.29316550080979	0.488347601081135	4.69576485219346	2.65610961256463e-06	5.19255595352153e-05	cadC; transcriptional activator of cad operon
aphA; acid phosphatase (class B)	17.1168201681284	3.0192801047331	0.503661376314403	5.99466277685816	2.03908129791904e-09	2.68550584271548e-07	aphA; acid phosphatase (class B)
cphA; cyanophycin synthetase	3789.33965078982	0.942958077187893	0.209068159944812	4.5102902203607	6.4738994441722e-06	0.000107047495875332	cphA; cyanophycin synthetase
mukE; chromosome partition protein MukE	13.1734394999733	2.59772833504627	0.499574002498992	5.1998869477831	1.99409777361049e-07	6.34308982478556e-06	mukE; chromosome partition protein MukE
pnuC; nicotinamide mononucleotide transporter	4409.68061545398	0.503527903543548	0.0929507954310273	5.41714464312662	6.05583489470046e-08	3.9912753916656e-06	pnuC; nicotinamide mononucleotide transporter
yhhY; putative acetyltransferase	975.776224496969	1.37868697366433	0.238229356906491	5.78722535109512	7.1558551940863e-09	7.35876780027477e-07	yhhY; putative acetyltransferase
yedL; putative acetyltransferase	2298.00565955608	0.529635542616767	0.124692704063811	4.24752632155391	2.16143777690587e-05	0.000310443225705173	yedL; putative acetyltransferase
mtr; tryptophan-specific transport protein	12.871006200878	2.24218310434787	0.472210248804276	4.74827285097156	2.05161135437877e-06	4.20804547467798e-05	mtr; tryptophan-specific transport protein
sdaC; serine transporter	20.8528560906357	1.69735730598618	0.41336143727371	4.10623041467281	4.02168327667749e-05	0.000524145422882255	sdaC; serine transporter
tdcC; threonine transporter	11.7176060306713	2.39663587544429	0.493566252413531	4.85575313086091	1.19930040701196e-06	2.72822671376933e-05	tdcC; threonine transporter
fldB; flavodoxin II	13.5101286529429	2.61355340729181	0.487665051719999	5.35932070193217	8.35354521665261e-08	5.09837918222855e-06	fldB; flavodoxin II
arsB; arsenical pump membrane protein	2506.88469090123	0.855577333816446	0.170500405306208	5.01803694999951	5.22021384246813e-07	1.3945959186978e-05	arsB; arsenical pump membrane protein
mdaB; modulator of drug activity B	140.913828934226	1.24297551156011	0.269029691126588	4.62021684801788	3.83339176891699e-06	6.88451483475115e-05	mdaB; modulator of drug activity B
CES2; carboxylesterase 2	2.48548132636818	2.03589609905124	0.42434158494035	4.79777653499932	1.60436624691802e-06	3.4313325970409e-05	CES2; carboxylesterase 2
ygjK; putative isomerase	29.4109905645799	2.39883338676036	0.512986346807457	4.67621292786712	2.92221190216598e-06	5.50746067149039e-05	ygjK; putative isomerase
pspD; phage shock protein D	13.1734394999733	2.59772833504627	0.499574002498992	5.1998869477831	1.99409777361049e-07	6.34308982478556e-06	pspD; phage shock protein D
hscC; molecular chaperone HscC	565.704942504755	1.73930068827028	0.273927981316856	6.34948164079088	2.16041646160564e-10	4.38330983169555e-08	hscC; molecular chaperone HscC
priC; primosomal replication protein N	13.1734394999733	2.59772833504627	0.499574002498992	5.1998869477831	1.99409777361049e-07	6.34308982478556e-06	priC; primosomal replication protein N
ibpB; molecular chaperone IbpB	12.1544344525215	2.38605772859362	0.482344635394916	4.94679022736524	7.54472055442474e-07	1.90061131550559e-05	ibpB; molecular chaperone IbpB
fic; cell filamentation protein	506.641972277011	0.987421982173971	0.246656771819693	4.00322267614765	6.24854380306729e-05	0.000768980628354527	fic; cell filamentation protein
aliB; cyclohexanecarboxyl-CoA dehydrogenase	292.881431631289	1.20224690419976	0.300621712628993	3.99920183304755	6.35564627707664e-05	0.000780881122782559	aliB; cyclohexanecarboxyl-CoA dehydrogenase
csgD; LuxR family transcriptional regulator, csgAB operon transcriptional regulatory protein	12.6064585086896	2.43699161123303	0.494668314969745	4.92651649091792	8.37085504799369e-07	2.08770793505942e-05	csgD; LuxR family transcriptional regulator, csgAB operon transcriptional regulatory protein
csgE; curli production assembly/transport component CsgE	61.991635054935	2.07009682957884	0.372279443680415	5.56059934202524	2.68849763868508e-08	2.15318842102119e-06	csgE; curli production assembly/transport component CsgE
csgF; curli production assembly/transport component CsgF	71.8532962687268	1.78816397313429	0.311604600868326	5.7385673001982	9.54808206785363e-09	9.43124369518121e-07	csgF; curli production assembly/transport component CsgF
lonH; Lon-like ATP-dependent protease	13.1734394999733	2.59772833504627	0.499574002498992	5.1998869477831	1.99409777361049e-07	6.34308982478556e-06	lonH; Lon-like ATP-dependent protease
fre, ubiB; aquacobalamin reductase / NAD(P)H-flavin reductase	13.1734394999733	2.59772833504627	0.499574002498992	5.1998869477831	1.99409777361049e-07	6.34308982478556e-06	fre, ubiB; aquacobalamin reductase / NAD(P)H-flavin reductase
tsx; nucleoside-specific channel-forming protein	17.8870497108733	2.08549826593813	0.441004928504588	4.72896816144411	2.25663764501738e-06	4.57853481112041e-05	tsx; nucleoside-specific channel-forming protein
hchA; D-lactate dehydratase / protein deglycase	20.6449185505648	2.42912641381642	0.519726095953479	4.67385885128587	2.95592519741415e-06	5.5336983683262e-05	hchA; D-lactate dehydratase / protein deglycase
actI1, oxyA, tcmK, snoa1, aknB, mtmP; minimal PKS ketosynthase (KS/KS alpha)	352.408805474631	1.07776264627298	0.267795028152207	4.02458049243696	5.70769697289894e-05	0.000709398694959476	actI1, oxyA, tcmK, snoa1, aknB, mtmP; minimal PKS ketosynthase (KS/KS alpha)
actI2, oxyB, tcmL, snoa2, aknC, mtmK; minimal PKS chain-length factor (CLF/KS beta)	348.237708754186	1.09660519189679	0.267320524965152	4.10221097702745	4.09220868324895e-05	0.000529658803192239	actI2, oxyB, tcmL, snoa2, aknC, mtmK; minimal PKS chain-length factor (CLF/KS beta)
actVII; aromatase	428.186030824845	1.18514066342743	0.301159017651467	3.93526540453456	8.31048068505632e-05	0.000982468952798705	actVII; aromatase
srmB; ATP-dependent RNA helicase SrmB	13.1734394999733	2.59772833504627	0.499574002498992	5.1998869477831	1.99409777361049e-07	6.34308982478556e-06	srmB; ATP-dependent RNA helicase SrmB
elaB; ElaB protein	2.94551112360325	2.06933652237841	0.446301709443686	4.63663140559742	3.54133093563448e-06	6.48731347640482e-05	elaB; ElaB protein
malM; maltose operon periplasmic protein	13.1734394999733	2.59772833504627	0.499574002498992	5.1998869477831	1.99409777361049e-07	6.34308982478556e-06	malM; maltose operon periplasmic protein
hupA; DNA-binding protein HU-alpha	18.6824417785163	1.86541585981218	0.400037639311399	4.66310085976708	3.11479996633969e-06	5.78782261072081e-05	hupA; DNA-binding protein HU-alpha
wzzE; lipopolysaccharide biosynthesis protein WzzE	13.1734394999733	2.59772833504627	0.499574002498992	5.1998869477831	1.99409777361049e-07	6.34308982478556e-06	wzzE; lipopolysaccharide biosynthesis protein WzzE
hydN; electron transport protein HydN	18.4478183032968	2.6898806457526	0.489581550643017	5.49424430356843	3.92386989819349e-08	2.91648428967708e-06	hydN; electron transport protein HydN
leuO; LysR family transcriptional regulator, transcriptional activator for leuABCD operon	11.8661994788852	2.48216270946529	0.498354860202893	4.98071335845855	6.33503150686526e-07	1.63426396982947e-05	leuO; LysR family transcriptional regulator, transcriptional activator for leuABCD operon
rob; AraC family transcriptional regulator, mar-sox-rob regulon activator	25.4960280300974	3.32256745473039	0.520148307390659	6.38773097503318	1.68365193325699e-10	3.56514622143167e-08	rob; AraC family transcriptional regulator, mar-sox-rob regulon activator
raiA; ribosome-associated inhibitor A	13.1734394999733	2.59772833504627	0.499574002498992	5.1998869477831	1.99409777361049e-07	6.34308982478556e-06	raiA; ribosome-associated inhibitor A
rhtB; homoserine/homoserine lactone efflux protein	1600.24014232253	1.12528771878292	0.234644169731037	4.79571991953941	1.62091627762388e-06	3.45688025458024e-05	rhtB; homoserine/homoserine lactone efflux protein
hha; haemolysin expression modulating protein	13.1734394999733	2.59772833504627	0.499574002498992	5.1998869477831	1.99409777361049e-07	6.34308982478556e-06	hha; haemolysin expression modulating protein
opuBD; osmoprotectant transport system permease protein	9539.23943358188	0.365531310643191	0.091120859451395	4.0114998129289	6.03342248554102e-05	0.000746176319587421	opuBD; osmoprotectant transport system permease protein
tap; methyl-accepting chemotaxis protein IV, peptide sensor receptor	9.21577119670568	2.09191755095646	0.475126293846421	4.40286630744257	1.06830002980293e-05	0.000167426478574751	tap; methyl-accepting chemotaxis protein IV, peptide sensor receptor
dhaR; transcriptional activator for dhaKLM operon	9.34516285949124	1.99028306977008	0.479718376708733	4.14885725959692	3.34139067974616e-05	0.000442395411514187	dhaR; transcriptional activator for dhaKLM operon
dhaM; phosphoenolpyruvate---glycerone phosphotransferase subunit DhaM	268.183257950588	1.74595296408482	0.308088277742646	5.66705418614877	1.45273412194506e-08	1.34637963622736e-06	dhaM; phosphoenolpyruvate---glycerone phosphotransferase subunit DhaM
hpaG; 5-oxopent-3-ene-1,2,5-tricarboxylate decarboxylase / 2-hydroxyhepta-2,4-diene-1,7-dioate isomerase	1010.47078046042	1.11996280065084	0.267083072990793	4.19331254545454	2.74910260206389e-05	0.000380064700436347	hpaG; 5-oxopent-3-ene-1,2,5-tricarboxylate decarboxylase / 2-hydroxyhepta-2,4-diene-1,7-dioate isomerase
E2.1.1.95; tocopherol O-methyltransferase	142.04877925318	1.42144464012884	0.295213896389668	4.81496520832	1.47225538634824e-06	3.22222191991728e-05	E2.1.1.95; tocopherol O-methyltransferase
citX; holo-ACP synthase	14.2263823648817	3.27908314202577	0.488409127243928	6.71380397931851	1.89614996378668e-11	6.7782846562603e-09	citX; holo-ACP synthase
cho; excinuclease Cho	418.233128830703	2.26618754723484	0.372169170938195	6.08913291104161	1.13523845497454e-09	1.63889136182574e-07	cho; excinuclease Cho
E3.4.11.10; bacterial leucyl aminopeptidase	432.329514033596	1.27606567732337	0.294763029048441	4.3291239116479	1.49703688733607e-05	0.000227035472994584	E3.4.11.10; bacterial leucyl aminopeptidase
sufA; Fe-S cluster assembly protein SufA	14.339824403187	2.58735116680628	0.481880392509126	5.3692808568825	7.90512292550615e-08	4.86424244276841e-06	sufA; Fe-S cluster assembly protein SufA
cpxP; periplasmic protein CpxP	13.187725214259	2.58692873859031	0.499246739793786	5.1816637594045	2.19915390146894e-07	6.87877014096973e-06	cpxP; periplasmic protein CpxP
E4.1.1.76; arylmalonate decarboxylase	16.1261667738167	3.16130905971024	0.513390648716332	6.15770674361655	7.38058604870396e-10	1.17885232909831e-07	E4.1.1.76; arylmalonate decarboxylase
ABC.VB12.A, btuD; vitamin B12 transport system ATP-binding protein	13.1734394999733	2.59772833504627	0.499574002498992	5.1998869477831	1.99409777361049e-07	6.34308982478556e-06	ABC.VB12.A, btuD; vitamin B12 transport system ATP-binding protein
rcsF; RcsF protein	13.1734394999733	2.59772833504627	0.499574002498992	5.1998869477831	1.99409777361049e-07	6.34308982478556e-06	rcsF; RcsF protein
abnA; arabinan endo-1,5-alpha-L-arabinosidase	2178.29674420924	0.747257795278706	0.17565835786937	4.25404065222113	2.09947160414815e-05	0.000304261261242089	abnA; arabinan endo-1,5-alpha-L-arabinosidase
COQ2; 4-hydroxybenzoate polyprenyltransferase	59.9409621577886	3.02436209337989	0.467403565167892	6.47055846117378	9.76413662504188e-11	2.52756460842032e-08	COQ2; 4-hydroxybenzoate polyprenyltransferase
tsgA; MFS transporter, TsgA protein	11.9532891374395	2.4308442943282	0.491055772528891	4.95024074721612	7.41217344999227e-07	1.87350794912768e-05	tsgA; MFS transporter, TsgA protein
uspB; universal stress protein B	13.1734394999733	2.59772833504627	0.499574002498992	5.1998869477831	1.99409777361049e-07	6.34308982478556e-06	uspB; universal stress protein B
E1.1.99.3A; gluconate 2-dehydrogenase alpha chain	1113.88710761728	2.01711905729059	0.339369760734611	5.94372065715068	2.78624256108467e-09	3.54513947560384e-07	E1.1.99.3A; gluconate 2-dehydrogenase alpha chain
E1.1.99.3G; gluconate 2-dehydrogenase gamma chain	1044.02726965339	1.74870349045588	0.313056814002209	5.58589818921347	2.32495418471848e-08	1.897112072248e-06	E1.1.99.3G; gluconate 2-dehydrogenase gamma chain
yojI; multidrug/microcin transport system ATP-binding/permease protein	63.236017702808	1.54323279858601	0.355200250522742	4.34468386864836	1.39476377187625e-05	0.000212814870639736	yojI; multidrug/microcin transport system ATP-binding/permease protein
focA; formate transporter	17.4524820993324	2.25415487292392	0.459693348508603	4.90360558889343	9.40933265336775e-07	2.30836144538666e-05	focA; formate transporter
dkgB; 2,5-diketo-D-gluconate reductase B	1209.45615069698	1.14956889831594	0.223630444577551	5.14048478724592	2.74030511509827e-07	8.19580497969828e-06	dkgB; 2,5-diketo-D-gluconate reductase B
lcyB, crtL1, crtY; lycopene beta-cyclase	966.939491648239	0.938521816906075	0.193723079675337	4.84465670522559	1.26830781980903e-06	2.8336865486031e-05	lcyB, crtL1, crtY; lycopene beta-cyclase
grcA; autonomous glycyl radical cofactor	13.1734394999733	2.59772833504627	0.499574002498992	5.1998869477831	1.99409777361049e-07	6.34308982478556e-06	grcA; autonomous glycyl radical cofactor
K06887; uncharacterized protein	12.1031511182588	2.44897836693763	0.515492607024497	4.75075361618378	2.02659940161341e-06	4.16813197477037e-05	K06887; uncharacterized protein
K06900; uncharacterized protein	25.0241970707743	2.86645483016535	0.502584874443454	5.70342438844696	1.1742413865269e-08	1.11582659350094e-06	K06900; uncharacterized protein
K06903; uncharacterized protein	2208.02132440212	0.701810347398702	0.138043810414332	5.08396823654931	3.69629778923362e-07	1.0315281599917e-05	K06903; uncharacterized protein
K06907; uncharacterized protein	2957.56103181203	0.566680559105776	0.116866342522806	4.84896289960636	1.24108628196566e-06	2.78947147266953e-05	K06907; uncharacterized protein
K06954; uncharacterized protein	582.710085447294	0.937022455467409	0.198848024244781	4.71225429081426	2.44991393289902e-06	4.91751441023341e-05	K06954; uncharacterized protein
K06956; uncharacterized protein	730.178687414683	1.53398096501281	0.315268022128907	4.86564084316041	1.14086531622693e-06	2.63522336274326e-05	K06956; uncharacterized protein
mph; macrolide phosphotransferase	36.294231229065	-0.837331691346054	0.200083245265022	-4.18491658427949	2.85270837762803e-05	0.000389368759833702	mph; macrolide phosphotransferase
K07017; uncharacterized protein	2027.68493856192	0.734287545392538	0.150207242423145	4.88849627719011	1.01609118932336e-06	2.39011003447057e-05	K07017; uncharacterized protein
K07074; uncharacterized protein	1757.10093806107	0.814158473640304	0.175452981793106	4.6403228108164	3.47865339904234e-06	6.40055173201246e-05	K07074; uncharacterized protein
K07085; putative transport protein	936.645104446583	1.30923952123986	0.312510501087855	4.18942568868044	2.79661343787525e-05	0.000384502630459721	K07085; putative transport protein
K07093; uncharacterized protein	5767.76710422348	0.335651744991899	0.0850326864962906	3.94732612624842	7.90288729857632e-05	0.000941698015085912	K07093; uncharacterized protein
pvdQ, quiP; acyl-homoserine-lactone acylase	1727.88543642524	0.773058336487374	0.131291868264316	5.88808999907793	3.90684361950865e-09	4.58260547682054e-07	pvdQ, quiP; acyl-homoserine-lactone acylase
K07148; uncharacterized protein	1785.94477169101	0.734928228931288	0.182726149623235	4.022020003413	5.770115621325e-05	0.000715971206103914	K07148; uncharacterized protein
cdgJ; c-di-GMP phosphodiesterase	3933.65916364439	0.845259494533188	0.196184147655995	4.30850048096308	1.64365119237588e-05	0.000245794611577007	cdgJ; c-di-GMP phosphodiesterase
smp; membrane protein	13.5722424087972	2.42078657706934	0.502111802720395	4.82121026423546	1.42689856035418e-06	3.13208406215756e-05	smp; membrane protein
oprO_P; phosphate-selective porin OprO and OprP	3022.97584455455	-0.408337147976245	0.0972214348980217	-4.20007324932575	2.66828642800221e-05	0.000370255567745149	oprO_P; phosphate-selective porin OprO and OprP
hmuS; putative hemin transport protein	1310.93340430341	1.19759900030889	0.203111608304207	5.89626073225322	3.71831277028553e-09	4.50215709137637e-07	hmuS; putative hemin transport protein
yqjH; ferric-chelate reductase (NADPH)	12.9377563932051	2.56728291363776	0.50222668672008	5.11180106816716	3.19101762297821e-07	9.073852005946e-06	yqjH; ferric-chelate reductase (NADPH)
thiK; thiamine kinase	13.1734394999733	2.59772833504627	0.499574002498992	5.1998869477831	1.99409777361049e-07	6.34308982478556e-06	thiK; thiamine kinase
ytfB; uncharacterized protein	13.1734394999733	2.59772833504627	0.499574002498992	5.1998869477831	1.99409777361049e-07	6.34308982478556e-06	ytfB; uncharacterized protein
mipA, ompV; MipA family protein	851.072977558311	1.91921645907876	0.353299901642851	5.43225868491435	5.56451761610199e-08	3.832370068264e-06	mipA, ompV; MipA family protein
dmsA; anaerobic dimethyl sulfoxide reductase subunit A	16.5693983571846	2.43506057238849	0.501649946513552	4.85410312372615	1.20932797217496e-06	2.73446538768598e-05	dmsA; anaerobic dimethyl sulfoxide reductase subunit A
dmsB; anaerobic dimethyl sulfoxide reductase subunit B (DMSO reductase iron- sulfur subunit)	37.7298566063235	1.765397359433	0.437683863632661	4.03349884727452	5.49524504127249e-05	0.000688694566357807	dmsB; anaerobic dimethyl sulfoxide reductase subunit B (DMSO reductase iron- sulfur subunit)
dmsC; anaerobic dimethyl sulfoxide reductase subunit C (DMSO reductase anchor subunit)	15.8293303384569	2.79640249402064	0.526012383759111	5.31622938995532	1.05939581803184e-07	6.11760338920388e-06	dmsC; anaerobic dimethyl sulfoxide reductase subunit C (DMSO reductase anchor subunit)
ynfE; Tat-targeted selenate reductase subunit YnfE	17.1168201681284	3.0192801047331	0.503661376314403	5.99466277685816	2.03908129791904e-09	2.68550584271548e-07	ynfE; Tat-targeted selenate reductase subunit YnfE
ynfH; Tat-targeted selenate reductase subunit YnfH	11.630516372117	2.44789671408253	0.500800647390059	4.88796635315835	1.01882937395842e-06	2.39011003447057e-05	ynfH; Tat-targeted selenate reductase subunit YnfH
fimC; fimbrial chaperone protein	1166.47094590707	1.47673492612457	0.277441868700573	5.32268230833726	1.02248226099861e-07	5.95662037450158e-06	fimC; fimbrial chaperone protein
fimD, fimC, mrkC, htrE, cssD; outer membrane usher protein	1862.51659077042	1.09776705235969	0.262025749699007	4.18953882822859	2.79521951770867e-05	0.000384502630459721	fimD, fimC, mrkC, htrE, cssD; outer membrane usher protein
fimF; minor fimbrial subunit	11.7595489783517	2.40644814451778	0.499117232922285	4.82140865068563	1.42547996326552e-06	3.13208406215756e-05	fimF; minor fimbrial subunit
fimH; minor fimbrial subunit	11.7881204069231	2.41062761842157	0.499248166872497	4.82851571298252	1.37554481908556e-06	3.03712204613979e-05	fimH; minor fimbrial subunit
fimI; fimbrial protein	17.0818142065352	3.01593142915138	0.503777019650552	5.98663954787655	2.14220799902914e-09	2.77268197391582e-07	fimI; fimbrial protein
K07396; putative protein-disulfide isomerase	1254.36379647392	0.849633066417833	0.20089896626548	4.22915598926017	2.34569665922515e-05	0.000334139370413723	K07396; putative protein-disulfide isomerase
sbmC; DNA gyrase inhibitor	11.8661994788852	2.48216270946529	0.498354860202893	4.98071335845855	6.33503150686526e-07	1.63426396982947e-05	sbmC; DNA gyrase inhibitor
yrdD; putative DNA topoisomerase	11.8661994788852	2.48216270946529	0.498354860202893	4.98071335845855	6.33503150686526e-07	1.63426396982947e-05	yrdD; putative DNA topoisomerase
feoC; ferrous iron transport protein C	14.0586957346693	2.09292130694758	0.460763090981521	4.54229374685638	5.56454294566017e-06	9.42957649956454e-05	feoC; ferrous iron transport protein C
rstB; two-component system, OmpR family, sensor histidine kinase RstB	368.23762597087	2.88795245715273	0.491794519183454	5.8722745872559	4.29855973607786e-09	4.94917020703228e-07	rstB; two-component system, OmpR family, sensor histidine kinase RstB
basS; two-component system, OmpR family, sensor histidine kinase BasS	13.1734394999733	2.59772833504627	0.499574002498992	5.1998869477831	1.99409777361049e-07	6.34308982478556e-06	basS; two-component system, OmpR family, sensor histidine kinase BasS
qseC; two-component system, OmpR family, sensor histidine kinase QseC	2897.67392428882	0.983110222035761	0.198115365154679	4.96231183920639	6.96590373268543e-07	1.772645400721e-05	qseC; two-component system, OmpR family, sensor histidine kinase QseC
arcB; two-component system, OmpR family, aerobic respiration control sensor histidine kinase ArcB	13.1734394999733	2.59772833504627	0.499574002498992	5.1998869477831	1.99409777361049e-07	6.34308982478556e-06	arcB; two-component system, OmpR family, aerobic respiration control sensor histidine kinase ArcB
rstA; two-component system, OmpR family, response regulator RstA	423.840866307489	2.35944448567553	0.421209776874363	5.60159002762013	2.1239442585726e-08	1.81186926694369e-06	rstA; two-component system, OmpR family, response regulator RstA
cpxR; two-component system, OmpR family, response regulator CpxR	1101.9342179227	0.739773389311912	0.180090102256107	4.10779593128265	3.99452795593824e-05	0.000521511675917015	cpxR; two-component system, OmpR family, response regulator CpxR
creB; two-component system, OmpR family, catabolic regulation response regulator CreB	717.920342403262	1.54962796154031	0.345299215663522	4.48778303351361	7.19681663587341e-06	0.000117704798443359	creB; two-component system, OmpR family, catabolic regulation response regulator CreB
baeR, smeR; two-component system, OmpR family, response regulator BaeR	1191.12246768047	1.279626769897	0.260718818168167	4.90807214794761	9.19760214116027e-07	2.27126313400296e-05	baeR, smeR; two-component system, OmpR family, response regulator BaeR
narX; two-component system, NarL family, nitrate/nitrite sensor histidine kinase NarX	371.08872027401	1.39613311859118	0.304488912432585	4.58516898837913	4.53619398356071e-06	7.82832373208972e-05	narX; two-component system, NarL family, nitrate/nitrite sensor histidine kinase NarX
rcsD; two-component system, NarL family, sensor histidine kinase RcsD	13.1734394999733	2.59772833504627	0.499574002498992	5.1998869477831	1.99409777361049e-07	6.34308982478556e-06	rcsD; two-component system, NarL family, sensor histidine kinase RcsD
barA, gacS, varS; two-component system, NarL family, sensor histidine kinase BarA	211.822266731214	1.67068487042245	0.41240130146714	4.05111444721174	5.09742657029018e-05	0.000645301539007898	barA, gacS, varS; two-component system, NarL family, sensor histidine kinase BarA
dpiB, citA; two-component system, CitB family, cit operon sensor histidine kinase CitA	21.2116909720656	3.30959882166695	0.513477007813275	6.44546644018475	1.15245426839229e-10	2.79079812671643e-08	dpiB, citA; two-component system, CitB family, cit operon sensor histidine kinase CitA
dcuS; two-component system, CitB family, sensor histidine kinase DcuS	13.1734394999733	2.59772833504627	0.499574002498992	5.1998869477831	1.99409777361049e-07	6.34308982478556e-06	dcuS; two-component system, CitB family, sensor histidine kinase DcuS
dpiA, citB; two-component system, CitB family, response regulator CitB	21.5289589004937	3.29988246427125	0.507543632573345	6.5016724720596	7.94318964495317e-11	2.12962588088084e-08	dpiA, citB; two-component system, CitB family, response regulator CitB
dcuR; two-component system, CitB family, response regulator DcuR	13.1734394999733	2.59772833504627	0.499574002498992	5.1998869477831	1.99409777361049e-07	6.34308982478556e-06	dcuR; two-component system, CitB family, response regulator DcuR
glrK, qseE; two-component system, NtrC family, sensor histidine kinase GlrK	1202.88507558881	1.27121541127974	0.284562450783406	4.4672633644392	7.92265710616825e-06	0.000127356288856542	glrK, qseE; two-component system, NtrC family, sensor histidine kinase GlrK
glrR, qseF; two-component system, NtrC family, response regulator GlrR	918.134471764969	1.82357928322931	0.355549957425839	5.12889748723896	2.9144398484898e-07	8.48011625682673e-06	glrR, qseF; two-component system, NtrC family, response regulator GlrR
ner, nlp, sfsB; Ner family transcriptional regulator	27.8274458794533	1.77514575686349	0.403616113470572	4.39810428181262	1.09200510527645e-05	0.000170429985973187	ner, nlp, sfsB; Ner family transcriptional regulator
K07726; putative transcriptional regulator	2294.2960135175	0.802427889447022	0.182085930122696	4.40686377528631	1.04878100793318e-05	0.000164711276706158	K07726; putative transcriptional regulator
pepB; PepB aminopeptidase	13.1734394999733	2.59772833504627	0.499574002498992	5.1998869477831	1.99409777361049e-07	6.34308982478556e-06	pepB; PepB aminopeptidase
ybiV; sugar-phosphatase	19.6525446126445	3.29998364110262	0.530604078723741	6.219295654568	4.99391531926082e-10	8.52030052311158e-08	ybiV; sugar-phosphatase
basR; two-component system, OmpR family, response regulator BasR	299.656570819384	4.18363194317843	0.507432195763605	8.24471127001061	1.65559495775214e-16	3.10713783696132e-13	basR; two-component system, OmpR family, response regulator BasR
tctD; two-component system, OmpR family, response regulator TctD	2623.92151199634	1.25977755906201	0.229904485258156	5.47956929873478	4.26362433828821e-08	3.10747843762423e-06	tctD; two-component system, OmpR family, response regulator TctD
rcsA; LuxR family transcriptional regulator, capsular biosynthesis positive transcription factor	13.3754535914889	2.62330769989152	0.499648120471275	5.25031035324855	1.51843162110626e-07	6.34308982478556e-06	rcsA; LuxR family transcriptional regulator, capsular biosynthesis positive transcription factor
sdiA; LuxR family transcriptional regulator, quorum-sensing system regulator SdiA	721.317542572491	1.81577589828231	0.293656505639621	6.1833327830668	6.27622111587008e-10	1.04701315370748e-07	sdiA; LuxR family transcriptional regulator, quorum-sensing system regulator SdiA
uhpT; MFS transporter, OPA family, hexose phosphate transport protein UhpT	10.4789458430513	2.1982342701639	0.48668949613567	4.51670785504506	6.28084634286329e-06	0.000104865995584753	uhpT; MFS transporter, OPA family, hexose phosphate transport protein UhpT
tctC; putative tricarboxylic transport membrane protein	3147.22878008905	0.815279983821644	0.169360531861295	4.81387236365881	1.48033375750846e-06	3.23048416209768e-05	tctC; putative tricarboxylic transport membrane protein
pagC; putatice virulence related protein PagC	2.4911293845984	1.7633198064508	0.439771626342138	4.0096261350862	6.08149602424084e-05	0.000749651734876452	pagC; putatice virulence related protein PagC
torZ; trimethylamine-N-oxide reductase (cytochrome c)	15.0759763746318	1.80698985420387	0.441667162895704	4.09129318638202	4.28974398643956e-05	0.000551423084010305	torZ; trimethylamine-N-oxide reductase (cytochrome c)
araJ; MFS transporter, DHA1 family, arabinose polymer utilization protein	335.296582926963	1.50177338837692	0.366020546817551	4.10297564285511	4.07870203269927e-05	0.00052882238617398	araJ; MFS transporter, DHA1 family, arabinose polymer utilization protein
mdtL; MFS transporter, DHA1 family, multidrug resistance protein	10.4103660095832	2.25406274210388	0.490592256027912	4.59457464810785	4.33632878631257e-06	7.55285851481402e-05	mdtL; MFS transporter, DHA1 family, multidrug resistance protein
ydfJ; MFS transporter, MHS family, metabolite:H+ symporter	46.6006475326419	1.86754979364073	0.424867711783693	4.39560301205363	1.10465661307297e-05	0.000172046829758065	ydfJ; MFS transporter, MHS family, metabolite:H+ symporter
UMF2; MFS transporter, UMF2 family, putative MFS family transporter protein	13.1734394999733	2.59772833504627	0.499574002498992	5.1998869477831	1.99409777361049e-07	6.34308982478556e-06	UMF2; MFS transporter, UMF2 family, putative MFS family transporter protein
lplT; MFS transporter, LPLT family, lysophospholipid transporter	16.8949818374571	2.34033610375888	0.437722169142702	5.34662456859914	8.96096163722764e-08	5.31088111202497e-06	lplT; MFS transporter, LPLT family, lysophospholipid transporter
abmG; 2-aminobenzoate-CoA ligase	1975.29146955512	0.743436821246156	0.181873198201593	4.0876656296664	4.35735569420837e-05	0.000558202546014031	abmG; 2-aminobenzoate-CoA ligase
mltE, emtA; membrane-bound lytic murein transglycosylase E	13.3754535914889	2.62330769989152	0.499648120471275	5.25031035324855	1.51843162110626e-07	6.34308982478556e-06	mltE, emtA; membrane-bound lytic murein transglycosylase E
yqhD; NADP-dependent alcohol dehydrogenase	734.404835583891	1.88646006042895	0.279101789333913	6.75903964976741	1.38909380357171e-11	5.2139635917064e-09	yqhD; NADP-dependent alcohol dehydrogenase
fdnH; formate dehydrogenase-N, beta subunit	12.8506667346508	2.61848707873175	0.509876949553578	5.13552746603736	2.8135378371046e-07	8.25047989966571e-06	fdnH; formate dehydrogenase-N, beta subunit
fdnI; formate dehydrogenase-N, gamma subunit	12.8506667346508	2.61848707873175	0.509876949553578	5.13552746603736	2.8135378371046e-07	8.25047989966571e-06	fdnI; formate dehydrogenase-N, gamma subunit
PTS-HPR.PTSO, ptsO, npr; phosphocarrier protein NPr	22.1943483815077	3.3038845629717	0.522194710815979	6.32692077215617	2.50101683283284e-10	4.94082456949373e-08	PTS-HPR.PTSO, ptsO, npr; phosphocarrier protein NPr
CAPNN; calpain, invertebrate	9.6632739620404	2.67056437597158	0.523525430282471	5.10111681591218	3.37655066822267e-07	9.49354526829497e-06	CAPNN; calpain, invertebrate
acpH; acyl carrier protein phosphodiesterase	13.6111965737055	2.47403176060113	0.47187980722117	5.24292780225189	1.58048394153115e-07	6.34308982478556e-06	acpH; acyl carrier protein phosphodiesterase
yjjG; 5-nucleotidase	12.9377563932051	2.56728291363776	0.50222668672008	5.11180106816716	3.19101762297821e-07	9.073852005946e-06	yjjG; 5-nucleotidase
BCS1; mitochondrial chaperone BCS1	37.503314174974	-0.873739193395882	0.184452160697428	-4.7369420346837	2.16967190281771e-06	4.42601276479689e-05	BCS1; mitochondrial chaperone BCS1
K08983; putative membrane protein	1048.31959210824	0.722545289394828	0.17668080910947	4.08955162157506	4.32207873317602e-05	0.000554629829913716	K08983; putative membrane protein
yhhL; putative membrane protein	20.5538308982053	1.70190607729761	0.401841962894926	4.23526220367042	2.28285171587955e-05	0.000326426053925863	yhhL; putative membrane protein
ydiU; uncharacterized protein	32.0634237384487	1.6947469664049	0.429846882801033	3.94267594861067	8.05774955623165e-05	0.000954093468748124	ydiU; uncharacterized protein
rutG; putative pyrimidine permease RutG	9.10947975272304	1.94364907079963	0.481568651519322	4.03607889481079	5.43519456036285e-05	0.000682307785361938	rutG; putative pyrimidine permease RutG
rutR; TetR/AcrR family transcriptional regulator	3082.27357998851	0.494132665769096	0.110175917945012	4.48494258078898	7.29335721859834e-06	0.000118766231323249	rutR; TetR/AcrR family transcriptional regulator
K09146; uncharacterized protein	529.980140324661	1.40854961968231	0.298541010804506	4.71811097539518	2.38044639299617e-06	4.80376641726404e-05	K09146; uncharacterized protein
K09161; uncharacterized protein	40.0862676472564	1.94619282266813	0.45234267115231	4.30247453265983	1.6890108981102e-05	0.000250581122769036	K09161; uncharacterized protein
E1.14.13.40; anthraniloyl-CoA monooxygenase	2129.49924218565	0.79651831295542	0.190539160734488	4.18033914857719	2.91074646819941e-05	0.00039513514894707	E1.14.13.40; anthraniloyl-CoA monooxygenase
puuA; gamma-glutamylputrescine synthase	19.0458900488099	3.19081108868338	0.524991460522475	6.07783426707143	1.21816559888771e-09	1.72542814166982e-07	puuA; gamma-glutamylputrescine synthase
puuD; gamma-glutamyl-gamma-aminobutyrate hydrolase	9.34516285949124	1.99028306977008	0.479718376708733	4.14885725959692	3.34139067974616e-05	0.000442395411514187	puuD; gamma-glutamyl-gamma-aminobutyrate hydrolase
ompC; outer membrane pore protein C	23.841000209799	3.42748715249986	0.51379194497385	6.6709631905076	2.54129962333708e-11	7.94897344682979e-09	ompC; outer membrane pore protein C
ompF; outer membrane pore protein F	15.8278240777814	2.78632505397598	0.505881357059252	5.5078626936822	3.6321652549103e-08	2.72666645686116e-06	ompF; outer membrane pore protein F
quiC; 3-dehydroshikimate dehydratase	6.59133528507676	3.10738578750158	0.498102557486116	6.2384457594121	4.41939806833873e-10	7.71544681372531e-08	quiC; 3-dehydroshikimate dehydratase
PDIA1, P4HB; protein disulfide-isomerase A1	6.81635928550327	2.52910581491022	0.433968232953404	5.82785932900709	5.6142870934798e-09	6.19800782511072e-07	PDIA1, P4HB; protein disulfide-isomerase A1
iap; alkaline phosphatase isozyme conversion protein	13.1734394999733	2.59772833504627	0.499574002498992	5.1998869477831	1.99409777361049e-07	6.34308982478556e-06	iap; alkaline phosphatase isozyme conversion protein
K09712; uncharacterized protein	377.81065836947	1.3120263066359	0.330179077846148	3.9736809345844	7.07703519818279e-05	0.000852765701970436	K09712; uncharacterized protein
K09749; uncharacterized protein	809.499944972641	1.57518437300496	0.319555635993366	4.92929617125472	8.25263859105948e-07	2.07199190311316e-05	K09749; uncharacterized protein
K09781; uncharacterized protein	2813.97426478266	0.640512177268299	0.158193375204632	4.04891909310211	5.14547275093836e-05	0.000648105099686146	K09781; uncharacterized protein
K09799; uncharacterized protein	1460.58568609103	0.766747120188798	0.171393856801396	4.47359744682839	7.6914481459371e-06	0.000124439011274892	K09799; uncharacterized protein
K09802; uncharacterized protein	13.1734394999733	2.59772833504627	0.499574002498992	5.1998869477831	1.99409777361049e-07	6.34308982478556e-06	K09802; uncharacterized protein
virK; uncharacterized protein	837.915898947827	1.64971500439036	0.332344427738345	4.96387141381283	6.91017028060309e-07	1.76444381960841e-05	virK; uncharacterized protein
arfA; alternative ribosome-rescue factor	18.0062072808179	1.89300608402496	0.402055897066579	4.70831567907954	2.49772078073955e-06	4.98680582473719e-05	arfA; alternative ribosome-rescue factor
K09891; uncharacterized protein	13.1791724134562	2.59293279146729	0.497722308625482	5.20959729257059	1.89250947915264e-07	6.34308982478556e-06	K09891; uncharacterized protein
rraB; regulator of ribonuclease activity B	44.1709398423062	1.70919337697702	0.378761067736489	4.51258992163929	6.40407689941114e-06	0.00010612672248097	rraB; regulator of ribonuclease activity B
K09894; uncharacterized protein	13.1734394999733	2.59772833504627	0.499574002498992	5.1998869477831	1.99409777361049e-07	6.34308982478556e-06	K09894; uncharacterized protein
K09896; uncharacterized protein	13.1734394999733	2.59772833504627	0.499574002498992	5.1998869477831	1.99409777361049e-07	6.34308982478556e-06	K09896; uncharacterized protein
K09897; uncharacterized protein	13.1734394999733	2.59772833504627	0.499574002498992	5.1998869477831	1.99409777361049e-07	6.34308982478556e-06	K09897; uncharacterized protein
K09898; uncharacterized protein	28.009281113943	1.65580000617446	0.379428289954726	4.36393397648875	1.27744145815433e-05	0.000196109468841811	K09898; uncharacterized protein
K09899; uncharacterized protein	13.1734394999733	2.59772833504627	0.499574002498992	5.1998869477831	1.99409777361049e-07	6.34308982478556e-06	K09899; uncharacterized protein
K09900; uncharacterized protein	10.6460491163514	2.29316550080979	0.488347601081135	4.69576485219346	2.65610961256463e-06	5.19255595352153e-05	K09900; uncharacterized protein
K09901; uncharacterized protein	13.1734394999733	2.59772833504627	0.499574002498992	5.1998869477831	1.99409777361049e-07	6.34308982478556e-06	K09901; uncharacterized protein
K09904; uncharacterized protein	13.1734394999733	2.59772833504627	0.499574002498992	5.1998869477831	1.99409777361049e-07	6.34308982478556e-06	K09904; uncharacterized protein
epmC; elongation factor P hydroxylase	24.6255167580356	2.52546476698149	0.466449444988263	5.41423040399382	6.15528663531938e-08	4.01806406707327e-06	epmC; elongation factor P hydroxylase
K09907; uncharacterized protein	13.1734394999733	2.59772833504627	0.499574002498992	5.1998869477831	1.99409777361049e-07	6.34308982478556e-06	K09907; uncharacterized protein
K09908; uncharacterized protein	21.2036051904972	1.54176456678682	0.375553267974539	4.10531527285589	4.03763829022483e-05	0.000525312836130291	K09908; uncharacterized protein
K09909; uncharacterized protein	14.3159220527921	4.03103430266138	0.546995140690677	7.36941519731143	1.71378139370064e-13	1.60816961531384e-10	K09909; uncharacterized protein
K09910; uncharacterized protein	13.1734394999733	2.59772833504627	0.499574002498992	5.1998869477831	1.99409777361049e-07	6.34308982478556e-06	K09910; uncharacterized protein
K09911; uncharacterized protein	13.1734394999733	2.59772833504627	0.499574002498992	5.1998869477831	1.99409777361049e-07	6.34308982478556e-06	K09911; uncharacterized protein
ppnP; purine/pyrimidine-nucleoside phosphorylase	1484.99376157205	0.94478596033689	0.188153208945429	5.02136511852375	5.13055261854226e-07	1.39043532517678e-05	ppnP; purine/pyrimidine-nucleoside phosphorylase
K09916; uncharacterized protein	30.6909330300674	1.80418601410383	0.42756434538602	4.21968303384827	2.44646033519288e-05	0.000344569938767223	K09916; uncharacterized protein
K09917; uncharacterized protein	13.1734394999733	2.59772833504627	0.499574002498992	5.1998869477831	1.99409777361049e-07	6.34308982478556e-06	K09917; uncharacterized protein
K09918; uncharacterized protein	18.6491139643917	1.87714101805795	0.399680762381507	4.69660087434021	2.64526625267478e-06	5.19255595352153e-05	K09918; uncharacterized protein
K09926; uncharacterized protein	1650.15843483113	0.893010909881422	0.211379173472184	4.22468730108332	2.39272779012094e-05	0.000339550236681245	K09926; uncharacterized protein
TC.BAT2; bacterial/archaeal transporter family-2 protein	2541.91248238725	0.756671510163087	0.168641343642707	4.48686836702519	7.22776988980021e-06	0.000117954062092892	TC.BAT2; bacterial/archaeal transporter family-2 protein
K09950; uncharacterized protein	1503.41034017105	0.939481566615942	0.213459700261518	4.40121280721816	1.07647481518054e-05	0.000168356175782507	K09950; uncharacterized protein
K09957; uncharacterized protein	1392.13906115038	0.65149675175563	0.160555947387176	4.05775533300279	4.95466345804656e-05	0.000628288151681681	K09957; uncharacterized protein
K09962; uncharacterized protein	1480.54298244698	0.777227635942813	0.182551315553758	4.25758441447074	2.06647641221081e-05	0.000300058770337844	K09962; uncharacterized protein
K09979; uncharacterized protein	35.5177253670302	2.03857000204426	0.494184328585398	4.12512069712868	3.70540385297317e-05	0.00048800818814508	K09979; uncharacterized protein
phnO; aminoalkylphosphonate N-acetyltransferase	17.0830698743117	3.77857027379427	0.549535238548784	6.87593808137353	6.15832465094654e-12	2.88940894716598e-09	phnO; aminoalkylphosphonate N-acetyltransferase
artJ; arginine transport system substrate-binding protein	23.795494586079	2.67433602564721	0.492606351529487	5.42895157024204	5.66860621596963e-08	3.83371413182739e-06	artJ; arginine transport system substrate-binding protein
artI; arginine transport system substrate-binding protein	15.1173135502823	2.14212099188396	0.472504808347152	4.53354326568066	5.80023785685664e-06	9.76286672453426e-05	artI; arginine transport system substrate-binding protein
artM; arginine transport system permease protein	13.1734394999733	2.59772833504627	0.499574002498992	5.1998869477831	1.99409777361049e-07	6.34308982478556e-06	artM; arginine transport system permease protein
artQ; arginine transport system permease protein	14.86050260253	2.19475253096454	0.456010407238178	4.81294395068093	1.48723010782361e-06	3.23612649838604e-05	artQ; arginine transport system permease protein
artP; arginine transport system ATP-binding protein	13.1734394999733	2.59772833504627	0.499574002498992	5.1998869477831	1.99409777361049e-07	6.34308982478556e-06	artP; arginine transport system ATP-binding protein
ABC.CYST.A; cystine transport system ATP-binding protein	693.50213806609	1.83943423850545	0.299161927156747	6.14862411132172	7.8157957286817e-10	1.22235788615028e-07	ABC.CYST.A; cystine transport system ATP-binding protein
aotM; arginine/ornithine transport system permease protein	230.836138675931	2.55622412904121	0.534317520877266	4.78409191007678	1.71762081123075e-06	3.61181496636114e-05	aotM; arginine/ornithine transport system permease protein
aotQ; arginine/ornithine transport system permease protein	230.397320392245	2.56431113915734	0.534785098062295	4.7950310291904	1.62649652721185e-06	3.45895451268537e-05	aotQ; arginine/ornithine transport system permease protein
aotP; arginine/ornithine transport system ATP-binding protein	230.899856187086	2.56283835681445	0.533572463913314	4.80316832322669	1.56174489979192e-06	3.35931775436617e-05	aotP; arginine/ornithine transport system ATP-binding protein
K10121, msmF; fructooligosaccharide transport system permease protein	4.87903791456237	2.85487030707121	0.456528892042536	6.2534274540618	4.015411314401e-10	7.17706969933531e-08	K10121, msmF; fructooligosaccharide transport system permease protein
bglH; carbohydrate-specific outer membrane porin	10.254209110567	2.22713653200737	0.489467058706638	4.55012547298346	5.36139358058899e-06	9.14726854760945e-05	bglH; carbohydrate-specific outer membrane porin
togB; oligogalacturonide transport system substrate-binding protein	246.195325580327	1.80778086280915	0.335722280937987	5.38475092495598	7.25450352864292e-08	4.50078991648946e-06	togB; oligogalacturonide transport system substrate-binding protein
togM; oligogalacturonide transport system permease protein	246.195325580327	1.80778086280915	0.335722280937987	5.38475092495598	7.25450352864292e-08	4.50078991648946e-06	togM; oligogalacturonide transport system permease protein
togN; oligogalacturonide transport system permease protein	246.195325580327	1.80778086280915	0.335722280937987	5.38475092495598	7.25450352864292e-08	4.50078991648946e-06	togN; oligogalacturonide transport system permease protein
togA; oligogalacturonide transport system ATP-binding protein	175.950679063517	3.53847935816811	0.468380759245516	7.55470690954089	4.19804104282551e-14	5.25244901808185e-11	togA; oligogalacturonide transport system ATP-binding protein
ligC; 2-hydroxy-4-carboxymuconate semialdehyde hemiacetal dehydrogenase	484.714825247116	1.2590131953896	0.277423820318668	4.53823032911669	5.67282803222509e-06	9.59142343196255e-05	ligC; 2-hydroxy-4-carboxymuconate semialdehyde hemiacetal dehydrogenase
E3.3.2.8; limonene-1,2-epoxide hydrolase	458.033541635405	1.21205952739129	0.232970132310081	5.20263913392149	1.96478159701172e-07	6.34308982478556e-06	E3.3.2.8; limonene-1,2-epoxide hydrolase
lsrB; AI-2 transport system substrate-binding protein	11.6323576432753	1.99346956472426	0.469340493996947	4.24738455390391	2.16280547547363e-05	0.000310443225705173	lsrB; AI-2 transport system substrate-binding protein
lsrD; AI-2 transport system permease protein	11.6648450464204	1.97242419483418	0.4671930741503	4.2218609477923	2.42293573127684e-05	0.000341898092757429	lsrD; AI-2 transport system permease protein
lsrA, ego; AI-2 transport system ATP-binding protein	11.6032147401489	2.01135330594653	0.47168480865108	4.2641892828785	2.00629317025895e-05	0.000291884550952209	lsrA, ego; AI-2 transport system ATP-binding protein
nfnB, nfsB; nitroreductase / dihydropteridine reductase	497.186434071603	1.80373730081279	0.334606698157813	5.39061922771815	7.02153116865601e-08	4.46700292229667e-06	nfnB, nfsB; nitroreductase / dihydropteridine reductase
rpaA; two-component system, OmpR family, response regulator RpaA	39.7648856689872	-1.26600607130447	0.316684637462352	-3.99768704111824	6.39644434298895e-05	0.000784609602660425	rpaA; two-component system, OmpR family, response regulator RpaA
tus, tau; DNA replication terminus site-binding protein	13.1734394999733	2.59772833504627	0.499574002498992	5.1998869477831	1.99409777361049e-07	6.34308982478556e-06	tus, tau; DNA replication terminus site-binding protein
E4.3.1.23; tyrosine ammonia-lyase	167.986501723715	2.27755603443463	0.474137989466802	4.80357213518344	1.55859701537696e-06	3.35931775436617e-05	E4.3.1.23; tyrosine ammonia-lyase
fabL; enoyl-	116.95544489921	1.74769456136146	0.326595001631492	5.35125936597599	8.73442277617544e-08	5.24554494245992e-06	fabL; enoyl-
tauB; taurine transport system ATP-binding protein	952.899258074808	1.61535844372698	0.320122844686255	5.04605800723204	4.51018528164858e-07	1.22673771410637e-05	tauB; taurine transport system ATP-binding protein
recE; exodeoxyribonuclease VIII	15.4609736882479	2.54282469987403	0.454869067483427	5.59023438094453	2.26763317890374e-08	1.87067277736597e-06	recE; exodeoxyribonuclease VIII
cqsS; two-component system, CAI-1 autoinducer sensor kinase/phosphatase CqsS	312.093223810032	0.73954325987761	0.182641285118439	4.04915711909294	5.14024278926268e-05	0.000648105099686146	cqsS; two-component system, CAI-1 autoinducer sensor kinase/phosphatase CqsS
allS; LysR family transcriptional regulator, transcriptional activator of the allD operon	10.3563953514875	2.30130916136369	0.490561318776068	4.69117533992563	2.71640048050251e-06	5.20204551202357e-05	allS; LysR family transcriptional regulator, transcriptional activator of the allD operon
hlyB, cyaB; ATP-binding cassette, subfamily B, bacterial HlyB/CyaB	738.462694135012	1.38449559047092	0.276727976324519	5.00309223830452	5.64179290863055e-07	1.4965702955862e-05	hlyB, cyaB; ATP-binding cassette, subfamily B, bacterial HlyB/CyaB
ptxA, artA; pertussis toxin subunit 1	9.68661126976917	2.67467748354745	0.52292796573167	5.11481056440555	3.1405597744841e-07	9.06776239502004e-06	ptxA, artA; pertussis toxin subunit 1
E3.5.1.28D, amiD; N-acetylmuramoyl-L-alanine amidase	793.729025370602	1.60589103570329	0.272573413475465	5.89159087538023	3.82495215146625e-09	4.55776441286622e-07	E3.5.1.28D, amiD; N-acetylmuramoyl-L-alanine amidase
TROVE2, SSA2; 60 kDa SS-A/Ro ribonucleoprotein	497.479869041881	2.31882720484003	0.442502673414781	5.24025580895524	1.60354152215002e-07	6.34308982478556e-06	TROVE2, SSA2; 60 kDa SS-A/Ro ribonucleoprotein
melB; melibiose permease	11.8461932184241	2.29774292515282	0.490206646164855	4.68729451779015	2.7684043063192e-06	5.28814532507334e-05	melB; melibiose permease
yfaE; ferredoxin	19.4693279849229	2.80405497093691	0.465641898893971	6.02191292836258	1.72367620446087e-09	2.39622912349773e-07	yfaE; ferredoxin
PTS-Mur-EIIC, murP; PTS system, N-acetylmuramic acid-specific IIC component	10.3296301152569	2.17368558200458	0.482340599908468	4.50653663078969	6.5894314205966e-06	0.000108718377306415	PTS-Mur-EIIC, murP; PTS system, N-acetylmuramic acid-specific IIC component
yncG; GST-like protein	481.981907779614	1.61447591812663	0.250729248693626	6.43912079080735	1.20167542084801e-10	2.81905543259562e-08	yncG; GST-like protein
eamB; cysteine/O-acetylserine efflux protein	10.4103660095832	2.25406274210388	0.490592256027912	4.59457464810785	4.33632878631257e-06	7.55285851481402e-05	eamB; cysteine/O-acetylserine efflux protein
H1_5; histone H1/5	64.3588033107114	2.19839632567414	0.454354259509444	4.8385071332834	1.30818001831104e-06	2.905475561379e-05	H1_5; histone H1/5
rlmG; 23S rRNA (guanine1835-N2)-methyltransferase	13.9157856462385	2.54876219500804	0.493479988555775	5.16487447133831	2.40600335620006e-07	7.43286715843367e-06	rlmG; 23S rRNA (guanine1835-N2)-methyltransferase
SETD1, SET1; histone-lysine N-methyltransferase SETD1	180.551957402492	1.961247100058	0.335551222532962	5.84485160045972	5.07020057040753e-09	5.68089487791781e-07	SETD1, SET1; histone-lysine N-methyltransferase SETD1
kguK; dehydrogluconokinase	30.6068872960937	2.50490545026314	0.540254496929116	4.63652864437295	3.54309114869585e-06	6.48731347640482e-05	kguK; dehydrogluconokinase
wspR; two-component system, chemotaxis family, response regulator WspR	668.949290367092	1.11265500917679	0.278758701697526	3.99146287596111	6.56669691074006e-05	0.000801564125348385	wspR; two-component system, chemotaxis family, response regulator WspR
lsrR; lsr operon transcriptional repressor	10.711019346494	2.27299780217332	0.490936156596899	4.62992544270812	3.6579741926633e-06	6.65419504682903e-05	lsrR; lsr operon transcriptional repressor
stpA; DNA-binding protein StpA	10.4103660095832	2.25406274210388	0.490592256027912	4.59457464810785	4.33632878631257e-06	7.55285851481402e-05	stpA; DNA-binding protein StpA
dctP; C4-dicarboxylate-binding protein DctP	1770.26708414165	0.836573712515927	0.209620099991374	3.99090408100346	6.58218991915143e-05	0.000802150969530353	dctP; C4-dicarboxylate-binding protein DctP
dctQ; C4-dicarboxylate transporter, DctQ subunit	536.654982178287	1.84425423429216	0.306907636807745	6.00915067958198	1.86497733918769e-09	2.54552452459672e-07	dctQ; C4-dicarboxylate transporter, DctQ subunit
dctS; two-component system, LuxR family, sensor histidine kinase DctS	1492.94161761593	1.28975986717418	0.282963705737012	4.5580399218156	5.16332245792026e-06	8.82939901858937e-05	dctS; two-component system, LuxR family, sensor histidine kinase DctS
dctR; two-component system, LuxR family, response regulator DctR	1553.93636180563	1.24846227588413	0.284447523677155	4.38907767501299	1.13832409101514e-05	0.000176923373731897	dctR; two-component system, LuxR family, response regulator DctR
pheP; phenylalanine-specific permease	11.6879967440765	2.41499497601996	0.496880339589376	4.86031501672158	1.17199110504897e-06	2.69056184269192e-05	pheP; phenylalanine-specific permease
proY; proline-specific permease ProY	13.1734394999733	2.59772833504627	0.499574002498992	5.1998869477831	1.99409777361049e-07	6.34308982478556e-06	proY; proline-specific permease ProY
ansP; L-asparagine permease	932.34108508262	1.31945096370402	0.271230847708923	4.86467883299181	1.14642810575635e-06	2.63994962880764e-05	ansP; L-asparagine permease
tqsA; AI-2 transport protein TqsA	10.8926860391046	2.33363535847901	0.475635795258262	4.90634931547128	9.27872122898307e-07	2.28378230380249e-05	tqsA; AI-2 transport protein TqsA
kefC; glutathione-regulated potassium-efflux system ancillary protein KefC	1868.14534041425	0.802785800606472	0.178309588453596	4.50220208329063	6.72529888378106e-06	0.000110716707720492	kefC; glutathione-regulated potassium-efflux system ancillary protein KefC
kefF; glutathione-regulated potassium-efflux system ancillary protein KefF	1218.43268916529	1.42849530423887	0.294261226861317	4.85451419976615	1.20682222740674e-06	2.73446538768598e-05	kefF; glutathione-regulated potassium-efflux system ancillary protein KefF
ushA; 5-nucleotidase / UDP-sugar diphosphatase	13.1931467588876	2.60026980893223	0.499722296962323	5.20342963429601	1.95643851722254e-07	6.34308982478556e-06	ushA; 5-nucleotidase / UDP-sugar diphosphatase
vasI; type VI secretion system protein VasI	9.5547137493867	1.95351382280151	0.465549724690455	4.1961442982281	2.71497309686412e-05	0.000376038801442046	vasI; type VI secretion system protein VasI
vasJ; type VI secretion system protein VasJ	338.114253272995	2.12082691303458	0.38650899028595	5.48713475323182	4.08505510019188e-08	3.00652045462161e-06	vasJ; type VI secretion system protein VasJ
vasL; type VI secretion system protein VasL	9.03405874803314	1.99780497084278	0.477069994786267	4.18765588420169	2.8185042801435e-05	0.000385400940456053	vasL; type VI secretion system protein VasL
sfa3; sigma-54 dependent transcriptional regulator	19.7191107192343	1.69852326446023	0.412586816002754	4.1167657292493	3.84226274793433e-05	0.000503383358616807	sfa3; sigma-54 dependent transcriptional regulator
cynR; LysR family transcriptional regulator, cyn operon transcriptional activator	446.48024739935	1.39422917997614	0.270588909667271	5.15257325841827	2.56936194077637e-07	7.74626509614788e-06	cynR; LysR family transcriptional regulator, cyn operon transcriptional activator
cueR; MerR family transcriptional regulator, copper efflux regulator	13.2020109285448	2.60138729215255	0.499651861210789	5.20639968366915	1.92539704385075e-07	6.34308982478556e-06	cueR; MerR family transcriptional regulator, copper efflux regulator
sgrR; SgrR family transcriptional regulator	13.2128540178019	2.60280676218307	0.499870302609104	5.20696418370437	1.91955125567087e-07	6.34308982478556e-06	sgrR; SgrR family transcriptional regulator
crl; sigma factor-binding protein Crl	13.1734394999733	2.59772833504627	0.499574002498992	5.1998869477831	1.99409777361049e-07	6.34308982478556e-06	crl; sigma factor-binding protein Crl
phoE; outer membrane pore protein E	13.1384335383802	2.59321333655285	0.499597273908106	5.19060745921891	2.09609108412946e-07	6.63939061964552e-06	phoE; outer membrane pore protein E
torT; periplasmic protein TorT	18.7452148219995	3.38792157226021	0.55183958040338	6.13932326090806	8.28737704017e-10	1.26965998858278e-07	torT; periplasmic protein TorT
uspG; universal stress protein G	20.2441173621243	2.36329561233556	0.42763998173252	5.52636730261053	3.26929322226942e-08	2.47904891106834e-06	uspG; universal stress protein G
hcr; NADH oxidoreductase Hcr	11.8661994788852	2.48216270946529	0.498354860202893	4.98071335845855	6.33503150686526e-07	1.63426396982947e-05	hcr; NADH oxidoreductase Hcr
ompX; outer membrane protein X	13.1734394999733	2.59772833504627	0.499574002498992	5.1998869477831	1.99409777361049e-07	6.34308982478556e-06	ompX; outer membrane protein X
cof; HMP-PP phosphatase	12.2718521449774	2.47364248250783	0.478728761709317	5.16710647105389	2.37745844229635e-07	7.37986329741904e-06	cof; HMP-PP phosphatase
cmpD; bicarbonate transport system ATP-binding protein	4.59881570547517	1.94857787499159	0.409416778811208	4.75939916446396	1.94170099643255e-06	4.0044915879723e-05	cmpD; bicarbonate transport system ATP-binding protein
traA; conjugal transfer pilus assembly protein TraA	36.2597569805697	1.81468509966889	0.384001557889095	4.72572327478161	2.29297732382772e-06	4.63972527492579e-05	traA; conjugal transfer pilus assembly protein TraA
msyB; acidic protein MsyB	13.1734394999733	2.59772833504627	0.499574002498992	5.1998869477831	1.99409777361049e-07	6.34308982478556e-06	msyB; acidic protein MsyB
bssS; biofilm regulator BssS	14.4138173543396	2.74944640399973	0.505707883964151	5.43682724984892	5.42376769437094e-08	3.77002074830025e-06	bssS; biofilm regulator BssS
dinI; DNA-damage-inducible protein I	13.1734394999733	2.59772833504627	0.499574002498992	5.1998869477831	1.99409777361049e-07	6.34308982478556e-06	dinI; DNA-damage-inducible protein I
bhsA; multiple stress resistance protein BhsA	14.3065002039529	2.79837049875373	0.515406860123294	5.42943975965765	5.65312302335363e-08	3.83371413182739e-06	bhsA; multiple stress resistance protein BhsA
pchD; pyochelin biosynthesis protein PchD	8.29968574983078	2.4896777286969	0.537754777707495	4.62976403354454	3.66082663426187e-06	6.65419504682903e-05	pchD; pyochelin biosynthesis protein PchD
pchG; pyochelin biosynthetic protein PchG	8.2330301215816	2.57014013248058	0.537884446730204	4.77823842668149	1.76837616803263e-06	3.68755552595026e-05	pchG; pyochelin biosynthetic protein PchG
norV; anaerobic nitric oxide reductase flavorubredoxin	16.0038637944866	2.42042724665759	0.497354399850577	4.86660467341755	1.13531805323169e-06	2.63522336274326e-05	norV; anaerobic nitric oxide reductase flavorubredoxin
norW; nitric oxide reductase FlRd-NAD(+) reductase	13.8121161032704	2.44297297123226	0.486811029257252	5.01831886380966	5.21256085773309e-07	1.3945959186978e-05	norW; nitric oxide reductase FlRd-NAD(+) reductase
norR; anaerobic nitric oxide reductase transcription regulator	397.23947232718	3.50222525052315	0.494116351844326	7.08785539569948	1.36206178557707e-12	8.52083152027255e-10	norR; anaerobic nitric oxide reductase transcription regulator
hofM; pilus assembly protein HofM	13.1734394999733	2.59772833504627	0.499574002498992	5.1998869477831	1.99409777361049e-07	6.34308982478556e-06	hofM; pilus assembly protein HofM
hofN; pilus assembly protein HofN	13.1734394999733	2.59772833504627	0.499574002498992	5.1998869477831	1.99409777361049e-07	6.34308982478556e-06	hofN; pilus assembly protein HofN
hofO; pilus assembly protein HofO	11.5765457140214	2.4949546835639	0.500781601788015	4.98212129729965	6.28909896733576e-07	1.63426396982947e-05	hofO; pilus assembly protein HofO
ASAH2; neutral ceramidase	355.157001888404	1.25864422668717	0.230194859130625	5.46773386443417	4.55825587176174e-08	3.19802119900144e-06	ASAH2; neutral ceramidase
actIII, oxyJ, snoaD, aknA; ketoreductase	326.125432230553	1.16311663276209	0.294699665094098	3.94678640842943	7.9207158086784e-05	0.000941928514263783	actIII, oxyJ, snoaD, aknA; ketoreductase
pks3_4; mycolipanoate synthase	10.7674019955683	-1.04700270108277	0.201199916248272	-5.2037929269852	1.95261575675015e-07	6.34308982478556e-06	pks3_4; mycolipanoate synthase
metL; bifunctional aspartokinase / homoserine dehydrogenase 2	13.1734394999733	2.59772833504627	0.499574002498992	5.1998869477831	1.99409777361049e-07	6.34308982478556e-06	metL; bifunctional aspartokinase / homoserine dehydrogenase 2
rsaD; ATP-binding cassette, subfamily C, bacterial RsaD	2.6127088808144	1.62440935336387	0.385780323019818	4.21071075022254	2.54568515316926e-05	0.000354553960015615	rsaD; ATP-binding cassette, subfamily C, bacterial RsaD
rsaE; membrane fusion protein, S-layer protein transport system	2.6127088808144	1.62440935336387	0.385780323019818	4.21071075022254	2.54568515316926e-05	0.000354553960015615	rsaE; membrane fusion protein, S-layer protein transport system
rsaF; outer membrane protein, S-layer protein transport system	3.68661995790825	1.39196954440667	0.323458391515187	4.30339598823272	1.68199830120672e-05	0.000250530977126167	rsaF; outer membrane protein, S-layer protein transport system
hasD, prtD, aprD; ATP-binding cassette, subfamily C, bacterial exporter for protease/lipase	385.274693092146	0.996211339667732	0.251787306209662	3.95655902858816	7.60371058591337e-05	0.000908934002682351	hasD, prtD, aprD; ATP-binding cassette, subfamily C, bacterial exporter for protease/lipase
lapB; ATP-binding cassette, subfamily C, bacterial LapB	2087.37894702948	0.675451147601402	0.170408087896089	3.96372705040431	7.37886164157705e-05	0.000886289829493103	lapB; ATP-binding cassette, subfamily C, bacterial LapB
rsaA; S-layer protein	2.6127088808144	1.62440935336387	0.385780323019818	4.21071075022254	2.54568515316926e-05	0.000354553960015615	rsaA; S-layer protein
nodO; putative nodulation protein	4.87903791456237	2.85487030707121	0.456528892042536	6.2534274540618	4.015411314401e-10	7.17706969933531e-08	nodO; putative nodulation protein
wecF, rffT; dTDP-N-acetylfucosamine:lipid II N-acetylfucosaminyltransferase	13.1734394999733	2.59772833504627	0.499574002498992	5.1998869477831	1.99409777361049e-07	6.34308982478556e-06	wecF, rffT; dTDP-N-acetylfucosamine:lipid II N-acetylfucosaminyltransferase
ssp; subtilase-type serine protease	178.536833409727	2.22816582380481	0.444813349617461	5.00921527135153	5.46524156252117e-07	1.4548783124059e-05	ssp; subtilase-type serine protease
SF3A2, SAP62; splicing factor 3A subunit 2	2.53969898081583	1.98524671793266	0.476099825230013	4.16981190231177	3.04851141393921e-05	0.000409394904909511	SF3A2, SAP62; splicing factor 3A subunit 2
abgA; aminobenzoyl-glutamate utilization protein A	9.34766308847237	1.85917504191906	0.410171375256617	4.53267866573062	5.8240378177129e-06	9.78099595023954e-05	abgA; aminobenzoyl-glutamate utilization protein A
ygeR; lipoprotein YgeR	11.8661994788852	2.48216270946529	0.498354860202893	4.98071335845855	6.33503150686526e-07	1.63426396982947e-05	ygeR; lipoprotein YgeR
nudI; nucleoside triphosphatase	13.610820521676	1.94020723585526	0.456277009295092	4.25225728303231	2.11626528514388e-05	0.000305583197338884	nudI; nucleoside triphosphatase
nudK; GDP-mannose pyrophosphatase NudK	12.9377563932051	2.56728291363776	0.50222668672008	5.11180106816716	3.19101762297821e-07	9.073852005946e-06	nudK; GDP-mannose pyrophosphatase NudK
ctpV; copper-transporting P-type ATPase V	9.50184213901859	-0.991127513730928	0.238271325290146	-4.1596592142341	3.18722783061281e-05	0.000424982581250628	ctpV; copper-transporting P-type ATPase V
diaA; DnaA initiator-associating protein	13.1734394999733	2.59772833504627	0.499574002498992	5.1998869477831	1.99409777361049e-07	6.34308982478556e-06	diaA; DnaA initiator-associating protein
arnE; undecaprenyl phosphate-alpha-L-ara4N flippase subunit ArnE	61.1790089669067	1.34791017603419	0.281276584717422	4.79211654744863	1.65030982525217e-06	3.49968244581017e-05	arnE; undecaprenyl phosphate-alpha-L-ara4N flippase subunit ArnE
arnF; undecaprenyl phosphate-alpha-L-ara4N flippase subunit ArnF	17.2381108614596	2.07133553832549	0.412732209173211	5.0185943628553	5.2050924645724e-07	1.3945959186978e-05	arnF; undecaprenyl phosphate-alpha-L-ara4N flippase subunit ArnF
lpxP; KDO2-lipid IV(A) palmitoleoyltransferase	13.1734394999733	2.59772833504627	0.499574002498992	5.1998869477831	1.99409777361049e-07	6.34308982478556e-06	lpxP; KDO2-lipid IV(A) palmitoleoyltransferase
eptB; KDO II ethanolaminephosphotransferase	13.1734394999733	2.59772833504627	0.499574002498992	5.1998869477831	1.99409777361049e-07	6.34308982478556e-06	eptB; KDO II ethanolaminephosphotransferase
wbqL; O-antigen biosynthesis protein WbqL	2.6127088808144	1.62440935336387	0.385780323019818	4.21071075022254	2.54568515316926e-05	0.000354553960015615	wbqL; O-antigen biosynthesis protein WbqL
arnD; undecaprenyl phosphate-alpha-L-ara4FN deformylase	17.2381108614596	2.07133553832549	0.412732209173211	5.0185943628553	5.2050924645724e-07	1.3945959186978e-05	arnD; undecaprenyl phosphate-alpha-L-ara4FN deformylase
E2.7.7.65; diguanylate cyclase	525.310750685187	3.2081582948062	0.468816834471826	6.84309533897294	7.75000350285294e-12	3.23218201643984e-09	E2.7.7.65; diguanylate cyclase
fhuF; ferric iron reductase protein FhuF	286.25032856888	1.81715362446658	0.342735399120372	5.3019140396069	1.14594800909885e-07	6.34308982478556e-06	fhuF; ferric iron reductase protein FhuF
cphB; cyanophycinase	2324.53574294646	1.10539322701111	0.212493331763229	5.20201371891892	1.97140669229464e-07	6.34308982478556e-06	cphB; cyanophycinase
sipB, ipaB, bipB; invasin B	11.1602043663041	2.75706467131095	0.524757156176753	5.25398203503925	1.48845405756392e-07	6.34308982478556e-06	sipB, ipaB, bipB; invasin B
sipC, ipaC, bipC; invasin C	11.1602043663041	2.75706467131095	0.524757156176753	5.25398203503925	1.48845405756392e-07	6.34308982478556e-06	sipC, ipaC, bipC; invasin C
sipD, ipaD, bipD; invasin D	11.1602043663041	2.75706467131095	0.524757156176753	5.25398203503925	1.48845405756392e-07	6.34308982478556e-06	sipD, ipaD, bipD; invasin D
secM; secretion monitor	13.1734394999733	2.59772833504627	0.499574002498992	5.1998869477831	1.99409777361049e-07	6.34308982478556e-06	secM; secretion monitor
megDV; dTDP-4-keto-6-deoxyhexose 4-ketoreductase	60.1660976955191	2.99423764022757	0.468920498781835	6.38538440525851	1.70967449009645e-10	3.56514622143167e-08	megDV; dTDP-4-keto-6-deoxyhexose 4-ketoreductase
raxA; membrane fusion protein	1564.68801760845	1.06861009516808	0.207353424175506	5.15356859630927	2.55575524032839e-07	7.74626509614788e-06	raxA; membrane fusion protein
raxB, cvaB; ATP-binding cassette, subfamily B, bacterial RaxB	1548.78566131117	1.35101535895441	0.24031864420038	5.62176673162287	1.89014378318427e-08	1.68920349766242e-06	raxB, cvaB; ATP-binding cassette, subfamily B, bacterial RaxB
wspA; methyl-accepting chemotaxis protein WspA	920.657236852202	1.19533948220455	0.266851584016237	4.47941685117306	7.48472388072374e-06	0.000121459354241358	wspA; methyl-accepting chemotaxis protein WspA
K13522, nadM; bifunctional NMN adenylyltransferase/nudix hydrolase	1038.20599061512	1.38157350176179	0.241395248670833	5.72328374054167	1.04484544595599e-08	1.00559676446046e-06	K13522, nadM; bifunctional NMN adenylyltransferase/nudix hydrolase
dsdX; D-serine transporter	10.4309176854096	2.25751731174541	0.489907382880362	4.60804917548408	4.06464544802183e-06	7.26506985197616e-05	dsdX; D-serine transporter
marB; multiple antibiotic resistance protein MarB	11.630516372117	2.44789671408253	0.500800647390059	4.88796635315835	1.01882937395842e-06	2.39011003447057e-05	marB; multiple antibiotic resistance protein MarB
soxS; AraC family transcriptional regulator, mar-sox-rob regulon activator	14.2118774138346	2.67630032925624	0.511145341324957	5.23588911584114	1.64192510123921e-07	6.34308982478556e-06	soxS; AraC family transcriptional regulator, mar-sox-rob regulon activator
marA; AraC family transcriptional regulator, mar-sox-rob regulon activator	18.4197220565685	3.08179029237094	0.504487412680752	6.10875557032212	1.00410970038549e-09	1.47801010211645e-07	marA; AraC family transcriptional regulator, mar-sox-rob regulon activator
ftrA; AraC family transcriptional regulator, transcriptional activator FtrA	1734.63319158354	0.894115071787873	0.15357884972325	5.82186331906425	5.81951340480888e-09	6.3314619028841e-07	ftrA; AraC family transcriptional regulator, transcriptional activator FtrA
dsdC; LysR family transcriptional regulator, D-serine deaminase activator	13.1250357224105	2.30857074312118	0.475313342811563	4.85694495649032	1.19210715188632e-06	2.72010589337708e-05	dsdC; LysR family transcriptional regulator, D-serine deaminase activator
zntR; MerR family transcriptional regulator, Zn(II)-responsive regulator of zntA	33.2896394458125	1.80000900522217	0.319748794181378	5.62944735985811	1.80787935851485e-08	1.63515064390012e-06	zntR; MerR family transcriptional regulator, Zn(II)-responsive regulator of zntA
mcbA; MqsR-controlled colanic acid and biofilm protein A	9.03405874803314	1.99780497084278	0.477069994786267	4.18765588420169	2.8185042801435e-05	0.000385400940456053	mcbA; MqsR-controlled colanic acid and biofilm protein A
K13652; AraC family transcriptional regulator	1292.72357944276	1.16233943807844	0.246388720728951	4.71750263015129	2.38757315002395e-06	4.80523100193829e-05	K13652; AraC family transcriptional regulator
gumM; beta-1,4-glucosyltransferase	48.6386561280077	3.14150720524907	0.586516469403276	5.3562131144335	8.49842642002146e-08	5.14497476895977e-06	gumM; beta-1,4-glucosyltransferase
pimE; alpha-1,2-mannosyltransferase	344.663946641909	2.04499840716545	0.306094967337964	6.68092789943695	2.37434030124943e-11	7.81889734852893e-09	pimE; alpha-1,2-mannosyltransferase
aftA; galactan 5-O-arabinofuranosyltransferase	236.384553404991	1.7273480497378	0.308083142462901	5.60675938296692	2.06149938325639e-08	1.79415543510933e-06	aftA; galactan 5-O-arabinofuranosyltransferase
chvB, cgs, ndvB; cyclic beta-1,2-glucan synthetase	879.166918615759	0.918424622912286	0.21831119564898	4.2069515499746	2.58838606881361e-05	0.000359833596640441	chvB, cgs, ndvB; cyclic beta-1,2-glucan synthetase
sopE; guanine nucleotide exchange factor SopE	10.8411563995299	3.05281767015914	0.545526873177584	5.5960903490915	2.19239480606832e-08	1.82870086768388e-06	sopE; guanine nucleotide exchange factor SopE
atuH; citronellyl-CoA synthetase	18.7888286231542	1.88383984352175	0.452108982802232	4.16678260149899	3.08928853726167e-05	0.000413391961661735	atuH; citronellyl-CoA synthetase
pta; phosphate acetyltransferase	749.923401685507	0.884936210921323	0.225030305149158	3.93252015693955	8.40599285966096e-05	0.000990640320211536	pta; phosphate acetyltransferase
icsB, bopA; virulence protein IcsB	8.2330301215816	2.57014013248058	0.537884446730204	4.77823842668149	1.76837616803263e-06	3.68755552595026e-05	icsB, bopA; virulence protein IcsB
tcuR; LysR family transcriptional regulator, regulatory protein for tcuABC	251.728659475282	2.22863540943028	0.401320939359514	5.55324975812888	2.80406980027556e-08	2.21580547270196e-06	tcuR; LysR family transcriptional regulator, regulatory protein for tcuABC
gsiB; glutathione transport system substrate-binding protein	523.955724730544	1.17533964586549	0.265879932643958	4.42056545666195	9.84429596454186e-06	0.000155909556552354	gsiB; glutathione transport system substrate-binding protein
gsiC; glutathione transport system permease protein	883.110846577156	1.62476947559324	0.313535430500207	5.18209209402945	2.19410826140172e-07	6.87877014096973e-06	gsiC; glutathione transport system permease protein
gsiD; glutathione transport system permease protein	508.255722446133	1.11727349978586	0.269902089339044	4.13955113323473	3.47986033388184e-05	0.000459109165666977	gsiD; glutathione transport system permease protein
gudX; glucarate dehydratase-related protein	14.2782847638764	2.52086371322165	0.494414643533932	5.0986833545286	3.42024134402072e-07	9.5805043916282e-06	gudX; glucarate dehydratase-related protein
pduD; propanediol dehydratase medium subunit	11.3251709906937	1.6641821425541	0.394818503976852	4.2150560974003	2.4971611019654e-05	0.000350396044718771	pduD; propanediol dehydratase medium subunit
mdcR; LysR family transcriptional regulator, malonate utilization transcriptional regulator	456.92884591299	2.26192798818527	0.561787292806995	4.02630678398481	5.665975611903e-05	0.000707728434584955	mdcR; LysR family transcriptional regulator, malonate utilization transcriptional regulator
mdcF; malonate transporter	10.2123215719574	1.78907488503659	0.453374589659101	3.94612959315126	7.94246369427167e-05	0.000941928514263783	mdcF; malonate transporter
pabAB; para-aminobenzoate synthetase	712.464175000095	0.914975265629935	0.175241134471557	5.22123568983424	1.77733164507509e-07	6.34308982478556e-06	pabAB; para-aminobenzoate synthetase
puuR; HTH-type transcriptional regulator, repressor for puuD	9.5951306943822	1.99257221785596	0.478962954496063	4.16018023763954	3.17996544828416e-05	0.00042476869431084	puuR; HTH-type transcriptional regulator, repressor for puuD
int; integrase	176.171014115262	1.01258716549525	0.197352828637546	5.13084698347521	2.88441321621202e-07	8.42540467474849e-06	int; integrase
uspF; universal stress protein F	10.6460491163514	2.29316550080979	0.488347601081135	4.69576485219346	2.65610961256463e-06	5.19255595352153e-05	uspF; universal stress protein F
ompN; outer membrane protein N	10.4103660095832	2.25406274210388	0.490592256027912	4.59457464810785	4.33632878631257e-06	7.55285851481402e-05	ompN; outer membrane protein N
uspC; universal stress protein C	11.8661994788852	2.48216270946529	0.498354860202893	4.98071335845855	6.33503150686526e-07	1.63426396982947e-05	uspC; universal stress protein C
glyQS; glycyl-tRNA synthetase	461.022979689031	0.860531341291403	0.216442062137521	3.97580457695255	7.01417082378384e-05	0.000846549523700085	glyQS; glycyl-tRNA synthetase
oxyN, snoaM, dpsY, aknW, mtmY; cyclase	96.3659446589033	2.20433832159259	0.51591946653952	4.27264033353496	1.93171904221618e-05	0.000282128693578149	oxyN, snoaM, dpsY, aknW, mtmY; cyclase
lldR; GntR family transcriptional regulator, L-lactate dehydrogenase operon regulator	265.181606755708	3.43734344730827	0.496374588965644	6.92489809857325	4.3628945800328e-12	2.33944640087902e-09	lldR; GntR family transcriptional regulator, L-lactate dehydrogenase operon regulator
rtcR; transcriptional regulatory protein RtcR	680.087261687946	2.14373038414473	0.340853742467309	6.28929689498812	3.18907043412522e-10	5.9850879372445e-08	rtcR; transcriptional regulatory protein RtcR
msaD; malonate semialdehyde decarboxylase	9.6632739620404	2.67056437597158	0.523525430282471	5.10111681591218	3.37655066822267e-07	9.49354526829497e-06	msaD; malonate semialdehyde decarboxylase
rbgA; ribosome biogenesis GTPase A	1223.98710007635	1.23546626437938	0.282747497099445	4.3695038048201	1.2452917052204e-05	0.000192354008870156	rbgA; ribosome biogenesis GTPase A
nahAb, nagAb, ndoA, nbzAb, dntAb; naphthalene 1,2-dioxygenase ferredoxin component	279.591875365519	1.8989580075967	0.471754796735966	4.02530725863403	5.6900969994505e-05	0.000709398694959476	nahAb, nagAb, ndoA, nbzAb, dntAb; naphthalene 1,2-dioxygenase ferredoxin component
nahAa, nagAa, ndoR, nbzAa, dntAa; naphthalene 1,2-dioxygenase ferredoxin reductase component	293.55741388468	1.54861860966606	0.37023790858448	4.18276619913624	2.87983511497082e-05	0.000392357934810997	nahAa, nagAa, ndoR, nbzAa, dntAa; naphthalene 1,2-dioxygenase ferredoxin reductase component
cueO; blue copper oxidase	13.1734394999733	2.59772833504627	0.499574002498992	5.1998869477831	1.99409777361049e-07	6.34308982478556e-06	cueO; blue copper oxidase
actVIA; actinorhodin biosynthesis protein ActVIA	168.934619262106	2.34124368779937	0.350505306599885	6.67962408475597	2.39555933150613e-11	7.81889734852893e-09	actVIA; actinorhodin biosynthesis protein ActVIA
actVI3; dehydratase	214.982876535955	1.80082160931857	0.323882746894166	5.5601035454569	2.69614641769004e-08	2.15318842102119e-06	actVI3; dehydratase
actVA5; two-component flavin-dependent monooxygenase	169.964968602568	2.23356183061981	0.34614400287946	6.45269544478464	1.0987803706342e-10	2.74951474745032e-08	actVA5; two-component flavin-dependent monooxygenase
yibL; ribosome-associated protein	13.1734394999733	2.59772833504627	0.499574002498992	5.1998869477831	1.99409777361049e-07	6.34308982478556e-06	yibL; ribosome-associated protein
ligX; 5,5-dehydrodivanillate O-demethylase	19.7025186193609	2.32895117515762	0.429934573458412	5.41698974433119	6.06108158585159e-08	3.9912753916656e-06	ligX; 5,5-dehydrodivanillate O-demethylase
linA; gamma-hexachlorocyclohexane dehydrochlorinase	16.9960750527748	1.8276273316868	0.39090733303241	4.67534675676005	2.93457342293347e-06	5.50746067149039e-05	linA; gamma-hexachlorocyclohexane dehydrochlorinase
linC; 2,5-dichloro-2,5-cyclohexadiene-1,4-diol dehydrogenase 1	64.5185390002627	1.93954723692592	0.453246201280176	4.27923550478248	1.87536349691444e-05	0.00027496784709642	linC; 2,5-dichloro-2,5-cyclohexadiene-1,4-diol dehydrogenase 1
linX; 2,5-dichloro-2,5-cyclohexadiene-1,4-diol dehydrogenase 2	33.0470918659964	1.9087258844133	0.422695651030946	4.51560331826919	6.31367545180427e-06	0.000104865995584753	linX; 2,5-dichloro-2,5-cyclohexadiene-1,4-diol dehydrogenase 2
linD; 2,5-dichlorohydroquinone reductive dechlorinase	48.6237712786837	1.92514465244656	0.440547754956058	4.3698886914963	1.24309884826858e-05	0.000192354008870156	linD; 2,5-dichlorohydroquinone reductive dechlorinase
linE; hydroquinone 1,2-dioxygenase	64.5787643203002	1.94125960147822	0.453115846854893	4.28424566245615	1.83360226617454e-05	0.000269370884778322	linE; hydroquinone 1,2-dioxygenase
pcpA; 2,6-dichloro-p-hydroquinone 1,2-dioxygenase	64.5787643203002	1.94125960147822	0.453115846854893	4.28424566245615	1.83360226617454e-05	0.000269370884778322	pcpA; 2,6-dichloro-p-hydroquinone 1,2-dioxygenase
tcbC, tfdC; chlorocatechol 1,2-dioxygenase	16.9960750527748	1.8276273316868	0.39090733303241	4.67534675676005	2.93457342293347e-06	5.50746067149039e-05	tcbC, tfdC; chlorocatechol 1,2-dioxygenase
pecM; probable blue pigment (indigoidine) exporter	1318.50942116316	0.697653848432112	0.165155566275596	4.22422243563946	2.39767150729828e-05	0.000339609811420532	pecM; probable blue pigment (indigoidine) exporter
sam; S-adenosylmethionine uptake transporter	1998.69076755242	0.709681439533025	0.179826600401214	3.94647642756769	7.9309725961232e-05	0.000941928514263783	sam; S-adenosylmethionine uptake transporter
pksD; bacillaene synthase trans-acting acyltransferase	31.018935247681	2.32009771915835	0.466127343923436	4.97739029774543	6.4447286090541e-07	1.65223608562292e-05	pksD; bacillaene synthase trans-acting acyltransferase
rhiG; rhizoxin biosynthesis acyltransferase	27.6491237936086	2.85327587353285	0.586408088543556	4.86568301030677	1.14062208133497e-06	2.63522336274326e-05	rhiG; rhizoxin biosynthesis acyltransferase
mlc; transcriptional regulator of PTS gene	13.9972552021327	2.55742530361754	0.478368082443685	5.34614535851398	8.98470629049115e-08	5.31088111202497e-06	mlc; transcriptional regulator of PTS gene
mdtO; multidrug resistance protein MdtO	372.263013772598	1.16964866937614	0.270614035918373	4.32220252510831	1.54479287437973e-05	0.000232463145510133	mdtO; multidrug resistance protein MdtO
aaeA; p-hydroxybenzoic acid efflux pump subunit AaeA	14.8541709777229	2.65242428354428	0.484676668709051	5.47256440176723	4.43569479978094e-08	3.16010909220639e-06	aaeA; p-hydroxybenzoic acid efflux pump subunit AaeA
mdtN; membrane fusion protein, multidrug efflux system	419.442794537425	0.978629337094668	0.245059338133896	3.99343826089975	6.51220408497453e-05	0.00079620710205055	mdtN; membrane fusion protein, multidrug efflux system
nikA; nickel transport system substrate-binding protein	11.5409526709402	1.69881648331608	0.426872005655455	3.97968585620314	6.90063939375774e-05	0.000834188404652807	nikA; nickel transport system substrate-binding protein
cedA; cell division activator	11.630516372117	2.44789671408253	0.500800647390059	4.88796635315835	1.01882937395842e-06	2.39011003447057e-05	cedA; cell division activator
syd; SecY interacting protein Syd	13.1734394999733	2.59772833504627	0.499574002498992	5.1998869477831	1.99409777361049e-07	6.34308982478556e-06	syd; SecY interacting protein Syd
csiR; GntR family transcriptional regulator, carbon starvation induced regulator	10.7546591979282	2.21956081602615	0.48010760235311	4.62304867731236	3.78140942045445e-06	6.82661285355396e-05	csiR; GntR family transcriptional regulator, carbon starvation induced regulator
hipB; HTH-type transcriptional regulator / antitoxin HipB	1127.16212990848	0.850417252835239	0.214851880142726	3.95815597364244	7.55306313320464e-05	0.000904319696028185	hipB; HTH-type transcriptional regulator / antitoxin HipB
hycB; formate hydrogenlyase subunit 2	11.630516372117	2.44789671408253	0.500800647390059	4.88796635315835	1.01882937395842e-06	2.39011003447057e-05	hycB; formate hydrogenlyase subunit 2
hycC; formate hydrogenlyase subunit 3	11.630516372117	2.44789671408253	0.500800647390059	4.88796635315835	1.01882937395842e-06	2.39011003447057e-05	hycC; formate hydrogenlyase subunit 3
hycD; formate hydrogenlyase subunit 4	11.630516372117	2.44789671408253	0.500800647390059	4.88796635315835	1.01882937395842e-06	2.39011003447057e-05	hycD; formate hydrogenlyase subunit 4
hycE; formate hydrogenlyase subunit 5	12.854348666808	2.16596151017773	0.483556112070166	4.47923510035882	7.49109910933116e-06	0.000121459354241358	hycE; formate hydrogenlyase subunit 5
hycF; formate hydrogenlyase subunit 6	11.630516372117	2.44789671408253	0.500800647390059	4.88796635315835	1.01882937395842e-06	2.39011003447057e-05	hycF; formate hydrogenlyase subunit 6
hycG; formate hydrogenlyase subunit 7	11.630516372117	2.44789671408253	0.500800647390059	4.88796635315835	1.01882937395842e-06	2.39011003447057e-05	hycG; formate hydrogenlyase subunit 7
hycH; formate hydrogenlyase maturation protein HycH	11.630516372117	2.44789671408253	0.500800647390059	4.88796635315835	1.01882937395842e-06	2.39011003447057e-05	hycH; formate hydrogenlyase maturation protein HycH
fhlA; formate hydrogenlyase transcriptional activator	369.298250736553	-0.502336588839351	0.112310505383216	-4.47274800451946	7.72207592494921e-06	0.000124665857996976	fhlA; formate hydrogenlyase transcriptional activator
aknOx; aclacinomycin-N/aclacinomycin-A oxidase	56.7489279256211	1.1780522218643	0.29146463249505	4.04183592286897	5.30343375956952e-05	0.000666882365713374	aknOx; aclacinomycin-N/aclacinomycin-A oxidase
asm11; 4,5-epoxidase	78.5403491992777	2.22514627361448	0.462508968584186	4.81103378476317	1.50151631085116e-06	3.25776963744499e-05	asm11; 4,5-epoxidase
asm25; N-glycosyltransferase	123.753675934658	1.14198844117836	0.272522249873314	4.19044111704358	2.78412660874173e-05	0.000384199236246768	asm25; N-glycosyltransferase
scrY; sucrose porin	11.1953576049253	2.05182523692111	0.453447303084677	4.52494749216305	6.04105022164152e-06	0.000101228044673801	scrY; sucrose porin
TC.FEV.OM1, fhuE, fpvA, fptA; outer-membrane receptor for ferric coprogen and ferric-rhodotorulic acid	1791.08913390107	1.57027004652971	0.238583969168638	6.58162428934949	4.65336270588179e-11	1.29380717900202e-08	TC.FEV.OM1, fhuE, fpvA, fptA; outer-membrane receptor for ferric coprogen and ferric-rhodotorulic acid
dmlR; LysR family transcriptional regulator, transcriptional activator for dmlA	583.944525623441	1.71373653131529	0.345549479185041	4.95945337656721	7.06918108945928e-07	1.79284940670847e-05	dmlR; LysR family transcriptional regulator, transcriptional activator for dmlA
malI; LacI family transcriptional regulator, maltose regulon regulatory protein	10.6003191836182	2.21940870600612	0.480135258606751	4.62246557865042	3.79205749291595e-06	6.82661285355396e-05	malI; LacI family transcriptional regulator, maltose regulon regulatory protein
uidR; TetR/AcrR family transcriptional regulator, repressor for uid operon	19.1827233759726	1.64831677161298	0.386451671827305	4.26525977703511	1.99669744565728e-05	0.000291052577175712	uidR; TetR/AcrR family transcriptional regulator, repressor for uid operon
K16191, arfA; peptidoglycan-binding protein ArfA	88.5612491005049	1.76431405486363	0.267733381828802	6.58981723837408	4.40368320623596e-11	1.27147883958513e-08	K16191, arfA; peptidoglycan-binding protein ArfA
mrsA; 2-ketoarginine methyltransferase	11.5932596139172	2.22291193635154	0.509362587005498	4.36410524263248	1.27644119409773e-05	0.000196109468841811	mrsA; 2-ketoarginine methyltransferase
mps1; glycopeptidolipid biosynthesis protein	17.8337112023502	-1.00025817318663	0.254259082138376	-3.93401157895419	8.35397561474714e-05	0.000986058096539414	mps1; glycopeptidolipid biosynthesis protein
mmuP; S-methylmethionine transporter	31.7524347340181	2.85412489613248	0.486201036296874	5.87025671082641	4.35120865411123e-09	4.94917020703228e-07	mmuP; S-methylmethionine transporter
aroP; aromatic amino acid permease	215.456435486916	1.66898818690286	0.29700319657449	5.61942836357409	1.91590296749824e-08	1.69208042082462e-06	aroP; aromatic amino acid permease
yjeH; amino acid efflux transporter	331.022135640018	1.60005810315274	0.385017620733258	4.15580486967184	3.2414438972657e-05	0.000430681758172984	yjeH; amino acid efflux transporter
andAc; anthranilate 1,2-dioxygenase large subunit	262.671414096475	1.77513921300537	0.377303117231231	4.70480929506203	2.54103366421388e-06	5.05982485868795e-05	andAc; anthranilate 1,2-dioxygenase large subunit
gntP; high-affinity gluconate transporter	8.98008808993748	2.04532205316858	0.477018602330585	4.28771968886681	1.80516690822292e-05	0.000266235520236335	gntP; high-affinity gluconate transporter
psuK; pseudouridine kinase	564.853720425952	1.65609480742495	0.336486688723158	4.92172458206062	8.57848841214813e-07	2.13240769900649e-05	psuK; pseudouridine kinase
pfkB; 6-phosphofructokinase 2	794.835188868004	0.915893227530875	0.219357107813723	4.17535240439369	2.9752510801276e-05	0.000402436213666989	pfkB; 6-phosphofructokinase 2
gatZ-kbaZ; D-tagatose-1,6-bisphosphate aldolase subunit GatZ/KbaZ	1111.70028837855	0.938772291042595	0.185927403739245	5.0491335443977	4.43818414096575e-07	1.21154357622654e-05	gatZ-kbaZ; D-tagatose-1,6-bisphosphate aldolase subunit GatZ/KbaZ
evaD, eryBVII, aveBV, megDIV, staE; 5-epimerase	124.049626866017	1.68849917099712	0.390663385136297	4.32213315923638	1.54527875437765e-05	0.000232463145510133	evaD, eryBVII, aveBV, megDIV, staE; 5-epimerase
exoW; succinoglycan biosynthesis protein ExoW	57.5159711408624	1.20239084271555	0.291657146332289	4.12261745627053	3.74591497061701e-05	0.000492479574158002	exoW; succinoglycan biosynthesis protein ExoW
wzxE; enterobacterial common antigen flippase	14.9004151230518	2.46080937621408	0.455538029197304	5.40198450730937	6.59076437346187e-08	4.22879214970754e-06	wzxE; enterobacterial common antigen flippase
tuaH; teichuronic acid biosynthesis glycosyltransferase TuaH	60.7772558063509	2.95979079186401	0.463450391699963	6.38642418880546	1.69809555986211e-10	3.56514622143167e-08	tuaH; teichuronic acid biosynthesis glycosyltransferase TuaH
rffC, wecD; dTDP-4-amino-4,6-dideoxy-D-galactose acyltransferase	13.612355213598	2.65066237018525	0.48922375509612	5.41809824762998	6.02363145909764e-08	3.9912753916656e-06	rffC, wecD; dTDP-4-amino-4,6-dideoxy-D-galactose acyltransferase
hpxB; allantoinase	18.3725097437579	3.13289903825116	0.52847814491056	5.92815250436018	3.06361911431875e-09	3.83309811519848e-07	hpxB; allantoinase
tehB; tellurite methyltransferase	15.4532124084323	2.03911879741618	0.434229492571981	4.69594726359625	2.65374007103675e-06	5.19255595352153e-05	tehB; tellurite methyltransferase
E2.3.1.207; beta-ketodecanoyl-	1003.42719488556	0.922464793956564	0.200127115558348	4.60939434110625	4.03843705370367e-06	7.23545273559749e-05	E2.3.1.207; beta-ketodecanoyl-
DDX21; ATP-dependent RNA helicase DDX21	9.6632739620404	2.67056437597158	0.523525430282471	5.10111681591218	3.37655066822267e-07	9.49354526829497e-06	DDX21; ATP-dependent RNA helicase DDX21
K17202, eryG; erythritol transport system substrate-binding protein	121.811427668519	1.04570917417494	0.214771894482928	4.86892932007015	1.12204528283053e-06	2.61589873857415e-05	K17202, eryG; erythritol transport system substrate-binding protein
K17203, eryF; erythritol transport system permease protein	135.826267046936	1.02230907681579	0.231304027621696	4.41976340545095	9.8809018885102e-06	0.000156159853635887	K17203, eryF; erythritol transport system permease protein
eryE; erythritol transport system ATP-binding protein	121.811427668519	1.04570917417494	0.214771894482928	4.86892932007015	1.12204528283053e-06	2.61589873857415e-05	eryE; erythritol transport system ATP-binding protein
sfnG; dimethylsulfone monooxygenase	941.90245136756	0.782927325825703	0.194527009967369	4.02477437943982	5.70299660794571e-05	0.000709398694959476	sfnG; dimethylsulfone monooxygenase
inoE; inositol-phosphate transport system substrate-binding protein	36.4633393999787	1.11198766223083	0.272721422664875	4.0773755554849	4.55468931375858e-05	0.000580510232230657	inoE; inositol-phosphate transport system substrate-binding protein
inoF; inositol-phosphate transport system permease protein	36.4633393999787	1.11198766223083	0.272721422664875	4.0773755554849	4.55468931375858e-05	0.000580510232230657	inoF; inositol-phosphate transport system permease protein
inoG; inositol-phosphate transport system permease protein	36.4633393999787	1.11198766223083	0.272721422664875	4.0773755554849	4.55468931375858e-05	0.000580510232230657	inoG; inositol-phosphate transport system permease protein
urdA; urocanate reductase	17.3891802193908	1.7611049495968	0.366626304431836	4.80354226717584	1.55882964003411e-06	3.35931775436617e-05	urdA; urocanate reductase
dgaF; 2-dehydro-3-deoxy-phosphogluconate aldolase	10.3563953514875	2.30130916136369	0.490561318776068	4.69117533992563	2.71640048050251e-06	5.20204551202357e-05	dgaF; 2-dehydro-3-deoxy-phosphogluconate aldolase
PTS-Dga-EIIA, dgaA; PTS system, D-glucosaminate-specific IIA component	10.3563953514875	2.30130916136369	0.490561318776068	4.69117533992563	2.71640048050251e-06	5.20204551202357e-05	PTS-Dga-EIIA, dgaA; PTS system, D-glucosaminate-specific IIA component
PTS-Dga-EIIB, dgaB; PTS system, D-glucosaminate-specific IIB component	10.3563953514875	2.30130916136369	0.490561318776068	4.69117533992563	2.71640048050251e-06	5.20204551202357e-05	PTS-Dga-EIIB, dgaB; PTS system, D-glucosaminate-specific IIB component
PTS-Dga-EIIC, dgaC; PTS system, D-glucosaminate-specific IIC component	10.3563953514875	2.30130916136369	0.490561318776068	4.69117533992563	2.71640048050251e-06	5.20204551202357e-05	PTS-Dga-EIIC, dgaC; PTS system, D-glucosaminate-specific IIC component
PTS-Dga-EIID, dgaD; PTS system, D-glucosaminate-specific IID component	10.3563953514875	2.30130916136369	0.490561318776068	4.69117533992563	2.71640048050251e-06	5.20204551202357e-05	PTS-Dga-EIID, dgaD; PTS system, D-glucosaminate-specific IID component
dgaE; D-glucosaminate-6-phosphate ammonia-lyase	10.3563953514875	2.30130916136369	0.490561318776068	4.69117533992563	2.71640048050251e-06	5.20204551202357e-05	dgaE; D-glucosaminate-6-phosphate ammonia-lyase
dgaR; sigma-54 dependent transcriptional regulator, dga operon transcriptional activator	10.3563953514875	2.30130916136369	0.490561318776068	4.69117533992563	2.71640048050251e-06	5.20204551202357e-05	dgaR; sigma-54 dependent transcriptional regulator, dga operon transcriptional activator
E2.1.3.1-12S; methylmalonyl-CoA carboxyltransferase 12S subunit	40.8026571793979	-0.837021082957566	0.185354603266976	-4.51578254979705	6.30833718497315e-06	0.000104865995584753	E2.1.3.1-12S; methylmalonyl-CoA carboxyltransferase 12S subunit
dhcR; LysR family transcriptional regulator, carnitine catabolism transcriptional activator	44.1219431488627	1.87117907440131	0.346136661811993	5.40589680563124	6.44849175354496e-08	4.17317479257431e-06	dhcR; LysR family transcriptional regulator, carnitine catabolism transcriptional activator
lodA; L-lysine 6-oxidase	27.5510786530318	2.84741432795989	0.587163765316503	4.84943808892061	1.23811704590131e-06	2.78947147266953e-05	lodA; L-lysine 6-oxidase
SDS, SDH, CHA1; L-serine/L-threonine ammonia-lyase	336.574498592146	1.81563755054598	0.314725612360353	5.76895390536924	7.97651163687044e-09	7.98395638106486e-07	SDS, SDH, CHA1; L-serine/L-threonine ammonia-lyase
pqsD; anthraniloyl-CoA anthraniloyltransferase	8.2330301215816	2.57014013248058	0.537884446730204	4.77823842668149	1.76837616803263e-06	3.68755552595026e-05	pqsD; anthraniloyl-CoA anthraniloyltransferase
pht1, ophD; MFS transporter, ACS family, phthalate transporter	591.519652128734	-2.0554059894213	0.501773799625399	-4.09628001891644	4.19842059004681e-05	0.000542470625980747	pht1, ophD; MFS transporter, ACS family, phthalate transporter
parS; two-component system, OmpR family, sensor kinase ParS	12.4621986583203	2.2736670236409	0.490584802797656	4.63460549669468	3.57618821308805e-06	6.53198173130218e-05	parS; two-component system, OmpR family, sensor kinase ParS
todB, tcbAc; benzene/toluene/chlorobenzene dioxygenase ferredoxin component	17.0294028668993	1.81522487744091	0.390538422711742	4.64800586031132	3.35159394188386e-06	6.21244832635114e-05	todB, tcbAc; benzene/toluene/chlorobenzene dioxygenase ferredoxin component
envR, acrS; TetR/AcrR family transcriptional regulator, acrEF/envCD operon repressor	10.4103660095832	2.25406274210388	0.490592256027912	4.59457464810785	4.33632878631257e-06	7.55285851481402e-05	envR, acrS; TetR/AcrR family transcriptional regulator, acrEF/envCD operon repressor
acrE; membrane fusion protein, multidrug efflux system	10.4103660095832	2.25406274210388	0.490592256027912	4.59457464810785	4.33632878631257e-06	7.55285851481402e-05	acrE; membrane fusion protein, multidrug efflux system
acrF; multidrug efflux pump	10.4103660095832	2.25406274210388	0.490592256027912	4.59457464810785	4.33632878631257e-06	7.55285851481402e-05	acrF; multidrug efflux pump
adeS; two-component system, OmpR family, sensor histidine kinase AdeS	393.562545404948	1.29694216836448	0.256193681099256	5.0623503390078	4.14119127949674e-07	1.13839392328284e-05	adeS; two-component system, OmpR family, sensor histidine kinase AdeS
adeR; two-component system, OmpR family, response regulator AdeR	519.688213606593	1.61052590226801	0.287721923417113	5.59750846630209	2.17454236575574e-08	1.82870086768388e-06	adeR; two-component system, OmpR family, response regulator AdeR
adeC; outer membrane protein, multidrug efflux system	2.41445745417547	1.99662501377046	0.449220008510123	4.44464844830141	8.80357034842419e-06	0.00014061362256515	adeC; outer membrane protein, multidrug efflux system
vat; virginiamycin A acetyltransferase	400.565165729803	1.20011612100746	0.234239316446972	5.12346150599848	2.99976910254908e-07	8.69469754935751e-06	vat; virginiamycin A acetyltransferase
nagG; salicylate 5-hydroxylase large subunit	288.600095703357	1.97996437597449	0.458144693706848	4.321700989167	1.5483092148004e-05	0.000232463145510133	nagG; salicylate 5-hydroxylase large subunit
nagH; salicylate 5-hydroxylase small subunit	288.978521249258	1.98580936713317	0.457803770114781	4.33768679238985	1.4399014739927e-05	0.000219256396861322	nagH; salicylate 5-hydroxylase small subunit
ict-Y; itaconate CoA-transferase	11.1751346390601	2.95292494174049	0.539690852706288	5.47151193490311	4.46212286897398e-08	3.16010909220639e-06	ict-Y; itaconate CoA-transferase
mexF; multidrug efflux pump	1875.94247691715	-0.531255816793871	0.118366447288343	-4.48822980637173	7.18174350734437e-06	0.000117704798443359	mexF; multidrug efflux pump
mexL; TetR/AcrR family transcriptional regulator, mexJK operon transcriptional repressor	789.323221171592	0.779008991127311	0.174531670147074	4.46342483556628	8.06599017205983e-06	0.000129383308165925	mexL; TetR/AcrR family transcriptional regulator, mexJK operon transcriptional repressor
IS15, IS26; transposase, IS6 family	28.6914368527249	2.25050750704551	0.548264799516052	4.10478204880563	4.04696244629943e-05	0.000525615001459685	IS15, IS26; transposase, IS6 family
acrD; multidrug efflux pump	13.1734394999733	2.59772833504627	0.499574002498992	5.1998869477831	1.99409777361049e-07	6.34308982478556e-06	acrD; multidrug efflux pump
ramA; AraC family of transcriptional regulator, multidrug resistance transcriptional activator	12.8506667346508	2.61848707873175	0.509876949553578	5.13552746603736	2.8135378371046e-07	8.25047989966571e-06	ramA; AraC family of transcriptional regulator, multidrug resistance transcriptional activator
mdtD; MFS transporter, DHA2 family, multidrug resistance protein	13.1734394999733	2.59772833504627	0.499574002498992	5.1998869477831	1.99409777361049e-07	6.34308982478556e-06	mdtD; MFS transporter, DHA2 family, multidrug resistance protein
padA; phenylacetyl-CoA:acceptor oxidoreductase accessory protein	27.8555537311777	2.815475902154	0.51424249374585	5.47499659478836	4.3752002432375e-08	3.15813732942153e-06	padA; phenylacetyl-CoA:acceptor oxidoreductase accessory protein
hpaC; type III secretion control protein HpaP	19.8793618662992	2.43431408059571	0.545837895222668	4.45977478277257	8.204582246653e-06	0.00013132579728278	hpaC; type III secretion control protein HpaP
legF, ptmB; CMP-N,N-diacetyllegionaminic acid synthase	197.699056928483	-0.705928324573146	0.172522171472452	-4.09181219172093	4.2801523503659e-05	0.000551133854102861	legF, ptmB; CMP-N,N-diacetyllegionaminic acid synthase
ygiF; triphosphatase	13.1734394999733	2.59772833504627	0.499574002498992	5.1998869477831	1.99409777361049e-07	6.34308982478556e-06	ygiF; triphosphatase
tetR; TetR/AcrR family transcriptional regulator, tetracycline repressor protein	424.241277401621	1.32216354529158	0.30722116528628	4.30362128227572	1.68028796153309e-05	0.000250530977126167	tetR; TetR/AcrR family transcriptional regulator, tetracycline repressor protein
thnD; putative oxidoreductase	2.56610945099208	2.05713028893723	0.418987349421825	4.90976706522508	9.11846398423848e-07	2.25915211649103e-05	thnD; putative oxidoreductase
zapC; cell division protein ZapC	13.1734394999733	2.59772833504627	0.499574002498992	5.1998869477831	1.99409777361049e-07	6.34308982478556e-06	zapC; cell division protein ZapC
csrD; RNase E specificity factor CsrD	13.1734394999733	2.59772833504627	0.499574002498992	5.1998869477831	1.99409777361049e-07	6.34308982478556e-06	csrD; RNase E specificity factor CsrD
hicB; antitoxin HicB	484.92961837325	1.22606873178678	0.273075983686901	4.48984460381013	7.12751518657364e-06	0.000117081524082294	hicB; antitoxin HicB
ldrA_B_C_D; small toxic polypeptide LdrA/B/C/D	10.3330580437588	2.29733439565312	0.490729529395215	4.68146760698179	2.84828409367078e-06	5.39951229575418e-05	ldrA_B_C_D; small toxic polypeptide LdrA/B/C/D
mdlA, smdA; ATP-binding cassette, subfamily B, multidrug efflux pump	643.739522889772	2.00475898326998	0.361561202817276	5.54472926754569	2.94409341976642e-08	2.28071179713651e-06	mdlA, smdA; ATP-binding cassette, subfamily B, multidrug efflux pump
mdlB, smdB; ATP-binding cassette, subfamily B, multidrug efflux pump	643.471444293787	2.00475218267326	0.361571120205654	5.54455837494156	2.94697008555004e-08	2.28071179713651e-06	mdlB, smdB; ATP-binding cassette, subfamily B, multidrug efflux pump
iroC; ATP-binding cassette, subfamily B, salmochelin/enterobactin exporter	10.3330580437588	2.29733439565312	0.490729529395215	4.68146760698179	2.84828409367078e-06	5.39951229575418e-05	iroC; ATP-binding cassette, subfamily B, salmochelin/enterobactin exporter
nodT, ameC; outer membrane protein, multidrug efflux system	74.9778746732658	1.33671480259965	0.306463421894335	4.3617433830669	1.29030155849526e-05	0.000197679465298448	nodT, ameC; outer membrane protein, multidrug efflux system
ameR, rmiR; TetR/AcrR family transcriptional regulator, repressor of the ameABC operon	72.9317071020912	1.3120108387524	0.315634999734717	4.15673432875033	3.22829032062669e-05	0.000429694599945825	ameR, rmiR; TetR/AcrR family transcriptional regulator, repressor of the ameABC operon
stbD; antitoxin StbD	130.054567547151	4.79496608340526	0.599281854185613	8.00118683707073	1.2322564249793e-15	1.85010979646393e-12	stbD; antitoxin StbD
pobR; AraC family transcriptional regulator, transcriptional activator of pobA	1368.3340923301	0.903473963208295	0.177848494559185	5.08002030294182	3.77394532757456e-07	1.04542463373071e-05	pobR; AraC family transcriptional regulator, transcriptional activator of pobA
nocL; nocardicin N-oxygenase	89.8194263162411	1.67395926448952	0.349766044570236	4.78593988889445	1.70188992190017e-06	3.58878866396196e-05	nocL; nocardicin N-oxygenase
ttr; acetyltransferase	260.461700164408	5.2842802330518	0.616301619915002	8.57417871752566	9.97963583695962e-18	3.74585631140279e-14	ttr; acetyltransferase
tomB; hha toxicity modulator TomB	13.1734394999733	2.59772833504627	0.499574002498992	5.1998869477831	1.99409777361049e-07	6.34308982478556e-06	tomB; hha toxicity modulator TomB
dndE; DNA sulfur modification protein DndE	44.1930032293318	1.26870258776886	0.322785144026386	3.93048630411923	8.47742227138894e-05	0.000997492303939134	dndE; DNA sulfur modification protein DndE
blaOXA-42; beta-lactamase class D OXA-42	15.6380675053665	3.44170079524459	0.521906011488379	6.59448390990841	4.26737688932534e-11	1.27147883958513e-08	blaOXA-42; beta-lactamase class D OXA-42
sapA; cationic peptide transport system substrate-binding protein	13.1734394999733	2.59772833504627	0.499574002498992	5.1998869477831	1.99409777361049e-07	6.34308982478556e-06	sapA; cationic peptide transport system substrate-binding protein
sapB; cationic peptide transport system permease protein	13.1734394999733	2.59772833504627	0.499574002498992	5.1998869477831	1.99409777361049e-07	6.34308982478556e-06	sapB; cationic peptide transport system permease protein
sapC; cationic peptide transport system permease protein	13.1734394999733	2.59772833504627	0.499574002498992	5.1998869477831	1.99409777361049e-07	6.34308982478556e-06	sapC; cationic peptide transport system permease protein
sapD; cationic peptide transport system ATP-binding protein	13.1734394999733	2.59772833504627	0.499574002498992	5.1998869477831	1.99409777361049e-07	6.34308982478556e-06	sapD; cationic peptide transport system ATP-binding protein
sapF; cationic peptide transport system ATP-binding protein	13.1734394999733	2.59772833504627	0.499574002498992	5.1998869477831	1.99409777361049e-07	6.34308982478556e-06	sapF; cationic peptide transport system ATP-binding protein
ynhG; L,D-transpeptidase YnhG	11.630516372117	2.44789671408253	0.500800647390059	4.88796635315835	1.01882937395842e-06	2.39011003447057e-05	ynhG; L,D-transpeptidase YnhG
ycfS; L,D-transpeptidase YcfS	13.1734394999733	2.59772833504627	0.499574002498992	5.1998869477831	1.99409777361049e-07	6.34308982478556e-06	ycfS; L,D-transpeptidase YcfS
catA; chloramphenicol O-acetyltransferase type A	676.467528695799	1.00397826471339	0.209759761238255	4.78632440648624	1.69863417036949e-06	3.58878866396196e-05	catA; chloramphenicol O-acetyltransferase type A
aph3-I; aminoglycoside 3-phosphotransferase I	128.675181357766	4.50371805105382	0.607575514102156	7.41260624649954	1.23841168304183e-13	1.328108072085e-10	aph3-I; aminoglycoside 3-phosphotransferase I
aac6-Ib; aminoglycoside 6-N-acetyltransferase Ib	27.7140558081831	3.46057388532973	0.495733598399934	6.98071281934355	2.93686102963959e-12	1.69592428842342e-09	aac6-Ib; aminoglycoside 6-N-acetyltransferase Ib
aac6-II; aminoglycoside 6-N-acetyltransferase II	27.5067225721502	3.5667133205329	0.493781461775346	7.22326291414245	5.07547500811732e-13	3.46378098963061e-10	aac6-II; aminoglycoside 6-N-acetyltransferase II
mepH; murein DD-endopeptidase	13.1734394999733	2.59772833504627	0.499574002498992	5.1998869477831	1.99409777361049e-07	6.34308982478556e-06	mepH; murein DD-endopeptidase
mepM; murein DD-endopeptidase	13.5485348737842	2.60067003717195	0.499212603690645	5.20954402582262	1.8930528561395e-07	6.34308982478556e-06	mepM; murein DD-endopeptidase
kdgR; IclR family transcriptional regulator, KDG regulon repressor	393.494161608252	2.66272306964333	0.471705620437977	5.64488306747545	1.65293553937553e-08	1.51324232854781e-06	kdgR; IclR family transcriptional regulator, KDG regulon repressor
tabA; biofilm protein TabA	11.6937994517618	2.42156790532629	0.498314315574244	4.85951904178338	1.17671264713094e-06	2.69316519573535e-05	tabA; biofilm protein TabA
eptC; heptose-I-phosphate ethanolaminephosphotransferase	304.798394929604	3.62332654307639	0.531711782500895	6.81445599349736	9.46211324040308e-12	3.73853074187926e-09	eptC; heptose-I-phosphate ethanolaminephosphotransferase
waaH; heptose III glucuronosyltransferase	2.67909406732708	1.89513055863857	0.441623554503834	4.29128052458108	1.77645726719717e-05	0.000262517021748999	waaH; heptose III glucuronosyltransferase
epsK; membrane protein EpsK	116.814509074234	5.65629667138839	0.606714004494167	9.32283848648622	1.13268706858536e-20	8.50308182387026e-17	epsK; membrane protein EpsK
lnuA_C_D_E, lin; lincosamide nucleotidyltransferase A/C/D/E	64.4105649084296	2.73054931247005	0.425026311882569	6.4244241735897	1.32369622487377e-10	3.01120835155375e-08	lnuA_C_D_E, lin; lincosamide nucleotidyltransferase A/C/D/E
oqxR; Rrf2 family transcriptional regulator, repressor of oqxAB	26.0483274475144	2.03480047495507	0.394838430523195	5.15350157850335	2.55666921302502e-07	7.74626509614788e-06	oqxR; Rrf2 family transcriptional regulator, repressor of oqxAB
bssR; biofilm regulator BssR	11.630516372117	2.44789671408253	0.500800647390059	4.88796635315835	1.01882937395842e-06	2.39011003447057e-05	bssR; biofilm regulator BssR
dcsD; O-ureido-L-serine/cysteine synthase	2.53969898081583	1.98524671793266	0.476099825230013	4.16981190231177	3.04851141393921e-05	0.000409394904909511	dcsD; O-ureido-L-serine/cysteine synthase
dcsE; serine/homoserine O-acetyltransferase	2.53969898081583	1.98524671793266	0.476099825230013	4.16981190231177	3.04851141393921e-05	0.000409394904909511	dcsE; serine/homoserine O-acetyltransferase
aefR; TetR/AcrR family transcriptional regulator, regulator of autoinduction and epiphytic fitness	486.52464795453	1.7789763513856	0.307673808676304	5.78202076751101	7.38085934462905e-09	7.48758258109869e-07	aefR; TetR/AcrR family transcriptional regulator, regulator of autoinduction and epiphytic fitness
dcsA; Nomega-hydroxy-L-arginine synthase	2.53969898081583	1.98524671793266	0.476099825230013	4.16981190231177	3.04851141393921e-05	0.000409394904909511	dcsA; Nomega-hydroxy-L-arginine synthase
exuR; GntR family transcriptional regulator, hexuronate regulon transcriptional repressor	10.6003191836182	2.21940870600612	0.480135258606751	4.62246557865042	3.79205749291595e-06	6.82661285355396e-05	exuR; GntR family transcriptional regulator, hexuronate regulon transcriptional repressor
hdeA; acid stress chaperone HdeA	218.846689992287	1.22346096830828	0.308713959734325	3.96308922784436	7.39861131922307e-05	0.000887242414910664	hdeA; acid stress chaperone HdeA
