# Supplementary material for: Effects of Inbreeding on Microbial Community Diversity of Zea mays
Source: Microorganisms. 2023 Mar 29;11(4):879. doi: 10.3390/microorganisms11040879 (PMC10145435; doi:10.3390/microorganisms11040879)
Supplement: Supplementary file 1 [file microorganisms-11-00879-s001.zip › DatasetS3_PicrustTables/roots_Loc_agl.tsv]

baseMean	log2FoldChange	lfcSE	stat	pvalue	padj	Functional_Group
Adipocytokine signaling pathway	41293.8094902225	-0.315912855929494	0.0311784313834014	-10.1324166070035	3.96721391286981e-24	7.50718940435364e-23	Adipocytokine signaling pathway
Alanine, aspartate and glutamate metabolism	334576.771291995	0.0517789780790135	0.0117494343247184	4.4069336997851	1.04844262711376e-05	2.89794254235937e-05	Alanine, aspartate and glutamate metabolism
Aldosterone-regulated sodium reabsorption	8.8881556571396	-3.61710759731733	0.322343932665924	-11.221267816032	3.20640327585177e-29	7.17068368963215e-28	Aldosterone-regulated sodium reabsorption
alpha-Linolenic acid metabolism	14344.5657863483	-0.406062596663682	0.0601207627394008	-6.7541158521857	1.43708887951816e-11	8.03463328094244e-11	alpha-Linolenic acid metabolism
Amino acid related enzymes	526842.02541488	0.088186374458354	0.014244492558767	6.19091021280911	5.98177777080265e-10	2.49409717223297e-09	Amino acid related enzymes
Aminoacyl-tRNA biosynthesis	389957.368302017	0.0962881920118782	0.0212680044697333	4.52737313220462	5.97214335590608e-06	1.70831077389872e-05	Aminoacyl-tRNA biosynthesis
Aminobenzoate degradation	123453.725298969	-0.19847999225531	0.0397321560097349	-4.99544983681932	5.86987807976981e-07	1.89998685213602e-06	Aminobenzoate degradation
Apoptosis	1617.31537321305	-1.11391000684793	0.20021964428059	-5.56344014519814	2.64507614942191e-08	9.56895195232043e-08	Apoptosis
Basal transcription factors	4798.94896107736	1.29282010919345	0.114465242640145	11.2944338331401	1.3980205304757e-29	5.73188417495036e-28	Basal transcription factors
Base excision repair	172771.032848931	0.106605818956034	0.0161794534890497	6.58896291077972	4.42909401496681e-11	2.3182066546422e-10	Base excision repair
Betalain biosynthesis	2209.49002945601	-1.04343544476899	0.144475900971667	-7.22221102447817	5.11490161059676e-13	3.40071836812649e-12	Betalain biosynthesis
Biosynthesis of 12-, 14- and 16-membered macrolides	66.411136848531	-3.40784801219416	0.39373338168541	-8.65521739001799	4.91973058248949e-18	4.65482201266313e-17	Biosynthesis of 12-, 14- and 16-membered macrolides
Biosynthesis of type II polyketide backbone	1776.31180621709	-1.00482143090028	0.280620954581271	-3.58070705161567	0.000342665677986737	0.000780516266525345	Biosynthesis of type II polyketide backbone
Biosynthesis of type II polyketide products	817.43097347704	-0.856247571975284	0.221465841746785	-3.86627375680934	0.000110510885872127	0.000277404876781053	Biosynthesis of type II polyketide products
Biosynthesis of unsaturated fatty acids	121789.342134583	0.155745349270518	0.0161467224720475	9.64563239011117	5.12940506898523e-22	7.42255086453157e-21	Biosynthesis of unsaturated fatty acids
Biotin metabolism	56591.3571929863	0.243860596695795	0.0184080927732443	13.247466736491	4.66692024938848e-40	3.82687460449856e-38	Biotin metabolism
C5-Branched dibasic acid metabolism	112215.065328465	0.144253882130782	0.014643000584008	9.85138812931046	6.76037418329607e-23	1.03940753068177e-21	C5-Branched dibasic acid metabolism
Carbohydrate digestion and absorption	1887.31300995921	-0.77394689696839	0.203698740034744	-3.79946825805786	0.000145006882579428	0.000358367535519665	Carbohydrate digestion and absorption
Carbohydrate metabolism	37702.1213220588	-0.311477046440409	0.0525252771760046	-5.93004098572758	3.02859073921515e-09	1.16411456538582e-08	Carbohydrate metabolism
Carbon fixation in photosynthetic organisms	190472.064394084	0.10071217834956	0.0204311666306784	4.9293405594537	8.25076392059209e-07	2.63595834346189e-06	Carbon fixation in photosynthetic organisms
Cardiac muscle contraction	8.8881556571396	-3.61710759731733	0.322343932665924	-11.221267816032	3.20640327585177e-29	7.17068368963215e-28	Cardiac muscle contraction
Cell cycle	442.725520416514	2.74832693303409	0.285455978394735	9.62784856876827	6.09930855581871e-22	8.33572169295223e-21	Cell cycle
Cell motility and secretion	125454.824718449	0.278022298982184	0.039818521144478	6.98223567805054	2.90519221819002e-12	1.83250586070448e-11	Cell motility and secretion
Cellular antigens	33347.184680604	-0.232343342384974	0.0270099865182297	-8.60212729940311	7.82519282273917e-18	7.12279898870661e-17	Cellular antigens
Chaperones and folding catalysts	384738.021872667	0.0809977521554895	0.0139097401024379	5.82309601466196	5.77673449814244e-09	2.15314649476218e-08	Chaperones and folding catalysts
Chromosome	515775.575166477	0.0772433805719397	0.0159160633669934	4.85317121394014	1.21502704713033e-06	3.78350194422861e-06	Chromosome
Citrate cycle (TCA cycle)	321137.222109394	0.0946705721059663	0.0110219433660228	8.58928130567303	8.75150118223487e-18	7.42368720975785e-17	Citrate cycle (TCA cycle)
Clavulanic acid biosynthesis	182.41817335869	-2.65834338239694	0.420047756622759	-6.32866939647622	2.47284285971563e-10	1.16984489132701e-09	Clavulanic acid biosynthesis
Cytochrome P450	547.958823897935	0.81910545256458	0.224417318301512	3.6499208651272	0.00026232111167159	0.000608782957275577	Cytochrome P450
D-Glutamine and D-glutamate metabolism	48272.5977691118	-0.128833346383987	0.0137502129096791	-9.36955283749083	7.28404642263521e-21	9.43092326299085e-20	D-Glutamine and D-glutamate metabolism
DNA repair and recombination proteins	971203.659381368	0.061220826427279	0.0103176403873918	5.93360731026166	2.96350149845831e-09	1.15717677558848e-08	DNA repair and recombination proteins
DNA replication	210765.981043486	0.0626097567760346	0.0168772087971459	3.70972223716415	0.000207486757952204	0.000490785985156176	DNA replication
DNA replication proteins	350937.784773357	0.113930517057002	0.0144748573521571	7.87092503125933	3.52028551494516e-15	2.62421283841367e-14	DNA replication proteins
Drug metabolism - other enzymes	69079.4149364701	-0.12084648284844	0.0247296692351006	-4.88670033147529	1.02539985196024e-06	3.23395337925922e-06	Drug metabolism - other enzymes
Endocrine and other factor-regulated calcium reabsorption	8.8881556571396	-3.61710759731733	0.322343932665924	-11.221267816032	3.20640327585177e-29	7.17068368963215e-28	Endocrine and other factor-regulated calcium reabsorption
Ethylbenzene degradation	24130.3789899456	-0.285265177929158	0.0569875923635797	-5.00574188341161	5.56472846658517e-07	1.82523093703994e-06	Ethylbenzene degradation
Fatty acid biosynthesis	245623.133902198	0.0653310858124575	0.014685791506966	4.44859140084268	8.64352666367808e-06	2.41625859007365e-05	Fatty acid biosynthesis
Flavonoid biosynthesis	4646.63101409017	-0.471513033238282	0.07484822521158	-6.29958869305739	2.98436495768949e-10	1.35954403628077e-09	Flavonoid biosynthesis
G protein-coupled receptors	37.5953952311323	-5.64969522986647	0.268969790099119	-21.004943446565	5.91038838983243e-98	7.26977771949389e-96	G protein-coupled receptors
Galactose metabolism	160472.239003229	-0.150186269438006	0.023865244087724	-6.29309588814388	3.11195967406336e-10	1.39189469058107e-09	Galactose metabolism
Gastric acid secretion	8.8881556571396	-3.61710759731733	0.322343932665924	-11.221267816032	3.20640327585177e-29	7.17068368963215e-28	Gastric acid secretion
Germination	829.000394739617	-1.32935404136145	0.220188834682217	-6.03733628582944	1.5667898754978e-09	6.21661789310416e-09	Germination
Glycosylphosphatidylinositol(GPI)-anchor biosynthesis	5.60035317985198	2.25598316334946	0.358065491800712	6.30047635141859	2.96732284294347e-10	1.35954403628077e-09	Glycosylphosphatidylinositol(GPI)-anchor biosynthesis
Indole alkaloid biosynthesis	1550.67712890342	-1.46374658707111	0.164259757779397	-8.91116976464157	5.04969270863123e-19	5.40097567966645e-18	Indole alkaloid biosynthesis
Inorganic ion transport and metabolism	135586.156445398	0.172770494699481	0.0264005291742817	6.5442057452313	5.98124062088934e-11	3.06538581820578e-10	Inorganic ion transport and metabolism
Insulin signaling pathway	25831.9428816108	0.130662862035339	0.0344001366357166	3.7983239258322	0.000145677859967344	0.000358367535519665	Insulin signaling pathway
Isoflavonoid biosynthesis	640.976838920965	-1.82621296455811	0.175566687483562	-10.4018193356248	2.4324392978579e-25	4.98650056060869e-24	Isoflavonoid biosynthesis
Lipopolysaccharide biosynthesis	166242.702497234	0.211595269211748	0.0340812626105367	6.20855135649611	5.3475247577694e-10	2.26808808691599e-09	Lipopolysaccharide biosynthesis
Lysine biosynthesis	229807.242227338	0.069973190902481	0.0136925338583876	5.11031717183723	3.21618416017237e-07	1.08381000466083e-06	Lysine biosynthesis
MAPK signaling pathway - yeast	14068.1815379225	0.202026136500946	0.0379491626735868	5.32359931729295	1.01733866132946e-07	3.47590709287565e-07	MAPK signaling pathway - yeast
Metabolism of cofactors and vitamins	82024.7915167221	0.148811084915019	0.0148479871632506	10.0223069483339	1.21630195576945e-23	1.9947352074619e-22	Metabolism of cofactors and vitamins
mRNA surveillance pathway	931.998738134501	2.30052454546027	0.260752744736806	8.82262830169758	1.11803980670158e-18	1.14599080186912e-17	mRNA surveillance pathway
mTOR signaling pathway	447.752959256196	2.59297166553379	0.279376359978882	9.28128516575201	1.67446493821651e-20	2.05959187400631e-19	mTOR signaling pathway
Naphthalene degradation	69885.2984825189	-0.163075421138319	0.0437102728250116	-3.73082597290505	0.000190853028057478	0.000460292597079799	Naphthalene degradation
Nitrogen metabolism	265946.303586198	-0.0842377411304137	0.022353597001689	-3.76841996051235	0.000164284144372963	0.000400137618967812	Nitrogen metabolism
Novobiocin biosynthesis	54953.341531938	0.103221541305532	0.0166934154854681	6.18336860994011	6.27479623295498e-10	2.57266645551154e-09	Novobiocin biosynthesis
One carbon pool by folate	173046.046884463	0.161615453799272	0.0175846290236175	9.19072296505147	3.90209844211464e-20	4.57102960362e-19	One carbon pool by folate
Other transporters	93163.1391500698	0.0971941188849552	0.0265270080169881	3.66396839110959	0.000248337445511224	0.000581819158054868	Other transporters
Others	255346.777545684	-0.0669826545572196	0.0166912885341954	-4.01303077470576	5.99440946918828e-05	0.000156874971214927	Others
Oxidative phosphorylation	590380.233895641	0.0587147140215918	0.0148018803888728	3.96670642371425	7.28726627826316e-05	0.000186736198380493	Oxidative phosphorylation
Pancreatic secretion	9.30945807501037	-3.69355139926523	0.317285933008163	-11.6410814820782	2.54764473618722e-31	1.25344121020411e-29	Pancreatic secretion
Pantothenate and CoA biosynthesis	245294.382141133	0.116886616651151	0.0158900314080048	7.35597140432762	1.89543592636261e-13	1.29521454968112e-12	Pantothenate and CoA biosynthesis
Penicillin and cephalosporin biosynthesis	11339.3896284299	-0.483090265440197	0.0561859389544297	-8.59806340216211	8.10725088145468e-18	7.12279898870661e-17	Penicillin and cephalosporin biosynthesis
Peptidases	634615.208315883	-0.0527159373136456	0.00955585184204959	-5.5166130853635	3.4559514029067e-08	1.23212180451456e-07	Peptidases
Peroxisome	80259.0788353131	-0.161156258438072	0.0335172259289343	-4.80816219038437	1.52324161816728e-06	4.63726156860035e-06	Peroxisome
Phenylalanine, tyrosine and tryptophan biosynthesis	292805.44588724	0.0956322607582548	0.0166176481657697	5.75486132599952	8.67129466506208e-09	3.18378878747056e-08	Phenylalanine, tyrosine and tryptophan biosynthesis
Phosphatidylinositol signaling system	43257.4011174285	-0.0792572101617029	0.0147085669296253	-5.38850661256922	7.10455493922174e-08	2.46157819020922e-07	Phosphatidylinositol signaling system
Photosynthesis - antenna proteins	37.4844393314978	-4.39364858216277	0.521564559135349	-8.4239784034532	3.63911382388564e-17	2.98407333558622e-16	Photosynthesis - antenna proteins
Polycyclic aromatic hydrocarbon degradation	22673.8687161669	-0.282975492332273	0.0711221116845453	-3.9787273694485	6.928513342365e-05	0.000179412029707557	Polycyclic aromatic hydrocarbon degradation
Polyketide sugar unit biosynthesis	62501.5033048282	-0.118282361647135	0.0282520858163464	-4.18667713301005	2.8306803832933e-05	7.56899319880599e-05	Polyketide sugar unit biosynthesis
PPAR signaling pathway	93723.2602221044	-0.147926370586069	0.0320182462442885	-4.62006474237973	3.83620318620602e-06	1.11024233389021e-05	PPAR signaling pathway
Protein digestion and absorption	4186.37514777107	-0.488936660818441	0.101750984215902	-4.80522782738872	1.54575385620012e-06	4.63726156860035e-06	Protein digestion and absorption
Protein kinases	166691.808069937	-0.307855615715271	0.044064614297349	-6.98645887690869	2.81910984298047e-12	1.8250026878242e-11	Protein kinases
Protein processing in endoplasmic reticulum	23166.7977810624	0.262796768254567	0.0646137432105169	4.067196159776	4.75821882007387e-05	0.000125862562337438	Protein processing in endoplasmic reticulum
Purine metabolism	756148.705518466	0.0482720024366924	0.0101134435803131	4.77305302129325	1.81453995317617e-06	5.3780340780884e-06	Purine metabolism
Pyruvate metabolism	434499.012168833	0.0602410913545209	0.0133411829482934	4.51542352638428	6.31903475092732e-06	1.78676155026221e-05	Pyruvate metabolism
Riboflavin metabolism	75320.8172607621	0.146612986906875	0.0166971440915286	8.78072238600729	1.6242801322762e-18	1.59829165015978e-17	Riboflavin metabolism
Ribosome	764296.490350979	0.1124134989624	0.0263122495247403	4.27228766041847	1.9347776083803e-05	5.23027793034675e-05	Ribosome
Ribosome Biogenesis	448628.022322784	0.0754675753613239	0.0127990272072782	5.89635244453649	3.71624770912051e-09	1.40645682529791e-08	Ribosome Biogenesis
Ribosome biogenesis in eukaryotes	20889.5988075589	0.0923983742799311	0.0147068412367993	6.28267979453894	3.32786048712811e-10	1.46188157113128e-09	Ribosome biogenesis in eukaryotes
RIG-I-like receptor signaling pathway	1260.15456711381	1.19282554695712	0.193112004763732	6.17685859776825	6.53895874836305e-10	2.63702270835624e-09	RIG-I-like receptor signaling pathway
RNA degradation	152227.252070668	0.227555050096076	0.0184484205797913	12.3346629654217	5.8935007231478e-35	3.6245029447359e-33	RNA degradation
RNA polymerase	59113.8750926883	0.238733270215597	0.0315788906704314	7.55990046348056	4.03377920335702e-14	2.83517052578808e-13	RNA polymerase
Salivary secretion	8.8881556571396	-3.61710759731733	0.322343932665924	-11.221267816032	3.20640327585177e-29	7.17068368963215e-28	Salivary secretion
Secondary bile acid biosynthesis	1076.31147092739	0.863953348429482	0.133797743325273	6.4571593433317	1.06686550184822e-10	5.24897826909323e-10	Secondary bile acid biosynthesis
Sesquiterpenoid biosynthesis	1052.30312360123	-0.869223604788857	0.18086202706057	-4.80600388547983	1.53976907381667e-06	4.63726156860035e-06	Sesquiterpenoid biosynthesis
Signal transduction mechanisms	160137.759752832	-0.154850682663371	0.024847475808221	-6.23204883500225	4.60373902073839e-10	1.9868768405292e-09	Signal transduction mechanisms
Sphingolipid metabolism	37113.5690790573	0.24191377814193	0.0509614154468995	4.74699880332009	2.06457172966825e-06	6.04624577974274e-06	Sphingolipid metabolism
Spliceosome	32.7183247216857	-6.21574481126056	0.263791787650437	-23.5630717188866	9.22140016325309e-123	2.26846444016026e-120	Spliceosome
Sporulation	18469.3265278459	-0.843053781798459	0.100629027770882	-8.37783888479944	5.39083699628761e-17	4.27789000350565e-16	Sporulation
Steroid biosynthesis	11740.6532225937	0.584608558746382	0.0867063032285653	6.74239976769974	1.55791715166917e-11	8.51661376245812e-11	Steroid biosynthesis
Steroid hormone biosynthesis	14594.3218387795	0.504384223754114	0.0795732633230321	6.33861428689355	2.31840834351197e-10	1.11829108334107e-09	Steroid hormone biosynthesis
Stilbenoid, diarylheptanoid and gingerol biosynthesis	8456.62737008473	-0.38966403135621	0.104832418068769	-3.71701844271676	0.000201587732977747	0.000481461964199278	Stilbenoid, diarylheptanoid and gingerol biosynthesis
Styrene degradation	50654.9579945799	-0.149395816559704	0.0412657968069852	-3.62033034908986	0.000294227118510625	0.000676447393959008	Styrene degradation
Sulfur metabolism	136731.432469574	0.0846336132964362	0.0101350014118024	8.35062669037998	6.79017157875439e-17	5.21994440116744e-16	Sulfur metabolism
Sulfur relay system	132550.998393184	0.111639830389908	0.0219082330282448	5.09579345107285	3.47283610003651e-07	1.1544833521743e-06	Sulfur relay system
Taurine and hypotaurine metabolism	58429.478394089	0.104303546939164	0.0150509615374834	6.93002547906345	4.20764830589982e-12	2.58770370812839e-11	Taurine and hypotaurine metabolism
Tetracycline biosynthesis	53376.2028826772	0.120148512924661	0.0276880019273914	4.33937101130434	1.42891108012131e-05	3.9056902856649e-05	Tetracycline biosynthesis
Thiamine metabolism	115716.233189032	0.169561223899391	0.0223818618452504	7.5758319424786	3.56833486678754e-14	2.58179522714628e-13	Thiamine metabolism
Toluene degradation	84544.5843476988	0.147126495900104	0.0215315848075457	6.83305465970826	8.312526429888e-12	4.86876548036297e-11	Toluene degradation
Transcription related proteins	4586.83366020993	0.884014980905583	0.227903153618644	3.8789063111642	0.000104927153883323	0.000266103916033994	Transcription related proteins
Translation factors	182085.512243287	0.110897810281396	0.0166306224435545	6.66828981643899	2.58801344752773e-11	1.38402458280831e-10	Translation factors
Translation proteins	309778.955456666	0.0795837837637082	0.0146553136551281	5.43037055613348	5.62371578713512e-08	1.9763344051932e-07	Translation proteins
Tropane, piperidine and pyridine alkaloid biosynthesis	55180.7403942154	0.0894806579649041	0.0129198414209964	6.92583252759484	4.33418963227585e-12	2.60051377936551e-11	Tropane, piperidine and pyridine alkaloid biosynthesis
Ubiquinone and other terpenoid-quinone biosynthesis	126564.292609377	0.112844689133125	0.0173776426788751	6.49367070197061	8.37697480449406e-11	4.20558326919498e-10	Ubiquinone and other terpenoid-quinone biosynthesis
Valine, leucine and isoleucine biosynthesis	300658.025682263	0.137209509104405	0.0136879848328566	10.0240839524492	1.19462208491613e-23	1.9947352074619e-22	Valine, leucine and isoleucine biosynthesis
Various types of N-glycan biosynthesis	453.572653341446	2.4821839501407	0.276147928311025	8.98860246869214	2.50393954107906e-19	2.79985966866113e-18	Various types of N-glycan biosynthesis
Vitamin B6 metabolism	76805.4018637806	0.134654970549935	0.0197470322330816	6.81899786056719	9.16777663726961e-12	5.24482105294959e-11	Vitamin B6 metabolism
