# Supplementary material for: Effects of Inbreeding on Microbial Community Diversity of Zea mays
Source: Microorganisms. 2023 Mar 29;11(4):879. doi: 10.3390/microorganisms11040879 (PMC10145435; doi:10.3390/microorganisms11040879)
Supplement: Supplementary file 1 [file microorganisms-11-00879-s001.zip › DatasetS3_PicrustTables/roots_Loc_raw.tsv]

baseMean	log2FoldChange	lfcSE	stat	pvalue	padj	Functional_Group
E1.1.1.1, adh; alcohol dehydrogenase	10808.5257208728	0.336755150332405	0.0883749647766509	3.81052655787171	0.000138671113412588	0.000245602967738292	E1.1.1.1, adh; alcohol dehydrogenase
AKR1A1, adh; alcohol dehydrogenase (NADP+)	3.60369249983287	2.19463895037747	0.310858787162975	7.05992251467828	1.66595474816881e-12	5.79455808144352e-12	AKR1A1, adh; alcohol dehydrogenase (NADP+)
E1.1.1.3; homoserine dehydrogenase	13870.0156838554	0.345114536532934	0.0669412742134508	5.15548203388679	2.52979297915802e-07	5.52798430904225e-07	E1.1.1.3; homoserine dehydrogenase
BDH, butB; (R,R)-butanediol dehydrogenase / meso-butanediol dehydrogenase / diacetyl reductase	429.326692672049	-1.17213154299272	0.152766585537601	-7.67269582459983	1.68418553303365e-14	6.82954976280421e-14	BDH, butB; (R,R)-butanediol dehydrogenase / meso-butanediol dehydrogenase / diacetyl reductase
gldA; glycerol dehydrogenase	79.4414583269692	-1.04739458151097	0.27555350551658	-3.8010570017878	0.00014408014894033	0.000254882299775187	gldA; glycerol dehydrogenase
GPD1; glycerol-3-phosphate dehydrogenase (NAD+)	98.1906369279634	-0.684999944113545	0.199099147125143	-3.44049662695437	0.000580647674401969	0.000971542898809893	GPD1; glycerol-3-phosphate dehydrogenase (NAD+)
mtlD; mannitol-1-phosphate 5-dehydrogenase	134.693800988848	-1.77398916430448	0.141982071400095	-12.4944589609874	8.00389398155753e-36	1.32328696532094e-34	mtlD; mannitol-1-phosphate 5-dehydrogenase
iolG; myo-inositol 2-dehydrogenase / D-chiro-inositol 1-dehydrogenase	4431.03246640558	0.652655990239232	0.178024252078831	3.66610718830729	0.000246270733570649	0.000426316449765057	iolG; myo-inositol 2-dehydrogenase / D-chiro-inositol 1-dehydrogenase
UGDH, ugd; UDPglucose 6-dehydrogenase	16406.3514182469	0.564722313712091	0.0720194557496972	7.84124661639734	4.46095336282187e-15	1.90033575149494e-14	UGDH, ugd; UDPglucose 6-dehydrogenase
hisD; histidinol dehydrogenase	14965.1863658556	0.437614984312931	0.0571197558761858	7.66135949988155	1.83975072725417e-14	7.43627838382866e-14	hisD; histidinol dehydrogenase
aroE; shikimate dehydrogenase	18190.6715066168	0.523591601486501	0.0860765209468909	6.0828620363218	1.18055928553718e-09	3.10812977805755e-09	aroE; shikimate dehydrogenase
hprA; glycerate dehydrogenase	1165.64207836165	-0.488394649875601	0.101041191824648	-4.83361925028741	1.34072903563693e-06	2.786904497782e-06	hprA; glycerate dehydrogenase
E1.1.1.30, bdh; 3-hydroxybutyrate dehydrogenase	8902.56846320417	0.456887057544923	0.0690662496002619	6.61520004617698	3.71049628021671e-11	1.15516321357556e-10	E1.1.1.30, bdh; 3-hydroxybutyrate dehydrogenase
mmsB, HIBADH; 3-hydroxyisobutyrate dehydrogenase	19745.7209920888	0.483542704194982	0.0908372005590769	5.32317928358553	1.01969155839351e-07	2.30605749843377e-07	mmsB, HIBADH; 3-hydroxyisobutyrate dehydrogenase
HMGCR; hydroxymethylglutaryl-CoA reductase (NADPH)	71.8480094507902	2.37100813994903	0.196679946604791	12.0551595669961	1.82179335335439e-33	2.69180726580276e-32	HMGCR; hydroxymethylglutaryl-CoA reductase (NADPH)
phbB; acetoacetyl-CoA reductase	8057.95935420961	0.638075544485	0.11578682604343	5.51077843903994	3.57250185760465e-08	8.37190101254464e-08	phbB; acetoacetyl-CoA reductase
mdh; malate dehydrogenase	14798.6691430762	0.475237953126472	0.0572846569484811	8.29607749163755	1.07605357011208e-16	5.02917689742297e-16	mdh; malate dehydrogenase
ME2, sfcA, maeA; malate dehydrogenase (oxaloacetate-decarboxylating)	4708.60764913536	-0.390706022252523	0.104890152917365	-3.7249065940473	0.000195387554985183	0.000341302999236394	ME2, sfcA, maeA; malate dehydrogenase (oxaloacetate-decarboxylating)
E1.1.1.40, maeB; malate dehydrogenase (oxaloacetate-decarboxylating)(NADP+)	11731.7271840322	0.48986386805535	0.103882730817683	4.71554669577442	2.41062597141795e-06	4.90755588322841e-06	E1.1.1.40, maeB; malate dehydrogenase (oxaloacetate-decarboxylating)(NADP+)
IDH1, IDH2, icd; isocitrate dehydrogenase	15853.3052292603	0.426583360373673	0.0576040337110981	7.40544251663208	1.30713851753463e-13	4.94525287934219e-13	IDH1, IDH2, icd; isocitrate dehydrogenase
E1.1.1.43; phosphogluconate 2-dehydrogenase	32.0921553839597	-2.16495187616701	0.45969423489488	-4.70954759017605	2.48267242585812e-06	5.05011903211139e-06	E1.1.1.43; phosphogluconate 2-dehydrogenase
PGD, gnd, gntZ; 6-phosphogluconate dehydrogenase	13153.1103251006	0.435136229175878	0.0783996499965962	5.5502317828558	2.85291099371639e-08	6.71494196263256e-08	PGD, gnd, gntZ; 6-phosphogluconate dehydrogenase
G6PD, zwf; glucose-6-phosphate 1-dehydrogenase	15391.7661003406	0.31563651356058	0.0608735933189714	5.18511387863498	2.15882912449554e-07	4.7463888132582e-07	G6PD, zwf; glucose-6-phosphate 1-dehydrogenase
rbtD; ribitol 2-dehydrogenase	499.578646747781	-0.818081003265322	0.133285517600513	-6.13780865312988	8.3667552259605e-10	2.23889000805916e-09	rbtD; ribitol 2-dehydrogenase
uxuB; fructuronate reductase	2012.25824000333	1.15959946413815	0.223935586504388	5.1782723873386	2.23950088505904e-07	4.91511510036641e-07	uxuB; fructuronate reductase
uxaB; tagaturonate reductase	1631.37561989015	1.16141197753762	0.238142253759327	4.87696727146698	1.0772930142069e-06	2.24927993453045e-06	uxaB; tagaturonate reductase
gbd; 4-hydroxybutyrate dehydrogenase	168.322820471486	-3.62485749059866	0.446895238158571	-8.11120186810417	5.01215066492024e-16	2.26907134444459e-15	gbd; 4-hydroxybutyrate dehydrogenase
idnO; gluconate 5-dehydrogenase	8917.19053253933	0.630658862634909	0.0904092347366476	6.97560226532113	3.04563239793468e-12	1.0419560974885e-11	idnO; gluconate 5-dehydrogenase
fucO; lactaldehyde reductase	3.59049188263312	2.19380532234842	0.307592753157158	7.1321749288012	9.87952011077995e-13	3.50452164232109e-12	fucO; lactaldehyde reductase
ttuD; hydroxypyruvate reductase	7057.81657687138	-0.232824838048346	0.0563177589876161	-4.13412824362458	3.56304486148957e-05	6.6793743082769e-05	ttuD; hydroxypyruvate reductase
E1.1.1.82; malate dehydrogenase (NADP+)	10.1958340147446	4.05667147689902	0.332334021864147	12.2066090439495	2.86586377993295e-34	4.46289907306572e-33	E1.1.1.82; malate dehydrogenase (NADP+)
leuB, IMDH; 3-isopropylmalate dehydrogenase	15845.4875505249	0.420332195951032	0.0561004292912718	7.49249517804364	6.75764128691229e-14	2.61458018038988e-13	leuB, IMDH; 3-isopropylmalate dehydrogenase
ilvC; ketol-acid reductoisomerase	14917.4130685023	0.469810426450506	0.0582209985332839	8.06943264949198	7.06255796159978e-16	3.17054785046459e-15	ilvC; ketol-acid reductoisomerase
E1.1.1.90; aryl-alcohol dehydrogenase	898.085380282381	1.4732725650063	0.247064850699726	5.96310062250361	2.47495904580447e-09	6.34895509152712e-09	E1.1.1.90; aryl-alcohol dehydrogenase
gpsA; glycerol-3-phosphate dehydrogenase (NAD(P)+)	14633.3709756816	0.426084555489829	0.0632889352524449	6.73237041815093	1.66921028063713e-11	5.35660212332719e-11	gpsA; glycerol-3-phosphate dehydrogenase (NAD(P)+)
serA, PHGDH; D-3-phosphoglycerate dehydrogenase / 2-oxoglutarate reductase	28789.4766588015	0.304348001775139	0.0535760409670514	5.6806736048733	1.34165293746242e-08	3.23808583556042e-08	serA, PHGDH; D-3-phosphoglycerate dehydrogenase / 2-oxoglutarate reductase
fabG; 3-oxoacyl-	87999.1097169783	0.51404062226833	0.0641176988903378	8.01714083887365	1.08234994327887e-15	4.80432801552406e-15	fabG; 3-oxoacyl-
tdh; threonine 3-dehydrogenase	3188.90330859789	1.03429055850109	0.136501272916541	7.57714954887983	3.53229539494985e-14	1.4006027065237e-13	tdh; threonine 3-dehydrogenase
algD; GDP-mannose 6-dehydrogenase	411.667487828429	-2.03633362328795	0.159909608934994	-12.734279302226	3.81351188891817e-37	6.61067441991218e-36	algD; GDP-mannose 6-dehydrogenase
rfbD, rmlD; dTDP-4-dehydrorhamnose reductase	16369.0533743884	0.353424123862484	0.0748776640411651	4.72002069493226	2.35820650015281e-06	4.80344585892726e-06	rfbD, rmlD; dTDP-4-dehydrorhamnose reductase
srlD; sorbitol-6-phosphate 2-dehydrogenase	39.2815270040683	-3.31769065954762	0.305272268291902	-10.8679726400016	1.63800164662325e-27	1.47597123163915e-26	srlD; sorbitol-6-phosphate 2-dehydrogenase
paaH, hbd, fadB, mmgB; 3-hydroxybutyryl-CoA dehydrogenase	14391.2925875674	-0.219400632992558	0.0620940946190838	-3.5333574688297	0.000410317267326783	0.000696324080613799	paaH, hbd, fadB, mmgB; 3-hydroxybutyryl-CoA dehydrogenase
hdhA; 7-alpha-hydroxysteroid dehydrogenase	457.665967489565	2.07839364186953	0.212806430255086	9.76659229412483	1.56631920196485e-22	1.07172214493602e-21	hdhA; 7-alpha-hydroxysteroid dehydrogenase
panE, apbA; 2-dehydropantoate 2-reductase	18078.974511752	0.778292788021726	0.129409595886414	6.01418142673789	1.80797936734347e-09	4.69411730587344e-09	panE, apbA; 2-dehydropantoate 2-reductase
ribD2; 5-amino-6-(5-phosphoribosylamino)uracil reductase	1207.38575131615	0.862885711739451	0.188319497761298	4.58203065533444	4.60482369379521e-06	9.18029392978136e-06	ribD2; 5-amino-6-(5-phosphoribosylamino)uracil reductase
dhaT; 1,3-propanediol dehydrogenase	4.83258714962508	-2.29483897530029	0.236155989002879	-9.71747100291542	2.54011851566175e-22	1.71766933140154e-21	dhaT; 1,3-propanediol dehydrogenase
ygeS, xdhA; xanthine dehydrogenase molybdenum-binding subunit	98.5355429340395	-4.61040084430264	0.270117894723193	-17.0681059432483	2.56383503158764e-65	1.28294304980646e-63	ygeS, xdhA; xanthine dehydrogenase molybdenum-binding subunit
IMPDH, guaB; IMP dehydrogenase	17553.460408752	0.351562501007975	0.056870098420586	6.18185146099053	6.33541245844063e-10	1.71056136377897e-09	IMPDH, guaB; IMP dehydrogenase
pdxA; 4-hydroxythreonine-4-phosphate dehydrogenase	14051.7245934561	0.74652028137126	0.0857976766456533	8.70093819037092	3.29151517164525e-18	1.71808851727185e-17	pdxA; 4-hydroxythreonine-4-phosphate dehydrogenase
dxr; 1-deoxy-D-xylulose-5-phosphate reductoisomerase	13459.4186383129	0.488081463817112	0.064417618479516	7.57683185652565	3.54095210135865e-14	1.40329390035893e-13	dxr; 1-deoxy-D-xylulose-5-phosphate reductoisomerase
GULO; L-gulonolactone oxidase	438.406461754354	-1.02853773308594	0.155220586484172	-6.62629717090278	3.44211882132327e-11	1.07473144229836e-10	GULO; L-gulonolactone oxidase
glcD; glycolate oxidase	16547.7678777037	0.516000677805267	0.0868399799124929	5.94197140908176	2.81614545893032e-09	7.18246273011586e-09	glcD; glycolate oxidase
E1.1.3.21; alpha-glycerophosphate oxidase	2.40692384441302	1.47421779677851	0.295473441585949	4.98934113626478	6.05855746957361e-07	1.28716479950805e-06	E1.1.3.21; alpha-glycerophosphate oxidase
XDH; xanthine dehydrogenase/oxidase	75.783205907634	3.33990509279843	0.32300774568333	10.3400154870367	4.64462463990432e-25	3.63909734312337e-24	XDH; xanthine dehydrogenase/oxidase
ALO; D-arabinono-1,4-lactone oxidase	22.318943197989	-4.79911027128962	0.225883251469251	-21.245976583363	3.591560120774e-100	4.49304171108827e-98	ALO; D-arabinono-1,4-lactone oxidase
L2HGDH; 2-hydroxyglutarate dehydrogenase	206.451996878968	-0.966154014644469	0.159037605804283	-6.07500351730303	1.23985003588034e-09	3.25737289790614e-09	L2HGDH; 2-hydroxyglutarate dehydrogenase
glpB; glycerol-3-phosphate dehydrogenase subunit B	321.09905399635	-3.78477830817056	0.205056586000062	-18.4572384725522	4.56071275240422e-76	3.22950093580623e-74	glpB; glycerol-3-phosphate dehydrogenase subunit B
glpC; glycerol-3-phosphate dehydrogenase subunit C	392.969024423238	-3.04245961265659	0.1320191512539	-23.0455928837575	1.62846880142423e-117	3.39535745096953e-115	glpC; glycerol-3-phosphate dehydrogenase subunit C
exaA; alcohol dehydrogenase (cytochrome c)	3968.4857832515	0.437368499127469	0.123941985876297	3.52881629284199	0.000417422791310734	0.00070790227554866	exaA; alcohol dehydrogenase (cytochrome c)
gfo; glucose-fructose oxidoreductase	214.384975240544	-0.882326221425771	0.150708532293856	-5.85452069631589	4.78387638869907e-09	1.20334370554877e-08	gfo; glucose-fructose oxidoreductase
frmA, ADH5, adhC; S-(hydroxymethyl)glutathione dehydrogenase / alcohol dehydrogenase	10810.2116542252	0.340048295958609	0.0845226673318273	4.02316096608279	5.74222221900076e-05	0.000105743670205642	frmA, ADH5, adhC; S-(hydroxymethyl)glutathione dehydrogenase / alcohol dehydrogenase
fdoH, fdsB; formate dehydrogenase iron-sulfur subunit	8009.33183544035	0.440735034357207	0.116072568060966	3.79706455814532	0.000146419666946708	0.000258716106427023	fdoH, fdsB; formate dehydrogenase iron-sulfur subunit
fdsD; formate dehydrogenase subunit delta	3400.13333085852	0.783935514417955	0.13611885892054	5.75919839936054	8.45143201427614e-09	2.07920185837944e-08	fdsD; formate dehydrogenase subunit delta
fdoI, fdsG; formate dehydrogenase subunit gamma	6675.88127020489	0.479262706661146	0.132743282382586	3.6104479116302	0.000305668685506994	0.000525503699820315	fdoI, fdsG; formate dehydrogenase subunit gamma
E1.2.1.5; aldehyde dehydrogenase (NAD(P)+)	8.76811653093895	-2.1775627315376	0.26414176330326	-8.24391684338668	1.66663004682203e-16	7.71728879176199e-16	E1.2.1.5; aldehyde dehydrogenase (NAD(P)+)
betB, gbsA; betaine-aldehyde dehydrogenase	6766.95968337089	0.404226127384384	0.0991940145845474	4.07510603414326	4.59933853659815e-05	8.53675446481348e-05	betB, gbsA; betaine-aldehyde dehydrogenase
gapN; glyceraldehyde-3-phosphate dehydrogenase (NADP+)	246.934846283682	-1.12155304618313	0.167773554806319	-6.68492151506157	2.31048437740514e-11	7.32059760945673e-11	gapN; glyceraldehyde-3-phosphate dehydrogenase (NADP+)
E1.2.1.10; acetaldehyde dehydrogenase (acetylating)	24.6382464097896	-1.435099378571	0.389870922283313	-3.68096027825367	0.000232357204873845	0.000402788263229349	E1.2.1.10; acetaldehyde dehydrogenase (acetylating)
asd; aspartate-semialdehyde dehydrogenase	16390.1291702734	0.398680415610076	0.0570113889096061	6.99299601772901	2.69077151467572e-12	9.24767902433882e-12	asd; aspartate-semialdehyde dehydrogenase
GAPDH, gapA; glyceraldehyde 3-phosphate dehydrogenase	16656.2637332365	0.302243465381689	0.0592829239040583	5.09832250971343	3.4267662795432e-07	7.41248060353063e-07	GAPDH, gapA; glyceraldehyde 3-phosphate dehydrogenase
argC; N-acetyl-gamma-glutamyl-phosphate reductase	15134.8377137005	0.299133657826872	0.0659968794886663	4.53254244965086	5.82779596898775e-06	1.1532675070715e-05	argC; N-acetyl-gamma-glutamyl-phosphate reductase
feaB; phenylacetaldehyde dehydrogenase	2021.15985700672	1.40841224597453	0.21539425375637	6.53876424933588	6.20292114130394e-11	1.89110991416033e-10	feaB; phenylacetaldehyde dehydrogenase
proA; glutamate-5-semialdehyde dehydrogenase	13525.4046258459	0.526666795982888	0.0612348356687603	8.60077095383754	7.91823718339783e-18	4.05141706193484e-17	proA; glutamate-5-semialdehyde dehydrogenase
fdhA; glutathione-independent formaldehyde dehydrogenase	1543.98459793854	1.54874259124528	0.20602954580654	7.51708977070469	5.6008961618328e-14	2.17938447852343e-13	fdhA; glutathione-independent formaldehyde dehydrogenase
gap2; glyceraldehyde-3-phosphate dehydrogenase (NAD(P))	611.436351769996	2.75715802705755	0.165806692213553	16.6287499632791	4.31503014782857e-62	1.92789382676198e-60	gap2; glyceraldehyde-3-phosphate dehydrogenase (NAD(P))
poxB; pyruvate dehydrogenase (quinone)	6236.5001016681	0.463166070630556	0.100350741244166	4.61547234119191	3.92202274461679e-06	7.86920682199775e-06	poxB; pyruvate dehydrogenase (quinone)
E1.2.3.3, poxL; pyruvate oxidase	559.48699091041	1.33168086810665	0.267542333751609	4.97745851818353	6.44245829912603e-07	1.36640553809664e-06	E1.2.3.3, poxL; pyruvate oxidase
PDHA, pdhA; pyruvate dehydrogenase E1 component alpha subunit	16716.9293798845	0.668736832680233	0.0885932489031734	7.54839495062561	4.40654922886049e-14	1.73442886795107e-13	PDHA, pdhA; pyruvate dehydrogenase E1 component alpha subunit
PDHB, pdhB; pyruvate dehydrogenase E1 component beta subunit	16091.5336060041	0.705883831873049	0.0885912911470216	7.96786933268192	1.61433420588444e-15	7.09437502890433e-15	PDHB, pdhB; pyruvate dehydrogenase E1 component beta subunit
OGDH, sucA; 2-oxoglutarate dehydrogenase E1 component	13446.0474355094	0.39896435494558	0.0783593191584409	5.09147296365455	3.55292540295173e-07	7.66549527868804e-07	OGDH, sucA; 2-oxoglutarate dehydrogenase E1 component
porA; pyruvate ferredoxin oxidoreductase alpha subunit	173.714583439886	-0.714274603313019	0.182709926558484	-3.90933660128414	9.25499314456645e-05	0.000166430231296396	porA; pyruvate ferredoxin oxidoreductase alpha subunit
porB; pyruvate ferredoxin oxidoreductase beta subunit	174.204581933239	-1.15460576177101	0.207166950484472	-5.5733106032159	2.49943360392547e-08	5.91262169274018e-08	porB; pyruvate ferredoxin oxidoreductase beta subunit
porG; pyruvate ferredoxin oxidoreductase gamma subunit	181.495440453131	-0.827347216252771	0.182815703726788	-4.52558067708019	6.02298986597117e-06	1.19098288234746e-05	porG; pyruvate ferredoxin oxidoreductase gamma subunit
korA, oorA, oforA; 2-oxoglutarate/2-oxoacid ferredoxin oxidoreductase subunit alpha	6858.55687250348	-0.434972224035888	0.107046595745259	-4.06339146992585	4.83648151514151e-05	8.96582619230728e-05	korA, oorA, oforA; 2-oxoglutarate/2-oxoacid ferredoxin oxidoreductase subunit alpha
korB, oorB, oforB; 2-oxoglutarate/2-oxoacid ferredoxin oxidoreductase subunit beta	6747.19977265384	-0.44309673032554	0.108171459432456	-4.09624435734102	4.19906705949928e-05	7.81507496865897e-05	korB, oorB, oforB; 2-oxoglutarate/2-oxoacid ferredoxin oxidoreductase subunit beta
korD, oorD; 2-oxoglutarate ferredoxin oxidoreductase subunit delta	274.752494421754	-1.49442977713137	0.125406792036532	-11.916657406371	9.69194948578955e-33	1.34718097852475e-31	korD, oorD; 2-oxoglutarate ferredoxin oxidoreductase subunit delta
korC, oorC; 2-oxoglutarate ferredoxin oxidoreductase subunit gamma	329.650223301218	-1.2286731082702	0.143446105604585	-8.56539885200569	1.07702374318197e-17	5.4733515344102e-17	korC, oorC; 2-oxoglutarate ferredoxin oxidoreductase subunit gamma
vorA; 2-oxoisovalerate ferredoxin oxidoreductase, alpha subunit	14.6900993263581	2.51067335719943	0.281596774967417	8.91584556495697	4.84107826685643e-19	2.63503505953766e-18	vorA; 2-oxoisovalerate ferredoxin oxidoreductase, alpha subunit
vorB; 2-oxoisovalerate ferredoxin oxidoreductase, beta subunit	14.6900993263581	2.51067335719943	0.281596774967417	8.91584556495697	4.84107826685643e-19	2.63503505953766e-18	vorB; 2-oxoisovalerate ferredoxin oxidoreductase, beta subunit
cdhD, acsD; acetyl-CoA decarbonylase/synthase complex subunit delta	21.2309958616885	-2.27861331299852	0.238304367223899	-9.56177740065353	1.15751435898036e-21	7.47059568229287e-21	cdhD, acsD; acetyl-CoA decarbonylase/synthase complex subunit delta
cooF; anaerobic carbon-monoxide dehydrogenase iron sulfur subunit	33.6311280503409	-0.794246512183615	0.223627245879208	-3.55165359686372	0.000382818484679519	0.000652016234627744	cooF; anaerobic carbon-monoxide dehydrogenase iron sulfur subunit
cdhE, acsC; acetyl-CoA decarbonylase/synthase complex subunit gamma	40.5064397596592	-1.2061672736298	0.234990861632758	-5.13282629481477	2.85423308610112e-07	6.20814899278148e-07	cdhE, acsC; acetyl-CoA decarbonylase/synthase complex subunit gamma
cooS, acsA; anaerobic carbon-monoxide dehydrogenase catalytic subunit	58.6311120684103	-1.6088076992208	0.233191887287479	-6.89907233881368	5.23432140379744e-12	1.75083852303492e-11	cooS, acsA; anaerobic carbon-monoxide dehydrogenase catalytic subunit
fwdB, fmdB; formylmethanofuran dehydrogenase subunit B	1430.36559593563	0.8104571272799	0.235584444795133	3.44019796376913	0.000581288838660674	0.00097239893536595	fwdB, fmdB; formylmethanofuran dehydrogenase subunit B
fabI; enoyl-	14384.1857493628	0.228593503574626	0.0486399089290211	4.69971076443023	2.60530217349288e-06	5.28953154293686e-06	fabI; enoyl-
fabV, ter; enoyl-	518.965539084253	1.01331946171773	0.169950529886916	5.96243778934956	2.48502274531668e-09	6.370416914736e-09	fabV, ter; enoyl-
E1.3.1.12; prephenate dehydrogenase	441.887972831109	2.61633818914709	0.157418659262859	16.6202545581226	4.97210642245423e-62	2.20832134952316e-60	E1.3.1.12; prephenate dehydrogenase
TYR1; prephenate dehydrogenase (NADP+)	115.248827154822	2.63950073388319	0.278679161677984	9.4714678987486	2.75938336073333e-21	1.7361216685385e-20	TYR1; prephenate dehydrogenase (NADP+)
BLVRA, bvdR; biliverdin reductase	2.22332169850592	-1.52111478286589	0.291929057843659	-5.21056312140231	1.8826831170987e-07	4.15997040828462e-07	BLVRA, bvdR; biliverdin reductase
dapB; 4-hydroxy-tetrahydrodipicolinate reductase	15347.4992754692	0.453468588619918	0.0618903889497877	7.32696297946717	2.35426823681029e-13	8.748087814603e-13	dapB; 4-hydroxy-tetrahydrodipicolinate reductase
entA; 2,3-dihydro-2,3-dihydroxybenzoate dehydrogenase	378.94418274756	-1.62839986405021	0.191321803832578	-8.51131356400543	1.7197387303668e-17	8.60557260675546e-17	entA; 2,3-dihydro-2,3-dihydroxybenzoate dehydrogenase
E1.3.1.32; maleylacetate reductase	521.875484506271	-1.66554529247736	0.12142714891549	-13.7164160350709	8.09699909295337e-43	1.82510736311435e-41	E1.3.1.32; maleylacetate reductase
por; protochlorophyllide reductase	76.2742195199175	-2.80284827639147	0.324214522216411	-8.64504235415026	5.37853436034066e-18	2.77465834424172e-17	por; protochlorophyllide reductase
tyrC; cyclohexadieny/prephenate dehydrogenase	2879.20045068814	0.815806205230679	0.112052134835529	7.28059493402896	3.32351208271565e-13	1.22225779974834e-12	tyrC; cyclohexadieny/prephenate dehydrogenase
E4.99.1.2; alkylmercury lyase	39.9881817637562	-4.49183529296042	0.221554941924812	-20.2741372137155	2.17573808736513e-91	1.99159635167838e-89	E4.99.1.2; alkylmercury lyase
pyrD; dihydroorotate dehydrogenase (fumarate)	1035.3226764897	-1.65966193082273	0.124682304922472	-13.3111264814579	1.99451660194312e-40	3.99222443044934e-39	pyrD; dihydroorotate dehydrogenase (fumarate)
CPOX, hemF; coproporphyrinogen III oxidase	7661.26020600903	0.601624607099714	0.0911581157105718	6.59979204714893	4.11734905949931e-11	1.27495140431526e-10	CPOX, hemF; coproporphyrinogen III oxidase
PPOX, hemY; protoporphyrinogen/coproporphyrinogen III oxidase	3331.00945396452	-0.610204572760409	0.1012111545074	-6.02902492052688	1.64951854142161e-09	4.29362116674522e-09	PPOX, hemY; protoporphyrinogen/coproporphyrinogen III oxidase
sdhA, frdA; succinate dehydrogenase / fumarate reductase, flavoprotein subunit	17008.7862321494	0.442487846128995	0.0518311228616875	8.53710708351396	1.37624001167434e-17	6.93758060955513e-17	sdhA, frdA; succinate dehydrogenase / fumarate reductase, flavoprotein subunit
sdhB, frdB; succinate dehydrogenase / fumarate reductase, iron-sulfur subunit	17604.2838717493	0.530018946289303	0.0661416326612914	8.01339375765803	1.11585660594864e-15	4.95012983702747e-15	sdhB, frdB; succinate dehydrogenase / fumarate reductase, iron-sulfur subunit
sdhC, frdC; succinate dehydrogenase / fumarate reductase, cytochrome b subunit	15229.9707734119	0.490884410201962	0.0564308377462772	8.6988680268945	3.35211088697551e-18	1.74728779983598e-17	sdhC, frdC; succinate dehydrogenase / fumarate reductase, cytochrome b subunit
sdhD, frdD; succinate dehydrogenase / fumarate reductase, membrane anchor subunit	8145.41380741392	0.793424099078815	0.074150579253306	10.7001739847291	1.01587293600486e-26	8.76453133063501e-26	sdhD, frdD; succinate dehydrogenase / fumarate reductase, membrane anchor subunit
frdA; fumarate reductase flavoprotein subunit	639.950378741194	0.619846768820349	0.14419165252592	4.29877012962954	1.71748485905185e-05	3.30634556348889e-05	frdA; fumarate reductase flavoprotein subunit
frdB; fumarate reductase iron-sulfur subunit	396.542959076775	1.29412498785684	0.327581623946841	3.95054207334549	7.79743886624657e-05	0.000141747580842932	frdB; fumarate reductase iron-sulfur subunit
frdC; fumarate reductase subunit C	396.47967599713	1.29510835580019	0.327569508115567	3.95369020532667	7.69550355435397e-05	0.000140098107395054	frdC; fumarate reductase subunit C
frdD; fumarate reductase subunit D	357.354952032725	1.98379187150273	0.344998601365475	5.75014467783654	8.91671128353116e-09	2.18936326117713e-08	frdD; fumarate reductase subunit D
IVD, ivd; isovaleryl-CoA dehydrogenase	5774.85710990782	0.580865088593027	0.100061998192775	5.80505185868825	6.43460851706428e-09	1.59874781625569e-08	IVD, ivd; isovaleryl-CoA dehydrogenase
DHODH, pyrD; dihydroorotate dehydrogenase	11197.1662715363	0.631689888851779	0.0692428015371528	9.12282395900519	7.3191801419665e-20	4.20334859568482e-19	DHODH, pyrD; dihydroorotate dehydrogenase
ACADL; long-chain-acyl-CoA dehydrogenase	468.745839723789	1.0176300468599	0.148020909565093	6.87490740227067	6.20301380261316e-12	2.05652922272148e-11	ACADL; long-chain-acyl-CoA dehydrogenase
E1.3.99.16; isoquinoline 1-oxidoreductase	162.892589184707	-1.11155630044662	0.236507850939868	-4.69987062175469	2.60326364266782e-06	5.2868227548335e-06	E1.3.99.16; isoquinoline 1-oxidoreductase
ald; alanine dehydrogenase	11123.3400165141	0.623505761622808	0.0833208515807037	7.48318997938814	7.25398994047393e-14	2.79796754846852e-13	ald; alanine dehydrogenase
gudB, rocG; glutamate dehydrogenase	519.326817319203	1.98487467493327	0.267901351514632	7.40897596712894	1.27278366165178e-13	4.81770759675153e-13	gudB, rocG; glutamate dehydrogenase
gltB; glutamate synthase (NADPH/NADH) large chain	13004.421621929	0.603450119691737	0.0642634723974804	9.39025074710088	5.98575858196325e-21	3.69786863507952e-20	gltB; glutamate synthase (NADPH/NADH) large chain
gltD; glutamate synthase (NADPH/NADH) small chain	13243.1550277516	0.171470755116737	0.0453288725576977	3.78281535457289	0.000155064445973616	0.000273475970742003	gltD; glutamate synthase (NADPH/NADH) small chain
pdh; phenylalanine dehydrogenase	15.1671543422997	-3.45953745241072	0.22779996553763	-15.1867338708585	4.32961480694993e-52	1.28960669607009e-50	pdh; phenylalanine dehydrogenase
DAO, aao; D-amino-acid oxidase	480.535095946014	-0.735648261568963	0.157207178916181	-4.6794826205818	2.8759973552233e-06	5.82337095988835e-06	DAO, aao; D-amino-acid oxidase
pdxH, PNPO; pyridoxamine 5-phosphate oxidase	12019.1916495236	0.687965376994588	0.0666669490592585	10.3194369429307	5.75597100636889e-25	4.48642973767445e-24	pdxH, PNPO; pyridoxamine 5-phosphate oxidase
AOC3, AOC2, tynA; primary-amine oxidase	887.099901967929	-1.94945165991305	0.152237251813453	-12.8053524133623	1.5302949777886e-37	2.70385056170825e-36	AOC3, AOC2, tynA; primary-amine oxidase
nadB; L-aspartate oxidase	13630.0283538181	0.366059625735135	0.0673835245075553	5.4324796515221	5.55762928817555e-08	1.28119058467585e-07	nadB; L-aspartate oxidase
GLDC, gcvP; glycine dehydrogenase	8295.50367398932	0.718652564768825	0.0892642856626591	8.05084093188963	8.22270826158444e-16	3.67816735467538e-15	GLDC, gcvP; glycine dehydrogenase
proC; pyrroline-5-carboxylate reductase	14685.4033761752	0.367030987576984	0.0600948128657871	6.10753191621869	1.01183583203799e-09	2.6817936988973e-09	proC; pyrroline-5-carboxylate reductase
DHFR, folA; dihydrofolate reductase	10012.9337844876	0.758728996819908	0.0790104398842154	9.60289548990964	7.7729546199253e-22	5.07337368497037e-21	DHFR, folA; dihydrofolate reductase
MTHFD; methylenetetrahydrofolate dehydrogenase (NADP+) / methenyltetrahydrofolate cyclohydrolase / formyltetrahydrofolate synthetase	100.832304036269	-5.86917475770838	0.306520823647651	-19.1477195182506	1.01118916304122e-81	7.66665238160343e-80	MTHFD; methylenetetrahydrofolate dehydrogenase (NADP+) / methenyltetrahydrofolate cyclohydrolase / formyltetrahydrofolate synthetase
LYS9; saccharopine dehydrogenase (NADP+, L-glutamate forming)	72.4114162139179	0.918973016038546	0.248980045610804	3.69095046867752	0.000223417644508904	0.00038801985005515	LYS9; saccharopine dehydrogenase (NADP+, L-glutamate forming)
metF, MTHFR; methylenetetrahydrofolate reductase (NADPH)	13767.1431983633	0.52595137048269	0.0614627234959294	8.5572415371005	1.15600171599294e-17	5.86280329746151e-17	metF, MTHFR; methylenetetrahydrofolate reductase (NADPH)
E1.5.3.1; sarcosine oxidase	1503.52753949613	-1.26668303230773	0.136792026856345	-9.25991858895373	2.04588142858038e-20	1.22361641457564e-19	E1.5.3.1; sarcosine oxidase
soxA; sarcosine oxidase, subunit alpha	3050.17123874091	0.881252464129412	0.117034152893885	7.52987433444703	5.07891788487237e-14	1.98657413464575e-13	soxA; sarcosine oxidase, subunit alpha
soxB; sarcosine oxidase, subunit beta	7067.14500185607	0.62335925197031	0.156899160042992	3.97299291978048	7.09751596643063e-05	0.000129565217805286	soxB; sarcosine oxidase, subunit beta
soxD; sarcosine oxidase, subunit delta	2465.29069555107	0.970478462401718	0.138762754784112	6.99379645432664	2.67545643975862e-12	9.19925608649941e-12	soxD; sarcosine oxidase, subunit delta
soxG; sarcosine oxidase, subunit gamma	2445.10008344653	0.952533162676596	0.139945795016839	6.80644361312879	1.00040914429248e-11	3.26765493344619e-11	soxG; sarcosine oxidase, subunit gamma
PIPOX; sarcosine oxidase / L-pipecolate oxidase	229.037801975906	1.46112798658047	0.268261483696997	5.44665587636437	5.13256250503409e-08	1.18757750193545e-07	PIPOX; sarcosine oxidase / L-pipecolate oxidase
ETFDH; electron-transferring-flavoprotein dehydrogenase	6988.1878394846	0.644838067763294	0.0870856025819547	7.40464610274067	1.31500679685441e-13	4.96750931916919e-13	ETFDH; electron-transferring-flavoprotein dehydrogenase
fixC; electron transfer flavoprotein-quinone oxidoreductase	1353.92187400561	0.74749298378413	0.121046860118662	6.17523645843739	6.6064520236572e-10	1.78053963696844e-09	fixC; electron transfer flavoprotein-quinone oxidoreductase
DMGDH; dimethylglycine dehydrogenase	353.101843166084	-1.40645258839754	0.156181165162027	-9.00526377132894	2.15147995643649e-19	1.19710960363323e-18	DMGDH; dimethylglycine dehydrogenase
dmd-tmd; dimethylamine/trimethylamine dehydrogenase	396.387109686837	1.76595008847507	0.131911907016196	13.387344087583	7.16990839705537e-41	1.4545224980621e-39	dmd-tmd; dimethylamine/trimethylamine dehydrogenase
mer; 5,10-methylenetetrahydromethanopterin reductase	441.098365773353	-1.78175917234971	0.193039978649989	-9.23000087759186	2.70629684199613e-20	1.60200820946553e-19	mer; 5,10-methylenetetrahydromethanopterin reductase
pntA; NAD(P) transhydrogenase subunit alpha	19116.5939935051	0.815422621546376	0.133865248190947	6.09136898908405	1.11949181286161e-09	2.95149474792386e-09	pntA; NAD(P) transhydrogenase subunit alpha
pntB; NAD(P) transhydrogenase subunit beta	10355.5434898526	0.785073250608488	0.141119848541194	5.56316676019759	2.64922504682245e-08	6.25013644003635e-08	pntB; NAD(P) transhydrogenase subunit beta
nuoA; NADH-quinone oxidoreductase subunit A	17593.9069012311	0.331796564104903	0.0551535237017691	6.01587245629168	1.78920407686037e-09	4.64858629315124e-09	nuoA; NADH-quinone oxidoreductase subunit A
nuoB; NADH-quinone oxidoreductase subunit B	17298.60764033	0.28698825284184	0.0532240987307232	5.39207350966711	6.96492622620008e-08	1.59678485808973e-07	nuoB; NADH-quinone oxidoreductase subunit B
nuoC; NADH-quinone oxidoreductase subunit C	16417.5106783775	0.312848772975594	0.0636250011611114	4.91707296292848	8.78478160702382e-07	1.84909059849469e-06	nuoC; NADH-quinone oxidoreductase subunit C
nuoD; NADH-quinone oxidoreductase subunit D	16910.500252206	0.305730062132729	0.0633468664605502	4.82628548522009	1.391030708849e-06	2.88826459214955e-06	nuoD; NADH-quinone oxidoreductase subunit D
nuoE; NADH-quinone oxidoreductase subunit E	14389.6333250042	0.308105618503157	0.0591992897159915	5.20454924343338	1.94468053602866e-07	4.28938351555424e-07	nuoE; NADH-quinone oxidoreductase subunit E
nuoF; NADH-quinone oxidoreductase subunit F	14695.970913009	0.27996096415363	0.060712597801897	4.61124995947517	4.0025489832962e-06	8.02005677218935e-06	nuoF; NADH-quinone oxidoreductase subunit F
nuoG; NADH-quinone oxidoreductase subunit G	14339.1588434384	0.42303673138995	0.0601741441902537	7.03020769273305	2.06226330439513e-12	7.14321567272258e-12	nuoG; NADH-quinone oxidoreductase subunit G
nuoH; NADH-quinone oxidoreductase subunit H	17524.7695119103	0.340714534439764	0.0546251873780409	6.23731561929121	4.45143295359803e-10	1.24626839797489e-09	nuoH; NADH-quinone oxidoreductase subunit H
nuoI; NADH-quinone oxidoreductase subunit I	17044.4327736479	0.267747923353249	0.054971109461332	4.87070255588691	1.11202135949899e-06	2.31985334196759e-06	nuoI; NADH-quinone oxidoreductase subunit I
nuoJ; NADH-quinone oxidoreductase subunit J	17068.5259772425	0.33190918313662	0.0543614718130346	6.10559596837545	1.02417792495974e-09	2.71258980407475e-09	nuoJ; NADH-quinone oxidoreductase subunit J
nuoK; NADH-quinone oxidoreductase subunit K	17368.3101932913	0.308654124760234	0.0543930719157005	5.67451173264479	1.39084784997083e-08	3.34820524755646e-08	nuoK; NADH-quinone oxidoreductase subunit K
nuoL; NADH-quinone oxidoreductase subunit L	17289.5004132189	0.320882667448966	0.0549029344375618	5.84454493618895	5.0795491459194e-09	1.2755803241643e-08	nuoL; NADH-quinone oxidoreductase subunit L
nuoM; NADH-quinone oxidoreductase subunit M	19023.8913102392	0.262947376963915	0.0544550525149971	4.8287048642823	1.37423907570013e-06	2.85418884953105e-06	nuoM; NADH-quinone oxidoreductase subunit M
nuoN; NADH-quinone oxidoreductase subunit N	17455.0508347004	0.338984130138232	0.0546844959336801	6.1989074663748	5.6856445002627e-10	1.54264485480361e-09	nuoN; NADH-quinone oxidoreductase subunit N
E1.6.99.3; NADH dehydrogenase	6060.45894521156	0.640100079412485	0.104673216582539	6.11522317084565	9.64219288391704e-10	2.5637371514942e-09	E1.6.99.3; NADH dehydrogenase
E1.7.1.7, guaC; GMP reductase	848.82848978131	-1.24841981786217	0.330649739449932	-3.7756564391644	0.000159586827756726	0.000281253517056113	E1.7.1.7, guaC; GMP reductase
nirK; nitrite reductase (NO-forming)	2993.21601218179	0.748180987294094	0.0797822267245123	9.37779024240022	6.73698150859451e-21	4.14490026258282e-20	nirK; nitrite reductase (NO-forming)
narH, narY, nxrB; nitrate reductase / nitrite oxidoreductase, beta subunit	2330.04311021186	1.4479367307013	0.198164873814545	7.30672748822463	2.73726900268104e-13	1.01012493284778e-12	narH, narY, nxrB; nitrate reductase / nitrite oxidoreductase, beta subunit
narJ, narW; nitrate reductase molybdenum cofactor assembly chaperone NarJ/NarW	1649.46230108589	0.73146722103964	0.176183767772146	4.15172879028008	3.29973162203716e-05	6.19814453328601e-05	narJ, narW; nitrate reductase molybdenum cofactor assembly chaperone NarJ/NarW
narI, narV; nitrate reductase gamma subunit	2314.76701845085	1.49003499954709	0.19814399893239	7.51996026917531	5.47928904755063e-14	2.13538647927908e-13	narI, narV; nitrate reductase gamma subunit
cysJ; sulfite reductase (NADPH) flavoprotein alpha-component	7254.21304542787	0.790892053440208	0.0993857419873174	7.95780197064015	1.75122335569077e-15	7.67796875456478e-15	cysJ; sulfite reductase (NADPH) flavoprotein alpha-component
cysI; sulfite reductase (NADPH) hemoprotein beta-component	9673.81748025297	1.01964456105721	0.083747454919235	12.1752304239041	4.21202885394312e-34	6.50524456331215e-33	cysI; sulfite reductase (NADPH) hemoprotein beta-component
DLD, lpd, pdhD; dihydrolipoamide dehydrogenase	28283.8990794813	0.286193138897778	0.0538197215763089	5.31762577946442	1.05130008589003e-07	2.37539387257393e-07	DLD, lpd, pdhD; dihydrolipoamide dehydrogenase
GSR, gor; glutathione reductase (NADPH)	5362.47145706626	0.882398841069676	0.0946760802038382	9.32018773031019	1.16134634821719e-20	7.04694073542297e-20	GSR, gor; glutathione reductase (NADPH)
trxB, TRR; thioredoxin reductase (NADPH)	29651.7165909331	0.303773086287907	0.0495140042958668	6.1350943153928	8.51086861548591e-10	2.27583113031127e-09	trxB, TRR; thioredoxin reductase (NADPH)
cysH; phosphoadenosine phosphosulfate reductase	13418.5194791037	0.647028416380785	0.0644027349024051	10.0465984458778	9.50932910862762e-24	6.95005105057049e-23	cysH; phosphoadenosine phosphosulfate reductase
sir; sulfite reductase (ferredoxin)	2906.41308872737	0.499409311962133	0.116152350055496	4.29960574817058	1.71102218550882e-05	3.29644058635246e-05	sir; sulfite reductase (ferredoxin)
aprA; adenylylsulfate reductase, subunit A	17.7734982684513	-2.18399702498575	0.266376284884658	-8.19891690407587	2.42562517453136e-16	1.11766375445257e-15	aprA; adenylylsulfate reductase, subunit A
aprB; adenylylsulfate reductase, subunit B	17.7734982684513	-2.18399702498575	0.266376284884658	-8.19891690407587	2.42562517453136e-16	1.11766375445257e-15	aprB; adenylylsulfate reductase, subunit B
ccoN; cytochrome c oxidase cbb3-type subunit I	8273.27070816441	0.907091352281466	0.0833847730774241	10.8783812536039	1.46134985617958e-27	1.32474541310193e-26	ccoN; cytochrome c oxidase cbb3-type subunit I
ccoO; cytochrome c oxidase cbb3-type subunit II	5714.02191032156	0.551594301983083	0.0711741949040377	7.74991979504346	9.19506077879026e-15	3.79220473657141e-14	ccoO; cytochrome c oxidase cbb3-type subunit II
ccoP; cytochrome c oxidase cbb3-type subunit III	6955.78139120229	0.427963147416585	0.0750032558494105	5.70592759700775	1.15711180523437e-08	2.81350217366024e-08	ccoP; cytochrome c oxidase cbb3-type subunit III
ccoQ; cytochrome c oxidase cbb3-type subunit IV	4451.52746581922	0.366566356787355	0.0746950192576547	4.90750736033567	9.22411948340133e-07	1.93884740527612e-06	ccoQ; cytochrome c oxidase cbb3-type subunit IV
fbcH; ubiquinol-cytochrome c reductase cytochrome b/c1 subunit	1036.29117713054	0.511214154591221	0.118731282359403	4.30563996642235	1.66503672522188e-05	3.21114225578505e-05	fbcH; ubiquinol-cytochrome c reductase cytochrome b/c1 subunit
UQCRFS1, RIP1, petA; ubiquinol-cytochrome c reductase iron-sulfur subunit	7092.8401188641	0.770561450308313	0.0808589457850672	9.52969943927489	1.57739252467917e-21	1.0085100758298e-20	UQCRFS1, RIP1, petA; ubiquinol-cytochrome c reductase iron-sulfur subunit
CYTB, petB; ubiquinol-cytochrome c reductase cytochrome b subunit	7500.11332054148	0.624803266234209	0.0732721573996012	8.52715804212978	1.49986893089228e-17	7.54558726225029e-17	CYTB, petB; ubiquinol-cytochrome c reductase cytochrome b subunit
CYC1, CYT1, petC; ubiquinol-cytochrome c reductase cytochrome c1 subunit	5208.09012745363	0.656304533470766	0.113543946266219	5.78018075866391	7.46204076608742e-09	1.84851742542086e-08	CYC1, CYT1, petC; ubiquinol-cytochrome c reductase cytochrome c1 subunit
E1.10.3.1; polyphenol oxidase	7.83957237365501	-4.05374895679344	0.398693780211084	-10.1675751115235	2.76711618087375e-24	2.08533876040546e-23	E1.10.3.1; polyphenol oxidase
cydA; cytochrome bd ubiquinol oxidase subunit I	11956.9901843754	0.46484809830136	0.104548045767176	4.44626291089703	8.7377002045755e-06	1.71554218507831e-05	cydA; cytochrome bd ubiquinol oxidase subunit I
cydB; cytochrome bd ubiquinol oxidase subunit II	11484.0092315133	0.505719867059951	0.101594049272596	4.97784930004128	6.42946830411143e-07	1.36403587028435e-06	cydB; cytochrome bd ubiquinol oxidase subunit II
lldP, lctP; L-lactate permease	41.6157536114172	-2.75834407979813	0.337216942749466	-8.17973159150379	2.84476824414929e-16	1.30359160198929e-15	lldP, lctP; L-lactate permease
E1.11.1.5; cytochrome c peroxidase	11068.5004438731	0.539809111781443	0.0846077992143358	6.38013418141219	1.7693288855918e-10	5.18975483206412e-10	E1.11.1.5; cytochrome c peroxidase
gpx; glutathione peroxidase	11942.3319387762	0.29560564008718	0.0615549056554608	4.80230839344898	1.56846879391295e-06	3.24501840328296e-06	gpx; glutathione peroxidase
hemQ; Fe-coproporphyrin III decarboxylase	183.68803940965	1.00790986615864	0.291411576138712	3.45871594915253	0.000542756978440117	0.000910579767584157	hemQ; Fe-coproporphyrin III decarboxylase
hoxH; NAD-reducing hydrogenase large subunit	106.874843168691	-5.63594469245394	0.307768811842486	-18.3122671160663	6.60611571114142e-75	4.46716257007455e-73	hoxH; NAD-reducing hydrogenase large subunit
hydB;	9.95171195040952	-4.46114443267093	0.317473010903385	-14.0520431011648	7.48432343841568e-45	1.75554161652338e-43	hydB;
dmpB, xylE; catechol 2,3-dioxygenase	1601.64326035378	-0.672007356754694	0.0989323955675466	-6.79259157629391	1.10136857957179e-11	3.58183386406666e-11	dmpB, xylE; catechol 2,3-dioxygenase
pcaH; protocatechuate 3,4-dioxygenase, beta subunit	5396.23863415456	0.437616065542931	0.0971045196793593	4.5066498139113	6.58591909018144e-06	1.30055008394901e-05	pcaH; protocatechuate 3,4-dioxygenase, beta subunit
HGD, hmgA; homogentisate 1,2-dioxygenase	6974.96435899505	0.289740810826119	0.0777257611385348	3.72773204896248	0.000193210637773058	0.000337736154430501	HGD, hmgA; homogentisate 1,2-dioxygenase
HAAO; 3-hydroxyanthranilate 3,4-dioxygenase	1027.26174400024	1.16811456420979	0.112784842552278	10.3570172886338	3.88900583692686e-25	3.08571647061025e-24	HAAO; 3-hydroxyanthranilate 3,4-dioxygenase
CDO1; cysteine dioxygenase	37.6982849072083	-2.88462818532716	0.172002553079915	-16.7708451629024	3.98795849059304e-63	1.87085102689946e-61	CDO1; cysteine dioxygenase
bphC; biphenyl-2,3-diol 1,2-dioxygenase	59.4919270639572	4.69934532735957	0.36860031602747	12.7491625020998	3.1511228139659e-37	5.47507588926575e-36	bphC; biphenyl-2,3-diol 1,2-dioxygenase
IDO, INDO; indoleamine 2,3-dioxygenase	107.544948579591	-0.78058200367243	0.197434276175903	-3.95362962699027	7.69745311261341e-05	0.000140099619455083	IDO, INDO; indoleamine 2,3-dioxygenase
diox1; all-trans-8-apo-beta-carotenal 15,15-oxygenase	211.994416898217	1.27362110779714	0.175259965088393	7.26703960687646	3.67451095619341e-13	1.34606536052649e-12	diox1; all-trans-8-apo-beta-carotenal 15,15-oxygenase
MIOX; inositol oxygenase	470.80064422117	1.04054955315551	0.170049036275445	6.1191146738993	9.40966730927873e-10	2.50635070345799e-09	MIOX; inositol oxygenase
E1.14.11.1; gamma-butyrobetaine dioxygenase	155.898503819944	-1.07693733508112	0.288835097802035	-3.72855426254065	0.000192581444308919	0.000336714726527544	E1.14.11.1; gamma-butyrobetaine dioxygenase
P4HA; prolyl 4-hydroxylase	1746.64652423606	-0.712510553033757	0.186688487700271	-3.81657466837321	0.00013531713798158	0.000239879655956483	P4HA; prolyl 4-hydroxylase
ASPH; aspartate beta-hydroxylase	590.344637775162	2.33398070760551	0.207426048210733	11.2521099820324	2.26117159534746e-29	2.66860911866007e-28	ASPH; aspartate beta-hydroxylase
hpaB; 4-hydroxyphenylacetate 3-monooxygenase	613.902489931699	-1.74864198733196	0.115018620049114	-15.2031209084693	3.37167422449485e-52	1.01637697707062e-50	hpaB; 4-hydroxyphenylacetate 3-monooxygenase
hpaC; flavin reductase (NADH)	484.976244115121	-0.956356353920595	0.136339357279643	-7.01452884187383	2.30725131131201e-12	7.96973232522223e-12	hpaC; flavin reductase (NADH)
KMO; kynurenine 3-monooxygenase	1067.94763221923	0.946443353833012	0.10690213353961	8.85336262706423	8.49211888221611e-19	4.54325333784135e-18	KMO; kynurenine 3-monooxygenase
nos; nitric-oxide synthase, bacterial	446.281091582665	-1.51163881213232	0.181946521586373	-8.30814900418265	9.72064201210425e-17	4.55166181801962e-16	nos; nitric-oxide synthase, bacterial
alkB1_2, alkM; alkane 1-monooxygenase	1389.00362574581	1.0213587474137	0.215931172611288	4.73001991820939	2.24497810034578e-06	4.58151321946586e-06	alkB1_2, alkM; alkane 1-monooxygenase
phhA, PAH; phenylalanine-4-hydroxylase	2944.28223488433	0.44843521746956	0.126109143764116	3.55592944400881	0.000376645157489293	0.000642230475264569	phhA, PAH; phenylalanine-4-hydroxylase
TH; tyrosine 3-monooxygenase	29.8246234599685	-5.95582055000382	0.257041293822655	-23.1706760475343	8.99778944427013e-119	1.92964021624833e-116	TH; tyrosine 3-monooxygenase
PAM, PHM; peptidylglycine monooxygenase	1.59894951192424	-1.12968322558919	0.320294907362691	-3.5270096389949	0.00042028146269665	0.000712267477760455	PAM, PHM; peptidylglycine monooxygenase
SCD, desC; stearoyl-CoA desaturase (Delta-9 desaturase)	12221.5849923219	0.319719224252196	0.0756581884294234	4.22583769039674	2.38053537702201e-05	4.52361988352587e-05	SCD, desC; stearoyl-CoA desaturase (Delta-9 desaturase)
sodN; nickel superoxide dismutase	1042.73704617444	-0.538605559630559	0.129101252550539	-4.17196230857414	3.01987599340187e-05	5.67957634840251e-05	sodN; nickel superoxide dismutase
FTH1; ferritin heavy chain	16.7541006792236	-5.19185538494514	0.491024880260015	-10.5735077664412	3.95421978863545e-26	3.26516762744749e-25	FTH1; ferritin heavy chain
nrdJ; ribonucleotide reductase, class II	1.5630563257584	-1.20932640628367	0.31473310743107	-3.84238701849479	0.000121843506616175	0.000216771121275423	nrdJ; ribonucleotide reductase, class II
E1.17.4.1A, nrdA, nrdE; ribonucleoside-diphosphate reductase alpha chain	21343.3441977805	0.440926394508421	0.0590196548820835	7.47083993271998	7.96845376955649e-14	3.05470960134275e-13	E1.17.4.1A, nrdA, nrdE; ribonucleoside-diphosphate reductase alpha chain
fpr; ferredoxin/flavodoxin---NADP+ reductase	11002.9206401917	0.273123572397539	0.0676704722917478	4.03608195935181	5.43512360440914e-05	0.000100383951217261	fpr; ferredoxin/flavodoxin---NADP+ reductase
hcaD; 3-phenylpropionate/trans-cinnamate dioxygenase ferredoxin reductase component	6740.7793406529	0.806577098274754	0.111116226709307	7.25885968378724	3.90367156425137e-13	1.42722643747057e-12	hcaD; 3-phenylpropionate/trans-cinnamate dioxygenase ferredoxin reductase component
anfG; nitrogenase delta subunit	2.29275214599577	1.66822106070933	0.300665434741191	5.54842980918415	2.88246560639511e-08	6.78237832025133e-08	anfG; nitrogenase delta subunit
E1.12.7.2S; ferredoxin hydrogenase small subunit	256.150480933876	1.39738772779078	0.32443548680867	4.30713588558475	1.65382020057466e-05	3.19115023792117e-05	E1.12.7.2S; ferredoxin hydrogenase small subunit
ARSC1, arsC; arsenate reductase	13732.6763363537	0.742849409085808	0.0918670859919296	8.08613227539477	6.15892960931808e-16	2.77484547704331e-15	ARSC1, arsC; arsenate reductase
ASMT; acetylserotonin O-methyltransferase	8.45187872072351	-3.15002271450902	0.490745220642093	-6.4188556138917	1.37302554045807e-10	4.07027239600248e-10	ASMT; acetylserotonin O-methyltransferase
COMT; catechol O-methyltransferase	97.5967200849222	1.45208231107194	0.255178291377908	5.69046176785264	1.26696278332001e-08	3.06570685093487e-08	COMT; catechol O-methyltransferase
mmuM, BHMT2; homocysteine S-methyltransferase	1841.18226217373	-1.06255815823035	0.13734664080786	-7.7363243249378	1.0233221705209e-14	4.20649299667574e-14	mmuM, BHMT2; homocysteine S-methyltransferase
metH, MTR; 5-methyltetrahydrofolate--homocysteine methyltransferase	20239.539133431	0.529882500188137	0.0593581106409291	8.92687611628203	4.38207698444958e-19	2.39562052769691e-18	metH, MTR; 5-methyltetrahydrofolate--homocysteine methyltransferase
trmD; tRNA (guanine37-N1)-methyltransferase	14583.8667044747	0.391915481640664	0.0610679335174487	6.41769680201613	1.38351449044127e-10	4.09489738377451e-10	trmD; tRNA (guanine37-N1)-methyltransferase
TRMT1, trm1; tRNA (guanine26-N2/guanine27-N2)-dimethyltransferase	466.391340644804	2.99432404036898	0.270384802852414	11.0743059845837	1.6717032984123e-28	1.59844649145003e-27	TRMT1, trm1; tRNA (guanine26-N2/guanine27-N2)-dimethyltransferase
trmH; tRNA (guanosine-2-O-)-methyltransferase	1123.11565713784	0.598735159638073	0.141163530204108	4.24142948800134	2.22100667957476e-05	4.23011320398075e-05	trmH; tRNA (guanosine-2-O-)-methyltransferase
trmA; tRNA (uracil-5-)-methyltransferase	69.6148151319095	-2.94750763814068	0.277589662711159	-10.6182183059448	2.45196305956927e-26	2.08903912884529e-25	trmA; tRNA (uracil-5-)-methyltransferase
thyA, TYMS; thymidylate synthase	10392.7724238161	0.673970933896035	0.07508727828146	8.97583384724235	2.81213550628546e-19	1.55205066986608e-18	thyA, TYMS; thymidylate synthase
rsmC; 16S rRNA (guanine1207-N2)-methyltransferase	2416.16203374154	0.896644219836274	0.0927407156568796	9.66829092794218	4.11187251184752e-22	2.73857276609827e-21	rsmC; 16S rRNA (guanine1207-N2)-methyltransferase
mnmA, trmU; tRNA-uridine 2-sulfurtransferase	14613.0279613953	0.392898462793509	0.0609483138359671	6.44642054989305	1.14522606343151e-10	3.42063940792556e-10	mnmA, trmU; tRNA-uridine 2-sulfurtransferase
ogt, MGMT; methylated-DNA-	17255.4255619712	0.336898902061606	0.0557877188788422	6.03894385417105	1.55126205570567e-09	4.04859978794393e-09	ogt, MGMT; methylated-DNA-
ubiG; 2-polyprenyl-6-hydroxyphenyl methylase / 3-demethylubiquinone-9 3-methyltransferase	8707.15820629264	0.390444025712162	0.081830543148702	4.77137277462096	1.82974541062904e-06	3.76998875986318e-06	ubiG; 2-polyprenyl-6-hydroxyphenyl methylase / 3-demethylubiquinone-9 3-methyltransferase
TPMT, tpmT; thiopurine S-methyltransferase	404.203593711905	1.21255664234342	0.139972091027846	8.66284581047082	4.60130577317989e-18	2.38682799816781e-17	TPMT, tpmT; thiopurine S-methyltransferase
cfa; cyclopropane-fatty-acyl-phospholipid synthase	15780.9351003852	0.208021253556645	0.0576499974241701	3.60834801129463	0.000308152956363208	0.000529410869870047	cfa; cyclopropane-fatty-acyl-phospholipid synthase
mtrA; tetrahydromethanopterin S-methyltransferase subunit A	459.744768798897	3.24923808814441	0.271394250604691	11.9723910175135	4.95789524819566e-33	7.09032951931534e-32	mtrA; tetrahydromethanopterin S-methyltransferase subunit A
DPH5; diphthine methyl ester synthase	466.247676454772	2.9944081223859	0.270358248232576	11.0757047064825	1.64580212283756e-28	1.57971748516863e-27	DPH5; diphthine methyl ester synthase
ICMT, STE14; protein-S-isoprenylcysteine O-methyltransferase	43.467513137997	-2.39813405269091	0.41071202462308	-5.83896722987775	5.25253987335497e-09	1.3168191145425e-08	ICMT, STE14; protein-S-isoprenylcysteine O-methyltransferase
E2.1.1.104; caffeoyl-CoA O-methyltransferase	628.522878810737	-1.68298456783537	0.14238669182585	-11.8198164888457	3.08357370414576e-32	4.18540763531973e-31	E2.1.1.104; caffeoyl-CoA O-methyltransferase
E2.1.1.113; site-specific DNA-methyltransferase (cytosine-N4-specific)	17.7906126119428	-3.30045424257428	0.303631115244965	-10.8699473698917	1.60293287559309e-27	1.44959206797611e-26	E2.1.1.113; site-specific DNA-methyltransferase (cytosine-N4-specific)
xyoA, aldO; alditol oxidase	795.791875730036	-0.648233400399598	0.128326266079509	-5.05144753450524	4.38474380302754e-07	9.40071036433154e-07	xyoA, aldO; alditol oxidase
tam; trans-aconitate 2-methyltransferase	3828.68845567755	0.426600257072209	0.0690018243028142	6.18244896250968	6.31147197106932e-10	1.70471063745399e-09	tam; trans-aconitate 2-methyltransferase
glyA, SHMT; glycine hydroxymethyltransferase	17904.5267337988	0.431759299881074	0.0836905191695547	5.15899894235739	2.48273713395595e-07	5.4283206896223e-07	glyA, SHMT; glycine hydroxymethyltransferase
E2.1.2.2; phosphoribosylglycinamide formyltransferase	100.258970448366	-0.714876184632158	0.195373123993527	-3.65903032116046	0.00025317138768813	0.000437959077203758	E2.1.2.2; phosphoribosylglycinamide formyltransferase
purH; phosphoribosylaminoimidazolecarboxamide formyltransferase / IMP cyclohydrolase	14576.3970709994	0.397648054840039	0.0610275983087207	6.51587258650511	7.22683004110799e-11	2.19258634957787e-10	purH; phosphoribosylaminoimidazolecarboxamide formyltransferase / IMP cyclohydrolase
MTFMT, fmt; methionyl-tRNA formyltransferase	17434.3634972723	0.36411665919894	0.069236598607368	5.25902003453116	1.44825112370532e-07	3.22856339011943e-07	MTFMT, fmt; methionyl-tRNA formyltransferase
gcvT, AMT; aminomethyltransferase	15519.5802878641	0.232629026879342	0.0657165131643178	3.53988694284	0.000400298476167375	0.000680398632724709	gcvT, AMT; aminomethyltransferase
panB; 3-methyl-2-oxobutanoate hydroxymethyltransferase	14928.8938672219	0.445735730800683	0.0564242886775831	7.89971378013615	2.79544596994759e-15	1.21007021052057e-14	panB; 3-methyl-2-oxobutanoate hydroxymethyltransferase
pyrB, PYR2; aspartate carbamoyltransferase catalytic subunit	16032.5283470186	0.510521887318051	0.0728117284470952	7.011533693902	2.35719707186805e-12	8.13851022145426e-12	pyrB, PYR2; aspartate carbamoyltransferase catalytic subunit
pyrI; aspartate carbamoyltransferase regulatory subunit	625.278824890714	2.68725934164466	0.229065591705818	11.7313967655859	8.79945034301153e-32	1.15671933931076e-30	pyrI; aspartate carbamoyltransferase regulatory subunit
OTC, argF, argI; ornithine carbamoyltransferase	11103.7341047237	0.509688513993441	0.0775055185363558	6.57615771907079	4.82760473556599e-11	1.48569090386053e-10	OTC, argF, argI; ornithine carbamoyltransferase
E2.2.1.1, tktA, tktB; transketolase	29532.4700838407	0.382216041214807	0.0994696308653538	3.84254005860533	0.000121767531872528	0.000216687314896917	E2.2.1.1, tktA, tktB; transketolase
E2.2.1.2, talA, talB; transaldolase	15666.4681384099	0.498764828295519	0.0650802377096373	7.66384459935156	1.80448215008996e-14	7.30552482123798e-14	E2.2.1.2, talA, talB; transaldolase
argA; amino-acid N-acetyltransferase	2610.73755942704	-0.827008697611607	0.112225364285519	-7.36917810761183	1.71683166847032e-13	6.42399725998914e-13	argA; amino-acid N-acetyltransferase
argJ; glutamate N-acetyltransferase / amino-acid N-acetyltransferase	12594.2221611753	0.311203797531871	0.0723874995216269	4.29913727630409	1.71464248712876e-05	3.30172049984311e-05	argJ; glutamate N-acetyltransferase / amino-acid N-acetyltransferase
GNPNAT1, GNA1; glucosamine-phosphate N-acetyltransferase	463.916832488592	3.03737598832466	0.270379836331597	11.2337370624028	2.78447042149865e-29	3.27589890027726e-28	GNPNAT1, GNA1; glucosamine-phosphate N-acetyltransferase
E2.3.1.7; carnitine O-acetyltransferase	314.747448964614	2.74365287708694	0.24621156987211	11.1434766388602	7.70515270756895e-29	8.73638613640672e-28	E2.3.1.7; carnitine O-acetyltransferase
E2.3.1.8, pta; phosphate acetyltransferase	6505.63462832924	0.906126179135094	0.114682134138579	7.90119739174151	2.7623678898161e-15	1.19644162613731e-14	E2.3.1.8, pta; phosphate acetyltransferase
DLAT, aceF, pdhC; pyruvate dehydrogenase E2 component (dihydrolipoamide acetyltransferase)	21390.5389475007	0.593132621611242	0.0771123224229219	7.69180077806776	1.45078400185761e-14	5.9022139392646e-14	DLAT, aceF, pdhC; pyruvate dehydrogenase E2 component (dihydrolipoamide acetyltransferase)
ATS1; glycerol-3-phosphate O-acyltransferase	10.1958340147446	4.05667147689902	0.332334021864147	12.2066090439495	2.86586377993295e-34	4.46289907306572e-33	ATS1; glycerol-3-phosphate O-acyltransferase
plsB; glycerol-3-phosphate O-acyltransferase	1320.77296481334	1.39907721141803	0.163684740646647	8.54738936501279	1.25903881836753e-17	6.35958638672051e-17	plsB; glycerol-3-phosphate O-acyltransferase
lacA; galactoside O-acetyltransferase	31.9665906185999	-1.94559613302969	0.238004198742267	-8.17462945322474	2.96776532856986e-16	1.35912425602473e-15	lacA; galactoside O-acetyltransferase
ptb; phosphate butyryltransferase	536.295950537124	1.18497681988759	0.187127514839919	6.33245635149538	2.41288559539153e-10	6.97117755158153e-10	ptb; phosphate butyryltransferase
E2.3.1.20; diacylglycerol O-acyltransferase	294.259744673672	-0.639989460069066	0.114035239482811	-5.61220779621841	1.99761349965603e-08	4.76002759632322e-08	E2.3.1.20; diacylglycerol O-acyltransferase
catB; chloramphenicol O-acetyltransferase type B	194.461287235886	-1.00428575206298	0.165412774127264	-6.07139174928723	1.26806427120459e-09	3.32684041232494e-09	catB; chloramphenicol O-acetyltransferase type B
kbl, GCAT; glycine C-acetyltransferase	10115.7274525092	0.731155971917089	0.0758101453811763	9.64456628121222	5.18298260795691e-22	3.43366879570384e-21	kbl, GCAT; glycine C-acetyltransferase
cysE; serine O-acetyltransferase	17038.7689764301	0.335132348790978	0.0962333679396443	3.4824963104395	0.000496762066151395	0.00083678098485915	cysE; serine O-acetyltransferase
metX; homoserine O-acetyltransferase/O-succinyltransferase	11820.7145658751	0.215975490584796	0.0616025961009341	3.50594786997168	0.000454984321622946	0.000769169441013927	metX; homoserine O-acetyltransferase/O-succinyltransferase
E2.3.1.37, ALAS; 5-aminolevulinate synthase	3100.33143014431	0.814095299211137	0.0901905941552272	9.02638802678244	1.77431550970982e-19	9.92400314149174e-19	E2.3.1.37, ALAS; 5-aminolevulinate synthase
fabD;	16133.2721317843	0.342010490163688	0.0599229291724622	5.70750620650334	1.14643441798467e-08	2.78844353253173e-08	fabD;
pksF; malonyl-ACP decarboxylase	61.6608365492857	-3.09474786515642	0.251903012308069	-12.2854738289975	1.08407976666402e-34	1.73129845288939e-33	pksF; malonyl-ACP decarboxylase
fabB; 3-oxoacyl-	6933.17302211126	0.439996628215312	0.094837788860105	4.63946527543309	3.49311820655385e-06	7.03497323809853e-06	fabB; 3-oxoacyl-
fabH; 3-oxoacyl-	22889.7296470942	0.300830770735492	0.063792337901718	4.71578218686653	2.40783917833763e-06	4.90321239083079e-06	fabH; 3-oxoacyl-
bioF; 8-amino-7-oxononanoate synthase	12160.8928406006	0.470095924163507	0.0712558838318615	6.59729272705067	4.18733495014811e-11	1.29608808807471e-10	bioF; 8-amino-7-oxononanoate synthase
E2.3.1.54, pflD; formate C-acetyltransferase	269.27808865143	-1.65423258382133	0.16216871065971	-10.2006890052454	1.96870856194468e-24	1.49113284217525e-23	E2.3.1.54, pflD; formate C-acetyltransferase
speG, SAT; diamine N-acetyltransferase	1566.31710776578	-1.18350753566679	0.208542553361028	-5.67513688018344	1.38577802218459e-08	3.33707084841756e-08	speG, SAT; diamine N-acetyltransferase
DLST, sucB; 2-oxoglutarate dehydrogenase E2 component (dihydrolipoamide succinyltransferase)	15837.4709614044	0.388221131920891	0.0612830113470984	6.33488993747485	2.37510757885841e-10	6.86996434948409e-10	DLST, sucB; 2-oxoglutarate dehydrogenase E2 component (dihydrolipoamide succinyltransferase)
aacC; aminoglycoside 3-N-acetyltransferase	725.464916387094	-0.883714825353849	0.132121714995473	-6.68864179808841	2.25251324523449e-11	7.14596974587069e-11	aacC; aminoglycoside 3-N-acetyltransferase
aacA; aminoglycoside 6-N-acetyltransferase	1309.96726982237	-0.648859770326152	0.132537327313802	-4.89567568229197	9.79685234180404e-07	2.05290825453884e-06	aacA; aminoglycoside 6-N-acetyltransferase
K00666; fatty-acyl-CoA synthase	31208.3672249001	0.484669465702622	0.0765743452482827	6.32939745199442	2.4612039889431e-10	7.09984517333086e-10	K00666; fatty-acyl-CoA synthase
astA; arginine N-succinyltransferase	3323.23430187881	1.005029986114	0.240553861040924	4.17798318332968	2.94105394405159e-05	5.5410519337478e-05	astA; arginine N-succinyltransferase
dapD; 2,3,4,5-tetrahydropyridine-2,6-dicarboxylate N-succinyltransferase	9499.11651042741	0.363735035223678	0.0690807408361293	5.26536095040607	1.39914185244814e-07	3.12465300341439e-07	dapD; 2,3,4,5-tetrahydropyridine-2,6-dicarboxylate N-succinyltransferase
nhoA; N-hydroxyarylamine O-acetyltransferase	2817.62196239985	1.00490542831875	0.167386494215531	6.00350364602781	1.93104427907825e-09	5.00325107309677e-09	nhoA; N-hydroxyarylamine O-acetyltransferase
lpxA; UDP-N-acetylglucosamine acyltransferase	14218.7296254236	0.910311796321244	0.0814613597923623	11.1747679960357	5.41917953379433e-29	6.20066487510065e-28	lpxA; UDP-N-acetylglucosamine acyltransferase
ggt; gamma-glutamyltranspeptidase / glutathione hydrolase	24334.4241555131	0.294495004133684	0.0599827540405137	4.90966126588278	9.12338466427295e-07	1.91874825693563e-06	ggt; gamma-glutamyltranspeptidase / glutathione hydrolase
GGCT; gamma-glutamylcyclotransferase	6.55831664554553	-2.91108585196814	0.304927701736418	-9.54680678531628	1.33755437835634e-21	8.5956191472112e-21	GGCT; gamma-glutamylcyclotransferase
QPCT; glutaminyl-peptide cyclotransferase	298.579536031687	2.30899768416717	0.211793383377459	10.9021237932257	1.12597964900091e-27	1.02817557729937e-26	QPCT; glutaminyl-peptide cyclotransferase
aat; leucyl/phenylalanyl-tRNA---protein transferase	10624.2113282631	0.777621120054358	0.0755941588435267	10.2867884496733	8.08273729061404e-25	6.23525448133083e-24	aat; leucyl/phenylalanyl-tRNA---protein transferase
ATE1; arginyl-tRNA---protein transferase	6419.57537238139	0.582534570030729	0.0890242817914283	6.54354697739126	6.00766012191374e-11	1.83456049125649e-10	ATE1; arginyl-tRNA---protein transferase
PYG, glgP; glycogen phosphorylase	11866.7502577095	0.37891646098529	0.0807031670606271	4.69518700177695	2.66362935712183e-06	5.4006488261903e-06	PYG, glgP; glycogen phosphorylase
E2.4.1.7; sucrose phosphorylase	20.3881471231608	-2.42855245763562	0.217453122783349	-11.168165471945	5.83740418243476e-29	6.64879450582023e-28	E2.4.1.7; sucrose phosphorylase
mapA; maltose phosphorylase	205.33018482297	1.39497000778661	0.212972228144517	6.55000898445794	5.75336220093747e-11	1.75976922087354e-10	mapA; maltose phosphorylase
sacB; levansucrase	155.58396774078	-1.57410897415419	0.29651626629843	-5.30867663283578	1.10424041798301e-07	2.48976526806263e-07	sacB; levansucrase
GYS; glycogen synthase	71.4680227869607	1.31127998584031	0.235843464364713	5.55995897267062	2.6983807522093e-08	6.36319381906471e-08	GYS; glycogen synthase
otsA; trehalose 6-phosphate synthase	9098.04520690845	0.735508342886617	0.132841445739441	5.53673846887562	3.08156170275561e-08	7.23949988760049e-08	otsA; trehalose 6-phosphate synthase
GBE1, glgB; 1,4-alpha-glucan branching enzyme	11363.1372295768	0.50268453848576	0.0738989039690458	6.80232738900053	1.02942324363818e-11	3.35804035929951e-11	GBE1, glgB; 1,4-alpha-glucan branching enzyme
cgt; cyclomaltodextrin glucanotransferase	4.46128140509046	-2.88272450566398	0.376252707030243	-7.66167113697941	1.83529105276243e-14	7.42224926833773e-14	cgt; cyclomaltodextrin glucanotransferase
E2.4.1.20; cellobiose phosphorylase	46.6951367614885	-2.26227496430134	0.206946637771439	-10.931682624387	8.13262434752874e-28	7.47166197705639e-27	E2.4.1.20; cellobiose phosphorylase
glgA; starch synthase	11019.0768223822	0.476340952215467	0.0799194439790115	5.96026359168069	2.51831384111976e-09	6.44915172004262e-09	glgA; starch synthase
malQ; 4-alpha-glucanotransferase	8500.66992581665	0.414178952989382	0.099157649068418	4.17697431192223	2.95412372482573e-05	5.56288326104916e-05	malQ; 4-alpha-glucanotransferase
tagE; poly(glycerol-phosphate) alpha-glucosyltransferase	73.6201699768619	1.46922296898197	0.165220499795262	8.89249803022389	5.97502157302761e-19	3.2288345519903e-18	tagE; poly(glycerol-phosphate) alpha-glucosyltransferase
UGCG; ceramide glucosyltransferase	2397.96133044662	1.4727394127147	0.14945220763389	9.85424997081636	6.57054165426362e-23	4.6395565058234e-22	UGCG; ceramide glucosyltransferase
ALG5; dolichyl-phosphate beta-glucosyltransferase	91.699931336357	-1.95454656762053	0.270197252609553	-7.23377661594855	4.69744210435903e-13	1.71160196287956e-12	ALG5; dolichyl-phosphate beta-glucosyltransferase
lpxB; lipid-A-disaccharide synthase	11792.1688090733	0.676550453880614	0.0715329501863212	9.45788552154509	3.14233048976966e-21	1.96552772135092e-20	lpxB; lipid-A-disaccharide synthase
hasA; hyaluronan synthase	602.970188923575	1.19940215447455	0.238408270520644	5.03087477567474	4.88246978918182e-07	1.04350279719814e-06	hasA; hyaluronan synthase
bshA; L-malate glycosyltransferase	1661.16161600985	0.940298602749389	0.134986821992154	6.96585480621246	3.26415657298393e-12	1.10886766297264e-11	bshA; L-malate glycosyltransferase
pdp; pyrimidine-nucleoside phosphorylase	1954.9358610183	-0.705333005806774	0.138237708135752	-5.10231987580497	3.35515028157859e-07	7.26384713398583e-07	pdp; pyrimidine-nucleoside phosphorylase
udp, UPP; uridine phosphorylase	894.597652377116	-0.779135942581423	0.126983169147678	-6.1357418294964	8.47627157817373e-10	2.26738754332758e-09	udp, UPP; uridine phosphorylase
deoA, TYMP; thymidine phosphorylase	5171.06347983704	0.259079014713645	0.0606313337086908	4.27302186619241	1.92841537680126e-05	3.70101913021484e-05	deoA, TYMP; thymidine phosphorylase
APRT, apt; adenine phosphoribosyltransferase	13126.011446076	0.463770690491689	0.0674354586555638	6.87725270559016	6.10178162601437e-12	2.0256511669555e-11	APRT, apt; adenine phosphoribosyltransferase
hprT, hpt, HPRT1; hypoxanthine phosphoribosyltransferase	11781.4833134266	0.391545962261218	0.075611416742699	5.17839737871366	2.23800125613865e-07	4.91326043538364e-07	hprT, hpt, HPRT1; hypoxanthine phosphoribosyltransferase
upp, UPRT; uracil phosphoribosyltransferase	11651.2939949748	0.579279235577671	0.0650436387666942	8.90600905117707	5.29026114106648e-19	2.87497539788938e-18	upp, UPRT; uracil phosphoribosyltransferase
pyrE; orotate phosphoribosyltransferase	15519.2458292062	0.411057788300085	0.0578092601142689	7.11058725691292	1.15550220371028e-12	4.07575166402696e-12	pyrE; orotate phosphoribosyltransferase
purF, PPAT; amidophosphoribosyltransferase	15539.5062981466	0.505093339085656	0.0573208379865242	8.811687979935	1.23275349762302e-18	6.54851221030317e-18	purF, PPAT; amidophosphoribosyltransferase
hisG; ATP phosphoribosyltransferase	14906.9979021838	0.445063203264632	0.0573727609409935	7.75739559967088	8.66911894828949e-15	3.58514638159013e-14	hisG; ATP phosphoribosyltransferase
trpD; anthranilate phosphoribosyltransferase	15122.7455159536	0.362464028474986	0.064399019544021	5.62840911308001	1.81879293675588e-08	4.34495855610747e-08	trpD; anthranilate phosphoribosyltransferase
nadC, QPRT; nicotinate-nucleotide pyrophosphorylase (carboxylating)	14873.7672057477	0.47597049968495	0.0575535636087742	8.27004393542691	1.3390965710607e-16	6.23289990085013e-16	nadC, QPRT; nicotinate-nucleotide pyrophosphorylase (carboxylating)
gpt; xanthine phosphoribosyltransferase	2182.07837330235	0.864288680265995	0.0821031266119856	10.526866831157	6.49607855794008e-26	5.32309668732514e-25	gpt; xanthine phosphoribosyltransferase
tgt, QTRT1; queuine tRNA-ribosyltransferase	14067.4984508702	0.337199145488536	0.0638658006102431	5.27980769467493	1.29319541027748e-07	2.89666509983371e-07	tgt, QTRT1; queuine tRNA-ribosyltransferase
lldG; L-lactate dehydrogenase complex protein LldG	6634.43016656725	0.96708880968109	0.111254707929139	8.69256526471719	3.54346157502369e-18	1.84446758544575e-17	lldG; L-lactate dehydrogenase complex protein LldG
rlmH; 23S rRNA (pseudouridine1915-N3)-methyltransferase	9320.81556542411	0.425873402652418	0.0704459246706072	6.04539445885234	1.49044891698402e-09	3.89123811161115e-09	rlmH; 23S rRNA (pseudouridine1915-N3)-methyltransferase
rnz; ribonuclease Z	5938.02591282672	-0.389209427880131	0.0826404463561058	-4.70967238249161	2.48115289489796e-06	5.048396212823e-06	rnz; ribonuclease Z
thiE; thiamine-phosphate pyrophosphorylase	18162.5293515999	0.542336977797681	0.0707856228981132	7.66168263544569	1.8351267078647e-14	7.42224926833773e-14	thiE; thiamine-phosphate pyrophosphorylase
metK; S-adenosylmethionine synthetase	15300.6130779417	0.437989738617013	0.0568143534385082	7.70913883744292	1.26669553437932e-14	5.17854939055074e-14	metK; S-adenosylmethionine synthetase
murA; UDP-N-acetylglucosamine 1-carboxyvinyltransferase	16175.5623728369	0.427861096012595	0.0750173170496088	5.70349771013074	1.17373615751497e-08	2.85207627008978e-08	murA; UDP-N-acetylglucosamine 1-carboxyvinyltransferase
miaA, TRIT1; tRNA dimethylallyltransferase	14655.2046608174	0.395135860541052	0.0610371390616995	6.47369563212372	9.56344518465796e-11	2.87362768438922e-10	miaA, TRIT1; tRNA dimethylallyltransferase
ribE, RIB5; riboflavin synthase	14418.3777436631	0.529906507902114	0.0580865063413344	9.12271267939956	7.3267015275295e-20	4.20445119767863e-19	ribE, RIB5; riboflavin synthase
ribH, RIB4; 6,7-dimethyl-8-ribityllumazine synthase	15542.4044285091	0.3937188072108	0.0602740047213077	6.53214945698829	6.48324090997137e-11	1.9741665829714e-10	ribH, RIB4; 6,7-dimethyl-8-ribityllumazine synthase
ispA; farnesyl diphosphate synthase	7358.2461533221	0.399105887394686	0.079294293337532	5.0332233329303	4.8230069092436e-07	1.03138147751517e-06	ispA; farnesyl diphosphate synthase
folP; dihydropteroate synthase	17550.6167765122	0.389786553960801	0.0615701699060018	6.33076950341182	2.43941529455146e-10	7.04240430803972e-10	folP; dihydropteroate synthase
MMAB, pduO; cob(I)alamin adenosyltransferase	13504.7229880672	0.604052844913027	0.0633440527949085	9.53606247564854	1.48358517358684e-21	9.50964159943879e-21	MMAB, pduO; cob(I)alamin adenosyltransferase
GST, gst; glutathione S-transferase	49478.3432128182	0.499084320218485	0.0889596703021325	5.61023122639115	2.02056458171109e-08	4.81013566454915e-08	GST, gst; glutathione S-transferase
aroA; 3-phosphoshikimate 1-carboxyvinyltransferase	15337.8070850652	0.411775799812097	0.0564473930774771	7.29485946759157	2.98970973998869e-13	1.1021327671642e-12	aroA; 3-phosphoshikimate 1-carboxyvinyltransferase
FDFT1; farnesyl-diphosphate farnesyltransferase	1911.09059412461	1.36503281971164	0.226733196186056	6.02043654247922	1.73947292281781e-09	4.52564428376793e-09	FDFT1; farnesyl-diphosphate farnesyltransferase
hepST; heptaprenyl diphosphate synthase	2853.72090619488	-0.462577260240614	0.129324592452117	-3.57687004049045	0.000347732942618955	0.000594823032656763	hepST; heptaprenyl diphosphate synthase
uppS; undecaprenyl diphosphate synthase	15092.0107392837	0.346105837491096	0.0606322527694596	5.70827936753537	1.14123990843156e-08	2.7767088339343e-08	uppS; undecaprenyl diphosphate synthase
hss; homospermidine synthase	1867.8128619743	0.440700357812016	0.099777486434362	4.4168316276631	1.00158186974844e-05	1.95726985533242e-05	hss; homospermidine synthase
DHPS, dys; deoxyhypusine synthase	6737.23479778922	0.496876579197804	0.116375203841509	4.26960866916719	1.95816227371131e-05	3.75426973856376e-05	DHPS, dys; deoxyhypusine synthase
aspB; aspartate aminotransferase	15220.3567725834	0.605737282242297	0.0844216301668978	7.17514315993166	7.22315614763167e-13	2.59287470321011e-12	aspB; aspartate aminotransferase
CCBL; kynurenine---oxoglutarate transaminase / cysteine-S-conjugate beta-lyase / glutamine---phenylpyruvate transaminase	11.6263901141428	-3.86115058972354	0.270320472138597	-14.2836040466216	2.76902575255068e-46	6.81452698316242e-45	CCBL; kynurenine---oxoglutarate transaminase / cysteine-S-conjugate beta-lyase / glutamine---phenylpyruvate transaminase
hisC; histidinol-phosphate aminotransferase	23309.7637587691	0.354217373834468	0.0587016065939157	6.03420237345227	1.59749763784302e-09	4.16781969747991e-09	hisC; histidinol-phosphate aminotransferase
E2.6.1.11, argD; acetylornithine aminotransferase	7257.04625040235	0.382221719923116	0.0950233874625208	4.0223962766416	5.76090262332246e-05	0.000106061650945937	E2.6.1.11, argD; acetylornithine aminotransferase
rocD, OAT; ornithine--oxo-acid transaminase	3430.13534570641	-0.317262313693684	0.0875450317313583	-3.62398993317221	0.00029009290069855	0.000499870824757419	rocD, OAT; ornithine--oxo-acid transaminase
glmS, GFPT; glucosamine---fructose-6-phosphate aminotransferase (isomerizing)	22161.1797215141	0.342313511179251	0.0578455941899619	5.91771103699118	3.26452851092652e-09	8.29784998408889e-09	glmS, GFPT; glucosamine---fructose-6-phosphate aminotransferase (isomerizing)
argD; acetylornithine/N-succinyldiaminopimelate aminotransferase	11032.102577098	0.802573020889372	0.0970133392360928	8.27281100938317	1.30837005934396e-16	6.09976749405949e-16	argD; acetylornithine/N-succinyldiaminopimelate aminotransferase
E2.6.1.18; beta-alanine--pyruvate transaminase	6333.98661890915	0.724008827972106	0.131490867079413	5.50615296752774	3.6675987851667e-08	8.58671131673776e-08	E2.6.1.18; beta-alanine--pyruvate transaminase
dat; D-alanine transaminase	4782.44742364307	0.28693234475799	0.0769048763420766	3.73100326540675	0.000190718751314529	0.000333691129922343	dat; D-alanine transaminase
E2.6.1.42, ilvE; branched-chain amino acid aminotransferase	25099.1892202467	0.4345481339762	0.0613693291119206	7.08086824908424	1.43254050883556e-12	5.01522810602598e-12	E2.6.1.42, ilvE; branched-chain amino acid aminotransferase
AGXT2; alanine-glyoxylate transaminase / (R)-3-amino-2-methylpropionate-pyruvate transaminase	2.07588754329565	-1.63279755490874	0.337959797315473	-4.83133664973939	1.35619463054658e-06	2.81827156613583e-06	AGXT2; alanine-glyoxylate transaminase / (R)-3-amino-2-methylpropionate-pyruvate transaminase
serC, PSAT1; phosphoserine aminotransferase	10044.47588624	0.253664265391174	0.0557788693642195	4.54767671490114	5.42413705223742e-06	1.07480392592645e-05	serC, PSAT1; phosphoserine aminotransferase
bioA; adenosylmethionine---8-amino-7-oxononanoate aminotransferase	10664.2980008013	0.622963978942739	0.0670373814849971	9.29278508711081	1.50302899491541e-20	9.06891932141082e-20	bioA; adenosylmethionine---8-amino-7-oxononanoate aminotransferase
avtA; valine--pyruvate aminotransferase	75.3276987678216	-2.38343208481541	0.293182601488512	-8.12951407319032	4.31014721364155e-16	1.95362107400927e-15	avtA; valine--pyruvate aminotransferase
pucG; (S)-ureidoglycine---glyoxylate transaminase	36.6252749055088	-1.10641348639473	0.206251456924669	-5.36439113154405	8.1222730492034e-08	1.8525001977308e-07	pucG; (S)-ureidoglycine---glyoxylate transaminase
astC; succinylornithine aminotransferase	55.6221102163961	-2.83854081993664	0.530074862500709	-5.35498100503275	8.55654055199922e-08	1.94740428694076e-07	astC; succinylornithine aminotransferase
patA; aminotransferase	18.1902184238741	-1.03068293511362	0.228173341669149	-4.51710496753871	6.26908330901467e-06	1.23928731412863e-05	patA; aminotransferase
HK; hexokinase	13.9694963841504	-2.65095367816888	0.24557715388632	-10.7947894835365	3.64296421073684e-27	3.20940016030407e-26	HK; hexokinase
glk; glucokinase	26783.0201688055	0.260452510368419	0.0643800550074783	4.04554656466455	5.22011878211476e-05	9.65554745651882e-05	glk; glucokinase
KHK; ketohexokinase	5.87029748129485	-1.00462204392174	0.267783304741897	-3.75162314502781	0.000175693419544346	0.000308192289576972	KHK; ketohexokinase
galK; galactokinase	5457.24744916024	-0.646634706604495	0.0858143778954568	-7.53527232222386	4.8731675641586e-14	1.90908119710723e-13	galK; galactokinase
rbsK, RBKS; ribokinase	13267.1297297732	0.390662198560121	0.0914087583266698	4.27379395269763	1.92174638776951e-05	3.68916327022965e-05	rbsK, RBKS; ribokinase
xylB, XYLB; xylulokinase	13345.6764892088	0.469131585332098	0.118616976227115	3.95501217662012	7.65307538411445e-05	0.00013935949498584	xylB, XYLB; xylulokinase
PRK, prkB; phosphoribulokinase	2896.48379331421	0.95765753929843	0.156910338236845	6.10321505937303	1.0395581417462e-09	2.75041361013289e-09	PRK, prkB; phosphoribulokinase
tdk, TK; thymidine kinase	4673.34488784569	-0.503401330943981	0.0748187176498491	-6.72828065965918	1.71679542083765e-11	5.49755393720452e-11	tdk, TK; thymidine kinase
ppnK, NADK; NAD+ kinase	16310.1588467177	0.496684933275716	0.0515609642338905	9.63296440738884	5.80307223577534e-22	3.82421950849251e-21	ppnK, NADK; NAD+ kinase
coaE; dephospho-CoA kinase	14429.8079242405	0.412864661389605	0.0608155753413104	6.78879808457812	1.13071558385893e-11	3.67568262124085e-11	coaE; dephospho-CoA kinase
cysC; adenylylsulfate kinase	5542.07189258295	0.989238784095462	0.116159595043184	8.51620379468178	1.64868598408841e-17	8.26655777993829e-17	cysC; adenylylsulfate kinase
eryA; erythritol kinase (D-erythritol 1-phosphate-forming)	189.443991088033	-2.05383470324567	0.15326332052878	-13.4006929783307	5.99012195068603e-41	1.22511867470979e-39	eryA; erythritol kinase (D-erythritol 1-phosphate-forming)
DAK, TKFC; triose/dihydroxyacetone kinase / FAD-AMP lyase (cyclizing)	1502.35421500771	1.68540986843355	0.231613222678191	7.27682922824875	3.41757426623821e-13	1.25561979649457e-12	DAK, TKFC; triose/dihydroxyacetone kinase / FAD-AMP lyase (cyclizing)
glpK, GK; glycerol kinase	13550.9412850148	0.410143872374331	0.0644969023100198	6.35912513135711	2.02906068061521e-10	5.91921083120782e-10	glpK, GK; glycerol kinase
glxK, garK; glycerate 2-kinase	7081.11061124526	0.741728592959061	0.138466408526366	5.35674031595776	8.47367715216006e-08	1.92913013964554e-07	glxK, garK; glycerate 2-kinase
coaA; type I pantothenate kinase	2837.47421877401	0.360307059155843	0.0876038581573014	4.11291313801359	3.90697419770996e-05	7.2949622706495e-05	coaA; type I pantothenate kinase
pdxK, pdxY; pyridoxine kinase	3776.29744690273	1.09018866435457	0.126097467839515	8.64560314360999	5.35218276459192e-18	2.76296312455481e-17	pdxK, pdxY; pyridoxine kinase
PK, pyk; pyruvate kinase	16580.332793834	0.376097013393644	0.0731839727086127	5.13906254981677	2.76112484405234e-07	6.01596606080026e-07	PK, pyk; pyruvate kinase
kdgK; 2-dehydro-3-deoxygluconokinase	10196.1554002901	0.594423390960289	0.102173085016853	5.81780799573823	5.96243324116580e-09	1.48487139708661e-08	kdgK; 2-dehydro-3-deoxygluconokinase
E2.7.1.47; D-ribulokinase	733.210596723143	-0.469647076388754	0.108479427700263	-4.3293653584385	1.49539663770972e-05	2.89588420088988e-05	E2.7.1.47; D-ribulokinase
udk, UCK; uridine kinase	2702.25651819861	-0.845742066278852	0.10024223562235	-8.4369832838234	3.25633013478034e-17	1.60275501584664e-16	udk, UCK; uridine kinase
thiM; hydroxyethylthiazole kinase	880.348981638738	-1.49715934201606	0.0941730528752852	-15.8979590902587	6.54628966492358e-57	2.39690001097153e-55	thiM; hydroxyethylthiazole kinase
fucK; L-fuculokinase	8.44411626319563	-3.98482025349077	0.365017232674615	-10.9168003501986	9.58118820248435e-28	8.78100105590324e-27	fucK; L-fuculokinase
lyxK; L-xylulokinase	150.058177912597	-1.22590505440485	0.25339323093362	-4.83795502306055	1.3118181560242e-06	2.72832005517253e-06	lyxK; L-xylulokinase
alsK; allose kinase	2.68682950669997	-2.2160634911494	0.412076511655678	-5.37779618218351	7.54031061126285e-08	1.72395892318425e-07	alsK; allose kinase
fruK; 1-phosphofructokinase	2224.12601814544	-0.708224515681376	0.122620623883328	-5.77573733726263	7.66168169781475e-09	1.89609570800519e-08	fruK; 1-phosphofructokinase
dgoK; 2-dehydro-3-deoxygalactonokinase	4021.10545961231	0.682527644087425	0.147861085943768	4.61600589317323	3.91195842086472e-06	7.85111227460177e-06	dgoK; 2-dehydro-3-deoxygalactonokinase
dgkA; undecaprenol kinase	466.68379890849	0.806122807799259	0.168311202260309	4.78947804408476	1.67215692235667e-06	3.45477838128522e-06	dgkA; undecaprenol kinase
PIP5K; 1-phosphatidylinositol-4-phosphate 5-kinase	4.18694199264125	1.32105473136467	0.315097132642455	4.19253174500857	2.75858465457839e-05	5.20904060811708e-05	PIP5K; 1-phosphatidylinositol-4-phosphate 5-kinase
E2.7.1.71, aroK, aroL; shikimate kinase	13826.8177438308	0.561010640880194	0.0640204717621703	8.76298823545527	1.901415118881e-18	1.00436466448422e-17	E2.7.1.71, aroK, aroL; shikimate kinase
aphA; kanamycin kinase	206.503092940808	-1.23371968871929	0.18488680292504	-6.67283802413679	2.50903271773194e-11	7.92959982286146e-11	aphA; kanamycin kinase
mtnK; 5-methylthioribose kinase	599.105027478923	-1.15282222138988	0.086769449486121	-13.2860382106525	2.78962152856316e-40	5.52477551276914e-39	mtnK; 5-methylthioribose kinase
lpxK; tetraacyldisaccharide 4-kinase	11464.6001093747	0.662926752482906	0.0729411236206611	9.08851851433677	1.00397686189374e-19	5.71330578117846e-19	lpxK; tetraacyldisaccharide 4-kinase
lacC; tagatose 6-phosphate kinase	879.435575477753	-0.823866118242619	0.130775157549964	-6.29986714355786	2.97900873605104e-10	8.51540010879161e-10	lacC; tagatose 6-phosphate kinase
pfkC; ADP-dependent phosphofructokinase/glucokinase	13.6097997127327	-4.8823827234835	0.318944065302245	-15.3079591522004	6.76536457027149e-53	2.08118141247778e-51	pfkC; ADP-dependent phosphofructokinase/glucokinase
ispE; 4-diphosphocytidyl-2-C-methyl-D-erythritol kinase	13617.620760012	0.521852216430866	0.0662630955843922	7.87545785219525	3.39497309449018e-15	1.46200046168923e-14	ispE; 4-diphosphocytidyl-2-C-methyl-D-erythritol kinase
ackA; acetate kinase	11661.8005118997	0.545596709284805	0.076536720213416	7.12856139854773	1.01423355681414e-12	3.59604963507176e-12	ackA; acetate kinase
PGK, pgk; phosphoglycerate kinase	15112.246080701	0.401075646198184	0.0607158355611477	6.60578319463719	3.95421225275673e-11	1.22645938715669e-10	PGK, pgk; phosphoglycerate kinase
lysC; aspartate kinase	15866.3195987956	0.438629208541434	0.0549896049811048	7.97658409606967	1.50438679957976e-15	6.62283127134645e-15	lysC; aspartate kinase
argB; acetylglutamate kinase	14539.588819738	0.397134004521401	0.0605534815146997	6.55840084809977	5.43878504863128e-11	1.66626614591945e-10	argB; acetylglutamate kinase
proB; glutamate 5-kinase	13669.578157478	0.48657554609422	0.0657108720374804	7.40479514282941	1.31353080353793e-13	4.96525362327919e-13	proB; glutamate 5-kinase
E2.7.3.2; creatine kinase	27.1892962445755	-5.90536669264808	0.511973263447014	-11.5345216523387	8.83770522209311e-31	1.1019238438045e-29	E2.7.3.2; creatine kinase
ppk; polyphosphate kinase	13616.0047947298	0.652536371328847	0.0624245078535466	10.453208103134	1.41650991988809e-25	1.14449122267815e-24	ppk; polyphosphate kinase
E2.7.4.2, mvaK2; phosphomevalonate kinase	203.138181921167	2.24231621297739	0.169213503780814	13.2514022987309	4.42850324833727e-40	8.6338559433817e-39	E2.7.4.2, mvaK2; phosphomevalonate kinase
adk, AK; adenylate kinase	16968.9280137559	0.353029737832719	0.0569952259290127	6.19402295680722	5.86476792254862e-10	1.58691232972783e-09	adk, AK; adenylate kinase
ndk, NME; nucleoside-diphosphate kinase	15003.5681189929	0.443299829975379	0.0561701485643721	7.89208932690196	2.97168894236597e-15	1.28413915955089e-14	ndk, NME; nucleoside-diphosphate kinase
thiD; hydroxymethylpyrimidine/phosphomethylpyrimidine kinase	14197.3182951271	0.537075052569725	0.0772257064384013	6.95461495063331	3.5352627957209e-12	1.19745859858669e-11	thiD; hydroxymethylpyrimidine/phosphomethylpyrimidine kinase
E2.7.4.8, gmk; guanylate kinase	14738.6837108501	0.36925036714483	0.0635483303387515	5.8105439619971	6.22701775855702e-09	1.54870759760533e-08	E2.7.4.8, gmk; guanylate kinase
tmk, DTYMK; dTMP kinase	16395.1094591384	0.502662699080886	0.0514082742059531	9.77785593554662	1.40147874812822e-22	9.60684884333374e-22	tmk, DTYMK; dTMP kinase
cmk; CMP/dCMP kinase	14419.9194793243	0.593678404630524	0.0626920736080162	9.46975224240489	2.80508227951281e-21	1.76192030042035e-20	cmk; CMP/dCMP kinase
thiL; thiamine-monophosphate kinase	14169.2417615681	0.53455249120648	0.0638460773754289	8.3725189264674	5.63994620377868e-17	2.67763669864407e-16	thiL; thiamine-monophosphate kinase
mosAB; molybdenum storage protein	58.5891181287094	-2.19519970147742	0.252247668796137	-8.70255694315872	3.24488727091215e-18	1.69492859119461e-17	mosAB; molybdenum storage protein
PRPS, prsA; ribose-phosphate pyrophosphokinase	18497.9837418949	0.330231179015831	0.052299999013903	6.31417180195443	2.71612073036289e-10	7.78434601073076e-10	PRPS, prsA; ribose-phosphate pyrophosphokinase
thiN, TPK1, THI80; thiamine pyrophosphokinase	1368.41887975102	-0.690285861668378	0.111696709348702	-6.18000177170303	6.41008822541485e-10	1.72947959094047e-09	thiN, TPK1, THI80; thiamine pyrophosphokinase
folK; 2-amino-4-hydroxy-6-hydroxymethyldihydropteridine diphosphokinase	14978.7106582874	0.471264004174723	0.0591106889942163	7.97256828153084	1.55410318707357e-15	6.83368396143773e-15	folK; 2-amino-4-hydroxy-6-hydroxymethyldihydropteridine diphosphokinase
nadM; nicotinamide-nucleotide adenylyltransferase	924.793002889404	3.12308581709934	0.272885636546859	11.4446691171415	2.50056718897837e-30	3.03219019716828e-29	nadM; nicotinamide-nucleotide adenylyltransferase
E2.7.7.3A, coaD, kdtB; pantetheine-phosphate adenylyltransferase	14837.2658957588	0.344236515249972	0.0602479924803815	5.71365951093003	1.10572130567317e-08	2.6964080962907e-08	E2.7.7.3A, coaD, kdtB; pantetheine-phosphate adenylyltransferase
cysNC; bifunctional enzyme CysN/CysC	6689.59678159404	0.356411474759807	0.0903042567791303	3.94678487451076	7.9207665327886e-05	0.000143954657615281	cysNC; bifunctional enzyme CysN/CysC
cysD; sulfate adenylyltransferase subunit 2	13221.202864399	0.620900014554347	0.0646919436078378	9.59779502557906	8.16728794636073e-22	5.32149855255066e-21	cysD; sulfate adenylyltransferase subunit 2
sat, met3; sulfate adenylyltransferase	2101.48016028688	0.431106984550817	0.114271697320824	3.77264882432314	0.000161523560165066	0.000284466410745891	sat, met3; sulfate adenylyltransferase
E2.7.7.6; DNA-directed RNA polymerase	19.2599173058751	-3.31095410052256	0.324423297847607	-10.2056606985046	1.8704375574465e-24	1.41956565280015e-23	E2.7.7.6; DNA-directed RNA polymerase
pnp, PNPT1; polyribonucleotide nucleotidyltransferase	14598.9082030285	0.391314670713578	0.0610003763567473	6.41495502298313	1.40864443243504e-10	4.1659909810313e-10	pnp, PNPT1; polyribonucleotide nucleotidyltransferase
UGP2, galU, galF; UTP--glucose-1-phosphate uridylyltransferase	13955.5806377159	0.700186583341136	0.0807402650407781	8.67208675853993	4.24272188110305e-18	2.2038664664055e-17	UGP2, galU, galF; UTP--glucose-1-phosphate uridylyltransferase
galT, GALT; UDPglucose--hexose-1-phosphate uridylyltransferase	4861.55234538083	-0.338544518502688	0.0970776690863665	-3.48735730563841	0.000487819159540942	0.000822270516845791	galT, GALT; UDPglucose--hexose-1-phosphate uridylyltransferase
PCYT2; ethanolamine-phosphate cytidylyltransferase	6.01680170389715	1.38138114623803	0.343814799108288	4.01780595198565	5.87425390581106e-05	0.000108042513641308	PCYT2; ethanolamine-phosphate cytidylyltransferase
PCYT1; choline-phosphate cytidylyltransferase	8.72216509730105	-4.06534948621041	0.277060542056342	-14.6731449236236	9.57998821216283e-49	2.64365410001817e-47	PCYT1; choline-phosphate cytidylyltransferase
nadD; nicotinate-nucleotide adenylyltransferase	14487.7502014423	0.411787819391292	0.0617984711747579	6.66339816444343	2.67567470141695e-11	8.44559054198303e-11	nadD; nicotinate-nucleotide adenylyltransferase
pcnB; poly(A) polymerase	13326.9932151854	0.573648074909307	0.0642360456384857	8.93031426837422	4.24800293211624e-19	2.32571188974942e-18	pcnB; poly(A) polymerase
manC, cpsB; mannose-1-phosphate guanylyltransferase	8998.75357698558	0.711132310382521	0.0713314155101641	9.96941256943362	2.07452150304136e-23	1.48865759099698e-22	manC, cpsB; mannose-1-phosphate guanylyltransferase
cca; tRNA nucleotidyltransferase (CCA-adding enzyme)	6093.20670322771	-0.41312222034263	0.111948976249172	-3.6902724275309	0.000224014017152122	0.000388864295269155	cca; tRNA nucleotidyltransferase (CCA-adding enzyme)
rfbF; glucose-1-phosphate cytidylyltransferase	3686.38444424329	-0.505726378644535	0.142750116815454	-3.54273880769103	0.000395994701311523	0.000673388361586836	rfbF; glucose-1-phosphate cytidylyltransferase
kdsB; 3-deoxy-manno-octulosonate cytidylyltransferase (CMP-KDO synthetase)	11536.0473733973	0.597033008547075	0.0732406679538277	8.15165979812549	3.58962939402493e-16	1.63394531422384e-15	kdsB; 3-deoxy-manno-octulosonate cytidylyltransferase (CMP-KDO synthetase)
E2.7.7.41, CDS1, CDS2, cdsA; phosphatidate cytidylyltransferase	16138.4418785496	0.222047376188604	0.0645982883683475	3.43735696095325	0.000587420890673064	0.00098221902548274	E2.7.7.41, CDS1, CDS2, cdsA; phosphatidate cytidylyltransferase
glnE;	8799.30005168221	0.357199829504527	0.0624473058303785	5.72001985921964	1.06511603248328e-08	2.60161436375512e-08	glnE;
neuA; N-acylneuraminate cytidylyltransferase	821.02726335217	-0.626092659777035	0.124343405608927	-5.0351898977752	4.77375351001576e-07	1.0211397505323e-06	neuA; N-acylneuraminate cytidylyltransferase
aadA; streptomycin 3-adenylyltransferase	165.433686526581	-1.43438297146979	0.310237678131212	-4.62349699143615	3.77324216925052e-06	7.58285293772273e-06	aadA; streptomycin 3-adenylyltransferase
ltrA; RNA-directed DNA polymerase	1235.7479363154	-2.77596983518551	0.183436197521339	-15.1331627710097	9.78761009843016e-52	2.88101181956144e-50	ltrA; RNA-directed DNA polymerase
APA1_2; ATP adenylyltransferase	710.356793042235	3.33321277462585	0.386579600546836	8.62231936168088	6.56114140682046e-18	3.37314571230098e-17	APA1_2; ATP adenylyltransferase
rph; ribonuclease PH	13658.0557386009	0.42167926712256	0.0630966350852657	6.68307060357059	2.33986770602838e-11	7.4105683550418e-11	rph; ribonuclease PH
glnD;	10979.4785329341	0.814381469849335	0.0783527787495878	10.393779044545	2.64654627103769e-25	2.11329535217116e-24	glnD;
ispD; 2-C-methyl-D-erythritol 4-phosphate cytidylyltransferase	10860.4553784291	0.380403944511531	0.0734435779960697	5.17953992562683	2.22433803741718e-07	4.88469318573826e-07	ispD; 2-C-methyl-D-erythritol 4-phosphate cytidylyltransferase
murU; N-acetyl-alpha-D-muramate 1-phosphate uridylyltransferase	6324.11013690021	0.624114456694756	0.0921093728590651	6.77579748208363	1.23721884865335e-11	4.00628329507854e-11	murU; N-acetyl-alpha-D-muramate 1-phosphate uridylyltransferase
rfbP; undecaprenyl-phosphate galactose phosphotransferase	634.944399231217	-1.11997169531281	0.0843146175202645	-13.2832446881898	2.89569410430341e-40	5.71975788076353e-39	rfbP; undecaprenyl-phosphate galactose phosphotransferase
pssA; CDP-diacylglycerol---serine O-phosphatidyltransferase	325.896768492913	4.03132743322183	0.347296454609218	11.6077413970665	3.76427513754362e-31	4.79705419056068e-30	pssA; CDP-diacylglycerol---serine O-phosphatidyltransferase
mraY; phospho-N-acetylmuramoyl-pentapeptide-transferase	14168.2603920581	0.411854150259858	0.0616455295767402	6.68100595594944	2.37307581875726e-11	7.51257152914044e-11	mraY; phospho-N-acetylmuramoyl-pentapeptide-transferase
ALG7; UDP-N-acetylglucosamine--dolichyl-phosphate N-acetylglucosaminephosphotransferase	466.186925550981	2.99660235982142	0.270331109231386	11.0849334667455	1.48460748772912e-28	1.57971748516863e-27	ALG7; UDP-N-acetylglucosamine--dolichyl-phosphate N-acetylglucosaminephosphotransferase
mdoB; phosphoglycerol transferase	175.614081825482	-3.86583806832348	0.255245577560848	-15.14556336398	8.10570497058465e-52	2.39533155548064e-50	mdoB; phosphoglycerol transferase
bcpA; oxaloacetate decarboxylase	445.65496577561	-0.812645040499673	0.0956077053376109	-8.49978605416846	1.89940440771516e-17	9.47304284671759e-17	bcpA; oxaloacetate decarboxylase
TST, MPST, sseA; thiosulfate/3-mercaptopyruvate sulfurtransferase	16594.512236856	0.373197076857719	0.0483217349618675	7.72317213262774	1.13469773607821e-14	4.65666550410227e-14	TST, MPST, sseA; thiosulfate/3-mercaptopyruvate sulfurtransferase
bioB; biotin synthase	11776.2323832148	0.657798901008993	0.0635764706925675	10.3465778116226	4.33712366887978e-25	3.42318088944391e-24	bioB; biotin synthase
SULT1A; aryl sulfotransferase	4.0069311983343	-1.45890365963835	0.266227115724265	-5.47992136589632	4.25514907460399e-08	9.91283331904951e-08	SULT1A; aryl sulfotransferase
TPST; protein-tyrosine sulfotransferase	2.30096445929327	-1.82975893572789	0.335680570808989	-5.45089318490546	5.01174668943092e-08	1.16141311055475e-07	TPST; protein-tyrosine sulfotransferase
assT; arylsulfate sulfotransferase	2.61524430316221	-1.88830342822067	0.331660904996754	-5.69347607683562	1.24478664672211e-08	3.01496242991164e-08	assT; arylsulfate sulfotransferase
pct; propionate CoA-transferase	862.746633110306	-1.17430531771113	0.165918539172801	-7.07760159633584	1.46670660773087e-12	5.12527923539475e-12	pct; propionate CoA-transferase
OXCT; 3-oxoacid CoA-transferase	317.015521413439	1.38455433697883	0.176086171722398	7.86293621716985	3.75232105589065e-15	1.60850495976672e-14	OXCT; 3-oxoacid CoA-transferase
atoD; acetate CoA/acetoacetate CoA-transferase alpha subunit	339.587686380582	-2.35168873233382	0.353643321401469	-6.64988871559686	2.93314707046307e-11	9.22724304731592e-11	atoD; acetate CoA/acetoacetate CoA-transferase alpha subunit
atoA; acetate CoA/acetoacetate CoA-transferase beta subunit	266.613493308312	-3.7853781629791	0.226505987139955	-16.7120446164638	1.07099498469922e-62	4.90176119216604e-61	atoA; acetate CoA/acetoacetate CoA-transferase beta subunit
pldB; lysophospholipase	2921.02018488888	1.03475071596278	0.0708192986394538	14.6111404072323	2.38492171002023e-48	6.50953540196795e-47	pldB; lysophospholipase
E3.1.1.11; pectinesterase	1402.05466357012	-0.605960461173662	0.174454155819863	-3.47346532575218	0.0005137837449749	0.000864289733254504	E3.1.1.11; pectinesterase
PTH1, pth, spoVC; peptidyl-tRNA hydrolase, PTH1 family	14706.1996268021	0.368814230330168	0.0635274472527584	5.80558870660672	6.41402351707839e-09	1.594688987055e-08	PTH1, pth, spoVC; peptidyl-tRNA hydrolase, PTH1 family
PGLS, pgl, devB; 6-phosphogluconolactonase	9833.26997428088	0.716641802916899	0.0848046075898347	8.45050550063274	2.90044248782553e-17	1.43322720958647e-16	PGLS, pgl, devB; 6-phosphogluconolactonase
cah; cephalosporin-C deacetylase	811.424430510164	-1.07559575178318	0.143192402860008	-7.51154202527581	5.84349057928382e-14	2.27142621895931e-13	cah; cephalosporin-C deacetylase
E3.1.1.45; carboxymethylenebutenolidase	20955.2427042918	0.425485117145848	0.0600556542819751	7.08484691796208	1.39198085889398e-12	4.88005993781326e-12	E3.1.1.45; carboxymethylenebutenolidase
aes; acetyl esterase	9967.03826846196	0.627677378180925	0.077606096355861	8.08799060453607	6.06570834925919e-16	2.73448689907144e-15	aes; acetyl esterase
E3.1.2.1, ACH1; acetyl-CoA hydrolase	271.789859132007	-0.657656822648239	0.166386530234885	-3.95258451342086	7.73116102444105e-05	0.000140610842378131	E3.1.2.1, ACH1; acetyl-CoA hydrolase
gloB, HAGH; hydroxyacylglutathione hydrolase	7482.54492157026	0.397129797586386	0.0779839690376968	5.09245428883489	3.53457948459024e-07	7.63030014706192e-07	gloB, HAGH; hydroxyacylglutathione hydrolase
frmB, ESD, fghA; S-formylglutathione hydrolase	5601.56922120179	0.692586430518406	0.112345790057504	6.164774222193	7.0583777796323e-10	1.89553429745689e-09	frmB, ESD, fghA; S-formylglutathione hydrolase
E3.1.2.20; acyl-CoA hydrolase	657.671648973604	3.85353022244084	0.420275045976959	9.16906739842963	4.77128851166309e-20	2.76927034218346e-19	E3.1.2.20; acyl-CoA hydrolase
E3.1.2.23; 4-hydroxybenzoyl-CoA thioesterase	1890.01091421905	-0.938968904111287	0.174880207361169	-5.36921197818627	7.90814238398477e-08	1.80585691311803e-07	E3.1.2.23; 4-hydroxybenzoyl-CoA thioesterase
E3.1.3.1, phoA, phoB; alkaline phosphatase	6215.46841774921	0.451118022605931	0.0792283222510914	5.69389846696793	1.24170942749171e-08	3.00847997506546e-08	E3.1.3.1, phoA, phoB; alkaline phosphatase
serB, PSPH; phosphoserine phosphatase	7903.492997137	0.598073162995645	0.0692659368417902	8.63444847879124	5.90110506084332e-18	3.04214935348145e-17	serB, PSPH; phosphoserine phosphatase
E3.1.3.5; 5-nucleotidase	5992.85526903013	-0.565110570418789	0.10341500513523	-5.4644929880323	4.64231730023429e-08	1.07846591320206e-07	E3.1.3.5; 5-nucleotidase
cysQ, MET22, BPNT1; 3(2), 5-bisphosphate nucleotidase	6369.25784597613	0.744602069563218	0.061493509778158	12.1086285731522	9.50704119001837e-34	1.430057137721e-32	cysQ, MET22, BPNT1; 3(2), 5-bisphosphate nucleotidase
E3.1.3.8; 3-phytase	1207.58874496742	-0.632600561967473	0.147419727760066	-4.29115269427892	1.77748034186216e-05	3.41921256945601e-05	E3.1.3.8; 3-phytase
otsB; trehalose 6-phosphate phosphatase	6533.32625203476	0.56127054816018	0.0900460668200118	6.23314896454137	4.57151072234293e-10	1.27702863721273e-09	otsB; trehalose 6-phosphate phosphatase
hisB; imidazoleglycerol-phosphate dehydratase / histidinol-phosphatase	1546.17237459817	1.36404520261516	0.127360181623815	10.7101386416372	9.12250932926382e-27	7.89775721170176e-26	hisB; imidazoleglycerol-phosphate dehydratase / histidinol-phosphatase
gph; phosphoglycolate phosphatase	25138.2389984347	0.425708123758787	0.0805721005076902	5.28356740207059	1.26692220539132e-07	2.8437554048048e-07	gph; phosphoglycolate phosphatase
E3.1.3.25, IMPA, suhB; myo-inositol-1(or 4)-monophosphatase	22736.8117331648	0.305023521118478	0.04890361133464	6.23723918937699	4.45360759497137e-10	1.24641232691481e-09	E3.1.3.25, IMPA, suhB; myo-inositol-1(or 4)-monophosphatase
appA; 4-phytase / acid phosphatase	537.637593449107	-0.628076671159001	0.0996635992422167	-6.30196657490323	2.93892556500666e-10	8.41005539113227e-10	appA; 4-phytase / acid phosphatase
pgpA; phosphatidylglycerophosphatase A	5325.25356177473	0.509031140375289	0.104221180148625	4.88414293188184	1.03879703060279e-06	2.17253009520885e-06	pgpA; phosphatidylglycerophosphatase A
E3.1.3.41; 4-nitrophenyl phosphatase	910.091484069663	-1.27593869014114	0.131000890885547	-9.73992376323532	2.03707124802097e-22	1.38498702786643e-21	E3.1.3.41; 4-nitrophenyl phosphatase
E3.1.3.48; protein-tyrosine phosphatase	15209.868291919	0.33085080329825	0.0847415161161978	3.90423511947304	9.4523853713127e-05	0.000169857803679849	E3.1.3.48; protein-tyrosine phosphatase
phoD; alkaline phosphatase D	8317.74770878186	-0.68551659738545	0.0958010663240344	-7.1556259621034	8.32919664964424e-13	2.98419809318519e-12	phoD; alkaline phosphatase D
plc; phospholipase C	8354.20464055123	0.717706902868173	0.159298882039571	4.50541079560049	6.62446635969159e-06	1.30781810878077e-05	plc; phospholipase C
E3.1.4.12; sphingomyelin phosphodiesterase	64.1971126893158	-4.82380880274622	0.296846637923499	-16.2501715919362	2.22740132123965e-59	8.98864210603486e-58	E3.1.4.12; sphingomyelin phosphodiesterase
cpdP; 3,5-cyclic-nucleotide phosphodiesterase	624.23334457103	1.35089088530121	0.20355721727371	6.63641851364454	3.21396478070556e-11	1.00768670192047e-10	cpdP; 3,5-cyclic-nucleotide phosphodiesterase
E3.1.4.50; glycosylphosphatidylinositol phospholipase D	6.22435649755547	2.5909569062644	0.341796858528367	7.58039999963711	3.44491202963412e-14	1.36667598807789e-13	E3.1.4.50; glycosylphosphatidylinositol phospholipase D
SMPDL3; sphingomyelin phosphodiesterase acid-like 3	45.1001240399261	1.6851360580178	0.249388107950225	6.7570826526906	1.40797879933104e-11	4.5371364240565e-11	SMPDL3; sphingomyelin phosphodiesterase acid-like 3
dgt; dGTPase	12829.1792666891	0.322065068906784	0.0660502422515242	4.87606188756033	1.082246673439e-06	2.25899430779565e-06	dgt; dGTPase
E3.1.6.1, aslA; arylsulfatase	12281.6197542739	0.917606532576366	0.0910961497815688	10.0729452866736	7.27657630047066e-24	5.35995895106308e-23	E3.1.6.1, aslA; arylsulfatase
betC; choline-sulfatase	1426.19264450288	1.17122776296926	0.219706876392506	5.33086529743778	9.77459030075255e-08	2.21455100505429e-07	betC; choline-sulfatase
ARSB; arylsulfatase B	3.35831257419592	-2.61676155443938	0.2992547965361	-8.74425935600238	2.24483274474945e-18	1.18160691319e-17	ARSB; arylsulfatase B
GNS; N-acetylglucosamine-6-sulfatase	296.131928708792	1.40660597771273	0.223917307123096	6.28180999398794	3.34653704203174e-10	9.4932377314778e-10	GNS; N-acetylglucosamine-6-sulfatase
E3.1.11.2, xthA; exodeoxyribonuclease III	21483.1549474623	0.476561038764931	0.0629827867858341	7.56652830217601	3.83330698438436e-14	1.5151554620742e-13	E3.1.11.2, xthA; exodeoxyribonuclease III
endA; deoxyribonuclease I	84.576625334422	1.25366568899436	0.341866605414917	3.66711948209392	0.000245298192901848	0.000424828850004909	endA; deoxyribonuclease I
ruvC; crossover junction endodeoxyribonuclease RuvC	14575.2265187276	0.395356226157073	0.0611426784535161	6.46612539975075	1.00547648455591e-10	3.01763554301347e-10	ruvC; crossover junction endodeoxyribonuclease RuvC
rusA; crossover junction endodeoxyribonuclease RusA	15.4322443746164	-3.50841327103787	0.338558947443952	-10.3627840809574	3.6614653459028e-25	2.9082496176028e-24	rusA; crossover junction endodeoxyribonuclease RusA
E3.1.25.1; deoxyribonuclease (pyrimidine dimer)	12.792321119988	4.33780931643409	0.477723974949856	9.0801583003855	1.0841705404213e-19	6.15566117730881e-19	E3.1.25.1; deoxyribonuclease (pyrimidine dimer)
K01163; uncharacterized protein	32.8352710501006	-1.29721532432031	0.280525293342219	-4.62423658439171	3.75980543484949e-06	7.55787348526521e-06	K01163; uncharacterized protein
endA; tRNA-intron endonuclease, archaea type	931.333294674557	3.00179667223003	0.272697218788399	11.0078008333458	3.50453706937031e-28	3.2636544966121e-27	endA; tRNA-intron endonuclease, archaea type
nuc; micrococcal nuclease	651.711893303578	-1.47031649140459	0.142940138619091	-10.2862394398729	8.12893885848961e-25	6.26445739957115e-24	nuc; micrococcal nuclease
E3.2.1.6; endo-1,3(4)-beta-glucanase	23.1067972063001	-1.39006301540888	0.330789252900427	-4.20226172168691	2.64261349971309e-05	5.00263730866242e-05	E3.2.1.6; endo-1,3(4)-beta-glucanase
IMA, malL; oligo-1,6-glucosidase	566.49544524651	-0.779801192662555	0.162830738793795	-4.78902938375828	1.67589942533243e-06	3.46155781137732e-06	IMA, malL; oligo-1,6-glucosidase
E3.2.1.14; chitinase	4410.58366203707	-0.791404750031904	0.141750575176758	-5.58307963861911	2.36296474212662e-08	5.60038312421926e-08	E3.2.1.14; chitinase
NEU1; sialidase-1	3700.77117510307	1.11022742816693	0.127380411944056	8.71584108751768	2.88607904927347e-18	1.51277299887197e-17	NEU1; sialidase-1
E3.2.1.21; beta-glucosidase	1.71120377444266	-1.42893225653071	0.306699534169377	-4.65906236343213	3.17652964451693e-06	6.41631633792898e-06	E3.2.1.21; beta-glucosidase
E3.2.1.25, MANBA, manB; beta-mannosidase	2418.006165906	-0.550878630541635	0.0830216567773414	-6.63536060258416	3.23710165950574e-11	1.01451712134656e-10	E3.2.1.25, MANBA, manB; beta-mannosidase
INV, sacA; beta-fructofuranosidase	1348.09986294744	1.22023990841918	0.322705455059404	3.78128069819754	0.000156023630402544	0.000275102976227742	INV, sacA; beta-fructofuranosidase
TREH, treA, treF; alpha,alpha-trehalase	2866.47077071035	1.98969014561608	0.243881218945499	8.15843940020949	3.39380917079641e-16	1.54668680242853e-15	TREH, treA, treF; alpha,alpha-trehalase
hya; hyaluronoglucosaminidase	150.084281383102	1.21013280217612	0.22051719410335	5.48770270316864	4.07194627568729e-08	9.49488311441715e-08	hya; hyaluronoglucosaminidase
xynB; xylan 1,4-beta-xylosidase	2794.67138495083	0.421173075533126	0.116260387617742	3.6226704913278	0.000291577155300448	0.000502313088750323	xynB; xylan 1,4-beta-xylosidase
GBA, srfJ; glucosylceramidase	2876.95036413156	0.562142315377241	0.132130122444363	4.25445995945357	2.09554152317657e-05	4.00130620019418e-05	GBA, srfJ; glucosylceramidase
GALC; galactosylceramidase	2.04227794823052	-1.65862883822566	0.374150620100548	-4.43305115405107	9.29088112041543e-06	1.82034334872979e-05	GALC; galactosylceramidase
nagZ; beta-N-acetylhexosaminidase	15460.7777078432	0.285314039277629	0.0609537333284896	4.6808296013638	2.85716350482015e-06	5.786796888068e-06	nagZ; beta-N-acetylhexosaminidase
cd, ma, nplT; cyclomaltodextrinase / maltogenic alpha-amylase / neopullulanase	8.103851319784	-2.43025116720401	0.294596221625415	-8.2494308779497	1.59150629924742e-16	7.37853383702974e-16	cd, ma, nplT; cyclomaltodextrinase / maltogenic alpha-amylase / neopullulanase
E3.2.1.58; glucan 1,3-beta-glucosidase	1002.96326237663	-1.02051621563183	0.103502533278029	-9.85981872434477	6.21615157816848e-23	4.40173903261628e-22	E3.2.1.58; glucan 1,3-beta-glucosidase
sacC, levB; levanase	113.065339096778	-2.24384164913607	0.239087348843247	-9.38502877710693	6.28992627343258e-21	3.88258113555797e-20	sacC, levB; levanase
ISA, treX; isoamylase	10.1958340147446	4.05667147689902	0.332334021864147	12.2066090439495	2.86586377993295e-34	4.46289907306572e-33	ISA, treX; isoamylase
dexB; glucan 1,6-alpha-glucosidase	6.12470400562586	2.33779992001752	0.319926189209876	7.30731024487617	2.72542800780623e-13	1.00625000622693e-12	dexB; glucan 1,6-alpha-glucosidase
gmuG; mannan endo-1,4-beta-mannosidase	1173.04015913964	-0.524544771528555	0.13000361103242	-4.03484770432835	5.4637724871685e-05	0.00010086344389741	gmuG; mannan endo-1,4-beta-mannosidase
E3.2.1.86A, celF; 6-phospho-beta-glucosidase	1482.04676694979	-1.06969920165458	0.117988351812123	-9.0661424219053	1.23305239701351e-19	6.98257884215726e-19	E3.2.1.86A, celF; 6-phospho-beta-glucosidase
E3.2.1.96; mannosyl-glycoprotein endo-beta-N-acetylglucosaminidase	70.2025948313163	-4.33422370614962	0.281522923333263	-15.3956333460591	1.75101608151701e-53	5.49921619576011e-52	E3.2.1.96; mannosyl-glycoprotein endo-beta-N-acetylglucosaminidase
MAN1; mannosyl-oligosaccharide alpha-1,2-mannosidase	7.19383292493614	-3.64286409417506	0.344892005381462	-10.5623326645277	4.45452400107369e-26	3.6702148355718e-25	MAN1; mannosyl-oligosaccharide alpha-1,2-mannosidase
csn; chitosanase	495.228200046168	-2.07156665464932	0.270487681067911	-7.65863586271501	1.87918375442092e-14	7.59157871942058e-14	csn; chitosanase
aguA; alpha-glucuronidase	1083.50446388271	0.606433305332187	0.128081446691306	4.7347474673188	2.19328013988457e-06	4.48576586647782e-06	aguA; alpha-glucuronidase
amn; AMP nucleosidase	5217.52695312561	0.66909349383498	0.114343027898983	5.8516335112806	4.86768302827288e-09	1.22401436550138e-08	amn; AMP nucleosidase
mtnN, mtn, pfs; adenosylhomocysteine nucleosidase	6237.59851514626	1.06646768568923	0.123043228533946	8.6674228106344	4.42011101331267e-18	2.29442277081085e-17	mtnN, mtn, pfs; adenosylhomocysteine nucleosidase
tag; DNA-3-methyladenine glycosylase I	10678.2106273968	0.913962105470141	0.0735672842903874	12.4234857149615	1.94881641030609e-35	3.18688801214761e-34	tag; DNA-3-methyladenine glycosylase I
alkA; DNA-3-methyladenine glycosylase II	10655.5899660114	0.440943315060531	0.081103522741203	5.43679608674406	5.4247159875287e-08	1.25247364510583e-07	alkA; DNA-3-methyladenine glycosylase II
E3.3.1.1, ahcY; adenosylhomocysteinase	16111.1717492364	0.459546914864464	0.0543581409662528	8.45405870575605	2.81347746898672e-17	1.39208713791788e-16	E3.3.1.1, ahcY; adenosylhomocysteinase
entB, dhbB, vibB, mxcF; bifunctional isochorismate lyase / aryl carrier protein	423.994051147224	-1.63699992946436	0.150898258855159	-10.8483685755159	2.03016552832931e-27	1.82277780569854e-26	entB, dhbB, vibB, mxcF; bifunctional isochorismate lyase / aryl carrier protein
CARP, pepA; leucyl aminopeptidase	16570.3584987607	0.276882648640631	0.0464169697886279	5.96511685061499	2.4445903503373e-09	6.27319492978864e-09	CARP, pepA; leucyl aminopeptidase
pepN; aminopeptidase N	12030.8399960412	0.335153333714535	0.0907782734790381	3.69199942750537	0.000222497965948873	0.000386679725031775	pepN; aminopeptidase N
pip; proline iminopeptidase	10696.81823417	0.608642947157108	0.0660928060249107	9.20891370427983	3.29441912211123e-20	1.93337841521243e-19	pip; proline iminopeptidase
pepP; Xaa-Pro aminopeptidase	18137.5204339323	0.388733264959797	0.0681831538120421	5.70130953507083	1.18890525096369e-08	2.88607912176784e-08	pepP; Xaa-Pro aminopeptidase
E3.4.11.14; cytosol alanyl aminopeptidase	541.484106806156	2.47621892645204	0.189007950369163	13.1011363364112	3.24364602688349e-39	6.14818360550189e-38	E3.4.11.14; cytosol alanyl aminopeptidase
APE3; aminopeptidase Y	25.1566644835807	-1.34763383977513	0.348518161143266	-3.86675355842119	0.00011029378266753	0.000196923199976803	APE3; aminopeptidase Y
map; methionyl aminopeptidase	21737.5207511191	0.374489278569895	0.0603114366704018	6.2092581315291	5.32353160626647e-10	1.44724477495966e-09	map; methionyl aminopeptidase
DNPEP; aspartyl aminopeptidase	493.002447172841	-0.655400136792604	0.169372309092748	-3.86958257995827	0.000109021850187163	0.000194837620834488	DNPEP; aspartyl aminopeptidase
E3.4.11.-; aminopeptidase	64.4869650101704	2.38610471020346	0.32944048803965	7.24290060521124	4.39188786022432e-13	1.60104469542709e-12	E3.4.11.-; aminopeptidase
pepD; dipeptidase D	595.098489858455	-0.688225382516937	0.177413230765597	-3.87922242071246	0.000104790905082457	0.00018767848569528	pepD; dipeptidase D
E3.4.13.-; D-alanyl-D-alanine dipeptidase	112.717150497132	-2.07090583369543	0.228555288344919	-9.06085284086785	1.29434532087683e-19	7.31578010429327e-19	E3.4.13.-; D-alanyl-D-alanine dipeptidase
DPP3; dipeptidyl-peptidase III	73.1933628524598	0.994377457481821	0.188362953312099	5.2790500467161	1.29855337348996e-07	2.90693159004344e-07	DPP3; dipeptidyl-peptidase III
pepX; X-Pro dipeptidyl-peptidase	1306.22317059411	-0.68754311327508	0.150258873703768	-4.57572385795034	4.74576194097727e-06	9.45123086467907e-06	pepX; X-Pro dipeptidyl-peptidase
cpg; glutamate carboxypeptidase	4507.4971216928	-0.541776087022881	0.0983059895086279	-5.51111981814019	3.56557886802378e-08	8.35828700293144e-08	cpg; glutamate carboxypeptidase
NAALAD; N-acetylated-alpha-linked acidic dipeptidase	900.409603764065	-0.953709898123418	0.12979327132087	-7.34791479109649	2.01322764259248e-13	7.51057986346876e-13	NAALAD; N-acetylated-alpha-linked acidic dipeptidase
CPQ; carboxypeptidase Q	98.1906369279634	-0.684999944113545	0.199099147125143	-3.44049662695437	0.000580647674401969	0.000971542898809893	CPQ; carboxypeptidase Q
APEH; acylaminoacyl-peptidase	346.695487893574	1.07626837078856	0.156757374169243	6.86582290939988	6.61090432997951e-12	2.18885963391382e-11	APEH; acylaminoacyl-peptidase
iadA; beta-aspartyl-dipeptidase (metallo-type)	33.3355816718351	-4.23192350773151	0.287985388574893	-14.6949243802727	6.94760021792518e-49	1.92430580205706e-47	iadA; beta-aspartyl-dipeptidase (metallo-type)
yqgT; g-D-glutamyl-meso-diaminopimelate peptidase	33.4422588565387	-1.17435095742252	0.267458364323315	-4.39078045060844	1.12944537144277e-05	2.20197843066219e-05	yqgT; g-D-glutamyl-meso-diaminopimelate peptidase
PRSS1_2_3; trypsin	135.317894982097	-3.2352255628814	0.397578239420912	-8.1373305732065	4.04088288463629e-16	1.83378881088755e-15	PRSS1_2_3; trypsin
sspA; glutamyl endopeptidase	25.6721254753337	-4.94117978047272	0.25767470102012	-19.1760376975732	5.86858006964592e-82	4.49485326558799e-80	sspA; glutamyl endopeptidase
aprE; subtilisin	120.985573568222	-1.50589801079858	0.187430571104173	-8.03443110655417	9.40140866394795e-16	4.20041508521389e-15	aprE; subtilisin
ompT; omptin	3.23647534948847	-2.60809166411626	0.387596122706064	-6.72888997420162	1.70962263215198e-11	5.47692167175961e-11	ompT; omptin
lexA; repressor LexA	14746.1505222206	0.337436505166604	0.0616969293026669	5.4692593129107	4.51920156441939e-08	1.05084036377113e-07	lexA; repressor LexA
clpP, CLPP; ATP-dependent Clp protease, protease subunit	22459.1810953794	0.347010134727054	0.0622760107175266	5.57213172020657	2.51641040800677e-08	5.94903197559018e-08	clpP, CLPP; ATP-dependent Clp protease, protease subunit
BLMH, pepC; bleomycin hydrolase	198.030346613886	1.24256704793245	0.243900101399802	5.09457372424633	3.49526801837898e-07	7.55412661847182e-07	BLMH, pepC; bleomycin hydrolase
colA; microbial collagenase	352.367021812038	-2.86296941564397	0.24115345274589	-11.8719818565515	1.65499915514568e-32	2.28353376075799e-31	colA; microbial collagenase
MME, CD10; neprilysin	27.4664546636009	-1.4066167292779	0.203687844096661	-6.90574705386142	4.99399138610083e-12	1.67407101001069e-11	MME, CD10; neprilysin
nprE; bacillolysin	23.0885342201767	-5.71269630290398	0.370143655910517	-15.4337274506335	9.70966684517953e-54	3.07513752489104e-52	nprE; bacillolysin
IDE, ide; insulysin	11.0586883880442	3.03501666843605	0.280076885170254	10.8363696868134	2.31475142139166e-27	2.06348268039973e-26	IDE, ide; insulysin
KAE1, tsaD, QRI7; N6-L-threonylcarbamoyladenine synthase	15171.69889511	0.435425523242234	0.0564169176775969	7.7179956149065	1.18173265511161e-14	4.84439394280051e-14	KAE1, tsaD, QRI7; N6-L-threonylcarbamoyladenine synthase
snpA; snapalysin	654.130708358717	-0.950802385586639	0.178948959524304	-5.31326020622941	1.07681105041803e-07	2.42937894332365e-07	snpA; snapalysin
MEP; extracellular elastinolytic metalloproteinase	2.03934541568564	-1.66817873327186	0.38565129261722	-4.32561426658465	1.52107394007679e-05	2.94105641272961e-05	MEP; extracellular elastinolytic metalloproteinase
hslV, clpQ; ATP-dependent HslUV protease, peptidase subunit HslV	8543.36116200024	0.381132622349249	0.0681125432644341	5.59563046808534	2.19821466077543e-08	5.22310833927836e-08	hslV, clpQ; ATP-dependent HslUV protease, peptidase subunit HslV
glsA, GLS; glutaminase	3125.84624857656	0.535034696832904	0.150409166875669	3.55719473717431	0.000374836288833118	0.000639291339236852	glsA, GLS; glutaminase
AFMID; arylformamidase	1673.23589479592	0.970619044900735	0.14166808431881	6.85135999098042	7.31511719933296e-12	2.41775736231586e-11	AFMID; arylformamidase
purU; formyltetrahydrofolate deformylase	11186.7415526746	0.889544517258614	0.0906618243718752	9.81167678261023	1.00288031446718e-22	7.0417396074749e-22	purU; formyltetrahydrofolate deformylase
K01436; amidohydrolase	4120.622749984	-0.465326153136826	0.0884619382741383	-5.2601849135931	1.43910606240109e-07	3.21008324052974e-07	K01436; amidohydrolase
argE; acetylornithine deacetylase	9733.35211986739	0.424330845627556	0.0757674555728279	5.60043678937704	2.13812364602328e-08	5.08193669634286e-08	argE; acetylornithine deacetylase
dapE; succinyl-diaminopimelate desuccinylase	9684.11661835849	0.260964642541058	0.0592213001710975	4.40660103353185	1.05005340843061e-05	2.04932420272495e-05	dapE; succinyl-diaminopimelate desuccinylase
E3.5.1.24; choloylglycine hydrolase	1138.59724827396	1.15690512830284	0.128104125571361	9.03097478822707	1.70149291873173e-19	9.52379257867288e-19	E3.5.1.24; choloylglycine hydrolase
nagA, AMDHD2; N-acetylglucosamine-6-phosphate deacetylase	9806.8746751432	0.789657688431262	0.0805347051710986	9.80518506591175	1.06950773906631e-22	7.48854952372363e-22	nagA, AMDHD2; N-acetylglucosamine-6-phosphate deacetylase
AGA, aspG; N4-(beta-N-acetylglucosaminyl)-L-asparaginase	1728.23267702687	0.635171247500746	0.101695208467149	6.24583259206284	4.21548491412866e-10	1.18197346901194e-09	AGA, aspG; N4-(beta-N-acetylglucosaminyl)-L-asparaginase
xlyAB; N-acetylmuramoyl-L-alanine amidase	4308.87201855166	1.07527792846421	0.073931928540677	14.5441617673019	6.36051851563419e-48	1.66348613164983e-46	xlyAB; N-acetylmuramoyl-L-alanine amidase
amiABC; N-acetylmuramoyl-L-alanine amidase	14604.2428283112	0.540134801239623	0.0727823725917129	7.42123102072553	1.16036711642847e-13	4.40552128270717e-13	amiABC; N-acetylmuramoyl-L-alanine amidase
cwlJ, sleB; N-acetylmuramoyl-L-alanine amidase	232.551822701704	-2.09563712946513	0.253467955897778	-8.26785824678481	1.363869176414e-16	6.34275219217068e-16	cwlJ, sleB; N-acetylmuramoyl-L-alanine amidase
nylB; 6-aminohexanoate-oligomer exohydrolase	1302.10512533778	-0.683204789476521	0.121703080089512	-5.61370171547037	1.980434894565e-08	4.7205920351238e-08	nylB; 6-aminohexanoate-oligomer exohydrolase
E3.5.1.49; formamidase	1151.33116929715	-0.53736408456797	0.124347793754369	-4.32146054500538	1.54999770811095e-05	2.99543841325459e-05	E3.5.1.49; formamidase
E3.5.1.77; N-carbamoyl-D-amino-acid hydrolase	988.421718911108	-1.09853813365493	0.109401445653132	-10.0413493358941	1.00292716561943e-23	7.30210922734073e-23	E3.5.1.77; N-carbamoyl-D-amino-acid hydrolase
E3.5.1.82; N-acyl-D-glutamate deacylase	376.352940009428	-1.30340722299347	0.113077543045517	-11.5266673460425	9.68195034879226e-31	1.2051860583422e-29	E3.5.1.82; N-acyl-D-glutamate deacylase
PDF, def; peptide deformylase	21712.1090242704	0.372327460764145	0.0597088308581453	6.23571849277558	4.49709179181862e-10	1.2571758282827e-09	PDF, def; peptide deformylase
URA4, pyrC; dihydroorotase	24126.8009826783	0.385093472374276	0.0606458239661303	6.34987616936896	2.15488315800433e-10	6.25708045801954e-10	URA4, pyrC; dihydroorotase
OPLAH, OXP1, oplAH; 5-oxoprolinase (ATP-hydrolysing)	4161.49576419993	0.713368335096594	0.108209212254362	6.59249171336463	4.3250533283259e-11	1.33541136496973e-10	OPLAH, OXP1, oplAH; 5-oxoprolinase (ATP-hydrolysing)
E3.5.2.10; creatinine amidohydrolase	7405.68573847397	0.490599667225579	0.102758575770243	4.77429415061676	1.80338635044045e-06	3.71669905173147e-06	E3.5.2.10; creatinine amidohydrolase
nylA; 6-aminohexanoate-cyclic-dimer hydrolase	397.928589635714	-1.12780602871973	0.100649992173032	-11.205227187508	3.84366362331656e-29	4.47295180722699e-28	nylA; 6-aminohexanoate-cyclic-dimer hydrolase
hyuB; N-methylhydantoinase B	7362.14347969752	0.342841523754811	0.0990258316889643	3.46214233101986	0.000535893672554082	0.000899668509548409	hyuB; N-methylhydantoinase B
E3.5.3.1, rocF, arg; arginase	5410.35189396018	-0.385382901505302	0.0815033869068782	-4.72842805840231	2.26264768389939e-06	4.61631788946693e-06	E3.5.3.1, rocF, arg; arginase
alc, ALLC; allantoicase	2477.3076311529	1.49640906197664	0.251980950751518	5.93858010898718	2.87501160904916e-09	7.3301077233434e-09	alc, ALLC; allantoicase
E3.5.3.15; protein-arginine deiminase	78.208423853761	-1.99656575137107	0.281209037137335	-7.09993452449396	1.24816008318304e-12	4.40051178223198e-12	E3.5.3.15; protein-arginine deiminase
DDAH, ddaH; dimethylargininase	477.08553840486	1.23831411229418	0.162247138930663	7.63227087057218	2.30654165366953e-14	9.25823617777728e-14	DDAH, ddaH; dimethylargininase
allA; ureidoglycolate lyase	2667.88972832488	1.38686917075251	0.240965375783656	5.75547074446777	8.64006848562315e-09	2.12282664658224e-08	allA; ureidoglycolate lyase
astB; succinylarginine dihydrolase	1766.14165071345	1.06577192833075	0.228476611191913	4.66468722015285	3.09086812370343e-06	6.24664947132955e-06	astB; succinylarginine dihydrolase
folD; methylenetetrahydrofolate dehydrogenase (NADP+) / methenyltetrahydrofolate cyclohydrolase	15634.8698295032	0.412407976232436	0.0551906578666009	7.47242363425439	7.87310611102843e-14	3.02278948692478e-13	folD; methylenetetrahydrofolate dehydrogenase (NADP+) / methenyltetrahydrofolate cyclohydrolase
GCH1, folE; GTP cyclohydrolase IA	13644.908321571	0.278958231030902	0.0436809242695565	6.38627125445974	1.69979380329588e-10	4.99751362614136e-10	GCH1, folE; GTP cyclohydrolase IA
hisI; phosphoribosyl-AMP cyclohydrolase	11033.3801582673	0.766418954009936	0.0664075884057894	11.5411351685694	8.18380121937586e-31	1.02550270371678e-29	hisI; phosphoribosyl-AMP cyclohydrolase
E3.5.5.7; aliphatic nitrilase	822.915314594429	-0.61556053465015	0.119247700962467	-5.1620327241688	2.44282572352479e-07	5.34572882821488e-07	E3.5.5.7; aliphatic nitrilase
ppa; inorganic pyrophosphatase	11365.090118556	0.22868517352556	0.0466992429715645	4.89697817296114	9.73216435156533e-07	2.04106246501395e-06	ppa; inorganic pyrophosphatase
acyP; acylphosphatase	12730.2130159343	0.694809913189108	0.0762645091680857	9.11052756738732	8.19823309669936e-20	4.69023914815742e-19	acyP; acylphosphatase
NUDT2; bis(5-nucleosidyl)-tetraphosphatase	1.68373135240772	-1.28441110462409	0.30333458128503	-4.23430490247068	2.29259717733091e-05	4.35982630175977e-05	NUDT2; bis(5-nucleosidyl)-tetraphosphatase
dut, DUT; dUTP pyrophosphatase	10615.0147800494	0.383370837899763	0.0538941047445439	7.11340952256145	1.13210712580827e-12	3.99698781106157e-12	dut, DUT; dUTP pyrophosphatase
cdh; CDP-diacylglycerol pyrophosphatase	864.110839527044	3.13462268998492	0.373661798681155	8.38893004596301	4.90586494697433e-17	2.34245688880339e-16	cdh; CDP-diacylglycerol pyrophosphatase
ppx-gppA; exopolyphosphatase / guanosine-5-triphosphate,3-diphosphate pyrophosphatase	18301.0898863737	0.484342129830235	0.053169639354	9.10937399077539	8.28586811480671e-20	4.7367651233617e-19	ppx-gppA; exopolyphosphatase / guanosine-5-triphosphate,3-diphosphate pyrophosphatase
copB; Cu2+-exporting ATPase	8176.39454191928	0.309956187475711	0.0712099363243036	4.35270979690407	1.3446509226878e-05	2.61069576453559e-05	copB; Cu2+-exporting ATPase
PMA1, PMA2; H+-transporting ATPase	50.6327796287459	-0.814576292600692	0.227427350359951	-3.58169890873483	0.000341367085723539	0.000584200033160257	PMA1, PMA2; H+-transporting ATPase
ATP1A; sodium/potassium-transporting ATPase subunit alpha	8.32290969049399	-3.3146118163594	0.302862998299733	-10.944261382102	7.07923625730159e-28	6.55200337204756e-27	ATP1A; sodium/potassium-transporting ATPase subunit alpha
kdpF; K+-transporting ATPase ATPase F chain	258.627855247114	-2.84982146897525	0.263539375606494	-10.8136458258537	2.96641183973368e-27	2.63190156844456e-26	kdpF; K+-transporting ATPase ATPase F chain
kdpA; K+-transporting ATPase ATPase A chain	7647.32477544574	0.371002642371344	0.0759476686279733	4.88497736762252	1.03440735031087e-06	2.16455577681445e-06	kdpA; K+-transporting ATPase ATPase A chain
kdpB; K+-transporting ATPase ATPase B chain	7689.33985586601	0.324549788248545	0.0871674154201833	3.72329254784118	0.000196641444978631	0.000343253647909211	kdpB; K+-transporting ATPase ATPase B chain
kdpC; K+-transporting ATPase ATPase C chain	7609.6868031542	0.38775576692058	0.0762563387283149	5.08489882135663	3.67822095983511e-07	7.92443356042547e-07	kdpC; K+-transporting ATPase ATPase C chain
E3.8.1.2; 2-haloacid dehalogenase	11229.6392190191	0.597874859809906	0.12016469061432	4.97546206588126	6.50921812446965e-07	1.37861713437554e-06	E3.8.1.2; 2-haloacid dehalogenase
pdaA; peptidoglycan-N-acetylmuramic acid deacetylase	52.6843376286725	-1.1484751120576	0.224957713417952	-5.10529332205577	3.30281795598387e-07	7.15674121755627e-07	pdaA; peptidoglycan-N-acetylmuramic acid deacetylase
oxdD; oxalate decarboxylase	476.104870578101	-0.539552929697856	0.136867826124186	-3.94214582767096	8.07558490487365e-05	0.000146484630971439	oxdD; oxalate decarboxylase
oadG; oxaloacetate decarboxylase, gamma subunit	30.7899685974362	1.87099641859104	0.439881301901919	4.25341202388324	2.10537675762077e-05	4.01906356630253e-05	oadG; oxaloacetate decarboxylase, gamma subunit
adc; acetoacetate decarboxylase	2283.25613542721	0.649313728212009	0.168781405277193	3.84706909594472	0.000119539265222606	0.000212822989744042	adc; acetoacetate decarboxylase
alsD, budA, aldC; acetolactate decarboxylase	192.020870199822	-1.17678321729073	0.166860550424163	-7.05249511822492	1.75737580797584e-12	6.10970950192992e-12	alsD, budA, aldC; acetolactate decarboxylase
mdlC; benzoylformate decarboxylase	1924.55972854152	-0.709443222867793	0.111764793509976	-6.34764491203098	2.18636002152916e-10	6.34357105589405e-10	mdlC; benzoylformate decarboxylase
oxc; oxalyl-CoA decarboxylase	1127.62891065236	1.01443002379184	0.281105634024972	3.60871466454393	0.000307717832226583	0.000528784351806944	oxc; oxalyl-CoA decarboxylase
MLYCD; malonyl-CoA decarboxylase	2179.52828052127	0.837566052061886	0.094059779460597	8.90461424495211	5.35720132784125e-19	2.89914586638619e-18	MLYCD; malonyl-CoA decarboxylase
panD; aspartate 1-decarboxylase	10115.7038329018	0.588222668667791	0.0803126731473025	7.32415751607377	2.40404181989008e-13	8.92861845625676e-13	panD; aspartate 1-decarboxylase
E4.1.1.17, ODC1, speC, speF; ornithine decarboxylase	6156.75058924055	0.579016027107724	0.0655330808615101	8.83547697583986	9.96720621355581e-19	5.30971255067068e-18	E4.1.1.17, ODC1, speC, speF; ornithine decarboxylase
E4.1.1.18, ldcC, cadA; lysine decarboxylase	693.888958186837	-2.00712855816513	0.170381512211135	-11.7802015730317	4.9374855451684e-32	6.54783860459965e-31	E4.1.1.18, ldcC, cadA; lysine decarboxylase
E4.1.1.19; arginine decarboxylase	69.1773588604152	-3.24728926364592	0.1863949110583	-17.4215553697721	5.6616926144384e-68	3.03547605456962e-66	E4.1.1.19; arginine decarboxylase
speA; arginine decarboxylase	5725.36518596641	0.857280626574009	0.0936145577741481	9.15755676208246	5.30855587543028e-20	3.07216811110098e-19	speA; arginine decarboxylase
lysA; diaminopimelate decarboxylase	19282.0873830177	0.345252382062548	0.0860440745090692	4.01250619560278	6.00775017276825e-05	0.000110389651889348	lysA; diaminopimelate decarboxylase
purE; 5-(carboxyamino)imidazole ribonucleotide mutase	14920.9533589218	0.476880281660707	0.0570383047147824	8.3607022341447	6.23460243553329e-17	2.95435138138339e-16	purE; 5-(carboxyamino)imidazole ribonucleotide mutase
purK; 5-(carboxyamino)imidazole ribonucleotide synthase	12895.1141399599	0.630262939980372	0.0588340198432851	10.7125595303396	8.88701919606349e-27	7.7027674463802e-26	purK; 5-(carboxyamino)imidazole ribonucleotide synthase
hdc, HDC; histidine decarboxylase	181.785593574854	-1.86910839026169	0.255526159886036	-7.31474378629296	2.57872943041048e-13	9.54905925242283e-13	hdc, HDC; histidine decarboxylase
pyrF; orotidine-5-phosphate decarboxylase	14921.1476759568	0.478303805065527	0.0569514176436166	8.39845301233056	4.52398919310085e-17	2.21218650706286e-16	pyrF; orotidine-5-phosphate decarboxylase
TYDC; tyrosine decarboxylase	3.16964085159876	-1.52352450816134	0.388983843819299	-3.91667811496327	8.97774913910585e-05	0.000161677027442727	TYDC; tyrosine decarboxylase
DDC, TDC; aromatic-L-amino-acid/L-tryptophan decarboxylase	1511.93661787753	-1.16924072585395	0.157599930307955	-7.41904341943053	1.1796923773776e-13	4.47436633885612e-13	DDC, TDC; aromatic-L-amino-acid/L-tryptophan decarboxylase
ppc; phosphoenolpyruvate carboxylase	11234.030743823	0.475094597113093	0.0707266962072178	6.71733054971411	1.85083798095235e-11	5.91417193913508e-11	ppc; phosphoenolpyruvate carboxylase
E4.1.1.32, pckA, PCK; phosphoenolpyruvate carboxykinase (GTP)	7609.39302907329	0.594374631194364	0.110067971150984	5.40006892994366	6.66152961663002e-08	1.52862859377637e-07	E4.1.1.32, pckA, PCK; phosphoenolpyruvate carboxykinase (GTP)
MVD, mvaD; diphosphomevalonate decarboxylase	788.491502695272	-1.09774926820517	0.107062441792399	-10.2533554234993	1.14305153959105e-24	8.75484168996981e-24	MVD, mvaD; diphosphomevalonate decarboxylase
rbcL; ribulose-bisphosphate carboxylase large chain	3289.09126668305	0.611157384802859	0.144180020694923	4.23884933472185	2.24668370181901e-05	4.27684703673688e-05	rbcL; ribulose-bisphosphate carboxylase large chain
rbcS; ribulose-bisphosphate carboxylase small chain	1935.0644733842	0.848768332705802	0.199356370434183	4.25754306650573	2.0668585314934e-05	3.94955196980384e-05	rbcS; ribulose-bisphosphate carboxylase small chain
pcaC; 4-carboxymuconolactone decarboxylase	13343.186596537	0.491267781647198	0.110277366044795	4.45483782635545	8.3956632905287e-06	1.65011386904185e-05	pcaC; 4-carboxymuconolactone decarboxylase
trpC; indole-3-glycerol phosphate synthase	14470.8671202472	0.442964315370563	0.0644090695803486	6.87735932620447	6.09721816029436e-12	2.0252110765761e-11	trpC; indole-3-glycerol phosphate synthase
E4.1.1.49, pckA; phosphoenolpyruvate carboxykinase (ATP)	4716.14387441152	0.684269711181131	0.0683135800034542	10.0165986198722	1.28861538968719e-23	9.31825348265132e-23	E4.1.1.49, pckA; phosphoenolpyruvate carboxykinase (ATP)
psd, PISD; phosphatidylserine decarboxylase	13892.5803107502	0.48745813089625	0.084128519666497	5.79420787182082	6.86443939147757e-09	1.70328866355143e-08	psd, PISD; phosphatidylserine decarboxylase
deoC, DERA; deoxyribose-phosphate aldolase	9735.54674302476	0.31407907636331	0.0833347287713419	3.76888580540168	0.000163977881286326	0.000288585692130166	deoC, DERA; deoxyribose-phosphate aldolase
K01622; fructose 1,6-bisphosphate aldolase/phosphatase	523.080798754175	1.8238024969616	0.234328560082117	7.78309949210833	7.07689345702939e-15	2.95106457158126e-14	K01622; fructose 1,6-bisphosphate aldolase/phosphatase
ALDO; fructose-bisphosphate aldolase, class I	3090.56161986691	1.14302746861135	0.122044274725685	9.36567873569235	7.55630463617226e-21	4.63379269600564e-20	ALDO; fructose-bisphosphate aldolase, class I
FBA, fbaA; fructose-bisphosphate aldolase, class II	12925.9885294496	0.506100433606253	0.0951503190182802	5.3189567710122	1.04363926259878e-07	2.35879443091432e-07	FBA, fbaA; fructose-bisphosphate aldolase, class II
eda; 2-dehydro-3-deoxyphosphogluconate aldolase / (4S)-4-hydroxy-2-oxoglutarate aldolase	11742.4376729371	0.604223476873298	0.067888253033225	8.90026550804874	5.57132518815072e-19	3.01285063849131e-18	eda; 2-dehydro-3-deoxyphosphogluconate aldolase / (4S)-4-hydroxy-2-oxoglutarate aldolase
E2.5.1.54, aroF, aroG, aroH; 3-deoxy-7-phosphoheptulonate synthase	15900.3085897977	0.533691490448251	0.0812073898057874	6.57195720395161	4.96581374764882e-11	1.52697246988333e-10	E2.5.1.54, aroF, aroG, aroH; 3-deoxy-7-phosphoheptulonate synthase
kdsA; 2-dehydro-3-deoxyphosphooctonate aldolase (KDO 8-P synthase)	11689.4938700598	0.625354096049075	0.0711026767271713	8.79508514775929	1.4293954540546e-18	7.5663203653976e-18	kdsA; 2-dehydro-3-deoxyphosphooctonate aldolase (KDO 8-P synthase)
rhaD; rhamnulose-1-phosphate aldolase	280.269799760138	-5.06768841053318	0.265197568422217	-19.1091058665553	2.12071365406575e-81	1.59180766874176e-79	rhaD; rhamnulose-1-phosphate aldolase
dgoA; 2-dehydro-3-deoxyphosphogalactonate aldolase	3814.25746886418	0.802191330095261	0.157164868384219	5.10413897420227	3.32304009041873e-07	7.19848165041355e-07	dgoA; 2-dehydro-3-deoxyphosphogalactonate aldolase
folB; 7,8-dihydroneopterin aldolase/epimerase/oxygenase	12651.8702183386	0.880514303188781	0.0837200650348434	10.5173628666237	7.18566532621338e-26	5.88174524957008e-25	folB; 7,8-dihydroneopterin aldolase/epimerase/oxygenase
lacD; tagatose 1,6-diphosphate aldolase	1026.12250533154	-1.14120888188707	0.149260869329311	-7.6457338551958	2.07756992344008e-14	8.36600850071957e-14	lacD; tagatose 1,6-diphosphate aldolase
aceB, glcB; malate synthase	9014.69934695472	0.492231460567446	0.107165124809088	4.59320568556557	4.36488459943076e-06	8.7209117303727e-06	aceB, glcB; malate synthase
E4.1.3.4, HMGCL, hmgL; hydroxymethylglutaryl-CoA lyase	10620.2559596376	0.376415344014566	0.0716765199530363	5.2515850973401	1.50795835907129e-07	3.35668310889356e-07	E4.1.3.4, HMGCL, hmgL; hydroxymethylglutaryl-CoA lyase
citF; citrate lyase subunit alpha / citrate CoA-transferase	118.815688961367	-0.992980128314779	0.176331638263328	-5.63132140150536	1.78834104850484e-08	4.27493245543863e-08	citF; citrate lyase subunit alpha / citrate CoA-transferase
citE; citrate lyase subunit beta / citryl-CoA lyase	13188.5084304514	0.610468411502547	0.0836854054628137	7.2948013829462	2.99099979578133e-13	1.1021327671642e-12	citE; citrate lyase subunit beta / citryl-CoA lyase
CS, gltA; citrate synthase	22010.507616206	0.312337098443076	0.0624890108859653	4.99827240045537	5.78462303436473e-07	1.231406139987e-06	CS, gltA; citrate synthase
leuA, IMS; 2-isopropylmalate synthase	26428.880945004	0.503075677151748	0.0613643694886434	8.19817234893696	2.44069261718494e-16	1.12322739329186e-15	leuA, IMS; 2-isopropylmalate synthase
E2.2.1.6L, ilvB, ilvG, ilvI; acetolactate synthase I/II/III large subunit	35243.8201359678	0.51462121709176	0.0757142579068915	6.79688649560044	1.06904254690405e-11	3.47821125143555e-11	E2.2.1.6L, ilvB, ilvG, ilvI; acetolactate synthase I/II/III large subunit
E2.2.1.6S, ilvH, ilvN; acetolactate synthase I/III small subunit	14430.7524928454	0.505538755273459	0.0613828014022825	8.23583713555732	1.78306367553125e-16	8.24625751604287e-16	E2.2.1.6S, ilvH, ilvN; acetolactate synthase I/III small subunit
LYS21, LYS20; homocitrate synthase	241.40877325774	1.16643778688289	0.245754801300456	4.74634790738765	2.07122334749052e-06	4.24886647889145e-06	LYS21, LYS20; homocitrate synthase
trpE; anthranilate synthase component I	14822.6104288756	0.53635883964217	0.056362899264616	9.51616837742926	1.7968223549652e-21	1.14587498694722e-20	trpE; anthranilate synthase component I
trpG; anthranilate synthase component II	13538.3748907794	0.536327895355768	0.0702551594929272	7.63400011083545	2.2757971716295e-14	9.14461111897806e-14	trpG; anthranilate synthase component II
dxs; 1-deoxy-D-xylulose-5-phosphate synthase	14080.6371147257	0.523793423561145	0.0611994030026358	8.55879956114255	1.14048802298365e-17	5.78803455072026e-17	dxs; 1-deoxy-D-xylulose-5-phosphate synthase
pabB; para-aminobenzoate synthetase component I	6021.44374671567	0.822604892271082	0.0895202714248421	9.18903483175551	3.96381835973997e-20	2.30817848007822e-19	pabB; para-aminobenzoate synthetase component I
E4.1.99.2; tyrosine phenol-lyase	256.830748472445	-9.16288723804172	0.232386869723585	-39.4294533462266	0	0	E4.1.99.2; tyrosine phenol-lyase
cynT, can; carbonic anhydrase	20583.0021198171	0.432614802685503	0.065588482139658	6.59589593435526	4.22695353890222e-11	1.30781175857379e-10	cynT, can; carbonic anhydrase
cah; carbonic anhydrase	1686.89564581891	-1.21211593507187	0.175616496804618	-6.90206191973188	5.1253084205688e-12	1.71590388067749e-11	cah; carbonic anhydrase
E4.2.1.2A, fumA, fumB; fumarate hydratase, class I	7304.51700268782	0.358093058242783	0.0980749377522183	3.65121881746678	0.000260998745603612	0.000450772338817467	E4.2.1.2A, fumA, fumB; fumarate hydratase, class I
E4.2.1.2AB, fumB; fumarate hydratase subunit beta	126.906964034681	-0.780730445185221	0.142967442071628	-5.46089678791391	4.73735417562971e-08	1.0998632985548e-07	E4.2.1.2AB, fumB; fumarate hydratase subunit beta
E4.2.1.2B, fumC, FH; fumarate hydratase, class II	13742.318831224	0.448748778597887	0.0603148370952691	7.44010595417965	1.00604575700224e-13	3.82929992497911e-13	E4.2.1.2B, fumC, FH; fumarate hydratase, class II
ACO, acnA; aconitate hydratase	17836.9455590218	0.512583541365603	0.0709598735126694	7.22356898330836	5.06405916769409e-13	1.8407180684122e-12	ACO, acnA; aconitate hydratase
araD; D-arabinonate dehydratase	23.0369781893125	5.23644820267589	0.383081951577666	13.6692636682839	1.54955224705402e-42	3.46158903761531e-41	araD; D-arabinonate dehydratase
uxaA; altronate hydrolase	5838.3623709627	0.967281606889223	0.148942997194454	6.49430738678086	8.34162764758457e-11	2.51656982004702e-10	uxaA; altronate hydrolase
uxuA; mannonate dehydratase	3336.25595724874	0.851978010713527	0.167486831317589	5.08683580679846	3.64086778590654e-07	7.8484645608887e-07	uxuA; mannonate dehydratase
ilvD; dihydroxy-acid dehydratase	27880.8862088466	0.467412917089552	0.075227989108903	6.21328474449724	5.18882971895084e-10	1.4189524903209e-09	ilvD; dihydroxy-acid dehydratase
ENO, eno; enolase	15158.8819288081	0.441305273065224	0.0568562853555968	7.76176759183551	8.37537815974148e-15	3.47131907603642e-14	ENO, eno; enolase
paaF, echA; enoyl-CoA hydratase	23411.9733772466	0.477894361719193	0.083890947369133	5.696614196242	1.22210045509682e-08	2.96288308008939e-08	paaF, echA; enoyl-CoA hydratase
hisB; imidazoleglycerol-phosphate dehydratase	12765.0626220902	0.320117832868896	0.0694451320652464	4.609651149747	4.03345199474423e-06	8.07982136977587e-06	hisB; imidazoleglycerol-phosphate dehydratase
trpA; tryptophan synthase alpha chain	14981.6385886711	0.448432587568333	0.0568271082715837	7.8911737937679	2.99357421913642e-15	1.29285201892048e-14	trpA; tryptophan synthase alpha chain
trpB; tryptophan synthase beta chain	15022.569399042	0.473183686700615	0.0571427460802378	8.28073061165431	1.22421845354729e-16	5.71454210965544e-16	trpB; tryptophan synthase beta chain
CBS; cystathionine beta-synthase	5068.95882988984	0.521482210522126	0.103486170848374	5.03914876980224	4.67606910658549e-07	1.00138586915922e-06	CBS; cystathionine beta-synthase
hemB, ALAD; porphobilinogen synthase	15463.2683517941	0.52706440081484	0.0530035034313606	9.94395401612248	2.67974341869584e-23	1.91199183467024e-22	hemB, ALAD; porphobilinogen synthase
leuC, IPMI-L; 3-isopropylmalate/(R)-2-methylmalate dehydratase large subunit	16836.9325883992	0.49154889834004	0.0509661396561984	9.64461702722385	5.18041984908634e-22	3.43366879570384e-21	leuC, IPMI-L; 3-isopropylmalate/(R)-2-methylmalate dehydratase large subunit
leuD, IPMI-S; 3-isopropylmalate/(R)-2-methylmalate dehydratase small subunit	16838.9993512876	0.495813226098083	0.0511451950633217	9.69422886126893	3.19038563466232e-22	2.14195300302105e-21	leuD, IPMI-S; 3-isopropylmalate/(R)-2-methylmalate dehydratase small subunit
gmd, GMDS; GDPmannose 4,6-dehydratase	12983.9523697877	0.619792835752674	0.0931366896169189	6.65465820507415	2.83959166410469e-11	8.95545169360077e-11	gmd, GMDS; GDPmannose 4,6-dehydratase
hutU, UROC1; urocanate hydratase	7997.13872404791	0.244058731822218	0.0697248389211627	3.50031259445681	0.000464712864885627	0.00078508547464135	hutU, UROC1; urocanate hydratase
pheC; cyclohexadienyl dehydratase	1540.52097952994	1.19478700540947	0.296570129221102	4.02868289044282	5.60902163225807e-05	0.000103468459994419	pheC; cyclohexadienyl dehydratase
dapA; 4-hydroxy-tetrahydrodipicolinate synthase	35885.3143499523	0.430425767740324	0.0895380165335704	4.80718452791441	1.53070693394071e-06	3.16776571440831e-06	dapA; 4-hydroxy-tetrahydrodipicolinate synthase
fabA; 3-hydroxyacyl-	3436.59727744367	0.793311288683525	0.0691295472668393	11.4757194289347	1.74718398500001e-30	2.13937406058892e-29	fabA; 3-hydroxyacyl-
prpD; 2-methylcitrate dehydratase	2993.64205550804	1.40939797586204	0.135414195085709	10.4080519399755	2.27836097818202e-25	1.83098260195227e-24	prpD; 2-methylcitrate dehydratase
nthA; nitrile hydratase subunit alpha	4388.78312481152	0.600315079331061	0.0934903788571813	6.42114286699084	1.35255012751768e-10	4.017507422694e-10	nthA; nitrile hydratase subunit alpha
PCBD, phhB; 4a-hydroxytetrahydrobiopterin dehydratase	14188.5636955966	0.573424770616531	0.0622478889235104	9.21195530536223	3.20237436152964e-20	1.88230399041828e-19	PCBD, phhB; 4a-hydroxytetrahydrobiopterin dehydratase
pel; pectate lyase	1324.51195135949	-2.55696866265799	0.156582507860739	-16.3298487014405	6.05342825031426e-60	2.4965402443329e-58	pel; pectate lyase
E4.2.2.10; pectin lyase	109.583623529266	4.44356655196804	0.277849093517916	15.9927336659874	1.43589323345073e-57	5.44334071226322e-56	E4.2.2.10; pectin lyase
thrC; threonine synthase	22141.4661432812	0.319750891212428	0.0653032834475154	4.89639837894849	9.76090878690457e-07	2.04651903224876e-06	thrC; threonine synthase
aroB; 3-dehydroquinate synthase	15864.4701310891	0.501192225785745	0.0750986312369253	6.67378642634054	2.49286329985254e-11	7.88181631368711e-11	aroB; 3-dehydroquinate synthase
aroC; chorismate synthase	15017.509262561	0.454840376213907	0.0571854964563011	7.95377157495656	1.80917565078109e-15	7.92742115280962e-15	aroC; chorismate synthase
queD, ptpS, PTS; 6-pyruvoyltetrahydropterin/6-carboxytetrahydropterin synthase	14236.6312930847	0.337492032724666	0.0634941839265592	5.31532200043751	1.06468882309198e-07	2.40347497928674e-07	queD, ptpS, PTS; 6-pyruvoyltetrahydropterin/6-carboxytetrahydropterin synthase
cysK; cysteine synthase A	19738.107231782	0.271628259004959	0.0556634113500002	4.87983492957368	1.0617466923459e-06	2.21743758284595e-06	cysK; cysteine synthase A
hemC, HMBS; hydroxymethylbilane synthase	15288.9933525242	0.438766185119762	0.0583854124335498	7.51499675743723	5.69123447759086e-14	2.21338891133663e-13	hemC, HMBS; hydroxymethylbilane synthase
E4.3.1.15; diaminopropionate ammonia-lyase	1009.55564219322	0.668855034790412	0.131604126816131	5.08232569123683	3.72841405491196e-07	8.03026568039288e-07	E4.3.1.15; diaminopropionate ammonia-lyase
E4.3.1.17, sdaA, sdaB, tdcG; L-serine dehydratase	7760.13660080674	0.608499647030309	0.130628787366383	4.65823544180665	3.18931332810536e-06	6.4377934219608e-06	E4.3.1.17, sdaA, sdaB, tdcG; L-serine dehydratase
E4.3.1.19, ilvA, tdcB; threonine dehydratase	28596.0344614233	0.368366937853964	0.0734742840889397	5.01354919509063	5.34350972972185e-07	1.13944272816171e-06	E4.3.1.19, ilvA, tdcB; threonine dehydratase
argH, ASL; argininosuccinate lyase	15683.9957895532	0.32205333046916	0.0626478260446234	5.14069443111665	2.73724904888316e-07	5.96740963140198e-07	argH, ASL; argininosuccinate lyase
purB, ADSL; adenylosuccinate lyase	15131.8449696779	0.432362272640088	0.0571012560141452	7.57185222918709	3.67939868256296e-14	1.4573913726289e-13	purB, ADSL; adenylosuccinate lyase
CTH; cystathionine gamma-lyase	3898.18610003889	-0.238662482593908	0.0694155126066417	-3.43817215535584	0.000585655233452787	0.000979484889103524	CTH; cystathionine gamma-lyase
GLO1, gloA; lactoylglutathione lyase	14893.91881608	0.526731622075649	0.0696844929716175	7.5588068394239	4.06783451232054e-14	1.60531891953091e-13	GLO1, gloA; lactoylglutathione lyase
E4.4.1.11; methionine-gamma-lyase	4006.15184767698	-0.468494067703425	0.0957491436198142	-4.89293219753116	9.93446389604763e-07	2.0805827568006e-06	E4.4.1.11; methionine-gamma-lyase
ACS; 1-aminocyclopropane-1-carboxylate synthase	1.71120377444266	-1.42893225653071	0.306699534169377	-4.65906236343213	3.17652964451693e-06	6.41631633792898e-06	ACS; 1-aminocyclopropane-1-carboxylate synthase
E4.6.1.2; guanylate cyclase, other	28.3719904533153	-3.84130363171578	0.234080153121072	-16.4102064207424	1.61654929702583e-60	6.8552649850146e-59	E4.6.1.2; guanylate cyclase, other
ispF; 2-C-methyl-D-erythritol 2,4-cyclodiphosphate synthase	10503.0894022439	0.421238807473729	0.0758331949049378	5.55480760110109	2.77917703333956e-08	6.55166545610764e-08	ispF; 2-C-methyl-D-erythritol 2,4-cyclodiphosphate synthase
hemH, FECH; protoporphyrin/coproporphyrin ferrochelatase	10866.9750316066	0.302086671276071	0.0511651059594218	5.90415412245311	3.54460678249668e-09	8.9884521991284e-09	hemH, FECH; protoporphyrin/coproporphyrin ferrochelatase
alr; alanine racemase	14945.707659686	0.412167058009571	0.0587090388776581	7.02050426797947	2.21068908338094e-12	7.65026844622285e-12	alr; alanine racemase
prdF; proline racemase	385.86233270966	-1.44620385638297	0.197650099190656	-7.31699028892435	2.53594196200086e-13	9.39989153914987e-13	prdF; proline racemase
dapF; diaminopimelate epimerase	13817.6201595811	0.518773991846018	0.0623153499106052	8.3249791999921	8.43435507270346e-17	3.96668353231279e-16	dapF; diaminopimelate epimerase
mdlA; mandelate racemase	402.91494021488	-1.6416341710602	0.112696883575807	-14.5668107135894	4.56720667659294e-48	1.19865221379394e-46	mdlA; mandelate racemase
fadJ; 3-hydroxyacyl-CoA dehydrogenase / enoyl-CoA hydratase / 3-hydroxybutyryl-CoA epimerase	5797.09125421571	0.535673148442819	0.0585114145597218	9.15501962264242	5.43479314601389e-20	3.14280102881204e-19	fadJ; 3-hydroxyacyl-CoA dehydrogenase / enoyl-CoA hydratase / 3-hydroxybutyryl-CoA epimerase
rpe, RPE; ribulose-phosphate 3-epimerase	15449.1403685443	0.32795900072729	0.0606951891003578	5.40337719658503	6.53977342763891e-08	1.50206668751095e-07	rpe, RPE; ribulose-phosphate 3-epimerase
galM, GALM; aldose 1-epimerase	14642.8872368781	0.563610826485478	0.0909692563407488	6.19561870852641	5.8056516697893e-10	1.57318488929381e-09	galM, GALM; aldose 1-epimerase
RENBP; N-acylglucosamine 2-epimerase	298.081218438002	-3.97391868835122	0.242240901989239	-16.4048212160627	1.76645984386108e-60	7.44890313933777e-59	RENBP; N-acylglucosamine 2-epimerase
E5.1.3.15; glucose-6-phosphate 1-epimerase	1538.82459802836	-0.946093718432036	0.199723118640845	-4.73702656392704	2.16876747125828e-06	4.43926060519898e-06	E5.1.3.15; glucose-6-phosphate 1-epimerase
algG; mannuronan 5-epimerase	29.1785249283887	-1.70038460629098	0.372444299403297	-4.56547357286772	4.98367980140363e-06	9.90664740183677e-06	algG; mannuronan 5-epimerase
nicE, maiA; maleate isomerase	2604.21173382191	1.14430024087315	0.118274359595989	9.6749645889603	3.85224985515776e-22	2.57250777694076e-21	nicE, maiA; maleate isomerase
nagL; maleylpyruvate isomerase	5812.4495373562	0.574167531910176	0.121023057447704	4.74428215597083	2.09247021979477e-06	4.29127909010369e-06	nagL; maleylpyruvate isomerase
TPI, tpiA; triosephosphate isomerase (TIM)	15324.1001023734	0.433137097240343	0.0555354926915402	7.79928431797856	6.22592500773112e-15	2.60344251298216e-14	TPI, tpiA; triosephosphate isomerase (TIM)
araA; L-arabinose isomerase	1909.46512671875	0.484422297228784	0.112324027213534	4.31272194601669	1.61256869464087e-05	3.11475569273659e-05	araA; L-arabinose isomerase
xylA; xylose isomerase	7045.80436265601	0.688241887056023	0.0826337159510521	8.32882654658422	8.16475885264767e-17	3.84471015984777e-16	xylA; xylose isomerase
rpiA; ribose 5-phosphate isomerase A	7937.95460190433	0.352455838889218	0.0821691774496871	4.28939232238305	1.79162648975341e-05	3.44554148913378e-05	rpiA; ribose 5-phosphate isomerase A
rpiB; ribose 5-phosphate isomerase B	9403.86206139837	0.327883353626847	0.0824658286229183	3.97599052967891	7.00869145088711e-05	0.000127998146059267	rpiB; ribose 5-phosphate isomerase B
manA, MPI; mannose-6-phosphate isomerase	9104.5385959259	0.559993628728568	0.0937169524582725	5.97537173413642	2.29566102627487e-09	5.90717575016083e-09	manA, MPI; mannose-6-phosphate isomerase
GPI, pgi; glucose-6-phosphate isomerase	15113.4064058827	0.50825305477277	0.0698276912482968	7.27867477338609	3.37115289966743e-13	1.23917109034788e-12	GPI, pgi; glucose-6-phosphate isomerase
xylS, yicI; alpha-D-xyloside xylohydrolase	3607.00539257102	0.35809122654196	0.0909236958816305	3.93837077419447	8.20367572531865e-05	0.000148592639947495	xylS, yicI; alpha-D-xyloside xylohydrolase
rhaA; L-rhamnose isomerase	560.462469056177	-1.89049951523687	0.132151114573255	-14.3055888808937	2.01921319006916e-46	5.03528711118244e-45	rhaA; L-rhamnose isomerase
hisA; phosphoribosylformimino-5-aminoimidazole carboxamide ribotide isomerase	15254.0379839833	0.51784872986517	0.0767005558850722	6.75156423430767	1.4625960616505e-11	4.70765267527816e-11	hisA; phosphoribosylformimino-5-aminoimidazole carboxamide ribotide isomerase
kduI; 4-deoxy-L-threo-5-hexosulose-uronate ketol-isomerase	1772.87132797174	0.676978288701818	0.169582617541316	3.99202641471719	6.551107334788e-05	0.000120197046333216	kduI; 4-deoxy-L-threo-5-hexosulose-uronate ketol-isomerase
hyi, gip; hydroxypyruvate isomerase	10836.7933239551	0.413510934850098	0.0885329227642921	4.67070240017964	3.00171553314626e-06	6.07301261234389e-06	hyi, gip; hydroxypyruvate isomerase
trpF; phosphoribosylanthranilate isomerase	14818.4590544844	0.343947474262576	0.0662201293567009	5.194001848137	2.05821095402519e-07	4.53446769031791e-07	trpF; phosphoribosylanthranilate isomerase
rhaA; L-rhamnose isomerase / sugar isomerase	2428.16339528147	0.365369102935869	0.100485442846827	3.6360401326271	0.000276861216892458	0.000477399562139855	rhaA; L-rhamnose isomerase / sugar isomerase
E5.3.3.1; steroid Delta-isomerase	584.049671772457	2.42230696132607	0.241290390438315	10.0389698774404	1.02741459228839e-23	7.47264915670222e-23	E5.3.3.1; steroid Delta-isomerase
hpaF, hpcD; 5-carboxymethyl-2-hydroxymuconate isomerase	1622.59947952895	-1.31075073726733	0.209586933068924	-6.25397164830062	4.00143684612479e-10	1.12405632361574e-09	hpaF, hpcD; 5-carboxymethyl-2-hydroxymuconate isomerase
PTGDS; prostaglandin-H2 D-isomerase	6.31890511387174	-3.71131350726365	0.442060253943241	-8.39549241117744	4.63945767317338e-17	2.22090365400761e-16	PTGDS; prostaglandin-H2 D-isomerase
pgm; phosphoglucomutase	8327.53021251588	0.571158868709514	0.0674028148796025	8.47381329295727	2.37487960874395e-17	1.17740068317253e-16	pgm; phosphoglucomutase
deoB; phosphopentomutase	2350.81512677164	-0.400354982876251	0.100531523526515	-3.9823825287066	6.82278497959194e-05	0.000124876430277535	deoB; phosphopentomutase
pepM; phosphoenolpyruvate phosphomutase	1181.5486242386	1.23035910630018	0.270490589487806	4.54862074362721	5.39986579497847e-06	1.0705597637905e-05	pepM; phosphoenolpyruvate phosphomutase
kamA; lysine 2,3-aminomutase	5985.05167090606	0.932829962323936	0.0976024663679486	9.55744252206997	1.20702505181694e-21	7.77009437301708e-21	kamA; lysine 2,3-aminomutase
hemL; glutamate-1-semialdehyde 2,1-aminomutase	18270.0577179458	0.226837722802206	0.0527625340128731	4.29921964602499	1.7140054140952e-05	3.30134068211408e-05	hemL; glutamate-1-semialdehyde 2,1-aminomutase
MUT; methylmalonyl-CoA mutase	7105.2963565025	0.41118938695752	0.085797544312281	4.79255426543325	1.64671210777576e-06	3.40314457075023e-06	MUT; methylmalonyl-CoA mutase
E5.4.99.2A, mcmA1; methylmalonyl-CoA mutase, N-terminal domain	5000.22983868398	-0.804648759103526	0.116562759011086	-6.90313755379621	5.08663313562906e-12	1.70371567675287e-11	E5.4.99.2A, mcmA1; methylmalonyl-CoA mutase, N-terminal domain
E5.4.99.2B, mcmA2; methylmalonyl-CoA mutase, C-terminal domain	3920.02257744069	-0.543670787561525	0.1191610016362	-4.56248923805925	5.05506855231253e-06	1.00432357209259e-05	E5.4.99.2B, mcmA2; methylmalonyl-CoA mutase, C-terminal domain
pchA; salicylate biosynthesis isochorismate synthase	208.571139427092	-1.36323259443354	0.147759221455816	-9.22604072356446	2.80820423314988e-20	1.65840920330629e-19	pchA; salicylate biosynthesis isochorismate synthase
E5.5.1.7; chloromuconate cycloisomerase	17.517956913352	-2.72695350823651	0.339079929644997	-8.04221444510598	8.82293122525809e-16	3.9443074316133e-15	E5.5.1.7; chloromuconate cycloisomerase
hab; (hydroxyamino)benzene mutase	96.2657805346462	-2.45442757811081	0.152675906622743	-16.0760635545176	3.75493234804793e-58	1.46033793805429e-56	hab; (hydroxyamino)benzene mutase
YARS, tyrS; tyrosyl-tRNA synthetase	15145.7691873146	0.429894326330305	0.0565736643049865	7.59884182174874	2.98792721891196e-14	1.1904130416748e-13	YARS, tyrS; tyrosyl-tRNA synthetase
WARS, trpS; tryptophanyl-tRNA synthetase	17512.398170545	0.403440712754132	0.0683693054400693	5.90090407028893	3.6151507069545e-09	9.16114828035128e-09	WARS, trpS; tryptophanyl-tRNA synthetase
TARS, thrS; threonyl-tRNA synthetase	15598.152085205	0.396277805124334	0.0584676612755632	6.77772629311512	1.22081846774349e-11	3.95659042266089e-11	TARS, thrS; threonyl-tRNA synthetase
LARS, leuS; leucyl-tRNA synthetase	15251.3368400979	0.38580416255506	0.064661947135777	5.96647919904035	2.42427627287587e-09	6.22319346929079e-09	LARS, leuS; leucyl-tRNA synthetase
IARS, ileS; isoleucyl-tRNA synthetase	15298.7810615432	0.397617504595482	0.0587063078396693	6.77299457634775	1.26143682610135e-11	4.08118311065377e-11	IARS, ileS; isoleucyl-tRNA synthetase
AARS, alaS; alanyl-tRNA synthetase	16220.6069743883	0.327561175400235	0.0596578244505899	5.49066578301945	4.0042143639656e-08	9.34275194775435e-08	AARS, alaS; alanyl-tRNA synthetase
VARS, valS; valyl-tRNA synthetase	15691.7368027963	0.401639411834179	0.0593145136644585	6.77135134422999	1.2758501279764e-11	4.12425971601672e-11	VARS, valS; valyl-tRNA synthetase
MARS, metG; methionyl-tRNA synthetase	15350.2099059323	0.412108274591775	0.0563023909928767	7.31955192886772	2.48800289002257e-13	9.22675380064695e-13	MARS, metG; methionyl-tRNA synthetase
SARS, serS; seryl-tRNA synthetase	15392.5010138682	0.458993788412273	0.0568803971290436	8.06945470811257	7.06128218167534e-16	3.17054785046459e-15	SARS, serS; seryl-tRNA synthetase
aspS; aspartyl-tRNA synthetase	15577.5668102465	0.480667548894083	0.0537832487026289	8.9371237418499	3.99430993950015e-19	2.18841535809402e-18	aspS; aspartyl-tRNA synthetase
glyQ; glycyl-tRNA synthetase alpha chain	7473.05360347244	0.558659670575391	0.0907113504453918	6.15865233879088	7.33665889841932e-10	1.9681544564523e-09	glyQ; glycyl-tRNA synthetase alpha chain
glyS; glycyl-tRNA synthetase beta chain	7687.53866180211	0.450091159820567	0.0758187617239375	5.93640874087851	2.91332956553934e-09	7.42276025761654e-09	glyS; glycyl-tRNA synthetase beta chain
PARS, proS; prolyl-tRNA synthetase	15832.9777008029	0.332725824616757	0.0556031632343191	5.98393697881192	2.17807616321126e-09	5.6219531227867e-09	PARS, proS; prolyl-tRNA synthetase
CARS, cysS; cysteinyl-tRNA synthetase	15967.9015236922	0.519648534096317	0.0551281521455928	9.42619177083846	4.25248538535372e-21	2.64669612789925e-20	CARS, cysS; cysteinyl-tRNA synthetase
EARS, gltX; glutamyl-tRNA synthetase	18529.6414954917	0.555900406410423	0.0607936204715465	9.14405824325931	6.01516634955144e-20	3.45975774863855e-19	EARS, gltX; glutamyl-tRNA synthetase
QARS, glnS; glutaminyl-tRNA synthetase	8234.17454717064	0.649228535851622	0.0942151613380702	6.8909135921554	5.54352050422192e-12	1.84931844020843e-11	QARS, glnS; glutaminyl-tRNA synthetase
RARS, argS; arginyl-tRNA synthetase	15988.0002873952	0.388902349684587	0.0577669949547732	6.732258619114	1.67049374502129e-11	5.35842993595291e-11	RARS, argS; arginyl-tRNA synthetase
FARSA, pheS; phenylalanyl-tRNA synthetase alpha chain	15179.8395877638	0.424581157596886	0.0563695030980858	7.53210750958889	4.99278219895506e-14	1.95390110455457e-13	FARSA, pheS; phenylalanyl-tRNA synthetase alpha chain
FARSB, pheT; phenylalanyl-tRNA synthetase beta chain	15283.0851434801	0.394656071039403	0.0645977665727297	6.10943832856923	9.99823811458281e-10	2.65276688893809e-09	FARSB, pheT; phenylalanyl-tRNA synthetase beta chain
HARS, hisS; histidyl-tRNA synthetase	16108.9133099453	0.388443961269924	0.059511419231889	6.52721723466775	6.70028363781878e-11	2.03877335152972e-10	HARS, hisS; histidyl-tRNA synthetase
gluQ; glutamyl-Q tRNA(Asp) synthetase	6717.96370097751	0.643386990316182	0.0894861055346518	7.18979763922169	6.48874207853377e-13	2.34268869848362e-12	gluQ; glutamyl-Q tRNA(Asp) synthetase
ACSS, acs; acetyl-CoA synthetase	23412.5729812339	0.341668925244972	0.0571432854104137	5.97916137987241	2.24289275645823e-09	5.7793178956318e-09	ACSS, acs; acetyl-CoA synthetase
ACSM; medium-chain acyl-CoA synthetase	222.609009911594	1.80745116037109	0.291821162313924	6.1936946109026	5.87700448985501e-10	1.58965029552619e-09	ACSM; medium-chain acyl-CoA synthetase
sucD; succinyl-CoA synthetase alpha subunit	15157.8933644253	0.430069499572048	0.0564733323052098	7.61544399837677	2.62786560930623e-14	1.05142639997082e-13	sucD; succinyl-CoA synthetase alpha subunit
sucC; succinyl-CoA synthetase beta subunit	15130.2076489954	0.426583565669863	0.0566675737750053	7.52782477265718	5.15925630024754e-14	2.01589681362093e-13	sucC; succinyl-CoA synthetase beta subunit
4CL; 4-coumarate--CoA ligase	12.2916234771223	-4.5872619591905	0.284937340010438	-16.099195560057	2.58442787775168e-58	1.01563956284838e-56	4CL; 4-coumarate--CoA ligase
acdA; acetate---CoA ligase (ADP-forming) subunit alpha	231.076051828213	-1.62764272581337	0.187326063307284	-8.68882149700355	3.66218547617435e-18	1.90494554290815e-17	acdA; acetate---CoA ligase (ADP-forming) subunit alpha
bioW; 6-carboxyhexanoate--CoA ligase	4.66559315009588	1.76542815178549	0.357610488704935	4.93673482055541	7.94413717224802e-07	1.67684740199363e-06	bioW; 6-carboxyhexanoate--CoA ligase
prpE; propionyl-CoA synthetase	4606.44873058658	0.45631580861952	0.0892088255427595	5.11514198111261	3.13505049132605e-07	6.79910112334394e-07	prpE; propionyl-CoA synthetase
paaK; phenylacetate-CoA ligase	13960.8294683681	0.364511468741187	0.065186243240256	5.59184654034614	2.24667350134809e-08	5.33149898865594e-08	paaK; phenylacetate-CoA ligase
glnA, GLUL; glutamine synthetase	33092.6120760471	0.383214957581019	0.0597618292291205	6.41236994456468	1.43274639733196e-10	4.2356023861259e-10	glnA, GLUL; glutamine synthetase
nadE; NAD+ synthase	5200.55211118662	0.568796440096117	0.0584226501598057	9.73588905228138	2.11956053212094e-22	1.43976663838007e-21	nadE; NAD+ synthase
panC; pantoate--beta-alanine ligase	14596.625678833	0.390785882297261	0.0615293466766424	6.35121130654894	2.13626022724875e-10	6.20540606258866e-10	panC; pantoate--beta-alanine ligase
gshA; glutamate--cysteine ligase	9723.06486035738	0.462297106122929	0.112655708953591	4.10362786242264	4.06721501223485e-05	7.58472444269187e-05	gshA; glutamate--cysteine ligase
gshB; glutathione synthase	7019.11909790511	0.562320861906809	0.0854430144324599	6.5812385675052	4.66545279854592e-11	1.43814738011851e-10	gshB; glutathione synthase
ddl; D-alanine-D-alanine ligase	16818.8251903284	0.26605701644491	0.0563582788178495	4.72081514953302	2.34901345121535e-06	4.78601926298112e-06	ddl; D-alanine-D-alanine ligase
PPCS, COAB; phosphopantothenate---cysteine ligase (ATP)	221.471734913726	-1.18358571294402	0.163813672230842	-7.22519492314501	5.00383587485237e-13	1.82059098771895e-12	PPCS, COAB; phosphopantothenate---cysteine ligase (ATP)
purC; phosphoribosylaminoimidazole-succinocarboxamide synthase	16025.449304578	0.426411816011707	0.0574266045104396	7.42533568973575	1.1249423900633e-13	4.2753506733241e-13	purC; phosphoribosylaminoimidazole-succinocarboxamide synthase
murD; UDP-N-acetylmuramoylalanine--D-glutamate ligase	14206.9831654809	0.423940173973097	0.0612087909799909	6.9261321320933	4.32502526987694e-12	1.4564216992237e-11	murD; UDP-N-acetylmuramoylalanine--D-glutamate ligase
murE; UDP-N-acetylmuramoyl-L-alanyl-D-glutamate--2,6-diaminopimelate ligase	14412.6540194086	0.401794551611055	0.0606850014368914	6.62098611019886	3.56810501641824e-11	1.11267952859308e-10	murE; UDP-N-acetylmuramoyl-L-alanyl-D-glutamate--2,6-diaminopimelate ligase
murF; UDP-N-acetylmuramoyl-tripeptide--D-alanyl-D-alanine ligase	14303.1076466868	0.409930811383515	0.0609333393723639	6.72752906054313	1.72568377253399e-11	5.52365987063543e-11	murF; UDP-N-acetylmuramoyl-tripeptide--D-alanyl-D-alanine ligase
purM; phosphoribosylformylglycinamidine cyclo-ligase	14691.7668037182	0.461739371223843	0.0575292121853487	8.02617233373893	1.00560933349896e-15	4.48224682734157e-15	purM; phosphoribosylformylglycinamidine cyclo-ligase
MTHFS; 5-formyltetrahydrofolate cyclo-ligase	10676.9903179659	0.83387708885539	0.0658483695645873	12.663595080171	9.40897666577406e-37	1.61610477925172e-35	MTHFS; 5-formyltetrahydrofolate cyclo-ligase
bioD; dethiobiotin synthetase	10292.90080992	0.733104775819158	0.071095161511732	10.3115987112313	6.2453636095335e-25	4.85779266872108e-24	bioD; dethiobiotin synthetase
pyrG, CTPS; CTP synthase	15057.2844880893	0.445914162511005	0.0570307238781748	7.81884100688493	5.33118941770507e-15	2.25604327342702e-14	pyrG, CTPS; CTP synthase
purA, ADSS; adenylosuccinate synthase	16110.5247816845	0.311955871529377	0.0545330191810034	5.7204951461416	1.06214062758407e-08	2.59519125997593e-08	purA, ADSS; adenylosuccinate synthase
argG, ASS1; argininosuccinate synthase	15417.606623166	0.409218848947396	0.0554892801729472	7.37473702437581	1.64669767346758e-13	6.17080016827141e-13	argG, ASS1; argininosuccinate synthase
purD; phosphoribosylamine---glycine ligase	15203.9015629147	0.403747277094441	0.0563190289062446	7.16893179686331	7.55851981191509e-13	2.71196222314697e-12	purD; phosphoribosylamine---glycine ligase
guaA, GMPS; GMP synthase (glutamine-hydrolysing)	19810.2722172769	0.440846762400199	0.0636873223165728	6.92204894733786	4.45157365596179e-12	1.49635073272052e-11	guaA, GMPS; GMP synthase (glutamine-hydrolysing)
purL, PFAS; phosphoribosylformylglycinamidine synthase	32215.6696373688	0.445232785136217	0.0657828915815536	6.76821548022474	1.30380479184159e-11	4.20918656669375e-11	purL, PFAS; phosphoribosylformylglycinamidine synthase
asnB, ASNS; asparagine synthase (glutamine-hydrolysing)	22647.5446665935	0.464824193014882	0.0611240206853151	7.60460761257734	2.85769598520889e-14	1.14034375677714e-13	asnB, ASNS; asparagine synthase (glutamine-hydrolysing)
carB, CPA2; carbamoyl-phosphate synthase large subunit	17296.6773362904	0.43285546330917	0.0561267625770537	7.71210459029993	1.23759639266547e-14	5.06234251953517e-14	carB, CPA2; carbamoyl-phosphate synthase large subunit
carA, CPA1; carbamoyl-phosphate synthase small subunit	15099.1876582014	0.428111029582822	0.0571344912799182	7.49304001825068	6.72963707943325e-14	2.60643219392291e-13	carA, CPA1; carbamoyl-phosphate synthase small subunit
pycA; pyruvate carboxylase subunit A	85.4644020716554	-3.09573475189107	0.331082382377919	-9.35034576487188	8.73616611803338e-21	5.33987482752105e-20	pycA; pyruvate carboxylase subunit A
accC; acetyl-CoA carboxylase, biotin carboxylase subunit	15582.465887984	0.343268748709842	0.0797954004364159	4.30186134579739	1.69369289329746e-05	3.26389187601815e-05	accC; acetyl-CoA carboxylase, biotin carboxylase subunit
accA; acetyl-CoA carboxylase carboxyl transferase subunit alpha	12503.9027634977	0.555874242557979	0.0673471802987988	8.25386066783696	1.53358135188159e-16	7.11437677825909e-16	accA; acetyl-CoA carboxylase carboxyl transferase subunit alpha
accD; acetyl-CoA carboxylase carboxyl transferase subunit beta	13866.5356986851	0.480155996009786	0.0615874386615716	7.79633000567349	6.37335809485328e-15	2.663609457682e-14	accD; acetyl-CoA carboxylase carboxyl transferase subunit beta
E6.4.1.4A; 3-methylcrotonyl-CoA carboxylase alpha subunit	6557.59340480852	0.430754884423401	0.0873570213171483	4.93097037797972	8.18221421714722e-07	1.72467565048883e-06	E6.4.1.4A; 3-methylcrotonyl-CoA carboxylase alpha subunit
E6.4.1.4B; 3-methylcrotonyl-CoA carboxylase beta subunit	6932.25195804656	0.541525998335308	0.0838787836293401	6.45605449798019	1.07467921709541e-10	3.21889154170716e-10	E6.4.1.4B; 3-methylcrotonyl-CoA carboxylase beta subunit
ligD; bifunctional non-homologous end joining protein LigD	12191.9618218228	0.248872638586229	0.0643978011506022	3.86461391754992	0.000111265052656179	0.000198610103504703	ligD; bifunctional non-homologous end joining protein LigD
E6.5.1.2, ligA, ligB; DNA ligase (NAD+)	15446.1543899453	0.406398560298268	0.059027517241746	6.88490011588783	5.78280957464575e-12	1.92572176873518e-11	E6.5.1.2, ligA, ligB; DNA ligase (NAD+)
RTCA, rtcA; RNA 3-terminal phosphate cyclase (ATP)	1513.49318244055	-0.883190890489991	0.224533348972997	-3.93345084162177	8.37349700866741e-05	0.000151558882438046	RTCA, rtcA; RNA 3-terminal phosphate cyclase (ATP)
ABC.X4.S; putative ABC transport system substrate-binding protein	4347.03985391896	-0.74613828728319	0.115736376834816	-6.4468778761591	1.14177715191048e-10	3.41169558210193e-10	ABC.X4.S; putative ABC transport system substrate-binding protein
ABC-2.A; ABC-2 type transport system ATP-binding protein	85790.3981248226	0.252945655221939	0.0642557517977664	3.93654494959517	8.26631425882887e-05	0.000149691085227429	ABC-2.A; ABC-2 type transport system ATP-binding protein
ABC-2.OM, wza; polysaccharide biosynthesis/export protein	18717.3322677571	0.544528748514413	0.0714280916804713	7.62345368192566	2.46976945784676e-14	9.90282561463556e-14	ABC-2.OM, wza; polysaccharide biosynthesis/export protein
ABC-2.P; ABC-2 type transport system permease protein	79945.2918525633	0.30643354495272	0.0564506291404611	5.42834596564457	5.68787040955669e-08	1.31000783351128e-07	ABC-2.P; ABC-2 type transport system permease protein
ABC-2.TX; HlyD family secretion protein	9367.98212235477	0.466315350190319	0.0709535591714921	6.57212063264158	4.96036482225016e-11	1.52592206376269e-10	ABC-2.TX; HlyD family secretion protein
gerE; LuxR family transcriptional regulator, transcriptional regulator of spore coat protein	49.5471612197094	-1.49428059965943	0.234959787181849	-6.35972911612708	2.02109854538357e-10	5.89827592599109e-10	gerE; LuxR family transcriptional regulator, transcriptional regulator of spore coat protein
livK; branched-chain amino acid transport system substrate-binding protein	52465.5752676088	0.351498581681354	0.0971696555676511	3.61736984275544	0.000297611904387728	0.000512121722680947	livK; branched-chain amino acid transport system substrate-binding protein
proV; glycine betaine/proline transport system ATP-binding protein	3460.48591272454	0.807755462173071	0.133908113914633	6.032162193607	1.61780278389217e-09	4.21932859482091e-09	proV; glycine betaine/proline transport system ATP-binding protein
proW; glycine betaine/proline transport system permease protein	3246.15374577808	0.854724631567849	0.137964608396556	6.19524558871712	5.81942197302108e-10	1.57634721506663e-09	proW; glycine betaine/proline transport system permease protein
proX; glycine betaine/proline transport system substrate-binding protein	6152.99644644953	1.10896701599249	0.177068289023447	6.2629340471328	3.77800437817291e-10	1.06328087223719e-09	proX; glycine betaine/proline transport system substrate-binding protein
ABC.CD.A; putative ABC transport system ATP-binding protein	59139.9881482184	0.2239894087797	0.0559765904473486	4.00148360215657	6.29465581424515e-05	0.000115604811699839	ABC.CD.A; putative ABC transport system ATP-binding protein
ABC.CD.P; putative ABC transport system permease protein	68556.8756814933	0.241856581441782	0.0555502506265275	4.35383420801861	1.33776894586807e-05	2.59800613394198e-05	ABC.CD.P; putative ABC transport system permease protein
cbiO; cobalt/nickel transport system ATP-binding protein	2330.22009111257	-0.912228695469225	0.124748077999561	-7.31256713608396	2.62086255376268e-13	9.70029306141156e-13	cbiO; cobalt/nickel transport system ATP-binding protein
cbiM; cobalt/nickel transport system permease protein	1871.41462598329	-1.41626719841858	0.108776666525708	-13.0199540365935	9.42276094483725e-39	1.73777011429849e-37	cbiM; cobalt/nickel transport system permease protein
cbiQ; cobalt/nickel transport system permease protein	2100.94204145189	-0.963641426836576	0.124125103413088	-7.76346927687609	8.26371479492928e-15	3.43072141873557e-14	cbiQ; cobalt/nickel transport system permease protein
cbiN; cobalt/nickel transport protein	782.637329681201	-0.959762627419443	0.147399296214357	-6.51131078688259	7.44978270063894e-11	2.25658066791751e-10	cbiN; cobalt/nickel transport protein
TC.FEV.OM; iron complex outermembrane recepter protein	52286.7327545216	0.37108907219734	0.0853136756708112	4.34970207624406	1.36322611338137e-05	2.64539172881091e-05	TC.FEV.OM; iron complex outermembrane recepter protein
modC; molybdate transport system ATP-binding protein	8426.48914749965	0.17491546472446	0.0468922550462904	3.73015681484691	0.0001913606319681	0.000334717905202605	modC; molybdate transport system ATP-binding protein
modB; molybdate transport system permease protein	12994.2796104944	0.39804900117002	0.0645044266302407	6.17087883676201	6.79114502545164e-10	1.82769216783937e-09	modB; molybdate transport system permease protein
modE; molybdate transport system regulatory protein	5380.64385505659	0.601216429394659	0.121241777552997	4.9588222931807	7.09218038028498e-07	1.49954664603997e-06	modE; molybdate transport system regulatory protein
modA; molybdate transport system substrate-binding protein	15555.0694481696	0.537961324865247	0.0899197402637901	5.98268326050626	2.19491336027406e-09	5.65957392037688e-09	modA; molybdate transport system substrate-binding protein
lamB; maltoporin	677.19128582034	-1.01031639908902	0.254819195839143	-3.96483630584406	7.34463311967449e-05	0.000133970391728498	lamB; maltoporin
ABC.MS.P; multiple sugar transport system permease protein	26397.4586547069	-0.264852690660746	0.0762116768455965	-3.47522455380863	0.00051042588424978	0.000859026163044584	ABC.MS.P; multiple sugar transport system permease protein
ABC.MS.P1; multiple sugar transport system permease protein	26517.8862179654	-0.280530532228007	0.0758918437642798	-3.69645166481046	0.000218633861627687	0.000380404674403667	ABC.MS.P1; multiple sugar transport system permease protein
ABC.MS.S; multiple sugar transport system substrate-binding protein	26236.594623758	-0.329509859285372	0.0814199120272549	-4.04704268379792	5.18687858287339e-05	9.59879453724055e-05	ABC.MS.S; multiple sugar transport system substrate-binding protein
ABC.PE.A1; peptide/nickel transport system ATP-binding protein	40577.6608554872	0.311406933380007	0.0550663083359229	5.65512638835929	1.55731632982175e-08	3.73696175564004e-08	ABC.PE.A1; peptide/nickel transport system ATP-binding protein
ABC.PE.P; peptide/nickel transport system permease protein	45346.6407262309	0.201683072712514	0.0548494628702391	3.67702912952217	0.000235966103598643	0.000408949797647521	ABC.PE.P; peptide/nickel transport system permease protein
pstB; phosphate transport system ATP-binding protein	15341.546932764	0.369644940633319	0.058178937920157	6.3535869482631	2.10351199148773e-10	6.1197523287236e-10	pstB; phosphate transport system ATP-binding protein
pstC; phosphate transport system permease protein	14759.7748144436	0.344721802066172	0.0592151670136241	5.82151194451346	5.83176368346602e-09	1.45474304446979e-08	pstC; phosphate transport system permease protein
pstA; phosphate transport system permease protein	15191.4259782785	0.337444202653667	0.0586069715960556	5.75774849755891	8.52432299455765e-09	2.09576051087945e-08	pstA; phosphate transport system permease protein
phoU; phosphate transport system protein	15290.2746080374	0.372396339559972	0.0592550926903749	6.28463010775887	3.28635208410033e-10	9.33309070876167e-10	phoU; phosphate transport system protein
pstS; phosphate transport system substrate-binding protein	18696.4039064413	0.418675647755313	0.0498984334232692	8.39055695804814	4.83844447853979e-17	2.31173547141437e-16	pstS; phosphate transport system substrate-binding protein
cysA; sulfate transport system ATP-binding protein	5974.03725894949	0.332967993243992	0.0943798523210735	3.52795628574686	0.000418781309768021	0.000709885390948232	cysA; sulfate transport system ATP-binding protein
cysU; sulfate transport system permease protein	6145.5790332575	0.366742681168665	0.0919176676539927	3.98990412321166	6.6100008760457e-05	0.000121188731254516	cysU; sulfate transport system permease protein
cysW; sulfate transport system permease protein	6146.1997791675	0.36604757271961	0.0919699112593209	3.98007965548093	6.88921801548452e-05	0.000125908133489717	cysW; sulfate transport system permease protein
ABC.SN.A; NitT/TauT family transport system ATP-binding protein	40301.0054755152	0.438935452607024	0.0747344501391406	5.87326797467317	4.27286926727725e-09	1.07733143164874e-08	ABC.SN.A; NitT/TauT family transport system ATP-binding protein
ABC.SN.P; NitT/TauT family transport system permease protein	38973.9526774613	0.446803550023877	0.0730992636216318	6.11228523910407	9.82144320405538e-10	2.60954876777486e-09	ABC.SN.P; NitT/TauT family transport system permease protein
ABC.SN.S; NitT/TauT family transport system substrate-binding protein	37204.9351154245	0.395661380575518	0.0709257023817917	5.5785331309894	2.42555281850575e-08	5.74146939631162e-08	ABC.SN.S; NitT/TauT family transport system substrate-binding protein
ABC.SP.A; putative spermidine/putrescine transport system ATP-binding protein	18438.7825879017	0.498277933488304	0.136669432094082	3.64586232527325	0.00026649663247913	0.000459990646905243	ABC.SP.A; putative spermidine/putrescine transport system ATP-binding protein
ABC.SP.P; putative spermidine/putrescine transport system permease protein	19649.1725452736	0.567311305660761	0.153768436730509	3.68938722226213	0.000224794850567163	0.000390129514071012	ABC.SP.P; putative spermidine/putrescine transport system permease protein
ABC.SP.P1; putative spermidine/putrescine transport system permease protein	15627.7426907591	0.532013959923215	0.13190380727	4.03334802030553	5.49877490698599e-05	0.000101484643353422	ABC.SP.P1; putative spermidine/putrescine transport system permease protein
ABC.SP.S; putative spermidine/putrescine transport system substrate-binding protein	20782.047339906	0.558677154743877	0.144887890341979	3.85592718221813	0.000115291806135942	0.000205553514692728	ABC.SP.S; putative spermidine/putrescine transport system substrate-binding protein
thiQ; thiamine transport system ATP-binding protein	993.527254216016	-0.720371908388707	0.155704512946056	-4.62653197880192	3.71839476839915e-06	7.47663303820091e-06	thiQ; thiamine transport system ATP-binding protein
mlaF, linL, mkl; phospholipid/cholesterol/gamma-HCH transport system ATP-binding protein	19317.9933925991	0.64163349874236	0.0651729812037104	9.84508437226178	7.19788082946366e-23	5.0729853057234e-22	mlaF, linL, mkl; phospholipid/cholesterol/gamma-HCH transport system ATP-binding protein
mlaE, linK; phospholipid/cholesterol/gamma-HCH transport system permease protein	24614.4638940059	0.766622861959741	0.0716743990181914	10.6959091734437	1.06371274705646e-26	9.14573640252668e-26	mlaE, linK; phospholipid/cholesterol/gamma-HCH transport system permease protein
mlaD, linM; phospholipid/cholesterol/gamma-HCH transport system substrate-binding protein	22504.6414667592	0.632208890137225	0.0725909047291854	8.70920251642825	3.06020110744299e-18	1.60292180826707e-17	mlaD, linM; phospholipid/cholesterol/gamma-HCH transport system substrate-binding protein
ABC.X2.P; putative ABC transport system permease protein	2219.84883742448	1.03829678251513	0.19741406217562	5.25948745024789	1.44457487320856e-07	3.22132471726186e-07	ABC.X2.P; putative ABC transport system permease protein
ABC.ZM.A; zinc/manganese transport system ATP-binding protein	4072.22934412959	0.895741145346525	0.138886879078396	6.44942957383985	1.12271916545171e-10	3.35742233302015e-10	ABC.ZM.A; zinc/manganese transport system ATP-binding protein
ABC.ZM.P; zinc/manganese transport system permease protein	4396.50616812449	0.903289135735164	0.143718388088763	6.28513266637307	3.27573833806251e-10	9.30646932834868e-10	ABC.ZM.P; zinc/manganese transport system permease protein
ABC.ZM.S; zinc/manganese transport system substrate-binding protein	7001.84294367908	1.04631434012199	0.10712857684204	9.7669022679613	1.56153586954927e-22	1.06942410920044e-21	ABC.ZM.S; zinc/manganese transport system substrate-binding protein
acpP; acyl carrier protein	23314.8122310576	0.296808143293895	0.0538781221847975	5.50888062274828	3.6112269190257e-08	8.4600091305265e-08	acpP; acyl carrier protein
agaR; DeoR family transcriptional regulator, aga operon transcriptional repressor	2008.24146545849	-0.547055828523635	0.127776601732069	-4.28134588890336	1.85766352450873e-05	3.56796888816851e-05	agaR; DeoR family transcriptional regulator, aga operon transcriptional repressor
apcA; allophycocyanin alpha subunit	3.48412404784255	-2.33079071007003	0.375175277591697	-6.2125381102713	5.21355302534005e-10	1.4189524903209e-09	apcA; allophycocyanin alpha subunit
apcB; allophycocyanin beta subunit	3.48412404784255	-2.33079071007003	0.375175277591697	-6.2125381102713	5.21355302534005e-10	1.4189524903209e-09	apcB; allophycocyanin beta subunit
apcC; phycobilisome core linker protein	3.48412404784255	-2.33079071007003	0.375175277591697	-6.2125381102713	5.21355302534005e-10	1.4189524903209e-09	apcC; phycobilisome core linker protein
apcD; allophycocyanin-B	3.48412404784255	-2.33079071007003	0.375175277591697	-6.2125381102713	5.21355302534005e-10	1.4189524903209e-09	apcD; allophycocyanin-B
apcE; phycobilisome core-membrane linker protein	3.48412404784255	-2.33079071007003	0.375175277591697	-6.2125381102713	5.21355302534005e-10	1.4189524903209e-09	apcE; phycobilisome core-membrane linker protein
apcF; phycobilisome core component	3.48412404784255	-2.33079071007003	0.375175277591697	-6.2125381102713	5.21355302534005e-10	1.4189524903209e-09	apcF; phycobilisome core component
atoE; short-chain fatty acids transporter	1357.90386936272	1.89751546700022	0.24714832890632	7.67763826442646	1.62048305844245e-14	6.5747815333346e-14	atoE; short-chain fatty acids transporter
ATPVG, ahaH, atpH; V/A-type H+/Na+-transporting ATPase subunit G/H	90.9894045061834	-2.18120364259192	0.343937702729802	-6.34185675277793	2.27012350344894e-10	6.57136406358956e-10	ATPVG, ahaH, atpH; V/A-type H+/Na+-transporting ATPase subunit G/H
ATPF0A, atpB; F-type H+-transporting ATPase subunit a	15062.8231466951	0.362775949661681	0.060837635987006	5.96301851273715	2.47620354908529e-09	6.34997739645856e-09	ATPF0A, atpB; F-type H+-transporting ATPase subunit a
ATPF0B, atpF; F-type H+-transporting ATPase subunit b	18524.8965469077	0.405354493972628	0.0586577598219799	6.91050076243681	4.82945843576585e-12	1.62047005001602e-11	ATPF0B, atpF; F-type H+-transporting ATPase subunit b
ATPF0C, atpE; F-type H+-transporting ATPase subunit c	15066.1740361407	0.423563927166292	0.0611811635109817	6.92311003680512	4.41834293653289e-12	1.48584597139856e-11	ATPF0C, atpE; F-type H+-transporting ATPase subunit c
ATPF1A, atpA; F-type H+-transporting ATPase subunit alpha	14676.2807000146	0.416448856373002	0.0611717876952494	6.80785819841822	9.90624315244624e-12	3.23710322604534e-11	ATPF1A, atpA; F-type H+-transporting ATPase subunit alpha
ATPF1B, atpD; F-type H+-transporting ATPase subunit beta	14725.1787319632	0.402801973766929	0.0613798890665945	6.56244219226115	5.29335643079484e-11	1.62436358828888e-10	ATPF1B, atpD; F-type H+-transporting ATPase subunit beta
ATPF1D, atpH; F-type H+-transporting ATPase subunit delta	14559.2276928043	0.435147248729672	0.061084018230296	7.12374957209103	1.0502980394908e-12	3.71689631514283e-12	ATPF1D, atpH; F-type H+-transporting ATPase subunit delta
ATPF1E, atpC; F-type H+-transporting ATPase subunit epsilon	15505.7340066839	0.469028579442103	0.0753153091327445	6.22753308514517	4.73836699854103e-10	1.31970993287751e-09	ATPF1E, atpC; F-type H+-transporting ATPase subunit epsilon
ATPF1G, atpG; F-type H+-transporting ATPase subunit gamma	15307.709352597	0.505193099779952	0.0764607939059312	6.60721755520201	3.91610350427744e-11	1.2161469964049e-10	ATPF1G, atpG; F-type H+-transporting ATPase subunit gamma
atpI; ATP synthase protein I	6716.24645079034	0.621586766268029	0.0821925018358059	7.5625726481688	3.95174273303835e-14	1.5603251422507e-13	atpI; ATP synthase protein I
ATPVA, ntpA, atpA; V/A-type H+/Na+-transporting ATPase subunit A	522.559138394536	2.23125397945594	0.235481257932652	9.47529327405785	2.660123980618e-21	1.67788996626208e-20	ATPVA, ntpA, atpA; V/A-type H+/Na+-transporting ATPase subunit A
ATPVB, ntpB, atpB; V/A-type H+/Na+-transporting ATPase subunit B	522.559138394536	2.23125397945594	0.235481257932652	9.47529327405785	2.660123980618e-21	1.67788996626208e-20	ATPVB, ntpB, atpB; V/A-type H+/Na+-transporting ATPase subunit B
ATPVC, ntpC, atpC; V/A-type H+/Na+-transporting ATPase subunit C	475.433144731949	2.76409362398562	0.267088936341312	10.348963389683	4.23041265329776e-25	3.34599340101718e-24	ATPVC, ntpC, atpC; V/A-type H+/Na+-transporting ATPase subunit C
ATPVD, ntpD, atpD; V/A-type H+/Na+-transporting ATPase subunit D	503.583057291396	2.36979014835871	0.252689204948302	9.37828012416895	6.70575918574638e-21	4.12907534439806e-20	ATPVD, ntpD, atpD; V/A-type H+/Na+-transporting ATPase subunit D
ATPVF, ntpF, atpF; V/A-type H+/Na+-transporting ATPase subunit F	473.979391370103	2.76107182976177	0.270710592520421	10.1993490688898	1.99605774138695e-24	1.51032352891638e-23	ATPVF, ntpF, atpF; V/A-type H+/Na+-transporting ATPase subunit F
ATPVI, ntpI, atpI; V/A-type H+/Na+-transporting ATPase subunit I	527.279570101312	2.13958184931861	0.236476204133844	9.04776807102172	1.45920308588356e-19	8.20432836152957e-19	ATPVI, ntpI, atpI; V/A-type H+/Na+-transporting ATPase subunit I
ATPVK, ntpK, atpK; V/A-type H+/Na+-transporting ATPase subunit K	522.559138394536	2.23125397945594	0.235481257932652	9.47529327405785	2.660123980618e-21	1.67788996626208e-20	ATPVK, ntpK, atpK; V/A-type H+/Na+-transporting ATPase subunit K
ATPeF0O, ATP5O, ATP5; F-type H+-transporting ATPase subunit O	22.337505860631	-4.74977173698312	0.224531493745671	-21.1541448272875	2.52730371369287e-99	2.96405338671542e-97	ATPeF0O, ATP5O, ATP5; F-type H+-transporting ATPase subunit O
ATPeF0D, ATP5H, ATP7; F-type H+-transporting ATPase subunit d	6.31890511387174	-3.71131350726365	0.442060253943241	-8.39549241117744	4.63945767317338e-17	2.22090365400761e-16	ATPeF0D, ATP5H, ATP7; F-type H+-transporting ATPase subunit d
accB, bccP; acetyl-CoA carboxylase biotin carboxyl carrier protein	14570.7746747098	0.502226207899996	0.080000868130151	6.27775947484643	3.43486730279931e-10	9.73277235742227e-10	accB, bccP; acetyl-CoA carboxylase biotin carboxyl carrier protein
norE; nitric oxide reductase NorE protein	411.45882318837	-0.585188243306627	0.106676706528292	-5.48562345380834	4.12013695897496e-08	9.60128780318722e-08	norE; nitric oxide reductase NorE protein
betI; TetR/AcrR family transcriptional regulator, transcriptional repressor of bet genes	367.630923159291	-1.14825862295164	0.168223741675365	-6.82578220836113	8.74475117112248e-12	2.87256465166063e-11	betI; TetR/AcrR family transcriptional regulator, transcriptional repressor of bet genes
bioH; pimeloyl-	1256.615057411	1.0636522462793	0.133384353422368	7.97434046039261	1.53196695530009e-15	6.74029540825467e-15	bioH; pimeloyl-
CALM; calmodulin	28.4979509734095	-3.31002405387346	0.300469178815897	-11.0161849775001	3.1930705300484e-28	2.99964798479891e-27	CALM; calmodulin
FMN2; formin 2	22.6301038880907	-4.82044035029852	0.226500267330198	-21.2822722335738	1.65713802294541e-100	2.39201500004389e-98	FMN2; formin 2
cbiD; cobalt-precorrin-5B (C1)-methyltransferase	3266.89344525982	0.579092641939669	0.13086113970625	4.42524528855231	9.63327608081822e-06	1.88447668132973e-05	cbiD; cobalt-precorrin-5B (C1)-methyltransferase
cbiK; sirohydrochlorin cobaltochelatase	19.2340758134173	-4.47624420474362	0.324173807672159	-13.8081612357483	2.27566368658471e-43	5.20766208277587e-42	cbiK; sirohydrochlorin cobaltochelatase
cbiT; cobalt-precorrin-6B (C15)-methyltransferase	472.411988018545	2.79580653748839	0.272311495112878	10.2669427756969	9.93017465335725e-25	7.61347200695603e-24	cbiT; cobalt-precorrin-6B (C15)-methyltransferase
bfd; bacterioferritin-associated ferredoxin	4666.0942113781	0.676102126148046	0.126479085110626	5.34556464854793	9.01356186144026e-08	2.0476935633163e-07	bfd; bacterioferritin-associated ferredoxin
ccmA; heme exporter protein A	6664.53515725897	0.262442709273189	0.0503750752866875	5.20977304310935	1.89071770750942e-07	4.17649414731186e-07	ccmA; heme exporter protein A
ccmB; heme exporter protein B	7276.37798596519	0.32031265879343	0.0488288067412433	6.55991166220487	5.38396631856196e-11	1.65014500559927e-10	ccmB; heme exporter protein B
ccmC; heme exporter protein C	7384.47623054945	0.289886163830487	0.048499401080092	5.97710811627898	2.27133466122016e-09	5.84858935407154e-09	ccmC; heme exporter protein C
ccmD; heme exporter protein D	3785.53179476671	0.91131468546762	0.0647923722150182	14.065153880203	6.21874471637124e-45	1.46939505731963e-43	ccmD; heme exporter protein D
ccmE; cytochrome c-type biogenesis protein CcmE	7269.10110642698	0.340946893417368	0.0482171771657305	7.07106706486522	1.53746807194181e-12	5.36505594978857e-12	ccmE; cytochrome c-type biogenesis protein CcmE
ccmF; cytochrome c-type biogenesis protein CcmF	7495.15863172441	0.306917481182161	0.0546211126602255	5.61902653084647	1.92036369409963e-08	4.58322730935192e-08	ccmF; cytochrome c-type biogenesis protein CcmF
ccmG, dsbE; cytochrome c biogenesis protein CcmG, thiol:disulfide interchange protein DsbE	6026.54807829598	0.554175610969227	0.052518409203496	10.5520258395857	4.97134641721143e-26	4.09154892627072e-25	ccmG, dsbE; cytochrome c biogenesis protein CcmG, thiol:disulfide interchange protein DsbE
ccmH; cytochrome c-type biogenesis protein CcmH	10112.5441758697	0.613245056686744	0.0531509645409749	11.5377973284753	8.50758992139779e-31	1.06429949916686e-29	ccmH; cytochrome c-type biogenesis protein CcmH
E2.7.7.3B; pantetheine-phosphate adenylyltransferase	466.186925550981	2.99660235982142	0.270331109231386	11.0849334667455	1.48460748772912e-28	1.57971748516863e-27	E2.7.7.3B; pantetheine-phosphate adenylyltransferase
rocE, rocC; arginine/ornithine permease	25.2888131089966	-2.00399461273277	0.299000760354712	-6.70230607559455	2.05155745209043e-11	6.536073953901e-11	rocE, rocC; arginine/ornithine permease
ftnA, ftn; ferritin	1094.6224335315	-0.67618206364281	0.116787786493727	-5.78983542666193	7.0455422962272e-09	1.74764839641379e-08	ftnA, ftn; ferritin
yggT; YggT family protein	9136.96858870419	0.287486330615082	0.0588705334402357	4.88336547700784	1.04290308488871e-06	2.17990268871475e-06	yggT; YggT family protein
cobC1, cobC; cobalamin biosynthetic protein CobC	3704.00959924132	0.862152317497759	0.120077033498536	7.17999347900503	6.97147440194149e-13	2.51093507010426e-12	cobC1, cobC; cobalamin biosynthetic protein CobC
cobG; precorrin-3B synthase	2935.16222495608	0.702517935379789	0.13686320732186	5.13299336707551	2.85169960623109e-07	6.20610531875051e-07	cobG; precorrin-3B synthase
cobW; cobalamin biosynthesis protein CobW	3629.09683340969	1.09027917731622	0.103399131144532	10.5443746504235	5.39304334867584e-26	4.42890408918609e-25	cobW; cobalamin biosynthesis protein CobW
comC; leader peptidase (prepilin peptidase) / N-methyltransferase	48.6383780774719	-1.45489965235894	0.222325190739952	-6.54401621119353	5.98883010662491e-11	1.82955469191398e-10	comC; leader peptidase (prepilin peptidase) / N-methyltransferase
comER; competence protein ComER	49.2943705101259	-1.50743507502126	0.235692018249342	-6.39578330321958	1.59726392689924e-10	4.70343783260327e-10	comER; competence protein ComER
comFA; competence protein ComFA	37.5442181859093	-2.51434882201802	0.235053150039195	-10.6969373590558	1.05197879619557e-26	9.05522115165587e-26	comFA; competence protein ComFA
comFC; competence protein ComFC	18.5991272532462	-0.895503029264595	0.222533633887763	-4.02412441490194	5.71876804353762e-05	0.000105337602293972	comFC; competence protein ComFC
comGA; competence protein ComGA	22.4937653481746	-2.10607800842738	0.293392707317748	-7.17835841143273	7.0553404610738e-13	2.53627325195498e-12	comGA; competence protein ComGA
comGB; competence protein ComGB	18.2306575006885	-0.867570205369416	0.220429501588267	-3.93581711666672	8.29140979826003e-05	0.000150109314871538	comGB; competence protein ComGB
comGC; competence protein ComGC	22.4937653481746	-2.10607800842738	0.293392707317748	-7.17835841143273	7.0553404610738e-13	2.53627325195498e-12	comGC; competence protein ComGC
comGD; competence protein ComGD	21.9686376022927	-2.20960085379424	0.294901150117927	-7.49268306654842	6.74797110036269e-14	2.61218520264685e-13	comGD; competence protein ComGD
comGE; competence protein ComGE	6.41513399151139	-3.25383556502557	0.275720615803492	-11.8012052002111	3.84760949063413e-32	5.12969037952039e-31	comGE; competence protein ComGE
comGF; competence protein ComGF	11.6323771265867	-2.19002389611431	0.235906324747578	-9.28344714139245	1.64082248222356e-20	9.88444105262445e-20	comGF; competence protein ComGF
comGG; competence protein ComGG	7.54597221491628	-2.51782354187268	0.253505170541737	-9.93204018873515	3.0201192490758e-23	2.15076044436082e-22	comGG; competence protein ComGG
comK; competence protein ComK	28.6051938269566	-2.02954982155163	0.286056668318323	-7.09492225258374	1.29424224217237e-12	4.55442206739137e-12	comK; competence protein ComK
comZ; competence protein ComZ	10.0914289029954	-2.97268067740715	0.247113942446692	-12.029595125125	2.48375763414517e-33	3.63412959101241e-32	comZ; competence protein ComZ
COX10, ctaB, cyoE; heme o synthase	1.58431869439066	-1.17377191122546	0.308829973552668	-3.80070592799918	0.000144284453223286	0.00025500332137838	COX10, ctaB, cyoE; heme o synthase
COX15, ctaA; cytochrome c oxidase assembly protein subunit 15	13908.280002628	0.565250838096002	0.0649143367393757	8.70764250993467	3.10260018301681e-18	1.62399699956236e-17	COX15, ctaA; cytochrome c oxidase assembly protein subunit 15
COX4; cytochrome c oxidase subunit 4	11.5365028965477	-4.63448602651213	0.473627404398168	-9.78508841227444	1.3048119850566e-22	8.98524656865579e-22	COX4; cytochrome c oxidase subunit 4
coxA, ctaD; cytochrome c oxidase subunit I	22373.3350457314	0.61473269467562	0.0793653057321844	7.74560986068668	9.51241656161793e-15	3.92093348223527e-14	coxA, ctaD; cytochrome c oxidase subunit I
coxB, ctaC; cytochrome c oxidase subunit II	21222.2635978901	0.522778840660937	0.0704207811861847	7.42364443925675	1.1394078412781e-13	4.32813525133271e-13	coxB, ctaC; cytochrome c oxidase subunit II
coxD, ctaF; cytochrome c oxidase subunit IV	2594.48691930225	-0.625902718947714	0.139705019630256	-4.48017344404828	7.45824076482116e-06	1.469332156975e-05	coxD, ctaF; cytochrome c oxidase subunit IV
cpaA, tadV; prepilin peptidase CpaA	7016.23762800701	0.843221997214003	0.146062126081343	5.77303658269636	7.78555299928886e-09	1.92548141063137e-08	cpaA, tadV; prepilin peptidase CpaA
cpaC, rcpA; pilus assembly protein CpaC	8291.04027650555	0.616208792076067	0.131400933425703	4.68953131466515	2.73831527736644e-06	5.5490805809699e-06	cpaC, rcpA; pilus assembly protein CpaC
cpcA; phycocyanin alpha chain	3.48412404784255	-2.33079071007003	0.375175277591697	-6.2125381102713	5.21355302534005e-10	1.4189524903209e-09	cpcA; phycocyanin alpha chain
cpcB; phycocyanin beta chain	3.48412404784255	-2.33079071007003	0.375175277591697	-6.2125381102713	5.21355302534005e-10	1.4189524903209e-09	cpcB; phycocyanin beta chain
cpcC; phycocyanin-associated rod linker protein	2.43756192873312	-1.72851869021436	0.295854749663042	-5.84245712527187	5.14364274274094e-09	1.29038042871035e-08	cpcC; phycocyanin-associated rod linker protein
cpcD; phycocyanin-associated, rod	3.48412404784255	-2.33079071007003	0.375175277591697	-6.2125381102713	5.21355302534005e-10	1.4189524903209e-09	cpcD; phycocyanin-associated, rod
cpcE; phycocyanobilin lyase subunit alpha	3.48412404784255	-2.33079071007003	0.375175277591697	-6.2125381102713	5.21355302534005e-10	1.4189524903209e-09	cpcE; phycocyanobilin lyase subunit alpha
cpcF; phycocyanobilin lyase subunit beta	3.48412404784255	-2.33079071007003	0.375175277591697	-6.2125381102713	5.21355302534005e-10	1.4189524903209e-09	cpcF; phycocyanobilin lyase subunit beta
cpcG; phycobilisome rod-core linker protein	4.40706700101912	-2.75885485613092	0.368812303126651	-7.4803764211291	7.41100286464607e-14	2.85706150498374e-13	cpcG; phycobilisome rod-core linker protein
crtB; 15-cis-phytoene synthase	15586.4223116765	0.732985852652475	0.076501251371858	9.58135768380533	9.57775028284437e-22	6.21353445315729e-21	crtB; 15-cis-phytoene synthase
crtO; beta-carotene ketolase (CrtO type)	1.77905526117598	-1.56348944888244	0.30803414586337	-5.07570173592356	3.86068496255146e-07	8.30561803637467e-07	crtO; beta-carotene ketolase (CrtO type)
PDS, crtP; 15-cis-phytoene desaturase	72.746505458352	4.46824225954544	0.260455838235208	17.1554697710801	5.72056058810247e-66	2.93812604441497e-64	PDS, crtP; 15-cis-phytoene desaturase
crtR; beta-carotene hydroxylase	48.0029569471339	-1.21198954258694	0.183199005405042	-6.61569935877822	3.69799245259043e-11	1.15174818876115e-10	crtR; beta-carotene hydroxylase
cyoB; cytochrome o ubiquinol oxidase subunit I	3270.13854621349	-0.502126847429985	0.140900772406206	-3.56369123358949	0.000365676067398662	0.000624661939438861	cyoB; cytochrome o ubiquinol oxidase subunit I
cyoC; cytochrome o ubiquinol oxidase subunit III	3793.99173350081	-0.504705127377505	0.128129445486385	-3.93902529946666	8.18133037684725e-05	0.000148223668377059	cyoC; cytochrome o ubiquinol oxidase subunit III
cyoD; cytochrome o ubiquinol oxidase subunit IV	3440.27438878465	-0.649734812192785	0.119319501220033	-5.44533630755489	5.17075961194806e-08	1.19567842413069e-07	cyoD; cytochrome o ubiquinol oxidase subunit IV
cysG; uroporphyrin-III C-methyltransferase / precorrin-2 dehydrogenase / sirohydrochlorin ferrochelatase	6080.15288901798	0.836584630932018	0.0639881696655123	13.074051583365	4.63306332928045e-39	8.73763149486911e-38	cysG; uroporphyrin-III C-methyltransferase / precorrin-2 dehydrogenase / sirohydrochlorin ferrochelatase
norC; nitric oxide reductase subunit C	328.40901584718	-0.768641460538147	0.108405855274822	-7.09040538990764	1.33719708044883e-12	4.69897063944236e-12	norC; nitric oxide reductase subunit C
dnaA; chromosomal replication initiator protein	15771.6902836205	0.302719373034158	0.0637566619639747	4.74804300772848	2.05394366541588e-06	4.21457111881127e-06	dnaA; chromosomal replication initiator protein
dnaB; replicative DNA helicase	15087.4167360729	0.357898698706028	0.0615799802797312	5.81193266188539	6.17556831043574e-09	1.53693023004412e-08	dnaB; replicative DNA helicase
dnaC; DNA replication protein DnaC	1491.07007380806	-2.4115532352987	0.100305713737253	-24.0420325567461	1.01138881062531e-127	2.81166089353837e-125	dnaC; DNA replication protein DnaC
dnaG; DNA primase	14497.7068372366	0.382483011996197	0.062067181379261	6.16240343925139	7.16490226396965e-10	1.92345337601417e-09	dnaG; DNA primase
pol; DNA polymerase, archaea type	466.308427358562	2.99221707287362	0.270393574695258	11.0661544981087	1.83089820106867e-28	1.74400024076414e-27	pol; DNA polymerase, archaea type
polC; DNA polymerase II large subunit	466.247676454772	2.9944081223859	0.270358248232576	11.0757047064825	1.64580212283756e-28	1.57971748516863e-27	polC; DNA polymerase II large subunit
polB; DNA polymerase II small subunit	466.247676454772	2.9944081223859	0.270358248232576	11.0757047064825	1.64580212283756e-28	1.57971748516863e-27	polB; DNA polymerase II small subunit
dpo; DNA polymerase bacteriophage-type	17519.5702215433	0.424017887572488	0.0712586637979042	5.9504046942985	2.67480288832581e-09	6.84056915835556e-09	dpo; DNA polymerase bacteriophage-type
polA; DNA polymerase I	16440.1937869134	0.322241868987069	0.0555799704142141	5.79780569484899	6.71882329309537e-09	1.66770792453617e-08	polA; DNA polymerase I
polB; DNA polymerase II	1251.85552913051	0.901698123388879	0.230643819145435	3.9094831447458	9.24938085858648e-05	0.000166369165407501	polB; DNA polymerase II
dnaE; DNA polymerase III subunit alpha	15622.6637806325	0.383724218348933	0.059427757516918	6.45698633739786	1.06808536100851e-10	3.20169677305506e-10	dnaE; DNA polymerase III subunit alpha
dnaN; DNA polymerase III subunit beta	15351.0430132818	0.319884334725606	0.0616779433185528	5.18636513337473	2.14438185094757e-07	4.71738867913612e-07	dnaN; DNA polymerase III subunit beta
holC; DNA polymerase III subunit chi	6715.3233374245	0.613524478280052	0.0904341364301041	6.78421337891849	1.16720710787635e-11	3.78938432167815e-11	holC; DNA polymerase III subunit chi
holA; DNA polymerase III subunit delta	14485.0707932847	0.349311461384409	0.0647899692509402	5.39144354323551	6.98939190102201e-08	1.60141561688252e-07	holA; DNA polymerase III subunit delta
holB; DNA polymerase III subunit delta	14679.4203964971	0.36736568107743	0.0637014616665504	5.76698982199859	8.0699923949736e-09	1.99254483278526e-08	holB; DNA polymerase III subunit delta
dnaQ; DNA polymerase III subunit epsilon	19440.2875641943	0.455142746264097	0.0706986005325521	6.43779003877924	1.21225528636448e-10	3.61078896009991e-10	dnaQ; DNA polymerase III subunit epsilon
dnaX; DNA polymerase III subunit gamma/tau	14609.3259341725	0.380934138432641	0.0610558927018865	6.23910521286786	4.4008093176353e-10	1.23301510780778e-09	dnaX; DNA polymerase III subunit gamma/tau
dinB; DNA polymerase IV	16496.1946095713	0.479135988040122	0.0587919415685924	8.14968812487874	3.64864018156224e-16	1.65979958804886e-15	dinB; DNA polymerase IV
polX, dpx; DNA polymerase (family X)	6938.42742735602	0.696657822298819	0.111323445667277	6.25796136764384	3.9004240416971e-10	1.09691205908499e-09	polX, dpx; DNA polymerase (family X)
K02351; putative membrane protein	2543.8327607901	2.21793135199599	0.219878538791157	10.0870751833703	6.30192732078668e-24	4.67876028386002e-23	K02351; putative membrane protein
drp35; lactonase	38.5747186832763	3.2957672445453	0.27832829832434	11.8412941277882	2.38740367055124e-32	3.25815490021047e-31	drp35; lactonase
fusA, GFM, EFG; elongation factor G	29320.1117174708	0.400312674552467	0.0685829881986792	5.83690919667708	5.31780578030999e-09	1.33184685308665e-08	fusA, GFM, EFG; elongation factor G
efp; elongation factor P	15702.6688313041	0.4487954183192	0.0586682240072785	7.64971883695544	2.01419225354188e-14	8.12387267871323e-14	efp; elongation factor P
tsf, TSFM; elongation factor Ts	14582.2414873424	0.392617813744781	0.0609448276920328	6.4421843265972	1.17766128975456e-10	3.51192913821919e-10	tsf, TSFM; elongation factor Ts
tuf, TUFM; elongation factor Tu	23441.1527396362	0.293793632056549	0.060004076285335	4.89622789390981	9.76937645726938e-07	2.04772241519866e-06	tuf, TUFM; elongation factor Tu
entD; enterobactin synthetase component D	144.004726214799	-3.78961692724822	0.361910766018365	-10.4711362111176	1.17227399541036e-25	9.50225551787271e-25	entD; enterobactin synthetase component D
fabK; enoyl-	2158.11035811854	1.49500647529273	0.0810499975521672	18.4454845212115	5.6688635015046e-76	3.97668125628911e-74	fabK; enoyl-
fabZ; 3-hydroxyacyl-	15631.3067494826	0.352977812651509	0.0674757053818059	5.23118373723124	1.68427995897607e-07	3.73366963144549e-07	fabZ; 3-hydroxyacyl-
TSTA3, fcl; GDP-L-fucose synthase	9741.16178740548	0.867359750145163	0.11604002459469	7.47466017156334	7.74036165188041e-14	2.97791668677675e-13	TSTA3, fcl; GDP-L-fucose synthase
fdhE; FdhE protein	1899.70113940788	1.20660566206213	0.252573266808759	4.77725009185449	1.77708699076936e-06	3.66350314548607e-06	fdhE; FdhE protein
flbB; flagellar protein FlbB	2.33218467181282	-1.29795230348879	0.310363101778377	-4.18204450223475	2.88899402500088e-05	5.44433571470164e-05	flbB; flagellar protein FlbB
flbD; flagellar protein FlbD	800.239888357611	-0.547323455619006	0.132276401642284	-4.13772561714476	3.5076547540618e-05	6.57718126005193e-05	flbD; flagellar protein FlbD
flgA; flagella basal body P-ring formation protein FlgA	7227.6019706417	0.589299534552695	0.0864199118674333	6.81902494250018	9.16604877827869e-12	3.00176100042582e-11	flgA; flagella basal body P-ring formation protein FlgA
flgB; flagellar basal-body rod protein FlgB	9191.39423349227	0.293431770940931	0.0713217101468921	4.11419987457659	3.88524686885602e-05	7.25619880508417e-05	flgB; flagellar basal-body rod protein FlgB
flgC; flagellar basal-body rod protein FlgC	9722.85080554208	0.253583233094038	0.0640692401792275	3.95795599237111	7.55938806337482e-05	0.000137787194763699	flgC; flagellar basal-body rod protein FlgC
flgD; flagellar basal-body rod modification protein FlgD	9321.06497198534	0.334646432759454	0.0663499192126527	5.04365998829487	4.56710557669566e-07	9.78609604872326e-07	flgD; flagellar basal-body rod modification protein FlgD
flgF; flagellar basal-body rod protein FlgF	8126.39477287772	0.454819497987658	0.0748180450239495	6.07900805002415	1.20928289072787e-09	3.18263582671927e-09	flgF; flagellar basal-body rod protein FlgF
flgI; flagellar P-ring protein precursor FlgI	8789.0950108293	0.36675187327217	0.0694467138842609	5.2810543906137	1.28442549764728e-07	2.87873926107508e-07	flgI; flagellar P-ring protein precursor FlgI
flgK; flagellar hook-associated protein 1 FlgK	8280.19493821894	0.508198420654518	0.0725951492146894	7.00044598230105	2.551489945847e-12	8.78508418969154e-12	flgK; flagellar hook-associated protein 1 FlgK
flgL; flagellar hook-associated protein 3 FlgL	6462.81452355973	0.347353794670761	0.0983114733977736	3.53319691655264	0.000410566543068894	0.000696589618507033	flgL; flagellar hook-associated protein 3 FlgL
flhF; flagellar biosynthesis protein FlhF	5120.99296092136	0.682863820297907	0.104845750517592	6.51303287855552	7.36483817206392e-11	2.2326524765554e-10	flhF; flagellar biosynthesis protein FlhF
fliE; flagellar hook-basal body complex protein FliE	9347.52994151319	0.333492225316451	0.0667667967455226	4.99488131185229	5.88719622854868e-07	1.25217610913818e-06	fliE; flagellar hook-basal body complex protein FliE
fliF; flagellar M-ring protein FliF	9275.92377880868	0.337981020159327	0.0667041578316976	5.06686586182667	4.04419053910897e-07	8.69043635458113e-07	fliF; flagellar M-ring protein FliF
fliG; flagellar motor switch protein FliG	8506.16743682815	0.529631871145114	0.0699808130498081	7.56824403809305	3.78302824953473e-14	1.49607007592243e-13	fliG; flagellar motor switch protein FliG
fliH; flagellar assembly protein FliH	7927.21818280236	0.555521705365014	0.0762043911813638	7.28989099910125	3.10205894189107e-13	1.14249531000169e-12	fliH; flagellar assembly protein FliH
fliI; flagellum-specific ATP synthase	9550.0976113211	0.270585170029373	0.0726648064100799	3.72374445618613	0.000196289614874279	0.000342786642178902	fliI; flagellum-specific ATP synthase
fliL; flagellar FliL protein	7833.3511263524	0.532211194094787	0.0779598394637033	6.8267353775475	8.68687162416731e-12	2.85480115634851e-11	fliL; flagellar FliL protein
fliM; flagellar motor switch protein FliM	8630.04851052575	0.405158598619726	0.0685704149702272	5.90865023633944	3.44922161244436e-09	8.75840914174809e-09	fliM; flagellar motor switch protein FliM
fliNY, fliN; flagellar motor switch protein FliN/FliY	11095.7979017454	0.418172861318911	0.0587914742282167	7.11281468628678	1.13699901961229e-12	4.01237171660079e-12	fliNY, fliN; flagellar motor switch protein FliN/FliY
fliOZ, fliO; flagellar protein FliO/FliZ	4559.95277037267	0.587935916435101	0.125064192249818	4.70107315178342	2.58797775249798e-06	5.26004901441914e-06	fliOZ, fliO; flagellar protein FliO/FliZ
fliP; flagellar biosynthetic protein FliP	9664.19055899202	0.26201664863739	0.0640757318616337	4.0891713761958	4.32916924106824e-05	8.04524494267348e-05	fliP; flagellar biosynthetic protein FliP
fliZ; regulator of sigma S factor FliZ	2.72666252446134	-2.24884120493658	0.410971701845764	-5.47200986062189	4.44960068665688e-08	1.03561869004795e-07	fliZ; regulator of sigma S factor FliZ
sufE; cysteine desulfuration protein SufE	7267.06823135672	1.04268180109363	0.0754799679051798	13.814020196769	2.09789238031579e-43	4.81552911518358e-42	sufE; cysteine desulfuration protein SufE
rlmE, rrmJ, ftsJ; 23S rRNA (uridine2552-2-O)-methyltransferase	7303.45603347701	0.75927968287214	0.0792049676513911	9.58626340476518	9.13328960661952e-22	5.93031762865797e-21	rlmE, rrmJ, ftsJ; 23S rRNA (uridine2552-2-O)-methyltransferase
rdgB; XTP/dITP diphosphohydrolase	17343.395776109	0.395116063509695	0.0547161256820369	7.22119957479757	5.15309597394555e-13	1.8712693943123e-12	rdgB; XTP/dITP diphosphohydrolase
fucP; MFS transporter, FHS family, L-fucose permease	4335.50205396675	0.600720171878538	0.0972164071646833	6.17920564438188	6.442493247403e-10	1.73759807096683e-09	fucP; MFS transporter, FHS family, L-fucose permease
fucR; DeoR family transcriptional regulator, L-fucose operon activator	2.79959787905951	-1.88182544131285	0.40996681119351	-4.59018971763693	4.42843312155084e-06	8.8450822273445e-06	fucR; DeoR family transcriptional regulator, L-fucose operon activator
gatA, QRSL1; aspartyl-tRNA(Asn)/glutamyl-tRNA(Gln) amidotransferase subunit A	31173.2430597739	0.449567266488806	0.0527317687586586	8.52554877395397	1.52087037646225e-17	7.64099936126213e-17	gatA, QRSL1; aspartyl-tRNA(Asn)/glutamyl-tRNA(Gln) amidotransferase subunit A
gatB, PET112; aspartyl-tRNA(Asn)/glutamyl-tRNA(Gln) amidotransferase subunit B	14365.0324691268	0.352511687807028	0.067571292173188	5.21688540310175	1.81956753167476e-07	4.02643687875907e-07	gatB, PET112; aspartyl-tRNA(Asn)/glutamyl-tRNA(Gln) amidotransferase subunit B
gatC, GATC; aspartyl-tRNA(Asn)/glutamyl-tRNA(Gln) amidotransferase subunit C	14245.182019978	0.384252652825741	0.0676256532769546	5.68205457849065	1.3308617300312e-08	3.21410815495953e-08	gatC, GATC; aspartyl-tRNA(Asn)/glutamyl-tRNA(Gln) amidotransferase subunit C
gcvH, GCSH; glycine cleavage system H protein	15136.4772552891	0.322201675447024	0.0607128085309474	5.30698024425583	1.11456252406203e-07	2.51228417585873e-07	gcvH, GCSH; glycine cleavage system H protein
glpP; glycerol uptake operon antiterminator	158.518435382745	-1.63563257123249	0.253327552635442	-6.45659169015182	1.07087311066624e-10	3.20877188369692e-10	glpP; glycerol uptake operon antiterminator
glpR; DeoR family transcriptional regulator, glycerol-3-phosphate regulon repressor	4179.21564749885	0.514846615132399	0.149610592519538	3.44124440965076	0.000579045236175314	0.00096994276784912	glpR; DeoR family transcriptional regulator, glycerol-3-phosphate regulon repressor
glpT; MFS transporter, OPA family, glycerol-3-phosphate transporter	124.217610205472	-2.25045549952516	0.238075987528825	-9.4526773694583	3.3027266907991e-21	2.06241818145907e-20	glpT; MFS transporter, OPA family, glycerol-3-phosphate transporter
glpX; fructose-1,6-bisphosphatase II	3172.29941557598	-0.75544098481244	0.117846041904718	-6.41040609088283	1.45132529815235e-10	4.28714981815487e-10	glpX; fructose-1,6-bisphosphatase II
norD; nitric oxide reductase NorD protein	491.864425762802	-1.43492625286078	0.0918761951102433	-15.6180417695682	5.48649257348855e-55	1.81416798487247e-53	norD; nitric oxide reductase NorD protein
gspD; general secretion pathway protein D	10783.1178548552	0.498310797202158	0.108703492067555	4.58412869471089	4.55883403792281e-06	9.09343829089785e-06	gspD; general secretion pathway protein D
gspE; general secretion pathway protein E	13491.822507298	0.306061056749235	0.0797729085081923	3.83665410316341	0.000124721944833738	0.000221839554009961	gspE; general secretion pathway protein E
gspF; general secretion pathway protein F	9633.33899508754	0.619191320406501	0.0903046519688562	6.85669350256778	7.04726032383192e-12	2.33127968226894e-11	gspF; general secretion pathway protein F
gspH; general secretion pathway protein H	4075.63704424577	0.747958330895759	0.125473330442339	5.96109410867578	2.50554609172702e-09	6.42083610942404e-09	gspH; general secretion pathway protein H
gspI; general secretion pathway protein I	3808.62408687404	0.534592531852938	0.140073071539455	3.81652608868761	0.000135343770713523	0.000239879655956483	gspI; general secretion pathway protein I
gspJ; general secretion pathway protein J	3811.13429426875	0.48432484798579	0.139900109816072	3.46193329385185	0.000536310062883615	0.000900166219142311	gspJ; general secretion pathway protein J
gspK; general secretion pathway protein K	4287.49488300232	0.712110234895511	0.119216040200528	5.97327535537755	2.32536917523876e-09	5.97747295525415e-09	gspK; general secretion pathway protein K
gspL; general secretion pathway protein L	4067.16120167306	0.714905220273284	0.126849558682472	5.63585106403738	1.74195882887284e-08	4.16936956936209e-08	gspL; general secretion pathway protein L
gutM; glucitol operon activator protein	57.6443923248816	-1.70471545048296	0.227297619445512	-7.49992654846792	6.38536042246411e-14	2.47692585690003e-13	gutM; glucitol operon activator protein
gyrA; DNA gyrase subunit A	16725.0054809324	0.261414332555758	0.062812674136569	4.16180868191321	3.15736830277325e-05	5.93370217341413e-05	gyrA; DNA gyrase subunit A
gyrB; DNA gyrase subunit B	16702.4764751508	0.333128119719678	0.0568642878353324	5.85830109548457	4.6762625097937e-09	1.17706325950743e-08	gyrB; DNA gyrase subunit B
wecC; UDP-N-acetyl-D-mannosaminuronic acid dehydrogenase	853.42980954701	-2.27903583289143	0.100190151400353	-22.7471043913744	1.53291157757737e-114	2.95026520546045e-112	wecC; UDP-N-acetyl-D-mannosaminuronic acid dehydrogenase
wbpO; UDP-N-acetyl-D-galactosamine dehydrogenase	4088.12079891863	0.667717141121696	0.0923923564526565	7.22697381859555	4.93875266647543e-13	1.79778261467335e-12	wbpO; UDP-N-acetyl-D-galactosamine dehydrogenase
K02475; two-component system, CitB family, response regulator	167.758306766496	-2.22275319786914	0.269278748159447	-8.25446944128316	1.52578511077649e-16	7.08258691495879e-16	K02475; two-component system, CitB family, response regulator
K02476; two-component system, CitB family, sensor kinase	479.301390606291	-1.04906884022103	0.187968736007064	-5.58108152720462	2.39027561872469e-08	5.66332348300111e-08	K02476; two-component system, CitB family, sensor kinase
K02479; two-component system, NarL family, response regulator	792.926366588897	-0.89757343226261	0.181956231806911	-4.93290844369157	8.10141355240689e-07	1.70860382479253e-06	K02479; two-component system, NarL family, response regulator
K02481; two-component system, NtrC family, response regulator	4153.63472251887	-0.447101752270546	0.105498923383169	-4.23797454924433	2.25545329280145e-05	4.29245243807496e-05	K02481; two-component system, NtrC family, response regulator
K02482; two-component system, NtrC family, sensor kinase	1046.25719198227	-1.44017102903784	0.129358197002022	-11.1332027070177	8.64716844783794e-29	9.7749467423903e-28	K02482; two-component system, NtrC family, sensor kinase
rssB, hnr; two-component system, response regulator	888.35965591247	1.66239901337115	0.175741755403972	9.45932860150307	3.09926770363539e-21	1.94020878928167e-20	rssB, hnr; two-component system, response regulator
pilL; type IV pili sensor histidine kinase and response regulator	101.810358523951	-3.36133128779752	0.33769519712861	-9.95374324650927	2.42872024233513e-23	1.73453607411679e-22	pilL; type IV pili sensor histidine kinase and response regulator
pleD; two-component system, cell cycle response regulator	3429.51113831103	0.528672723314916	0.101510107565894	5.20807962863927	1.90805045311054e-07	4.21354124773395e-07	pleD; two-component system, cell cycle response regulator
spo0F; two-component system, response regulator, stage 0 sporulation protein F	320.936614313851	0.944876941575096	0.225110631830109	4.19738922987962	2.70009648688846e-05	5.10373312278639e-05	spo0F; two-component system, response regulator, stage 0 sporulation protein F
kinA; two-component system, sporulation sensor kinase A	47.5147497520379	-1.24064210994357	0.231042199438996	-5.36976410783843	7.88396986425398e-08	1.80088489960713e-07	kinA; two-component system, sporulation sensor kinase A
hemA; glutamyl-tRNA reductase	12102.65501155	0.3304292660531	0.068637670159231	4.81410958860557	1.47857656344872e-06	3.06410703623581e-06	hemA; glutamyl-tRNA reductase
hemK, prmC, HEMK; release factor glutamine methyltransferase	17353.0040268966	0.343581668709845	0.0557093052989386	6.16740178083662	6.94212060632308e-10	1.86698521214837e-09	hemK, prmC, HEMK; release factor glutamine methyltransferase
hemN, hemZ; oxygen-independent coproporphyrinogen III oxidase	23595.73263675	0.376562855713895	0.0593107082827272	6.34898598612014	2.16738774366622e-10	6.29095607268315e-10	hemN, hemZ; oxygen-independent coproporphyrinogen III oxidase
hemX; HemX protein	46.6386119944775	-1.61510393150189	0.23320672957943	-6.92563175348587	4.34034160108421e-12	1.46092394877749e-11	hemX; HemX protein
hemY; HemY protein	6416.81077185705	0.750644966471409	0.0931970457195079	8.05438585178548	7.98788623152371e-16	3.57525784459255e-15	hemY; HemY protein
hisF; cyclase	15050.9506162661	0.439290281620356	0.0572562839946588	7.67235054341521	1.68872676378596e-14	6.84426732666166e-14	hisF; cyclase
hisH; glutamine amidotransferase	15161.5783266881	0.415602433445843	0.0598877932047997	6.93968522140392	3.92974577101821e-12	1.32688581904016e-11	hisH; glutamine amidotransferase
HINT1, hinT, hit; histidine triad (HIT) family protein	15979.4467000523	0.416151208735056	0.0553321723995684	7.52096277243403	5.43743319372166e-14	2.1212772116463e-13	HINT1, hinT, hit; histidine triad (HIT) family protein
hofC; protein transport protein HofC	47.2678554733354	-1.20860777837939	0.17385128181288	-6.95196357355734	3.60236433656299e-12	1.21963674831943e-11	hofC; protein transport protein HofC
hofD, hopD; leader peptidase HopD	28.7373603316733	-3.39185535120808	0.361194961442887	-9.39064968586062	5.96312870130546e-21	3.68692290214158e-20	hofD, hopD; leader peptidase HopD
hofQ; protein transport protein HofQ	14.3257117937746	-2.24583818375071	0.394335688411523	-5.69524455876025	1.23195203861221e-08	2.98580303578408e-08	hofQ; protein transport protein HofQ
hpaX; MFS transporter, ACS family, 4-hydroxyphenylacetate permease	50.952391671356	1.56764211265329	0.357414272730481	4.38606466573711	1.15419820874326e-05	2.24731822433901e-05	hpaX; MFS transporter, ACS family, 4-hydroxyphenylacetate permease
lpxL, htrB; Kdo2-lipid IVA lauroyltransferase	16139.8445280225	0.449303600865318	0.0582939547890642	7.70755050830083	1.28255552939243e-14	5.23768324462435e-14	lpxL, htrB; Kdo2-lipid IVA lauroyltransferase
infA; translation initiation factor IF-1	17467.6764205854	0.414970769560747	0.0706210921128913	5.87601744953754	4.20254046097121e-09	1.06031155294285e-08	infA; translation initiation factor IF-1
infB, MTIF2; translation initiation factor IF-2	14715.7471501653	0.33781631452042	0.0647831711403321	5.21456897793176	1.84245135409101e-07	4.07347271393436e-07	infB, MTIF2; translation initiation factor IF-2
infC, MTIF3; translation initiation factor IF-3	14605.6513662221	0.39372606759446	0.0609526379536426	6.4595410602886	1.05020989057768e-10	3.149370930354e-10	infC, MTIF3; translation initiation factor IF-3
ispB; octaprenyl-diphosphate synthase	13174.9878293746	0.491340410198668	0.0642792341095766	7.64384356791	2.10831531453552e-14	8.4852626010207e-14	ispB; octaprenyl-diphosphate synthase
kdgR; LacI family transcriptional regulator, kdg operon repressor	1133.65254010795	2.15406438821989	0.345890614372127	6.22758843031928	4.73669396700118e-10	1.31970993287751e-09	kdgR; LacI family transcriptional regulator, kdg operon repressor
kdtA, waaA; 3-deoxy-D-manno-octulosonic-acid transferase	11920.9127674493	0.516780780969557	0.073411914681789	7.03946741083642	1.92976009011252e-12	6.69352090405943e-12	kdtA, waaA; 3-deoxy-D-manno-octulosonic-acid transferase
ksgA; 16S rRNA (adenine1518-N6/adenine1519-N6)-dimethyltransferase	15084.7413799584	0.439736562362758	0.0569898989602874	7.71604390225683	1.19995993805211e-14	4.91374756956853e-14	ksgA; 16S rRNA (adenine1518-N6/adenine1519-N6)-dimethyltransferase
lacR; DeoR family transcriptional regulator, lactose phosphotransferase system repressor	3.51128312013214	2.06821156334301	0.308294861167805	6.70855023502089	1.96567502349968e-11	6.27044484759398e-11	lacR; DeoR family transcriptional regulator, lactose phosphotransferase system repressor
lacY; MFS transporter, OHS family, lactose permease	41.1057727227199	-2.2658958549457	0.434068860896544	-5.22012993575633	1.78797641458489e-07	3.95886459229328e-07	lacY; MFS transporter, OHS family, lactose permease
lasT; tRNA/rRNA methyltransferase	6418.98923949886	0.339615746161362	0.089218627441166	3.80655649948568	0.000140915111889502	0.000249400808734403	lasT; tRNA/rRNA methyltransferase
lpxC; UDP-3-O-	7809.08226177004	0.433315929058883	0.073186978342687	5.920669753982	3.20633143244795e-09	8.15544687629762e-09	lpxC; UDP-3-O-
lpxD; UDP-3-O-	13679.0399707396	0.564122071011613	0.0656964836759125	8.58679246509579	8.943096858133e-18	4.55715444787144e-17	lpxD; UDP-3-O-
menF; menaquinone-specific isochorismate synthase	1720.978754755	-0.498848655826839	0.140997697172032	-3.5379915121464	0.000403183018686438	0.000684628931070766	menF; menaquinone-specific isochorismate synthase
mhpD; 2-keto-4-pentenoate hydratase	2600.56699284938	0.617256019538337	0.117740478264273	5.24251326848598	1.58403997004464e-07	3.51769349560801e-07	mhpD; 2-keto-4-pentenoate hydratase
motA; chemotaxis protein MotA	12473.1931770316	0.539648971288988	0.0804711234921717	6.70611951057805	1.99868052597068e-11	6.37031678468616e-11	motA; chemotaxis protein MotA
motB; chemotaxis protein MotB	15950.4767008228	0.528118726076213	0.063912028643564	8.26321331500083	1.41802505161818e-16	6.59052386219571e-16	motB; chemotaxis protein MotB
mpl; UDP-N-acetylmuramate: L-alanyl-gamma-D-glutamyl-meso-diaminopimelate ligase	7447.18121485221	0.750433676413963	0.103394911250127	7.25793626920917	3.93040644527824e-13	1.43630140108366e-12	mpl; UDP-N-acetylmuramate: L-alanyl-gamma-D-glutamyl-meso-diaminopimelate ligase
lpxM, msbB; lauroyl-Kdo2-lipid IVA myristoyltransferase	12.7744502895516	-1.80025932452058	0.395082533991657	-4.55666644215307	5.19718583695334e-06	1.03173966919259e-05	lpxM, msbB; lauroyl-Kdo2-lipid IVA myristoyltransferase
murG; UDP-N-acetylglucosamine--N-acetylmuramyl-(pentapeptide) pyrophosphoryl-undecaprenol N-acetylglucosamine transferase	14982.4755861099	0.451400474394446	0.0564460561309868	7.99702415607109	1.27462239653528e-15	5.63446154793512e-15	murG; UDP-N-acetylglucosamine--N-acetylmuramyl-(pentapeptide) pyrophosphoryl-undecaprenol N-acetylglucosamine transferase
nagB, GNPDA; glucosamine-6-phosphate deaminase	5613.96336401774	0.882631892335646	0.104043270868982	8.48331549905916	2.18866146878494e-17	1.0857959672637e-16	nagB, GNPDA; glucosamine-6-phosphate deaminase
nagC; N-acetylglucosamine repressor	188.339902775999	-1.00833176193457	0.15940723887508	-6.32550798226139	2.52400857344288e-10	7.26426700623554e-10	nagC; N-acetylglucosamine repressor
nagD; NagD protein	2386.12071858366	-0.498043079495552	0.118805863349791	-4.19207491493246	2.76414681650987e-05	5.21691878418987e-05	nagD; NagD protein
napA; periplasmic nitrate reductase NapA	841.774593335344	-1.89466262199851	0.157374479220522	-12.0391986768299	2.21092788531018e-33	3.24759779004662e-32	napA; periplasmic nitrate reductase NapA
napB; cytochrome c-type protein NapB	947.865632919431	-1.33673230653159	0.136261561187493	-9.81004690451383	1.0192117433614e-22	7.14972275296321e-22	napB; cytochrome c-type protein NapB
napC; cytochrome c-type protein NapC	989.083082530657	-1.29186993722948	0.134512041569122	-9.60412110439663	7.68104157773009e-22	5.01774569908112e-21	napC; cytochrome c-type protein NapC
napD; periplasmic nitrate reductase NapD	783.956366129206	-1.7533995493158	0.161325161784056	-10.8687295269094	1.62447123472244e-27	1.46553859228685e-26	napD; periplasmic nitrate reductase NapD
napE; periplasmic nitrate reductase NapE	621.776221541527	-2.05563338121677	0.135267997637853	-15.1967458461255	3.71628980271647e-52	1.11133351630238e-50	napE; periplasmic nitrate reductase NapE
napF; ferredoxin-type protein NapF	207.423065066767	0.842926135269917	0.144796644200299	5.8214480033383	5.83399561683212e-09	1.45481631561269e-08	napF; ferredoxin-type protein NapF
napG; ferredoxin-type protein NapG	113.234857016293	-2.41277689040714	0.247708810961293	-9.74037573005089	2.02803109202953e-22	1.38009078665219e-21	napG; ferredoxin-type protein NapG
napH; ferredoxin-type protein NapH	107.494880927786	-2.36849276799286	0.254068127834856	-9.32227425839256	1.13872816970737e-20	6.92088553993805e-20	napH; ferredoxin-type protein NapH
nifA; Nif-specific regulatory protein	2961.24104741721	-0.684033742090491	0.12489702788267	-5.47678158309005	4.33131296696705e-08	1.00871346975038e-07	nifA; Nif-specific regulatory protein
nifZ; nitrogen fixation protein NifZ	1263.50603657766	0.51668432707416	0.147362114110882	3.50622227559373	0.000454515484661824	0.000768549949959822	nifZ; nitrogen fixation protein NifZ
nirC; nitrite transporter	54.588202686212	-2.25769279866422	0.223258909151926	-10.1124421293659	4.86560385379149e-24	3.62313715541259e-23	nirC; nitrite transporter
nusA; N utilization substance protein A	15175.0843835259	0.422265589447694	0.0596902319996069	7.0742829320964	1.50223510739934e-12	5.2445473098323e-12	nusA; N utilization substance protein A
nusG; transcriptional antiterminator NusG	15228.4495606138	0.408811586571973	0.0568964004755444	7.18519244020878	6.71125897428098e-13	2.42186105100736e-12	nusG; transcriptional antiterminator NusG
paaJ; 3-oxo-5,6-didehydrosuberyl-CoA/3-oxoadipyl-CoA thiolase	109.363330336776	-0.705961672250351	0.174692630708435	-4.04116458368878	5.31864130122811e-05	9.82809493033436e-05	paaJ; 3-oxo-5,6-didehydrosuberyl-CoA/3-oxoadipyl-CoA thiolase
paaY; phenylacetic acid degradation protein	1255.62198878938	-0.811980591608621	0.231285941926835	-3.51072177082636	0.000446891869273503	0.000756170056529962	paaY; phenylacetic acid degradation protein
pabC; 4-amino-4-deoxychorismate lyase	1920.62015256385	0.493628312955661	0.11323325000513	4.35939366690699	1.30423307800741e-05	2.5341893563354e-05	pabC; 4-amino-4-deoxychorismate lyase
parC; topoisomerase IV subunit A	9741.67734089206	1.0440539021353	0.0832058441722564	12.5478433939551	4.08484098365054e-36	6.87462251643071e-35	parC; topoisomerase IV subunit A
parE; topoisomerase IV subunit B	10420.6417233922	0.910417640410152	0.0859382435871818	10.5938590598092	3.18197369681368e-26	2.69569916120581e-25	parE; topoisomerase IV subunit B
pcaT; MFS transporter, MHS family, dicarboxylic acid transporter PcaT	125.324979098914	-4.56233336982397	0.508828112402893	-8.96635476424204	3.06489641594923e-19	1.68906846535352e-18	pcaT; MFS transporter, MHS family, dicarboxylic acid transporter PcaT
pdaD; arginine decarboxylase	777.768357338398	1.72682630245221	0.198074574590205	8.71806139695025	2.83005490115573e-18	1.48444389154961e-17	pdaD; arginine decarboxylase
petA; apocytochrome f	3.48412404784255	-2.33079071007003	0.375175277591697	-6.2125381102713	5.21355302534005e-10	1.4189524903209e-09	petA; apocytochrome f
petB; cytochrome b6	4.05347433350622	-1.82108826992033	0.359608470230682	-5.0640861399959	4.10364077204138e-07	8.81314095420388e-07	petB; cytochrome b6
petC; cytochrome b6-f complex iron-sulfur subunit	331.828984560014	0.918334406426679	0.213841651492177	4.29445994275945	1.75119094807233e-05	3.3703690400592e-05	petC; cytochrome b6-f complex iron-sulfur subunit
petD; cytochrome b6-f complex subunit 4	3.48412404784255	-2.33079071007003	0.375175277591697	-6.2125381102713	5.21355302534005e-10	1.4189524903209e-09	petD; cytochrome b6-f complex subunit 4
petF; ferredoxin	10.9944834715296	-3.53098282723042	0.420935469444298	-8.38841837655514	4.92725983301512e-17	2.35117687899628e-16	petF; ferredoxin
petG; cytochrome b6-f complex subunit 5	3.38794050492144	-2.27556850175953	0.384179475051628	-5.92319124142103	3.15753281015173e-09	8.03404788915217e-09	petG; cytochrome b6-f complex subunit 5
petH; ferredoxin--NADP+ reductase	4.93760231455145	-2.61932174208291	0.34451807276492	-7.60285729297629	2.896628587146e-14	1.15526536530913e-13	petH; ferredoxin--NADP+ reductase
petM; cytochrome b6-f complex subunit 7	2.2912710962135	-1.58237530315271	0.293995101794301	-5.38231859474939	7.35324675075537e-08	1.68221487690246e-07	petM; cytochrome b6-f complex subunit 7
cdaR; carbohydrate diacid regulator	155.07201063019	-2.07242626397104	0.200203578657795	-10.3515945012821	4.11573377291623e-25	3.25872338602418e-24	cdaR; carbohydrate diacid regulator
pilB; type IV pilus assembly protein PilB	19761.2430197387	0.48242955579176	0.105253224584405	4.58351330989284	4.57227765657818e-06	9.1178310548023e-06	pilB; type IV pilus assembly protein PilB
pilC; type IV pilus assembly protein PilC	15517.8322931056	0.348543857809157	0.0981146248689379	3.55241492565195	0.0003817124286698	0.000650427579930879	pilC; type IV pilus assembly protein PilC
pilG; twitching motility two-component system response regulator PilG	3414.65970107357	0.412320905740318	0.10657312682205	3.86890127028728	0.000109326896799287	0.000195289787571502	pilG; twitching motility two-component system response regulator PilG
pilH; twitching motility two-component system response regulator PilH	4115.58274361212	0.587769434340612	0.116691764254187	5.03694016537696	4.73032567486896e-07	1.01242727446725e-06	pilH; twitching motility two-component system response regulator PilH
pilK; type IV pilus assembly protein PilK	7.17779711304121	2.02995015109316	0.359613768502331	5.64480653659956	1.65367096340595e-08	3.96564033588661e-08	pilK; type IV pilus assembly protein PilK
pilM; type IV pilus assembly protein PilM	5193.7923565398	-0.344749159029252	0.0746511249386205	-4.61813749374454	3.87199675344939e-06	7.77506892225551e-06	pilM; type IV pilus assembly protein PilM
pilN; type IV pilus assembly protein PilN	3825.75925235606	0.503298779762429	0.135429143347086	3.71632550663444	0.000202141130539093	0.000352525865665992	pilN; type IV pilus assembly protein PilN
pilR, pehR; two-component system, NtrC family, response regulator PilR	3490.480848759	-0.402094556753605	0.0903166254852245	-4.45205469749737	8.50524925040249e-06	1.67077730629472e-05	pilR, pehR; two-component system, NtrC family, response regulator PilR
priS, pri1, priA; DNA primase small subunit	466.247676454772	2.9944081223859	0.270358248232576	11.0757047064825	1.64580212283756e-28	1.57971748516863e-27	priS, pri1, priA; DNA primase small subunit
prmA; ribosomal protein L11 methyltransferase	12023.4191951382	0.512114379591026	0.0685023751967369	7.47586310869145	7.6698765661835e-14	2.95231248747556e-13	prmA; ribosomal protein L11 methyltransferase
prpR; transcriptional regulator, propionate catabolism operon regulatory protein	1633.95859984909	1.08687399207734	0.272206286106901	3.99283208195456	6.52888040991051e-05	0.000119818524099727	prpR; transcriptional regulator, propionate catabolism operon regulatory protein
psaA; photosystem I P700 chlorophyll a apoprotein A1	3.55214993157897	-2.36847428971562	0.374005161204439	-6.33273156468811	2.40858403711785e-10	6.96142925783849e-10	psaA; photosystem I P700 chlorophyll a apoprotein A1
psaB; photosystem I P700 chlorophyll a apoprotein A2	3.57786736912952	-2.38366004738339	0.371849282575615	-6.41028545456097	1.45247421344673e-10	4.28885580099573e-10	psaB; photosystem I P700 chlorophyll a apoprotein A2
psaC; photosystem I subunit VII	3.48412404784255	-2.33079071007003	0.375175277591697	-6.2125381102713	5.21355302534005e-10	1.4189524903209e-09	psaC; photosystem I subunit VII
psaD; photosystem I subunit II	3.48412404784255	-2.33079071007003	0.375175277591697	-6.2125381102713	5.21355302534005e-10	1.4189524903209e-09	psaD; photosystem I subunit II
psaE; photosystem I subunit IV	2.35358572426749	-1.65235683572942	0.295407982424985	-5.59347388708094	2.22570713570354e-08	5.28675878499709e-08	psaE; photosystem I subunit IV
psaF; photosystem I subunit III	3.48412404784255	-2.33079071007003	0.375175277591697	-6.2125381102713	5.21355302534005e-10	1.4189524903209e-09	psaF; photosystem I subunit III
psaI; photosystem I subunit VIII	3.46697908947552	-2.31958120620804	0.379203366455717	-6.11698474063764	9.53624939541221e-10	2.53736575547551e-09	psaI; photosystem I subunit VIII
psaJ; photosystem I subunit IX	3.48412404784255	-2.33079071007003	0.375175277591697	-6.2125381102713	5.21355302534005e-10	1.4189524903209e-09	psaJ; photosystem I subunit IX
psaK; photosystem I subunit X	4.46847578966642	-2.78459839340985	0.369575069695187	-7.5345947866735	4.898535751607e-14	1.91801822386866e-13	psaK; photosystem I subunit X
psaL; photosystem I subunit XI	3.49855192342281	-2.33850699632202	0.375319276151802	-6.23071380798515	4.64314656705721e-10	1.29463068842241e-09	psaL; photosystem I subunit XI
psaM; photosystem I subunit XII	3.48412404784255	-2.33079071007003	0.375175277591697	-6.2125381102713	5.21355302534005e-10	1.4189524903209e-09	psaM; photosystem I subunit XII
psbA; photosystem II P680 reaction center D1 protein	5.95550302520805	-2.75611970035639	0.361056203369511	-7.63349216724501	2.28478593809583e-14	9.17581768397394e-14	psbA; photosystem II P680 reaction center D1 protein
psbB; photosystem II CP47 chlorophyll apoprotein	3.55214993157897	-2.36847428971562	0.374005161204439	-6.33273156468811	2.40858403711785e-10	6.96142925783849e-10	psbB; photosystem II CP47 chlorophyll apoprotein
psbC; photosystem II CP43 chlorophyll apoprotein	2.63928903770322	-1.18477736241342	0.299802418908478	-3.95186058447082	7.75459157772673e-05	0.000141002820693839	psbC; photosystem II CP43 chlorophyll apoprotein
psbD; photosystem II P680 reaction center D2 protein	5.78508875124449	-2.92811400731437	0.40168092948888	-7.28965154268155	3.10757712438382e-13	1.14396635093796e-12	psbD; photosystem II P680 reaction center D2 protein
psbE; photosystem II cytochrome b559 subunit alpha	3.48412404784255	-2.33079071007003	0.375175277591697	-6.2125381102713	5.21355302534005e-10	1.4189524903209e-09	psbE; photosystem II cytochrome b559 subunit alpha
psbF; photosystem II cytochrome b559 subunit beta	3.48412404784255	-2.33079071007003	0.375175277591697	-6.2125381102713	5.21355302534005e-10	1.4189524903209e-09	psbF; photosystem II cytochrome b559 subunit beta
psbH; photosystem II PsbH protein	3.48412404784255	-2.33079071007003	0.375175277591697	-6.2125381102713	5.21355302534005e-10	1.4189524903209e-09	psbH; photosystem II PsbH protein
psbI; photosystem II PsbI protein	3.48412404784255	-2.33079071007003	0.375175277591697	-6.2125381102713	5.21355302534005e-10	1.4189524903209e-09	psbI; photosystem II PsbI protein
psbJ; photosystem II PsbJ protein	3.46697908947552	-2.31958120620804	0.379203366455717	-6.11698474063764	9.53624939541221e-10	2.53736575547551e-09	psbJ; photosystem II PsbJ protein
psbK; photosystem II PsbK protein	3.48412404784255	-2.33079071007003	0.375175277591697	-6.2125381102713	5.21355302534005e-10	1.4189524903209e-09	psbK; photosystem II PsbK protein
psbL; photosystem II PsbL protein	3.48412404784255	-2.33079071007003	0.375175277591697	-6.2125381102713	5.21355302534005e-10	1.4189524903209e-09	psbL; photosystem II PsbL protein
psbM; photosystem II PsbM protein	3.48412404784255	-2.33079071007003	0.375175277591697	-6.2125381102713	5.21355302534005e-10	1.4189524903209e-09	psbM; photosystem II PsbM protein
psbN; PsbN protein	3.48412404784255	-2.33079071007003	0.375175277591697	-6.2125381102713	5.21355302534005e-10	1.4189524903209e-09	psbN; PsbN protein
psbO; photosystem II oxygen-evolving enhancer protein 1	3.48412404784255	-2.33079071007003	0.375175277591697	-6.2125381102713	5.21355302534005e-10	1.4189524903209e-09	psbO; photosystem II oxygen-evolving enhancer protein 1
psbP; photosystem II oxygen-evolving enhancer protein 2	3.48412404784255	-2.33079071007003	0.375175277591697	-6.2125381102713	5.21355302534005e-10	1.4189524903209e-09	psbP; photosystem II oxygen-evolving enhancer protein 2
psbT; photosystem II PsbT protein	3.48412404784255	-2.33079071007003	0.375175277591697	-6.2125381102713	5.21355302534005e-10	1.4189524903209e-09	psbT; photosystem II PsbT protein
psbU; photosystem II PsbU protein	3.48412404784255	-2.33079071007003	0.375175277591697	-6.2125381102713	5.21355302534005e-10	1.4189524903209e-09	psbU; photosystem II PsbU protein
psbV; photosystem II cytochrome c550	5.63013499924227	-3.16144144866748	0.406862564783731	-7.77029326929586	7.83046151893013e-15	3.25806231491627e-14	psbV; photosystem II cytochrome c550
psbX; photosystem II PsbX protein	3.48412404784255	-2.33079071007003	0.375175277591697	-6.2125381102713	5.21355302534005e-10	1.4189524903209e-09	psbX; photosystem II PsbX protein
psbY; photosystem II PsbY protein	3.48412404784255	-2.33079071007003	0.375175277591697	-6.2125381102713	5.21355302534005e-10	1.4189524903209e-09	psbY; photosystem II PsbY protein
psbZ; photosystem II PsbZ protein	3.48412404784255	-2.33079071007003	0.375175277591697	-6.2125381102713	5.21355302534005e-10	1.4189524903209e-09	psbZ; photosystem II PsbZ protein
PTS-Aga-EIIA, agaF; PTS system, N-acetylgalactosamine-specific IIA component	107.39557254829	-0.707614552707017	0.17737358170855	-3.98940217528971	6.62400300291699e-05	0.000121415791306215	PTS-Aga-EIIA, agaF; PTS system, N-acetylgalactosamine-specific IIA component
PTS-Fru1-EIID, levG; PTS system, fructose-specific IID component	6.44469936694997	-3.18607001825752	0.272750631900583	-11.6812562304854	1.58929178768144e-31	2.06031505325335e-30	PTS-Fru1-EIID, levG; PTS system, fructose-specific IID component
PTS-Gat-EIIB, gatB, sgcB; PTS system, galactitol-specific IIB component	26.3503210827158	-2.0204820634679	0.302138635488112	-6.68726811519409	2.27375083543974e-11	7.21029732607126e-11	PTS-Gat-EIIB, gatB, sgcB; PTS system, galactitol-specific IIB component
PTS-Glc-EIIA, crr; PTS system, sugar-specific IIA component	312.557930117681	1.03366660139054	0.199024522015918	5.19366453400082	2.06194544746873e-07	4.54136224433694e-07	PTS-Glc-EIIA, crr; PTS system, sugar-specific IIA component
PTS-Glc-EIIC, ptsG; PTS system, glucose-specific IIC component	29.8830268674561	-2.94154280419124	0.321577227114957	-9.14723604834025	5.84087903767857e-20	3.3646690757341e-19	PTS-Glc-EIIC, ptsG; PTS system, glucose-specific IIC component
PTS-Gut-EIIA, srlB; PTS system, glucitol/sorbitol-specific IIA component	61.1888885098277	-1.42534017029232	0.227413163642695	-6.26762385897666	3.66599003611655e-10	1.03602866005613e-09	PTS-Gut-EIIA, srlB; PTS system, glucitol/sorbitol-specific IIA component
PTS-Gut-EIIC, srlA; PTS system, glucitol/sorbitol-specific IIC component	107.750268848515	-1.47061415629317	0.216240583189826	-6.80082403866897	1.04022413872182e-11	3.39179947230496e-11	PTS-Gut-EIIC, srlA; PTS system, glucitol/sorbitol-specific IIC component
PTS-HPR.PTSH, ptsH; phosphocarrier protein HPr	283.446812858227	-5.14897703439711	0.301214691942304	-17.094043458489	1.64370904628219e-65	8.29027162228026e-64	PTS-HPR.PTSH, ptsH; phosphocarrier protein HPr
PTS-Man-EIIA, manX; PTS system, mannose-specific IIA component	3673.93873511453	0.489197767715444	0.102745203740964	4.76127108520592	1.9237742796824e-06	3.9572073837479e-06	PTS-Man-EIIA, manX; PTS system, mannose-specific IIA component
PTS-Man-EIIC, manY; PTS system, mannose-specific IIC component	150.224417575339	-0.885638218410804	0.162210792602272	-5.45979835375269	4.76675664663677e-08	1.10634741464612e-07	PTS-Man-EIIC, manY; PTS system, mannose-specific IIC component
PTS-Mtl-EIIA, mtlA, cmtB; PTS system, mannitol-specific IIA component	308.702672361317	0.860910931429201	0.184785196278976	4.65898215206295	3.17776750565048e-06	6.41708982981234e-06	PTS-Mtl-EIIA, mtlA, cmtB; PTS system, mannitol-specific IIA component
PTS-Mtl-EIIB, mtlA, cmtA; PTS system, mannitol-specific IIB component	263.308764849762	1.09186095130908	0.212010941009472	5.15002172109738	2.60456293614538e-07	5.68474829854818e-07	PTS-Mtl-EIIB, mtlA, cmtA; PTS system, mannitol-specific IIB component
PTS-Nag-EIIC, nagE; PTS system, N-acetylglucosamine-specific IIC component	2092.10671423765	1.16098247474684	0.202444065818643	5.73483085341158	9.76097087565252e-09	2.3902452027591e-08	PTS-Nag-EIIC, nagE; PTS system, N-acetylglucosamine-specific IIC component
wecE, rffA; dTDP-4-amino-4,6-dideoxygalactose transaminase	345.838036445166	0.917811125708001	0.247401414655557	3.70980548751436	0.000207418544464754	0.000361393592096668	wecE, rffA; dTDP-4-amino-4,6-dideoxygalactose transaminase
PTS-Ntr-EIIA, ptsN; PTS system, nitrogen regulatory IIA component	10785.6509617206	0.606752848100933	0.0775298939757579	7.82605027540284	5.03436078640532e-15	2.13370480309194e-14	PTS-Ntr-EIIA, ptsN; PTS system, nitrogen regulatory IIA component
PTS-Scr-EIIC, scrA, sacP, sacX, ptsS; PTS system, sucrose-specific IIC component	170.368463957486	-1.39617451972722	0.253888676590305	-5.49916025589515	3.81604201026125e-08	8.92033987200902e-08	PTS-Scr-EIIC, scrA, sacP, sacX, ptsS; PTS system, sucrose-specific IIC component
PTS-Ula-EIIB, ulaB, sgaB; PTS system, ascorbate-specific IIB component	165.380266686975	1.78750199970991	0.214001283533974	8.35276298436842	6.66843767815256e-17	3.15197060530309e-16	PTS-Ula-EIIB, ulaB, sgaB; PTS system, ascorbate-specific IIB component
pyrP, uraA; uracil permease	211.057814403239	-0.963115106660121	0.167755579221208	-5.74118077700488	9.40186562178965e-09	2.30622233193311e-08	pyrP, uraA; uracil permease
qoxA; cytochrome aa3-600 menaquinol oxidase subunit II	28.9655891189859	-1.31256817031358	0.235682842539913	-5.5692139324537	2.55891141994197e-08	6.04760362660088e-08	qoxA; cytochrome aa3-600 menaquinol oxidase subunit II
qoxD; cytochrome aa3-600 menaquinol oxidase subunit IV	19.6221432024715	-0.89723361310076	0.225265540030621	-3.98300429341655	6.80495257275472e-05	0.00012458042441731	qoxD; cytochrome aa3-600 menaquinol oxidase subunit IV
rbfA; ribosome-binding factor A	14686.2290298217	0.38273427676902	0.0608276691361638	6.29210821661213	3.13183016486788e-10	8.93482220353415e-10	rbfA; ribosome-binding factor A
prfA, MTRF1, MRF1; peptide chain release factor 1	14596.809482245	0.391724193292757	0.0610212950379562	6.4194670573461	1.36752244205956e-10	4.05876767500951e-10	prfA, MTRF1, MRF1; peptide chain release factor 1
prfB; peptide chain release factor 2	14628.6668500929	0.388217830624772	0.06080772145243	6.38435089084	1.72126004386003e-10	5.05864443587054e-10	prfB; peptide chain release factor 2
prfC; peptide chain release factor 3	8756.19005332342	0.62174742141708	0.0839019140161783	7.41040807838058	1.2591136940348e-13	4.76836901484623e-13	prfC; peptide chain release factor 3
frr, MRRF, RRF; ribosome recycling factor	14596.8787361345	0.39159829887956	0.0610163983705945	6.41791894207052	1.38149774811804e-10	4.09054126129151e-10	frr, MRRF, RRF; ribosome recycling factor
prfH; peptide chain release factor	631.698037023929	0.656318193069371	0.176354056012534	3.7215939792319	0.00019796916001715	0.000345490935849506	prfH; peptide chain release factor
waaC, rfaC; heptosyltransferase I	7547.04958186228	0.859375156999181	0.138329315727243	6.2125309626608	5.21379025886631e-10	1.4189524903209e-09	waaC, rfaC; heptosyltransferase I
waaF, rfaF; heptosyltransferase II	9375.99489059057	0.343791154411909	0.0999126703591204	3.44091648412764	0.000579747446644576	0.000970902350404771	waaF, rfaF; heptosyltransferase II
waaG, rfaG; UDP-glucose:(heptosyl)LPS alpha-1,3-glucosyltransferase	380.755215773125	-1.45337206180079	0.131715713963804	-11.0341584770985	2.61487851764522e-28	2.47194938960265e-27	waaG, rfaG; UDP-glucose:(heptosyl)LPS alpha-1,3-glucosyltransferase
solA; N-methyl-L-tryptophan oxidase	23.2488057195974	1.29688943392525	0.330404224253404	3.92515996687317	8.66721217336019e-05	0.000156422444273243	solA; N-methyl-L-tryptophan oxidase
waaP, rfaP; heptose I phosphotransferase	207.411568200002	-1.1432315038807	0.160174593168535	-7.13740850696462	9.51068835736622e-13	3.38328089148772e-12	waaP, rfaP; heptose I phosphotransferase
wecA, tagO, rfe; UDP-GlcNAc:undecaprenyl-phosphate/decaprenyl-phosphate GlcNAc-1-phosphate transferase	5176.69157493534	-0.353807862422678	0.0953497252060743	-3.71063326777305	0.00020674142473763	0.000360297453930962	wecA, tagO, rfe; UDP-GlcNAc:undecaprenyl-phosphate/decaprenyl-phosphate GlcNAc-1-phosphate transferase
rhaR; AraC family transcriptional regulator, L-rhamnose operon transcriptional activator RhaR	100.677182666806	0.779101366228725	0.192961237043379	4.03760557387792	5.39995452455059e-05	9.97589432962755e-05	rhaR; AraC family transcriptional regulator, L-rhamnose operon transcriptional activator RhaR
rhaS; AraC family transcriptional regulator, L-rhamnose operon regulatory protein RhaS	43.366403682011	-3.1884933358922	0.277373405839299	-11.4953101803116	1.39279805673746e-30	1.71664075761435e-29	rhaS; AraC family transcriptional regulator, L-rhamnose operon regulatory protein RhaS
rhaT; L-rhamnose-H+ transport protein	1037.10166869937	1.11384961818998	0.151352013844023	7.35933133560988	1.84833731438537e-13	6.90229844864508e-13	rhaT; L-rhamnose-H+ transport protein
ribB, RIB3; 3,4-dihydroxy 2-butanone 4-phosphate synthase	2099.57499234576	1.06436084413916	0.208930469072248	5.09433041942341	3.49975932289335e-07	7.56165615360896e-07	ribB, RIB3; 3,4-dihydroxy 2-butanone 4-phosphate synthase
ribT; riboflavin biosynthesis RibT protein	20.0316780247241	-2.93786229732962	0.320501603573769	-9.16645116458339	4.88847480162743e-20	2.83342794293556e-19	ribT; riboflavin biosynthesis RibT protein
ctaG; putative membrane protein	509.037766672883	-2.04212089878522	0.127657765160047	-15.996840428978	1.34426249410936e-57	5.12184481258113e-56	ctaG; putative membrane protein
RP-L1, MRPL1, rplA; large subunit ribosomal protein L1	15063.2560911864	0.4456271289078	0.0570878192722675	7.80599319764662	5.90347648006258e-15	2.48104672224802e-14	RP-L1, MRPL1, rplA; large subunit ribosomal protein L1
RP-L10, MRPL10, rplJ; large subunit ribosomal protein L10	14931.2882951232	0.475072228138554	0.060512545647124	7.85080553227615	4.13373512752821e-15	1.76494970803337e-14	RP-L10, MRPL10, rplJ; large subunit ribosomal protein L10
RP-L10Ae, RPL10A; large subunit ribosomal protein L10Ae	6.31890511387174	-3.71131350726365	0.442060253943241	-8.39549241117744	4.63945767317338e-17	2.22090365400761e-16	RP-L10Ae, RPL10A; large subunit ribosomal protein L10Ae
RP-L10e, RPL10; large subunit ribosomal protein L10e	471.465274237448	2.81739281937405	0.266426382643345	10.5747516121389	3.90210093198751e-26	3.23995238888255e-25	RP-L10e, RPL10; large subunit ribosomal protein L10e
RP-L11, MRPL11, rplK; large subunit ribosomal protein L11	15078.1968493423	0.444892942033653	0.0570651164718111	7.79623296227599	6.37825883171312e-15	2.66417422319637e-14	RP-L11, MRPL11, rplK; large subunit ribosomal protein L11
RP-L12, rpl12; large subunit ribosomal protein L12	466.247676454772	2.9944081223859	0.270358248232576	11.0757047064825	1.64580212283756e-28	1.57971748516863e-27	RP-L12, rpl12; large subunit ribosomal protein L12
RP-L12e, RPL12; large subunit ribosomal protein L12e	6.31890511387174	-3.71131350726365	0.442060253943241	-8.39549241117744	4.63945767317338e-17	2.22090365400761e-16	RP-L12e, RPL12; large subunit ribosomal protein L12e
RP-L13, MRPL13, rplM; large subunit ribosomal protein L13	15067.1334429665	0.444249569472694	0.0571187734673108	7.77764546584563	7.38867880808228e-15	3.07936830280209e-14	RP-L13, MRPL13, rplM; large subunit ribosomal protein L13
RP-L13Ae, RPL13A; large subunit ribosomal protein L13Ae	11.5365028965477	-4.63448602651213	0.473627404398168	-9.78508841227444	1.3048119850566e-22	8.98524656865579e-22	RP-L13Ae, RPL13A; large subunit ribosomal protein L13Ae
RP-L14, MRPL14, rplN; large subunit ribosomal protein L14	15060.9312117817	0.445463743101177	0.0570872176432476	7.80321342485094	6.03503570169436e-15	2.52502664308349e-14	RP-L14, MRPL14, rplN; large subunit ribosomal protein L14
RP-L14e, RPL14; large subunit ribosomal protein L14e	6.31890511387174	-3.71131350726365	0.442060253943241	-8.39549241117744	4.63945767317338e-17	2.22090365400761e-16	RP-L14e, RPL14; large subunit ribosomal protein L14e
RP-L15, MRPL15, rplO; large subunit ribosomal protein L15	15062.4605874049	0.445508977517493	0.0570774516134567	7.80534107469611	5.93408395393652e-15	2.48555994186649e-14	RP-L15, MRPL15, rplO; large subunit ribosomal protein L15
RP-L15e, RPL15; large subunit ribosomal protein L15e	466.247676454772	2.9944081223859	0.270358248232576	11.0757047064825	1.64580212283756e-28	1.57971748516863e-27	RP-L15e, RPL15; large subunit ribosomal protein L15e
RP-L16, MRPL16, rplP; large subunit ribosomal protein L16	14597.1421363961	0.391668418866821	0.06101403557081	6.41931672282633	1.36887347732221e-10	4.06117166829268e-10	RP-L16, MRPL16, rplP; large subunit ribosomal protein L16
RP-L17, MRPL17, rplQ; large subunit ribosomal protein L17	14459.2990204715	0.382504301440813	0.0617472115945397	6.19468137205143	5.840305420723e-10	1.58143335093603e-09	RP-L17, MRPL17, rplQ; large subunit ribosomal protein L17
RP-L18, MRPL18, rplR; large subunit ribosomal protein L18	14844.2571616906	0.429402422164747	0.0576133793495923	7.45317193701093	9.11224037621006e-14	3.47896623925904e-13	RP-L18, MRPL18, rplR; large subunit ribosomal protein L18
RP-L18e, RPL18; large subunit ribosomal protein L18e	466.247676454772	2.9944081223859	0.270358248232576	11.0757047064825	1.64580212283756e-28	1.57971748516863e-27	RP-L18e, RPL18; large subunit ribosomal protein L18e
RP-L19, MRPL19, rplS; large subunit ribosomal protein L19	14599.8564415471	0.392021961255122	0.0610360342732379	6.42279541787022	1.33794254996143e-10	3.9772660514893e-10	RP-L19, MRPL19, rplS; large subunit ribosomal protein L19
RP-L19e, RPL19; large subunit ribosomal protein L19e	472.234203092894	2.79944366915361	0.266311184293086	10.5119267768819	7.61221895489956e-26	6.22389519431539e-25	RP-L19e, RPL19; large subunit ribosomal protein L19e
RP-L2, MRPL2, rplB; large subunit ribosomal protein L2	15063.9839133482	0.445566596835105	0.0570657828786825	7.80794680031546	5.81271095954594e-15	2.44838431326329e-14	RP-L2, MRPL2, rplB; large subunit ribosomal protein L2
RP-L20, MRPL20, rplT; large subunit ribosomal protein L20	14593.7422917003	0.392597824987252	0.0609998578874595	6.43604491196633	1.2262676301613e-10	3.6496291958726e-10	RP-L20, MRPL20, rplT; large subunit ribosomal protein L20
RP-L21, MRPL21, rplU; large subunit ribosomal protein L21	14571.8468960435	0.395109704015744	0.0612492455916804	6.45085013209391	1.11224448603202e-10	3.32742411803759e-10	RP-L21, MRPL21, rplU; large subunit ribosomal protein L21
RP-L21e, RPL21; large subunit ribosomal protein L21e	471.465274237448	2.81739281937405	0.266426382643345	10.5747516121389	3.90210093198751e-26	3.23995238888255e-25	RP-L21e, RPL21; large subunit ribosomal protein L21e
RP-L22, MRPL22, rplV; large subunit ribosomal protein L22	14721.7299230838	0.484037627332949	0.0564667284827564	8.57208555088794	1.01627544896271e-17	5.17163628468754e-17	RP-L22, MRPL22, rplV; large subunit ribosomal protein L22
RP-L22e, RPL22; large subunit ribosomal protein L22e	6.68066839676985	-3.80281674879594	0.432083427049275	-8.80111689255385	1.3546116240677e-18	7.18058958351143e-18	RP-L22e, RPL22; large subunit ribosomal protein L22e
RP-L23, MRPL23, rplW; large subunit ribosomal protein L23	15062.4605874049	0.445508977517493	0.0570774516134567	7.80534107469611	5.93408395393652e-15	2.48555994186649e-14	RP-L23, MRPL23, rplW; large subunit ribosomal protein L23
RP-L24, MRPL24, rplX; large subunit ribosomal protein L24	15485.9367168012	0.408959079804979	0.0569809198803751	7.17712316093776	7.11935501424346e-13	2.55806025547685e-12	RP-L24, MRPL24, rplX; large subunit ribosomal protein L24
RP-L24e, RPL24; large subunit ribosomal protein L24e	466.247676454772	2.9944081223859	0.270358248232576	11.0757047064825	1.64580212283756e-28	1.57971748516863e-27	RP-L24e, RPL24; large subunit ribosomal protein L24e
RP-L25, rplY; large subunit ribosomal protein L25	14583.4727115688	0.389416180068699	0.0611399183391883	6.36926235178006	1.89939472581156e-10	5.5582287765854e-10	RP-L25, rplY; large subunit ribosomal protein L25
RP-L27, MRPL27, rpmA; large subunit ribosomal protein L27	14597.2003151332	0.391609441285346	0.061013913703963	6.41836291940587	1.37747561801115e-10	4.08024151096753e-10	RP-L27, MRPL27, rpmA; large subunit ribosomal protein L27
RP-L27e, RPL27; large subunit ribosomal protein L27e	6.31890511387174	-3.71131350726365	0.442060253943241	-8.39549241117744	4.63945767317338e-17	2.22090365400761e-16	RP-L27e, RPL27; large subunit ribosomal protein L27e
RP-L28, MRPL28, rpmB; large subunit ribosomal protein L28	14979.7354675557	0.375262329856501	0.0596377047009983	6.29236708115998	3.12661024508423e-10	8.92332186296662e-10	RP-L28, MRPL28, rpmB; large subunit ribosomal protein L28
RP-L29, rpmC; large subunit ribosomal protein L29	14986.9608358421	0.450963286764108	0.057003773762029	7.91111284397983	2.55098164757373e-15	1.11000975343121e-14	RP-L29, rpmC; large subunit ribosomal protein L29
RP-L29e, RPL29; large subunit ribosomal protein L29e	6.31890511387174	-3.71131350726365	0.442060253943241	-8.39549241117744	4.63945767317338e-17	2.22090365400761e-16	RP-L29e, RPL29; large subunit ribosomal protein L29e
RP-L3, MRPL3, rplC; large subunit ribosomal protein L3	15062.4605874049	0.445508977517493	0.0570774516134567	7.80534107469611	5.93408395393652e-15	2.48555994186649e-14	RP-L3, MRPL3, rplC; large subunit ribosomal protein L3
RP-L30, MRPL30, rpmD; large subunit ribosomal protein L30	11595.0431894619	0.225684325320949	0.0459486197108626	4.91166713474955	9.03052642269376e-07	1.89975143858574e-06	RP-L30, MRPL30, rpmD; large subunit ribosomal protein L30
RP-L30e, RPL30; large subunit ribosomal protein L30e	471.465274237448	2.81739281937405	0.266426382643345	10.5747516121389	3.90210093198751e-26	3.23995238888255e-25	RP-L30e, RPL30; large subunit ribosomal protein L30e
RP-L31, rpmE; large subunit ribosomal protein L31	15289.7975666604	0.368664553678256	0.0587782967398326	6.27212039351969	3.56164003844206e-10	1.00767697431384e-09	RP-L31, rpmE; large subunit ribosomal protein L31
RP-L31e, RPL31; large subunit ribosomal protein L31e	471.465274237448	2.81739281937405	0.266426382643345	10.5747516121389	3.90210093198751e-26	3.23995238888255e-25	RP-L31e, RPL31; large subunit ribosomal protein L31e
RP-L32, MRPL32, rpmF; large subunit ribosomal protein L32	14663.0762631949	0.362881602560971	0.0617637761258514	5.87531438851074	4.22041609569395e-09	1.0644638176841e-08	RP-L32, MRPL32, rpmF; large subunit ribosomal protein L32
RP-L32e, RPL32; large subunit ribosomal protein L32e	471.465274237448	2.81739281937405	0.266426382643345	10.5747516121389	3.90210093198751e-26	3.23995238888255e-25	RP-L32e, RPL32; large subunit ribosomal protein L32e
RP-L33, MRPL33, rpmG; large subunit ribosomal protein L33	15310.8363681222	0.350536668936339	0.0593429669013666	5.90696231145577	3.48473433161951e-09	8.83961334678473e-09	RP-L33, MRPL33, rpmG; large subunit ribosomal protein L33
RP-L34, MRPL34, rpmH; large subunit ribosomal protein L34	9856.94629405881	0.270413475656955	0.0692162553120427	3.90679146737813	9.3529805525438e-05	0.000168111762517705	RP-L34, MRPL34, rpmH; large subunit ribosomal protein L34
RP-L35, MRPL35, rpmI; large subunit ribosomal protein L35	14556.6091447339	0.391730640218781	0.061155268136256	6.4055093233504	1.49868226361852e-10	4.42355842340567e-10	RP-L35, MRPL35, rpmI; large subunit ribosomal protein L35
RP-L35e, RPL35; large subunit ribosomal protein L35e	6.31890511387174	-3.71131350726365	0.442060253943241	-8.39549241117744	4.63945767317338e-17	2.22090365400761e-16	RP-L35e, RPL35; large subunit ribosomal protein L35e
RP-L36, MRPL36, rpmJ; large subunit ribosomal protein L36	10538.9530978578	0.187223866408595	0.0534708193696401	3.50142131008559	0.000462783613492816	0.000782002206861116	RP-L36, MRPL36, rpmJ; large subunit ribosomal protein L36
RP-L36e, RPL36; large subunit ribosomal protein L36e	6.31890511387174	-3.71131350726365	0.442060253943241	-8.39549241117744	4.63945767317338e-17	2.22090365400761e-16	RP-L36e, RPL36; large subunit ribosomal protein L36e
RP-L37Ae, RPL37A; large subunit ribosomal protein L37Ae	466.247676454772	2.9944081223859	0.270358248232576	11.0757047064825	1.64580212283756e-28	1.57971748516863e-27	RP-L37Ae, RPL37A; large subunit ribosomal protein L37Ae
RP-L37e, RPL37; large subunit ribosomal protein L37e	7.9848471886593	-2.28586398495486	0.394176935507612	-5.79908101931732	6.66793134890794e-09	1.65562331144238e-08	RP-L37e, RPL37; large subunit ribosomal protein L37e
RP-L39e, RPL39; large subunit ribosomal protein L39e	466.247676454772	2.9944081223859	0.270358248232576	11.0757047064825	1.64580212283756e-28	1.57971748516863e-27	RP-L39e, RPL39; large subunit ribosomal protein L39e
RP-L4, MRPL4, rplD; large subunit ribosomal protein L4	14597.3142182813	0.391627143230908	0.0610144982104677	6.41859155966508	1.37540876080326e-10	4.07572765834554e-10	RP-L4, MRPL4, rplD; large subunit ribosomal protein L4
RP-L44e, RPL44; large subunit ribosomal protein L44e	476.682872020124	2.65974022787048	0.271908220397866	9.78175732965577	1.34848543257379e-22	9.26898503379018e-22	RP-L44e, RPL44; large subunit ribosomal protein L44e
RP-L4e, RPL4; large subunit ribosomal protein L4e	466.247676454772	2.9944081223859	0.270358248232576	11.0757047064825	1.64580212283756e-28	1.57971748516863e-27	RP-L4e, RPL4; large subunit ribosomal protein L4e
RP-L5, MRPL5, rplE; large subunit ribosomal protein L5	15062.4605874049	0.445508977517493	0.0570774516134567	7.80534107469611	5.93408395393652e-15	2.48555994186649e-14	RP-L5, MRPL5, rplE; large subunit ribosomal protein L5
RP-L5e, RPL5; large subunit ribosomal protein L5e	11.5365028965477	-4.63448602651213	0.473627404398168	-9.78508841227444	1.3048119850566e-22	8.98524656865579e-22	RP-L5e, RPL5; large subunit ribosomal protein L5e
RP-L6, MRPL6, rplF; large subunit ribosomal protein L6	14951.2671923345	0.469412333781993	0.0604683572156237	7.76294173344446	8.29817419390266e-15	3.44312302373871e-14	RP-L6, MRPL6, rplF; large subunit ribosomal protein L6
RP-L6e, RPL6; large subunit ribosomal protein L6e	11.5365028965477	-4.63448602651213	0.473627404398168	-9.78508841227444	1.3048119850566e-22	8.98524656865579e-22	RP-L6e, RPL6; large subunit ribosomal protein L6e
RP-L7, MRPL12, rplL; large subunit ribosomal protein L7/L12	14809.6249542281	0.359962662956101	0.060928001674703	5.90800047698849	3.4628501726613e-09	8.79004173013043e-09	RP-L7, MRPL12, rplL; large subunit ribosomal protein L7/L12
RP-L7Ae, RPL7A; large subunit ribosomal protein L7Ae	471.465274237448	2.81739281937405	0.266426382643345	10.5747516121389	3.90210093198751e-26	3.23995238888255e-25	RP-L7Ae, RPL7A; large subunit ribosomal protein L7Ae
RP-L9, MRPL9, rplI; large subunit ribosomal protein L9	14597.2713558854	0.39163880516361	0.0610134135745863	6.41889680020687	1.37265417756073e-10	4.07027239600248e-10	RP-L9, MRPL9, rplI; large subunit ribosomal protein L9
RP-LP0, RPLP0; large subunit ribosomal protein LP0	6.31890511387174	-3.71131350726365	0.442060253943241	-8.39549241117744	4.63945767317338e-17	2.22090365400761e-16	RP-LP0, RPLP0; large subunit ribosomal protein LP0
RP-S1, rpsA; small subunit ribosomal protein S1	15596.086714706	0.328013312582407	0.0596791152251644	5.4962831024696	3.87879643266288e-08	9.06138998554857e-08	RP-S1, rpsA; small subunit ribosomal protein S1
RP-S10, MRPS10, rpsJ; small subunit ribosomal protein S10	15061.8750399612	0.445666863641077	0.0570732753722059	7.80867859317063	5.77906627752695e-15	2.43557953279715e-14	RP-S10, MRPS10, rpsJ; small subunit ribosomal protein S10
RP-S10e, RPS10; small subunit ribosomal protein S10e	6.31890511387174	-3.71131350726365	0.442060253943241	-8.39549241117744	4.63945767317338e-17	2.22090365400761e-16	RP-S10e, RPS10; small subunit ribosomal protein S10e
RP-S11, MRPS11, rpsK; small subunit ribosomal protein S11	14958.5583632886	0.435703633667426	0.0643156061587729	6.77446205811735	1.2486999821786e-11	4.04171714800887e-11	RP-S11, MRPS11, rpsK; small subunit ribosomal protein S11
RP-S11e, RPS11; small subunit ribosomal protein S11e	6.31890511387174	-3.71131350726365	0.442060253943241	-8.39549241117744	4.63945767317338e-17	2.22090365400761e-16	RP-S11e, RPS11; small subunit ribosomal protein S11e
RP-S12, MRPS12, rpsL; small subunit ribosomal protein S12	15068.4736889691	0.444220142275015	0.0571259752627513	7.77614982031941	7.47651556128639e-15	3.11424671492873e-14	RP-S12, MRPS12, rpsL; small subunit ribosomal protein S12
RP-S12e, RPS12; small subunit ribosomal protein S12e	6.31890511387174	-3.71131350726365	0.442060253943241	-8.39549241117744	4.63945767317338e-17	2.22090365400761e-16	RP-S12e, RPS12; small subunit ribosomal protein S12e
RP-S13, rpsM; small subunit ribosomal protein S13	15030.7262838974	0.45336855795094	0.0571643880398954	7.93096145163892	2.17455716223054e-15	9.484152271762e-15	RP-S13, rpsM; small subunit ribosomal protein S13
RP-S14, MRPS14, rpsN; small subunit ribosomal protein S14	15376.7699908416	0.432336989917729	0.0558805251046826	7.73680972231058	1.01942450233467e-14	4.19276729562962e-14	RP-S14, MRPS14, rpsN; small subunit ribosomal protein S14
RP-S15, MRPS15, rpsO; small subunit ribosomal protein S15	14902.1332257351	0.425452629417246	0.0581165465020883	7.32067982398023	2.46717854814988e-13	9.15404952170689e-13	RP-S15, MRPS15, rpsO; small subunit ribosomal protein S15
RP-S16, MRPS16, rpsP; small subunit ribosomal protein S16	14342.0732659474	0.40961613526143	0.0651876113904041	6.28365001454444	3.30714776609382e-10	9.38504768707001e-10	RP-S16, MRPS16, rpsP; small subunit ribosomal protein S16
RP-S16e, RPS16; small subunit ribosomal protein S16e	6.31890511387174	-3.71131350726365	0.442060253943241	-8.39549241117744	4.63945767317338e-17	2.22090365400761e-16	RP-S16e, RPS16; small subunit ribosomal protein S16e
RP-S17, MRPS17, rpsQ; small subunit ribosomal protein S17	15016.3263525623	0.452785654252231	0.0570880342460916	7.9313583000667	2.16761831195038e-15	9.4593854938951e-15	RP-S17, MRPS17, rpsQ; small subunit ribosomal protein S17
RP-S17e, RPS17; small subunit ribosomal protein S17e	466.247676454772	2.9944081223859	0.270358248232576	11.0757047064825	1.64580212283756e-28	1.57971748516863e-27	RP-S17e, RPS17; small subunit ribosomal protein S17e
RP-S18, MRPS18, rpsR; small subunit ribosomal protein S18	14924.7105839915	0.384693299559561	0.0598546521607982	6.42712447022649	1.30040339383191e-10	3.86873875311229e-10	RP-S18, MRPS18, rpsR; small subunit ribosomal protein S18
RP-S19, rpsS; small subunit ribosomal protein S19	15173.6539824752	0.422067215164967	0.0596993995563281	7.06987370562636	1.55074767370726e-12	5.4063688057811e-12	RP-S19, rpsS; small subunit ribosomal protein S19
RP-S19e, RPS19; small subunit ribosomal protein S19e	466.247676454772	2.9944081223859	0.270358248232576	11.0757047064825	1.64580212283756e-28	1.57971748516863e-27	RP-S19e, RPS19; small subunit ribosomal protein S19e
RP-S2, MRPS2, rpsB; small subunit ribosomal protein S2	15045.1188882818	0.446178128044449	0.05702573658317	7.82415370284107	5.1108333355511e-15	2.16489362396425e-14	RP-S2, MRPS2, rpsB; small subunit ribosomal protein S2
RP-S20, rpsT; small subunit ribosomal protein S20	14377.3886454039	0.403598147521238	0.0703137656405848	5.73995922198601	9.46993511649324e-09	2.32216050259387e-08	RP-S20, rpsT; small subunit ribosomal protein S20
RP-S20e, RPS20; small subunit ribosomal protein S20e	11.5365028965477	-4.63448602651213	0.473627404398168	-9.78508841227444	1.3048119850566e-22	8.98524656865579e-22	RP-S20e, RPS20; small subunit ribosomal protein S20e
RP-S21, MRPS21, rpsU; small subunit ribosomal protein S21	14291.6739688548	0.515851723047909	0.082007920931738	6.29026705209727	3.16920293474195e-10	9.02087115213237e-10	RP-S21, MRPS21, rpsU; small subunit ribosomal protein S21
RP-S24e, RPS24; small subunit ribosomal protein S24e	466.149541421702	2.99407593429209	0.270353283978415	11.0746793611397	1.66474990263007e-28	1.59382815932925e-27	RP-S24e, RPS24; small subunit ribosomal protein S24e
RP-S25e, RPS25; small subunit ribosomal protein S25e	471.404523333657	2.81933208156659	0.26640006085284	10.5830759668032	3.57040512166998e-26	3.00442386135145e-25	RP-S25e, RPS25; small subunit ribosomal protein S25e
RP-S26e, RPS26; small subunit ribosomal protein S26e	466.186925550981	2.99660235982142	0.270331109231386	11.0849334667455	1.48460748772912e-28	1.57971748516863e-27	RP-S26e, RPS26; small subunit ribosomal protein S26e
RP-S27Ae, RPS27A; small subunit ribosomal protein S27Ae	466.247676454772	2.9944081223859	0.270358248232576	11.0757047064825	1.64580212283756e-28	1.57971748516863e-27	RP-S27Ae, RPS27A; small subunit ribosomal protein S27Ae
RP-S27e, RPS27; small subunit ribosomal protein S27e	466.247676454772	2.9944081223859	0.270358248232576	11.0757047064825	1.64580212283756e-28	1.57971748516863e-27	RP-S27e, RPS27; small subunit ribosomal protein S27e
RP-S28e, RPS28; small subunit ribosomal protein S28e	466.247676454772	2.9944081223859	0.270358248232576	11.0757047064825	1.64580212283756e-28	1.57971748516863e-27	RP-S28e, RPS28; small subunit ribosomal protein S28e
RP-S2e, RPS2; small subunit ribosomal protein S2e	6.31890511387174	-3.71131350726365	0.442060253943241	-8.39549241117744	4.63945767317338e-17	2.22090365400761e-16	RP-S2e, RPS2; small subunit ribosomal protein S2e
RP-S3, rpsC; small subunit ribosomal protein S3	15076.3309858085	0.446499093299277	0.0570004559756119	7.83325476361653	4.75399633663693e-15	2.01601675157044e-14	RP-S3, rpsC; small subunit ribosomal protein S3
RP-S30e, RPS30; small subunit ribosomal protein S30e	471.404523333657	2.81933208156659	0.26640006085284	10.5830759668032	3.57040512166998e-26	3.00442386135145e-25	RP-S30e, RPS30; small subunit ribosomal protein S30e
RP-S3Ae, RPS3A; small subunit ribosomal protein S3Ae	471.465274237448	2.81739281937405	0.266426382643345	10.5747516121389	3.90210093198751e-26	3.23995238888255e-25	RP-S3Ae, RPS3A; small subunit ribosomal protein S3Ae
RP-S3e, RPS3; small subunit ribosomal protein S3e	11.5365028965477	-4.63448602651213	0.473627404398168	-9.78508841227444	1.3048119850566e-22	8.98524656865579e-22	RP-S3e, RPS3; small subunit ribosomal protein S3e
RP-S4, rpsD; small subunit ribosomal protein S4	15675.9818410659	0.419201605932791	0.0563782000068089	7.43552660216471	1.0415220380132e-13	3.96031632083439e-13	RP-S4, rpsD; small subunit ribosomal protein S4
RP-S4e, RPS4; small subunit ribosomal protein S4e	471.465274237448	2.81739281937405	0.266426382643345	10.5747516121389	3.90210093198751e-26	3.23995238888255e-25	RP-S4e, RPS4; small subunit ribosomal protein S4e
RP-S5, MRPS5, rpsE; small subunit ribosomal protein S5	15062.4605874049	0.445508977517493	0.0570774516134567	7.80534107469611	5.93408395393652e-15	2.48555994186649e-14	RP-S5, MRPS5, rpsE; small subunit ribosomal protein S5
RP-S5e, RPS5; small subunit ribosomal protein S5e	6.31890511387174	-3.71131350726365	0.442060253943241	-8.39549241117744	4.63945767317338e-17	2.22090365400761e-16	RP-S5e, RPS5; small subunit ribosomal protein S5e
RP-S6e, RPS6; small subunit ribosomal protein S6e	471.465274237448	2.81739281937405	0.266426382643345	10.5747516121389	3.90210093198751e-26	3.23995238888255e-25	RP-S6e, RPS6; small subunit ribosomal protein S6e
RP-S7, MRPS7, rpsG; small subunit ribosomal protein S7	15063.2560911864	0.4456271289078	0.0570878192722675	7.80599319764662	5.90347648006258e-15	2.48104672224802e-14	RP-S7, MRPS7, rpsG; small subunit ribosomal protein S7
RP-S7e, RPS7; small subunit ribosomal protein S7e	16.7541006792236	-5.19185538494514	0.491024880260015	-10.5735077664412	3.95421978863545e-26	3.26516762744749e-25	RP-S7e, RPS7; small subunit ribosomal protein S7e
RP-S8, rpsH; small subunit ribosomal protein S8	15062.4605874049	0.445508977517493	0.0570774516134567	7.80534107469611	5.93408395393652e-15	2.48555994186649e-14	RP-S8, rpsH; small subunit ribosomal protein S8
RP-S8e, RPS8; small subunit ribosomal protein S8e	471.465274237448	2.81739281937405	0.266426382643345	10.5747516121389	3.90210093198751e-26	3.23995238888255e-25	RP-S8e, RPS8; small subunit ribosomal protein S8e
RP-S9, MRPS9, rpsI; small subunit ribosomal protein S9	15007.2728296061	0.449736069070231	0.0570498222693175	7.88321595371749	3.19060947293538e-15	1.37636291401454e-14	RP-S9, MRPS9, rpsI; small subunit ribosomal protein S9
RP-S9e, RPS9; small subunit ribosomal protein S9e	6.31890511387174	-3.71131350726365	0.442060253943241	-8.39549241117744	4.63945767317338e-17	2.22090365400761e-16	RP-S9e, RPS9; small subunit ribosomal protein S9e
RP-SAe, RPSA; small subunit ribosomal protein SAe	11.5365028965477	-4.63448602651213	0.473627404398168	-9.78508841227444	1.3048119850566e-22	8.98524656865579e-22	RP-SAe, RPSA; small subunit ribosomal protein SAe
RPB6, POLR2F; DNA-directed RNA polymerases I, II, and III subunit RPABC2	466.186925550981	2.99660235982142	0.270331109231386	11.0849334667455	1.48460748772912e-28	1.57971748516863e-27	RPB6, POLR2F; DNA-directed RNA polymerases I, II, and III subunit RPABC2
rpoA; DNA-directed RNA polymerase subunit alpha	15729.1527899188	0.312578876576728	0.0628081916242855	4.97672148318733	6.46702697997629e-07	1.37084169759113e-06	rpoA; DNA-directed RNA polymerase subunit alpha
rpoA1; DNA-directed RNA polymerase subunit A	466.247676454772	2.9944081223859	0.270358248232576	11.0757047064825	1.64580212283756e-28	1.57971748516863e-27	rpoA1; DNA-directed RNA polymerase subunit A
rpoB; DNA-directed RNA polymerase subunit beta	14739.1039973961	0.402059319837635	0.0609573481317895	6.59574821018107	4.23116496728066e-11	1.3085753705978e-10	rpoB; DNA-directed RNA polymerase subunit beta
rpoC; DNA-directed RNA polymerase subunit beta	14625.3745923508	0.387350862958089	0.0609735990516265	6.35276363840878	2.11480540724608e-10	6.14546240293809e-10	rpoC; DNA-directed RNA polymerase subunit beta
rpoD; DNA-directed RNA polymerase subunit D	466.247676454772	2.9944081223859	0.270358248232576	11.0757047064825	1.64580212283756e-28	1.57971748516863e-27	rpoD; DNA-directed RNA polymerase subunit D
rpoE1; DNA-directed RNA polymerase subunit E	466.247676454772	2.9944081223859	0.270358248232576	11.0757047064825	1.64580212283756e-28	1.57971748516863e-27	rpoE1; DNA-directed RNA polymerase subunit E
rpoE2; DNA-directed RNA polymerase subunit E	466.247676454772	2.9944081223859	0.270358248232576	11.0757047064825	1.64580212283756e-28	1.57971748516863e-27	rpoE2; DNA-directed RNA polymerase subunit E
rpoF; DNA-directed RNA polymerase subunit F	466.247676454772	2.9944081223859	0.270358248232576	11.0757047064825	1.64580212283756e-28	1.57971748516863e-27	rpoF; DNA-directed RNA polymerase subunit F
rpoH; DNA-directed RNA polymerase subunit H	466.247676454772	2.9944081223859	0.270358248232576	11.0757047064825	1.64580212283756e-28	1.57971748516863e-27	rpoH; DNA-directed RNA polymerase subunit H
rpoL; DNA-directed RNA polymerase subunit L	466.247676454772	2.9944081223859	0.270358248232576	11.0757047064825	1.64580212283756e-28	1.57971748516863e-27	rpoL; DNA-directed RNA polymerase subunit L
tfs; transcription termination factor TFS	466.247676454772	2.9944081223859	0.270358248232576	11.0757047064825	1.64580212283756e-28	1.57971748516863e-27	tfs; transcription termination factor TFS
rpoN; DNA-directed RNA polymerase subunit N	466.247676454772	2.9944081223859	0.270358248232576	11.0757047064825	1.64580212283756e-28	1.57971748516863e-27	rpoN; DNA-directed RNA polymerase subunit N
rpoP; DNA-directed RNA polymerase subunit P	466.247676454772	2.9944081223859	0.270358248232576	11.0757047064825	1.64580212283756e-28	1.57971748516863e-27	rpoP; DNA-directed RNA polymerase subunit P
rpoZ; DNA-directed RNA polymerase subunit omega	12442.358284017	0.661874275480607	0.0650090756251977	10.1812596028371	2.40428793850927e-24	1.81555183767109e-23	rpoZ; DNA-directed RNA polymerase subunit omega
secA; preprotein translocase subunit SecA	16350.1005608567	0.281475605907391	0.0621560366201093	4.52853208173066	5.93948643175889e-06	1.17506023080607e-05	secA; preprotein translocase subunit SecA
secB; preprotein translocase subunit SecB	6604.45302142299	0.685354968974894	0.0919524153024441	7.45336559915982	9.09886851978973e-14	3.47562886053648e-13	secB; preprotein translocase subunit SecB
secE; preprotein translocase subunit SecE	14118.9408935161	0.405520475885834	0.0615726336611121	6.58605051909533	4.51680191031359e-11	1.39289708869408e-10	secE; preprotein translocase subunit SecE
secG; preprotein translocase subunit SecG	14594.2954352655	0.386400867293938	0.0610888177322072	6.32523073187943	2.52854471455571e-10	7.27262136125573e-10	secG; preprotein translocase subunit SecG
secY; preprotein translocase subunit SecY	15128.585011867	0.430348505483454	0.0571650304776996	7.52817766188957	5.14533530689403e-14	2.01150452153889e-13	secY; preprotein translocase subunit SecY
rpoE; RNA polymerase sigma-70 factor, ECF subfamily	125709.609201456	0.376871364100855	0.0664824268290593	5.66873656808397	1.43854345250629e-08	3.46100948849061e-08	rpoE; RNA polymerase sigma-70 factor, ECF subfamily
rpoH; RNA polymerase sigma-32 factor	9052.50089358956	0.821077570018777	0.0676245113951994	12.1417153792118	6.34810685339361e-34	9.66508925792545e-33	rpoH; RNA polymerase sigma-32 factor
sigH; RNA polymerase sporulation-specific sigma factor	745.039115007552	-1.35442005351426	0.173508807868528	-7.80605935890322	5.90037988949469e-15	2.48104672224802e-14	sigH; RNA polymerase sporulation-specific sigma factor
rpoN; RNA polymerase sigma-54 factor	14436.8398795069	0.611037674549987	0.0816455566372269	7.48402852178461	7.20783021308776e-14	2.78159247195047e-13	rpoN; RNA polymerase sigma-54 factor
APOD; apolipoprotein D and lipocalin family protein	3912.03149966744	0.79122317768232	0.139135467743593	5.6867108761975	1.29509440273558e-08	3.13175856537799e-08	APOD; apolipoprotein D and lipocalin family protein
lspA; signal peptidase II	15225.1051302087	0.334406368444978	0.0587642118899722	5.69064669957809	1.26559126674177e-08	3.0633757007945e-08	lspA; signal peptidase II
SRP19; signal recognition particle subunit SRP19	466.247676454772	2.9944081223859	0.270358248232576	11.0757047064825	1.64580212283756e-28	1.57971748516863e-27	SRP19; signal recognition particle subunit SRP19
SRP54, ffh; signal recognition particle subunit SRP54	15252.632492035	0.396842926444655	0.0648836948260234	6.11621960661664	9.58212553378101e-10	2.54866882553367e-09	SRP54, ffh; signal recognition particle subunit SRP54
ftsY; fused signal recognition particle receptor	15020.6345252649	0.443399635234021	0.0572088189862223	7.7505469102728	9.14976098304985e-15	3.77559680806884e-14	ftsY; fused signal recognition particle receptor
EIF1, SUI1; translation initiation factor 1	3413.3946793178	0.517461383715874	0.120639889021186	4.2893058665281	1.79232399513343e-05	3.44599997629907e-05	EIF1, SUI1; translation initiation factor 1
tatA; sec-independent protein translocase protein TatA	16935.7660335644	0.432269493206262	0.0531332341002241	8.13557654689118	4.09982489722096e-16	1.85941303193598e-15	tatA; sec-independent protein translocase protein TatA
tatB; sec-independent protein translocase protein TatB	8591.3616981562	0.253064392384428	0.0648329742453203	3.90332844251233	9.48788099628125e-05	0.000170373288894945	tatB; sec-independent protein translocase protein TatB
tatC; sec-independent protein translocase protein TatC	15550.0018954865	0.488196584491018	0.0541907889564446	9.00884806979654	2.08232132327396e-19	1.16207463587318e-18	tatC; sec-independent protein translocase protein TatC
TBP, tbp; transcription initiation factor TFIID TATA-box-binding protein	466.44394652091	2.99507226113591	0.270368568539931	11.0777383529091	1.60885222992245e-28	1.57971748516863e-27	TBP, tbp; transcription initiation factor TFIID TATA-box-binding protein
TFIIB, GTF2B, SUA7, tfb; transcription initiation factor TFIIB	2313.90210589588	3.10312118849088	0.274385581300377	11.3093449509427	1.17966921228506e-29	1.40772609020853e-28	TFIIB, GTF2B, SUA7, tfb; transcription initiation factor TFIIB
TAF4; transcription initiation factor TFIID subunit 4	40.2796360388018	6.05045588188916	0.400483028909705	15.1078958285978	1.43654149916248e-51	4.21198456746623e-50	TAF4; transcription initiation factor TFIID subunit 4
TFIIE1, GTF2E1, TFA1, tfe; transcription initiation factor TFIIE subunit alpha	466.186925550981	2.99660235982142	0.270331109231386	11.0849334667455	1.48460748772912e-28	1.57971748516863e-27	TFIIE1, GTF2E1, TFA1, tfe; transcription initiation factor TFIIE subunit alpha
THI4, THI1; cysteine-dependent adenosine diphosphate thiazole synthase	484.78746112454	2.4575493755339	0.272995892190361	9.00214781920692	2.21344271546091e-19	1.23067414979627e-18	THI4, THI1; cysteine-dependent adenosine diphosphate thiazole synthase
thiC; phosphomethylpyrimidine synthase	12251.5490935345	0.527568827368701	0.0664879525438494	7.93480333178804	2.10829139198676e-15	9.21119626790026e-15	thiC; phosphomethylpyrimidine synthase
thiF; sulfur carrier protein ThiS adenylyltransferase	25.2301247207778	-2.02104411386632	0.242103770637982	-8.34784236751266	6.95212738891155e-17	3.28192881642579e-16	thiF; sulfur carrier protein ThiS adenylyltransferase
thiG; thiazole synthase	12393.0011091787	0.474555752084392	0.0659403266273158	7.19674554793314	6.16666866291703e-13	2.23069951729423e-12	thiG; thiazole synthase
thiH; 2-iminoacetate synthase	2982.22904151788	1.94564316212058	0.129082186718175	15.0729020911964	2.44148620607451e-51	7.10302149720748e-50	thiH; 2-iminoacetate synthase
thiJ; protein deglycase	152.205688427389	0.725283136288292	0.137197596109571	5.28641285893271	1.2473819506602e-07	2.80157059295495e-07	thiJ; protein deglycase
thiS; sulfur carrier protein	11640.218597153	0.450851921720412	0.0674034672731297	6.68885355546307	2.24925672930244e-11	7.13865581824276e-11	thiS; sulfur carrier protein
TOP1; DNA topoisomerase I	466.186925550981	2.99660235982142	0.270331109231386	11.0849334667455	1.48460748772912e-28	1.57971748516863e-27	TOP1; DNA topoisomerase I
top6A; DNA topoisomerase VI subunit A	542.790562937038	2.40522643105728	0.209523742107023	11.4794934782556	1.67257487721158e-30	2.05136389352127e-29	top6A; DNA topoisomerase VI subunit A
top6B; DNA topoisomerase VI subunit B	542.790562937038	2.40522643105728	0.209523742107023	11.4794934782556	1.67257487721158e-30	2.05136389352127e-29	top6B; DNA topoisomerase VI subunit B
topA; DNA topoisomerase I	14362.5721127997	0.307310947181078	0.0434975421739797	7.06501866132822	1.60594410414931e-12	5.591009483184e-12	topA; DNA topoisomerase I
topB; DNA topoisomerase III	5809.59115520039	0.699285849559109	0.132377797182331	5.28250102693541	1.27432121008696e-07	2.85950822209648e-07	topB; DNA topoisomerase III
truB, PUS4, TRUB1; tRNA pseudouridine55 synthase	14234.2746288338	0.410728928150612	0.0630007078908603	6.51943354132052	7.05733993217411e-11	2.14321085994382e-10	truB, PUS4, TRUB1; tRNA pseudouridine55 synthase
ubiA; 4-hydroxybenzoate polyprenyltransferase	14198.6698647877	0.563375048262621	0.0594754184216147	9.47240159403197	2.73482334460783e-21	1.72211275374382e-20	ubiA; 4-hydroxybenzoate polyprenyltransferase
ubiD; 4-hydroxy-3-polyprenylbenzoate decarboxylase	10012.6716730899	0.928990826559856	0.0929327678759639	9.99637531295492	1.58077477301814e-23	1.13543497093532e-22	ubiD; 4-hydroxy-3-polyprenylbenzoate decarboxylase
ubiE; demethylmenaquinone methyltransferase / 2-methoxy-6-polyprenyl-1,4-benzoquinol methylase	17456.7926363443	0.430508238354363	0.0509871082610515	8.44347234109025	3.08047282015234e-17	1.5181896906148e-16	ubiE; demethylmenaquinone methyltransferase / 2-methoxy-6-polyprenyl-1,4-benzoquinol methylase
ubiF; 2-octaprenyl-3-methyl-6-methoxy-1,4-benzoquinol hydroxylase	783.830582392949	2.07922937726572	0.183870816776955	11.3080988800302	1.1965400103664e-29	1.42333269695883e-28	ubiF; 2-octaprenyl-3-methyl-6-methoxy-1,4-benzoquinol hydroxylase
ubiH; 2-octaprenyl-6-methoxyphenol hydroxylase	8039.25245192729	0.680591362610222	0.075562774997811	9.00696622946866	2.11835276099031e-19	1.18042730690373e-18	ubiH; 2-octaprenyl-6-methoxyphenol hydroxylase
ubiX, bsdB, PAD1; flavin prenyltransferase	10393.8519795178	0.813484945874639	0.0820933266754263	9.90927008100095	3.79407823321776e-23	2.69426217772304e-22	ubiX, bsdB, PAD1; flavin prenyltransferase
ureF; urease accessory protein	6362.2174178057	0.323957902445639	0.083400804873899	3.8843498325401	0.00010260408475069	0.000183849668211668	ureF; urease accessory protein
ureG; urease accessory protein	6350.63902688339	0.329820377094771	0.0836480725708357	3.9429525027665	8.04845997444434e-05	0.000146091807549536	ureG; urease accessory protein
virB1; type IV secretion system protein VirB1	1168.85581201815	1.86647929570586	0.347828049614212	5.36609769619224	8.04583723757452e-08	1.83618286121114e-07	virB1; type IV secretion system protein VirB1
virB10, lvhB10; type IV secretion system protein VirB10	3346.29754408208	-0.396963802749961	0.0812826875602809	-4.88374357030905	1.04090427356961e-06	2.17633077365277e-06	virB10, lvhB10; type IV secretion system protein VirB10
virB11, lvhB11; type IV secretion system protein VirB11	2537.48271929124	-0.440122216105858	0.0968078281993053	-4.54634944603598	5.45843824124957e-06	1.08103001157835e-05	virB11, lvhB11; type IV secretion system protein VirB11
virB2, lvhB2; type IV secretion system protein VirB2	2245.89801745751	-0.415297838468907	0.102158561359626	-4.06522794508572	4.79855396918907e-05	8.89771395571471e-05	virB2, lvhB2; type IV secretion system protein VirB2
virB3, lvhB3; type IV secretion system protein VirB3	2272.61006285501	-0.517651533411641	0.0987989255229616	-5.23944497039428	1.61060263497891e-07	3.57562359602239e-07	virB3, lvhB3; type IV secretion system protein VirB3
virB5, lvhB5; type IV secretion system protein VirB5	2443.21987055035	-0.61287953486837	0.101351862418222	-6.0470475849705	1.47524197059679e-09	3.85555927273659e-09	virB5, lvhB5; type IV secretion system protein VirB5
virB9, lvhB9; type IV secretion system protein VirB9	2755.46617726148	-0.516715622947386	0.0958304318359061	-5.39197844618061	6.96861283494815e-08	1.59714222714873e-07	virB9, lvhB9; type IV secretion system protein VirB9
wcaI; colanic acid biosynthesis glycosyl transferase WcaI	1460.76659324454	1.53460433863993	0.210000285243733	7.30762978183017	2.71895672906062e-13	1.00435478387446e-12	wcaI; colanic acid biosynthesis glycosyl transferase WcaI
yajC; preprotein translocase subunit YajC	13408.1016758164	0.579540580561747	0.0623228963599848	9.29899947547767	1.41773461228756e-20	8.5680483090422e-20	yajC; preprotein translocase subunit YajC
rumB; 23S rRNA (uracil747-C5)-methyltransferase	55.4828360192441	-1.87419867205157	0.183877527873932	-10.1926466693447	2.13861203204082e-24	1.61655809793539e-23	rumB; 23S rRNA (uracil747-C5)-methyltransferase
yfiF, trmG; RNA methyltransferase, TrmH family	633.346804208997	1.6326006187074	0.182063486163002	8.96720508386692	3.0413349228225e-19	1.67731520431342e-18	yfiF, trmG; RNA methyltransferase, TrmH family
rumA; 23S rRNA (uracil1939-C5)-methyltransferase	12623.6502611598	0.521372992402876	0.0705676147370997	7.38827568914234	1.48745091896562e-13	5.58799129016814e-13	rumA; 23S rRNA (uracil1939-C5)-methyltransferase
trmL, cspR; tRNA (cytidine/uridine-2-O-)-methyltransferase	10368.0781653276	0.793631946101491	0.0732348460353395	10.8368077365592	2.30369781399528e-27	2.0560708432638e-26	trmL, cspR; tRNA (cytidine/uridine-2-O-)-methyltransferase
yidC, spoIIIJ, OXA1, ccfA; YidC/Oxa1 family membrane protein insertase	15351.1370296062	0.364843002028548	0.0587767365874373	6.20726878032436	5.39133462761647e-10	1.46514691219729e-09	yidC, spoIIIJ, OXA1, ccfA; YidC/Oxa1 family membrane protein insertase
yscF, sctF, ssaG, prgI; type III secretion protein F	15.6470535988997	-2.77852020585968	0.484317811941299	-5.73697711988434	9.63812713537523e-09	2.36186034208705e-08	yscF, sctF, ssaG, prgI; type III secretion protein F
EEF1A; elongation factor 1-alpha	471.465274237448	2.81739281937405	0.266426382643345	10.5747516121389	3.90210093198751e-26	3.23995238888255e-25	EEF1A; elongation factor 1-alpha
EEF1B; elongation factor 1-beta	466.247676454772	2.9944081223859	0.270358248232576	11.0757047064825	1.64580212283756e-28	1.57971748516863e-27	EEF1B; elongation factor 1-beta
EEF2; elongation factor 2	466.247676454772	2.9944081223859	0.270358248232576	11.0757047064825	1.64580212283756e-28	1.57971748516863e-27	EEF2; elongation factor 2
EIF1A; translation initiation factor 1A	467.852867625769	2.97844088925143	0.27043922910092	11.0133463224004	3.29532156040187e-28	3.09183545404705e-27	EIF1A; translation initiation factor 1A
EIF2S1; translation initiation factor 2 subunit 1	466.247676454772	2.9944081223859	0.270358248232576	11.0757047064825	1.64580212283756e-28	1.57971748516863e-27	EIF2S1; translation initiation factor 2 subunit 1
EIF2S2; translation initiation factor 2 subunit 2	466.247676454772	2.9944081223859	0.270358248232576	11.0757047064825	1.64580212283756e-28	1.57971748516863e-27	EIF2S2; translation initiation factor 2 subunit 2
EIF2S3; translation initiation factor 2 subunit 3	466.247676454772	2.9944081223859	0.270358248232576	11.0757047064825	1.64580212283756e-28	1.57971748516863e-27	EIF2S3; translation initiation factor 2 subunit 3
EIF5B; translation initiation factor 5B	466.247676454772	2.9944081223859	0.270358248232576	11.0757047064825	1.64580212283756e-28	1.57971748516863e-27	EIF5B; translation initiation factor 5B
EIF3H; translation initiation factor 3 subunit H	6.31890511387174	-3.71131350726365	0.442060253943241	-8.39549241117744	4.63945767317338e-17	2.22090365400761e-16	EIF3H; translation initiation factor 3 subunit H
EIF4G; translation initiation factor 4G	2.55708525266235	-2.17756897972482	0.384598290207545	-5.66193099441424	1.49679017983209e-08	3.59402018228396e-08	EIF4G; translation initiation factor 4G
EIF5A; translation initiation factor 5A	466.247676454772	2.9944081223859	0.270358248232576	11.0757047064825	1.64580212283756e-28	1.57971748516863e-27	EIF5A; translation initiation factor 5A
EIF6; translation initiation factor 6	466.247676454772	2.9944081223859	0.270358248232576	11.0757047064825	1.64580212283756e-28	1.57971748516863e-27	EIF6; translation initiation factor 6
ETF1, ERF1; peptide chain release factor subunit 1	512.155500398227	2.21138061044756	0.234956595489077	9.41186862979707	4.8739362339532e-21	3.03096647655781e-20	ETF1, ERF1; peptide chain release factor subunit 1
gmhC, hldE, waaE, rfaE; D-beta-D-heptose 7-phosphate kinase / D-beta-D-heptose 1-phosphate adenosyltransferase	6627.49291270998	0.739445118967272	0.113679963617957	6.50462135484419	7.78893170689964e-11	2.35645793599309e-10	gmhC, hldE, waaE, rfaE; D-beta-D-heptose 7-phosphate kinase / D-beta-D-heptose 1-phosphate adenosyltransferase
gmhB; D-glycero-D-manno-heptose 1,7-bisphosphate phosphatase	10223.3587642885	0.422555816009463	0.0825817792350993	5.1168165656313	3.10735553366265e-07	6.74293455786985e-07	gmhB; D-glycero-D-manno-heptose 1,7-bisphosphate phosphatase
gmhD, rfaD; ADP-L-glycero-D-manno-heptose 6-epimerase	6038.02578645094	1.06970284486167	0.115007760149413	9.3011362317809	1.3895272036004e-20	8.4043442306403e-20	gmhD, rfaD; ADP-L-glycero-D-manno-heptose 6-epimerase
TC.CIC; chloride channel protein, CIC family	8118.45911711703	1.15584444140448	0.107926267136655	10.7095748983977	9.17822911294055e-27	7.93684190342532e-26	TC.CIC; chloride channel protein, CIC family
mscL; large conductance mechanosensitive channel	11668.1318385915	0.333821110915754	0.0572847838365472	5.8273958381035	5.62989667043669e-09	1.40766170580606e-08	mscL; large conductance mechanosensitive channel
TC.GBP; general bacterial porin, GBP family	848.335920958455	3.10154032380098	0.346593034942931	8.94865162051416	3.59850917435877e-19	1.97733600752101e-18	TC.GBP; general bacterial porin, GBP family
MFS.SET; MFS transporter, SET family, sugar efflux transporter	1091.00258309964	1.91108470413166	0.366174522671695	5.21905426458385	1.79839071113825e-07	3.98074924146379e-07	MFS.SET; MFS transporter, SET family, sugar efflux transporter
TC.GPH; glycoside/pentoside/hexuronide:cation symporter, GPH family	2359.90840835275	0.598241055366994	0.165148108131912	3.62245176244555	0.000291823892147902	0.000502622793589297	TC.GPH; glycoside/pentoside/hexuronide:cation symporter, GPH family
TC.APA; basic amino acid/polyamine antiporter, APA family	19352.5888595663	0.425820538997832	0.0688021612659484	6.18905759881383	6.05249662023435e-10	1.63535059868535e-09	TC.APA; basic amino acid/polyamine antiporter, APA family
TC.DME; drug/metabolite transporter, DME family	1411.2184377604	-1.05837154620319	0.152084716293	-6.95909209025436	3.42472602170103e-12	1.16054146812135e-11	TC.DME; drug/metabolite transporter, DME family
TC.CITMHS; citrate-Mg2+:H+ or citrate-Ca2+:H+ symporter, CitMHS family	1494.40417502227	1.18988530103417	0.259964071387355	4.57711442463602	4.71433623922114e-06	9.39113795424466e-06	TC.CITMHS; citrate-Mg2+:H+ or citrate-Ca2+:H+ symporter, CitMHS family
TC.AAA; ATP:ADP antiporter, AAA family	1430.8203624049	1.04195581542511	0.106292997648245	9.80267598504707	1.0964176664414e-22	7.6698145426926e-22	TC.AAA; ATP:ADP antiporter, AAA family
tehA; tellurite resistance protein	735.622587309776	-0.811460018346162	0.194722045352859	-4.16727349425536	3.08264567252359e-05	5.79617695840734e-05	tehA; tellurite resistance protein
TC.POT; proton-dependent oligopeptide transporter, POT family	7402.38522738116	0.483814805538675	0.138664461593283	3.48910456204528	0.000484641532790681	0.000817281362643643	TC.POT; proton-dependent oligopeptide transporter, POT family
TC.PIT; inorganic phosphate transporter, PiT family	14478.4084534088	0.539029102260894	0.0792969161943988	6.79760485186395	1.06372728852702e-11	3.4624184855524e-11	TC.PIT; inorganic phosphate transporter, PiT family
TC.SSS; solute:Na+ symporter, SSS family	14858.6749793595	0.473011230799506	0.103065190904032	4.58943729352762	4.44442483265171e-06	8.86994224777553e-06	TC.SSS; solute:Na+ symporter, SSS family
TC.DAACS; dicarboxylate/amino acid:cation (Na+ or H+) symporter, DAACS family	1429.34239305772	1.26928344978971	0.222000469183922	5.71748093351164	1.08114801926913e-08	2.6399144543377e-08	TC.DAACS; dicarboxylate/amino acid:cation (Na+ or H+) symporter, DAACS family
TC.AGCS; alanine or glycine:cation symporter, AGCS family	1673.18945743608	0.611541989465772	0.105967903317266	5.77101150746397	7.87970929006631e-09	1.94812575531086e-08	TC.AGCS; alanine or glycine:cation symporter, AGCS family
gltS; glutamate:Na+ symporter, ESS family	244.632419478747	1.06689882008533	0.156800964787629	6.80415979283248	1.01640674080233e-11	3.31702130280969e-11	gltS; glutamate:Na+ symporter, ESS family
nhaA; Na+:H+ antiporter, NhaA family	3919.75491015403	0.322355514895087	0.090888252027082	3.54672367116307	0.000390053479232268	0.00066403751760431	nhaA; Na+:H+ antiporter, NhaA family
nhaC; Na+:H+ antiporter, NhaC family	50.7018577855993	-2.32120721729116	0.334701083459425	-6.93516493373571	4.0574749416875e-12	1.36878233313737e-11	nhaC; Na+:H+ antiporter, NhaC family
TC.CPA1; monovalent cation:H+ antiporter, CPA1 family	9424.53515063167	0.25558004026363	0.0688317474693439	3.71311276642307	0.000204725611038997	0.000356867263459989	TC.CPA1; monovalent cation:H+ antiporter, CPA1 family
TC.CNT; concentrative nucleoside transporter, CNT family	2835.88059818291	0.610527515802355	0.153536274735091	3.97643825119341	6.995515280329e-05	0.000127788604755779	TC.CNT; concentrative nucleoside transporter, CNT family
tutB; tyrosine permease	1.70029484072956	-1.30195998229584	0.375600307358884	-3.46634429415369	0.000527587217049754	0.000886119859291889	tutB; tyrosine permease
TC.DASS; divalent anion:Na+ symporter, DASS family	405.210744475757	-2.54021720512341	0.295436279440244	-8.59818980233673	8.09832863803091e-18	4.1351057657864e-17	TC.DASS; divalent anion:Na+ symporter, DASS family
amt, AMT, MEP; ammonium transporter, Amt family	20245.2229868333	0.539545728566159	0.0614937325529662	8.7739954328099	1.72436227770268e-18	9.12125669939133e-18	amt, AMT, MEP; ammonium transporter, Amt family
TC.SULP; sulfate permease, SulP family	12937.7352905931	0.40408445393771	0.0765521010480834	5.27855471509396	1.30206788129212e-07	2.91393008854461e-07	TC.SULP; sulfate permease, SulP family
mntH; manganese transport protein	6222.5431597914	0.573358334170997	0.135624731016182	4.22753527232867	2.36265146253159e-05	4.49077282293292e-05	mntH; manganese transport protein
yjbB; phosphate:Na+ symporter	3388.65555093341	0.489927931535271	0.0636349400407438	7.69903972914225	1.37092545215217e-14	5.58337842856981e-14	yjbB; phosphate:Na+ symporter
ACR3, arsB; arsenite transporter	7323.61032533037	0.54814716018909	0.076238418957569	7.18990723685082	6.48353569068295e-13	2.34193546170675e-12	ACR3, arsB; arsenite transporter
TC.DCUC, dcuC, dcuD; C4-dicarboxylate transporter, DcuC family	190.06144304282	-0.955990850090476	0.164677052395882	-5.80524630591691	6.42714518381066e-09	1.59742224336698e-08	TC.DCUC, dcuC, dcuD; C4-dicarboxylate transporter, DcuC family
TC.MATE, SLC47A, norM, mdtK, dinF; multidrug resistance protein, MATE family	13515.9083524165	0.910292826800083	0.0909074192174219	10.013405227388	1.33091001599772e-23	9.61483212712114e-23	TC.MATE, SLC47A, norM, mdtK, dinF; multidrug resistance protein, MATE family
yahN; amino acid exporter	13.2434925147663	3.34519479521116	0.447593467095726	7.47373463003588	7.79502602793136e-14	2.99587636280864e-13	yahN; amino acid exporter
gatE; glutamyl-tRNA(Gln) amidotransferase subunit E	510.376979991949	3.10231055765813	0.215329073098811	14.4073000130109	4.65557398329414e-47	1.18056548373668e-45	gatE; glutamyl-tRNA(Gln) amidotransferase subunit E
iolE; inosose dehydratase	3442.26198865005	0.551244167598325	0.133033116918469	4.14366122035735	3.4180457794121e-05	6.4171714908122e-05	iolE; inosose dehydratase
iolD; 3D-(3,5/4)-trihydroxycyclohexane-1,2-dione acylhydrolase (decyclizing)	2957.63140914297	0.619246495355327	0.149595104465409	4.13948369211851	3.48088342801166e-05	6.5286134459409e-05	iolD; 3D-(3,5/4)-trihydroxycyclohexane-1,2-dione acylhydrolase (decyclizing)
iolC; 5-dehydro-2-deoxygluconokinase	2853.60547094142	0.827910909686633	0.149785851820911	5.52729713535634	3.25201921822367e-08	7.6304020793957e-08	iolC; 5-dehydro-2-deoxygluconokinase
iolJ; 6-phospho-5-dehydro-2-deoxy-D-gluconate aldolase	3.90609862348384	1.39425444466174	0.29931132017532	4.65820819555058	3.18973537653506e-06	6.4377934219608e-06	iolJ; 6-phospho-5-dehydro-2-deoxy-D-gluconate aldolase
butA, budC; meso-butanediol dehydrogenase / (S,S)-butanediol dehydrogenase / diacetyl reductase	501.48523568714	-0.469081140457531	0.0806140919525497	-5.81884790978775	5.9254618668258e-09	1.47664398314723e-08	butA, budC; meso-butanediol dehydrogenase / (S,S)-butanediol dehydrogenase / diacetyl reductase
dltA; D-alanine--poly(phosphoribitol) ligase subunit 1	763.886156413681	4.12177449043174	0.382050477567307	10.7885599742657	3.89850158503591e-27	3.42247402307363e-26	dltA; D-alanine--poly(phosphoribitol) ligase subunit 1
E1.14.13.7; phenol 2-monooxygenase	438.677693005106	-0.941891910310032	0.09761547297814	-9.64900216711503	4.96363437209181e-22	3.29416795728746e-21	E1.14.13.7; phenol 2-monooxygenase
atzB; hydroxydechloroatrazine ethylaminohydrolase	41.834882076622	-2.43720010313424	0.307016293814724	-7.93834122890243	2.04902987706385e-15	8.95749461691395e-15	atzB; hydroxydechloroatrazine ethylaminohydrolase
atzD; cyanuric acid amidohydrolase	562.782798991931	-0.732482021462485	0.120595527716968	-6.07387384366014	1.24860834208924e-09	3.27808821816085e-09	atzD; cyanuric acid amidohydrolase
nrfA; nitrite reductase (cytochrome c-552)	111.094528810673	1.20093056773539	0.165550879829748	7.25414790287083	4.04198258730059e-13	1.47563819553882e-12	nrfA; nitrite reductase (cytochrome c-552)
PRDX2_4, ahpC; peroxiredoxin (alkyl hydroperoxide reductase subunit C)	12172.5303679827	0.864022212162758	0.0858828374221964	10.0604758540436	8.25981336100844e-24	6.06042610828244e-23	PRDX2_4, ahpC; peroxiredoxin (alkyl hydroperoxide reductase subunit C)
hdrA2; heterodisulfide reductase subunit A2	142.493788914953	-1.48378764694679	0.21367773142537	-6.94404436554507	3.81030752593321e-12	1.28829586890336e-11	hdrA2; heterodisulfide reductase subunit A2
hdrB2; heterodisulfide reductase subunit B2	45.5747281334883	-1.94399679367675	0.295892228094945	-6.56994881613777	5.03325604285325e-11	1.54707698024801e-10	hdrB2; heterodisulfide reductase subunit B2
hdrC2; heterodisulfide reductase subunit C2	47.1440024280336	-2.02313810960287	0.294174220668805	-6.87734671312552	6.0977578378124e-12	2.0252110765761e-11	hdrC2; heterodisulfide reductase subunit C2
pcpB; pentachlorophenol monooxygenase	151.104637505824	-1.22417138576694	0.28114059486524	-4.35430317828601	1.33490854643707e-05	2.59312203663473e-05	pcpB; pentachlorophenol monooxygenase
cobI-cbiL; precorrin-2/cobalt-factor-2 C20-methyltransferase	4528.71213548333	0.700287835443689	0.0973818645425218	7.19115246697611	6.42466880565281e-13	2.32178931416611e-12	cobI-cbiL; precorrin-2/cobalt-factor-2 C20-methyltransferase
gfa; S-(hydroxymethyl)glutathione synthase	545.102026911868	-0.748340585848746	0.105437905599463	-7.09745306106075	1.27076944666738e-12	4.4760185202653e-12	gfa; S-(hydroxymethyl)glutathione synthase
cbiE; cobalt-precorrin-7 (C5)-methyltransferase	546.861861277362	1.66099622485288	0.276776652740581	6.00121508951737	1.95846350415684e-09	5.07254211946212e-09	cbiE; cobalt-precorrin-7 (C5)-methyltransferase
chlD, bchD; magnesium chelatase subunit D	1705.78715511611	-1.33773802525942	0.151068442492782	-8.85517850839919	8.35499930950019e-19	4.4730830825327e-18	chlD, bchD; magnesium chelatase subunit D
cheX; chemotaxis protein CheX	779.036061743514	0.454938143212325	0.106865896548946	4.25709377737695	2.07101499886656e-05	3.95648729485681e-05	cheX; chemotaxis protein CheX
prpB; methylisocitrate lyase	4396.47787996602	0.982620987331437	0.115420507803238	8.51340031363012	1.68905705696251e-17	8.45767996635131e-17	prpB; methylisocitrate lyase
tatD; TatD DNase family protein	19213.3106185549	0.436150414469371	0.0668203978501503	6.52720469350497	6.70084446872345e-11	2.03877335152972e-10	tatD; TatD DNase family protein
E3.6.1.22, NUDT12, nudC; NAD+ diphosphatase	5213.76800310873	0.462948405293091	0.0551934891224695	8.38773581184277	4.95594384706449e-17	2.3633617862812e-16	E3.6.1.22, NUDT12, nudC; NAD+ diphosphatase
hsdM; type I restriction enzyme M protein	10331.585515724	0.291932291918649	0.081085306088271	3.60031066048941	0.000317837205332413	0.000545549065452799	hsdM; type I restriction enzyme M protein
bchM, chlM; magnesium-protoporphyrin O-methyltransferase	81.9598396001816	-1.2501182278006	0.297731849443273	-4.19880583867057	2.68326266805644e-05	5.07702787658978e-05	bchM, chlM; magnesium-protoporphyrin O-methyltransferase
ugtP; processive 1,2-diacylglycerol beta-glucosyltransferase	3309.50694031746	1.36899784451264	0.116189556711732	11.7824517388353	4.80740735773474e-32	6.38661940303664e-31	ugtP; processive 1,2-diacylglycerol beta-glucosyltransferase
phnW; 2-aminoethylphosphonate-pyruvate transaminase	1223.18723365442	1.81951390793503	0.307838045536915	5.91062064717025	3.40821117896068e-09	8.65720240584734e-09	phnW; 2-aminoethylphosphonate-pyruvate transaminase
glmM; phosphoglucosamine mutase	11820.3378093176	0.635901093194827	0.0664256958352358	9.57311903472016	1.03728172506076e-21	6.71192812785008e-21	glmM; phosphoglucosamine mutase
psmA, prcA; proteasome alpha subunit	2206.07284126917	0.890628133654406	0.140868723281795	6.32239799513752	2.57535026769413e-10	7.4006811291394e-10	psmA, prcA; proteasome alpha subunit
psmB, prcB; proteasome beta subunit	2897.95388467694	1.26048266262044	0.141370916992185	8.91613840695483	4.82829998402673e-19	2.63380956977504e-18	psmB, prcB; proteasome beta subunit
fruR1, fruR; LacI family transcriptional regulator, fructose operon transcriptional repressor	400.148570144187	-0.785249915677305	0.220710290804653	-3.55783100468258	0.000373929749612785	0.000637890159225811	fruR1, fruR; LacI family transcriptional regulator, fructose operon transcriptional repressor
spoU; RNA methyltransferase, TrmH family	8823.65173406671	-0.364553046356627	0.0751744106219997	-4.84943005658818	1.23816717936598e-06	2.57728309714949e-06	spoU; RNA methyltransferase, TrmH family
mraW, rsmH; 16S rRNA (cytosine1402-N4)-methyltransferase	14792.7629295353	0.373495757997187	0.0612515964092118	6.09773099629802	1.07584590370233e-09	2.84141426924337e-09	mraW, rsmH; 16S rRNA (cytosine1402-N4)-methyltransferase
trmB, METTL1; tRNA (guanine-N7-)-methyltransferase	12646.2870595003	0.746027687395583	0.0602648977153989	12.379141352213	3.3894961773615e-35	5.50683080244057e-34	trmB, METTL1; tRNA (guanine-N7-)-methyltransferase
mscS; small conductance mechanosensitive channel	6148.71373613363	0.528264707327306	0.0617962550896688	8.54849062553667	1.24708590263358e-17	6.30345238058428e-17	mscS; small conductance mechanosensitive channel
emrB; MFS transporter, DHA2 family, multidrug resistance protein	17647.956562489	0.666664918745212	0.129883126188506	5.13280622594231	2.85453755620405e-07	6.20814899278148e-07	emrB; MFS transporter, DHA2 family, multidrug resistance protein
TC.BCT; betaine/carnitine transporter, BCCT family	47.7645587917375	-1.41933856128687	0.246940573441255	-5.74769282142498	9.04694030108218e-09	2.22061261935653e-08	TC.BCT; betaine/carnitine transporter, BCCT family
TC.BASS; bile acid:Na+ symporter, BASS family	5964.53714080858	1.04518475264051	0.0816615583486448	12.7989812315142	1.66116176230657e-37	2.90645225824548e-36	TC.BASS; bile acid:Na+ symporter, BASS family
rnhB; ribonuclease HII	14456.8494063863	0.558938331527254	0.0555762450213454	10.0571445824125	8.54405360212744e-24	6.26285804077818e-23	rnhB; ribonuclease HII
rnhC; ribonuclease HIII	2469.72311770797	2.31456181568646	0.156830689005216	14.7583475553658	2.71860375214619e-49	7.58581403851646e-48	rnhC; ribonuclease HIII
epd; D-erythrose 4-phosphate dehydrogenase	46.2946252386549	-1.59078544045263	0.257973329357122	-6.16647249704812	6.98302195193255e-10	1.87596860312118e-09	epd; D-erythrose 4-phosphate dehydrogenase
pdxJ; pyridoxine 5-phosphate synthase	11770.974777306	0.632966209428833	0.0703711691874401	8.99468087197569	2.36919503794118e-19	1.31532381322385e-18	pdxJ; pyridoxine 5-phosphate synthase
PTS-Ula-EIIC, ulaA, sgaT; PTS system, ascorbate-specific IIC component	134.398025379995	1.78266402203139	0.251520754067423	7.08754245207744	1.36514434341874e-12	4.79045041687755e-12	PTS-Ula-EIIC, ulaA, sgaT; PTS system, ascorbate-specific IIC component
glcT; transcriptional antiterminator	23.8054461688635	-2.18195004328894	0.297072969986576	-7.3448285900516	2.06022955398029e-13	7.68210781528867e-13	glcT; transcriptional antiterminator
glvR; RpiR family transcriptional regulator, glv operon transcriptional regulator	6.22978014941042	3.29623314112898	0.346946817566585	9.50068706278415	2.08509976403967e-21	1.324091271479e-20	glvR; RpiR family transcriptional regulator, glv operon transcriptional regulator
mtlR; mannitol operon transcriptional antiterminator	36.3432246141092	0.731228994088455	0.207711580378692	3.5204055197852	0.000430887471381296	0.000729912290721735	mtlR; mannitol operon transcriptional antiterminator
scrR; LacI family transcriptional regulator, sucrose operon repressor	786.536672620643	3.16436889919778	0.422286200705185	7.49342245593991	6.71004836598121e-14	2.600187043627e-13	scrR; LacI family transcriptional regulator, sucrose operon repressor
licT, bglG; beta-glucoside operon transcriptional antiterminator	31.7559466600341	-1.09041035400652	0.253428649607946	-4.30263253856019	1.68780644240908e-05	3.25338345062212e-05	licT, bglG; beta-glucoside operon transcriptional antiterminator
yydK; GntR family transcriptional regulator, transcriptional regulator of bglA	7.10104959615627	-3.43213014283735	0.272390606863697	-12.6000311918053	2.11061028384826e-36	3.60050927058296e-35	yydK; GntR family transcriptional regulator, transcriptional regulator of bglA
gidA, mnmG, MTO1; tRNA uridine 5-carboxymethylaminomethyl modification enzyme	12625.5271474158	0.561419622017942	0.0672065805164139	8.35364063614018	6.6190519333967e-17	3.13059885394301e-16	gidA, mnmG, MTO1; tRNA uridine 5-carboxymethylaminomethyl modification enzyme
parA, soj; chromosome partitioning protein	36172.8905295076	0.26936194945236	0.0663257467426791	4.06119738835947	4.88216709667052e-05	9.04828301916269e-05	parA, soj; chromosome partitioning protein
parB, spo0J; chromosome partitioning protein, ParB family	28001.6634099713	0.393095751903335	0.0593698969107452	6.62112909669192	3.56465479742456e-11	1.11206562383494e-10	parB, spo0J; chromosome partitioning protein, ParB family
trkA, ktrA; trk system potassium uptake protein	8582.17531095982	-0.297936997105376	0.0791825894631577	-3.76265791666236	0.00016811708637874	0.000295800949451201	trkA, ktrA; trk system potassium uptake protein
rsmB, sun; 16S rRNA (cytosine967-C5)-methyltransferase	18891.5920022065	0.529430351076457	0.0661757661041619	8.00036602890435	1.24049897026809e-15	5.49008565497186e-15	rsmB, sun; 16S rRNA (cytosine967-C5)-methyltransferase
umuC; DNA polymerase V	923.327817955692	-0.86403119080117	0.136601140235057	-6.32521214181951	2.52884915439348e-10	7.27262136125573e-10	umuC; DNA polymerase V
umuD; DNA polymerase V	793.945005419099	-1.12117347296283	0.16291018720884	-6.88215692445038	5.89530177209302e-12	1.96144215874691e-11	umuD; DNA polymerase V
nadA; quinolinate synthase	14398.5856021718	0.451314848899099	0.0601587612169386	7.50206353604277	6.28209069123222e-14	2.43812682152994e-13	nadA; quinolinate synthase
coxL, cutL; aerobic carbon-monoxide dehydrogenase large subunit	10438.0691831802	0.406933791205776	0.0877666245122227	4.63654371428065	3.54283296141336e-06	7.13126956512971e-06	coxL, cutL; aerobic carbon-monoxide dehydrogenase large subunit
fixA, etfB; electron transfer flavoprotein beta subunit	15333.57750148	0.389326025488907	0.0836954497362717	4.65169882849894	3.29211644529263e-06	6.63907201460679e-06	fixA, etfB; electron transfer flavoprotein beta subunit
fixB, etfA; electron transfer flavoprotein alpha subunit	15980.9809751008	0.331698711057962	0.0826512991384861	4.01323045754169	5.98933865966137e-05	0.000110078295738047	fixB, etfA; electron transfer flavoprotein alpha subunit
birA; BirA family transcriptional regulator, biotin operon repressor / biotin---	15170.9532162724	0.446410844748517	0.056352757528152	7.92172139092758	2.34244720709206e-15	1.01986129561676e-14	birA; BirA family transcriptional regulator, biotin operon repressor / biotin---
coaX; type III pantothenate kinase	12692.0037524502	0.396258820498424	0.071611760405544	5.53343219401917	3.14024412385188e-08	7.37505394043562e-08	coaX; type III pantothenate kinase
gcpE, ispG; (E)-4-hydroxy-3-methylbut-2-enyl-diphosphate synthase	14001.3812161735	0.508316171949857	0.062873565485065	8.0847358985964	6.22990506044816e-16	2.80513901522039e-15	gcpE, ispG; (E)-4-hydroxy-3-methylbut-2-enyl-diphosphate synthase
ispH, lytB; 4-hydroxy-3-methylbut-2-en-1-yl diphosphate reductase	15859.9260561122	0.589093071363619	0.0728950408102412	8.08138749653949	6.40339857539378e-16	2.87980285841257e-15	ispH, lytB; 4-hydroxy-3-methylbut-2-en-1-yl diphosphate reductase
zipA; cell division protein ZipA	911.052463084901	2.09522520249874	0.181253582606273	11.5596346972633	6.5988908472377e-31	8.32458398308675e-30	zipA; cell division protein ZipA
smc; chromosome segregation protein	14735.1148670781	0.421964033034689	0.0654926653817187	6.44292044880608	1.17196132079948e-10	3.49632022015933e-10	smc; chromosome segregation protein
hupB; DNA-binding protein HU-beta	19734.2216375488	0.624464879416169	0.0730184426014271	8.5521528146639	1.20813679523972e-17	6.11894384957443e-17	hupB; DNA-binding protein HU-beta
torC; trimethylamine-N-oxide reductase (cytochrome c), cytochrome c-type subunit TorC	17.4744754389746	-1.98765031143157	0.299377589076264	-6.63927556356006	3.1522858584249e-11	9.89588358567013e-11	torC; trimethylamine-N-oxide reductase (cytochrome c), cytochrome c-type subunit TorC
rnpA; ribonuclease P protein component	14122.6348180351	0.383691752612018	0.0621651881810568	6.17213208612048	6.73751753386194e-10	1.81456069641793e-09	rnpA; ribonuclease P protein component
POP4, RPP29; ribonuclease P protein subunit POP4	466.247676454772	2.9944081223859	0.270358248232576	11.0757047064825	1.64580212283756e-28	1.57971748516863e-27	POP4, RPP29; ribonuclease P protein subunit POP4
RPR2, RPP21; ribonuclease P protein subunit RPR2	653.282480737397	1.22310015645286	0.209033279256379	5.85122216330313	4.87973893939185e-09	1.22663497920547e-08	RPR2, RPP21; ribonuclease P protein subunit RPR2
emrA; membrane fusion protein, multidrug efflux system	15712.4092911637	0.542275787546169	0.118744757687024	4.56673454987753	4.95380682729021e-06	9.85509516184477e-06	emrA; membrane fusion protein, multidrug efflux system
clpX, CLPX; ATP-dependent Clp protease ATP-binding subunit ClpX	14534.4145298752	0.419083066185952	0.0608719160842709	6.88467019184635	5.7921569003267e-12	1.92797914385154e-11	clpX, CLPX; ATP-dependent Clp protease ATP-binding subunit ClpX
tig; trigger factor	14577.9470933059	0.392189705276843	0.0609348753926942	6.43621083573865	1.22492857826909e-10	3.64709000733351e-10	tig; trigger factor
sbcC, rad50; DNA repair protein SbcC/Rad50	3199.28910911529	-0.618766617077409	0.118007238602035	-5.24346323503191	1.57590221881216e-07	3.50273084228726e-07	sbcC, rad50; DNA repair protein SbcC/Rad50
sbcD, mre11; DNA repair protein SbcD/Mre11	2328.81966259919	-0.944587491013505	0.139391629778336	-6.77650080220461	1.23121378010267e-11	3.98855875418674e-11	sbcD, mre11; DNA repair protein SbcD/Mre11
perM; putative permease	84.6226270825574	0.940200385221903	0.25788308004156	3.64583975447471	0.000266520027097109	0.000459990646905243	perM; putative permease
kup; KUP system potassium uptake protein	8964.00144680794	0.310373159919199	0.0770100777605773	4.03029277394243	5.57074224809674e-05	0.00010278758926798	kup; KUP system potassium uptake protein
ruvA; holliday junction DNA helicase RuvA	14601.7249614603	0.390383885160116	0.0610524675395895	6.39423598901995	1.61352070643148e-10	4.74944565587243e-10	ruvA; holliday junction DNA helicase RuvA
ruvB; holliday junction DNA helicase RuvB	15501.3490471933	0.501856366723433	0.0541707190941966	9.26434751310507	1.96273675254438e-20	1.1757623355625e-19	ruvB; holliday junction DNA helicase RuvB
hjr; holliday junction resolvase Hjr	459.646633765828	3.24890590233338	0.271389304679016	11.9713851884326	5.01837341969491e-33	7.16119978863688e-32	hjr; holliday junction resolvase Hjr
recA; recombination protein RecA	14931.6129527213	0.370996464444277	0.0599431460559502	6.18913902346724	6.04937137282611e-10	1.63509476141278e-09	recA; recombination protein RecA
mutS; DNA mismatch repair protein MutS	13431.0241511524	0.478691640931229	0.0703969653458576	6.79989028759173	1.04698852915798e-11	3.41089231764748e-11	mutS; DNA mismatch repair protein MutS
malT; LuxR family transcriptional regulator, maltose regulon positive regulatory protein	2796.32823401327	-1.35897399696665	0.135231632082962	-10.049231648206	9.25864789096819e-24	6.77343187812936e-23	malT; LuxR family transcriptional regulator, maltose regulon positive regulatory protein
cvpA; membrane protein required for colicin V production	8192.60772436322	0.314205098777951	0.0738867687864082	4.25252185118901	2.11376583874396e-05	4.03405196684774e-05	cvpA; membrane protein required for colicin V production
exbD; biopolymer transport protein ExbD	37908.6526038337	0.763929522707661	0.100412868308642	7.60788468226549	2.78618258858282e-14	1.11239821861184e-13	exbD; biopolymer transport protein ExbD
tolR; biopolymer transport protein TolR	12846.6762414435	0.436102691704861	0.0697670690340664	6.25083865128285	4.08254472756061e-10	1.14598282442296e-09	tolR; biopolymer transport protein TolR
exbB; biopolymer transport protein ExbB	29661.9182143884	0.753902775152338	0.110095016921463	6.84774657594303	7.50223118319751e-12	2.4785100026884e-11	exbB; biopolymer transport protein ExbB
tolQ; biopolymer transport protein TolQ	10824.3225372208	0.766725228337855	0.0737768869170644	10.3924855110756	2.68269427597169e-25	2.13988344691217e-24	tolQ; biopolymer transport protein TolQ
BCP, PRXQ, DOT5; peroxiredoxin Q/BCP	20251.7060022969	0.558233761010225	0.0652449944461189	8.55596303975825	1.16888749399026e-17	5.92415228216804e-17	BCP, PRXQ, DOT5; peroxiredoxin Q/BCP
gcvR; glycine cleavage system transcriptional repressor	1537.49646455141	1.05416789072798	0.113925846367745	9.25310563263399	2.1806275184342e-20	1.30109619661106e-19	gcvR; glycine cleavage system transcriptional repressor
tldD; TldD protein	10985.0929621412	0.378855780043393	0.0602207130264394	6.29112079554852	3.15181943981817e-10	8.98501964119832e-10	tldD; TldD protein
mreB; rod shape-determining protein MreB and related proteins	14230.1498925126	0.329800403903409	0.0850306488957548	3.8786062224191	0.000105056652103643	0.000188064686546611	mreB; rod shape-determining protein MreB and related proteins
mreC; rod shape-determining protein MreC	11235.2442075851	0.49976375423788	0.0732636060506013	6.82144629753422	9.01284617637321e-12	2.95674927446929e-11	mreC; rod shape-determining protein MreC
mreD; rod shape-determining protein MreD	5707.95950174765	0.697464378387449	0.105003456015583	6.64229926188279	3.08827113880553e-11	9.69898040496834e-11	mreD; rod shape-determining protein MreD
mutL; DNA mismatch repair protein MutL	13330.0848990046	0.465485575294395	0.0697388524765228	6.67469507690994	2.47746731591401e-11	7.83643896892142e-11	mutL; DNA mismatch repair protein MutL
mutH; DNA mismatch repair protein MutH	31.1660564778874	1.74831204509284	0.368633132213121	4.74268830529882	2.10900636013319e-06	4.32401030842932e-06	mutH; DNA mismatch repair protein MutH
mutT, NUDT15, MTH2; 8-oxo-dGTP diphosphatase	25440.3328302899	0.351276311183325	0.0588449319078131	5.96952532350002	2.37944829340185e-09	6.11439195148042e-09	mutT, NUDT15, MTH2; 8-oxo-dGTP diphosphatase
mutY; A/G-specific adenine glycosylase	13780.8354493886	0.495448730832673	0.0606418200791769	8.17008345372535	3.08176201679197e-16	1.40789444297264e-15	mutY; A/G-specific adenine glycosylase
hrpA; ATP-dependent helicase HrpA	7477.91227412966	0.743564023160738	0.112178528042459	6.62839882227108	3.39347595150168e-11	1.05998462305333e-10	hrpA; ATP-dependent helicase HrpA
hrpB; ATP-dependent helicase HrpB	7703.74370237354	1.20517434889153	0.0714155275706233	16.8755225913541	6.81194637696641e-64	3.27759419907115e-62	hrpB; ATP-dependent helicase HrpB
hepA; ATP-dependent helicase HepA	643.871201214306	1.72264556822177	0.199099539411007	8.65218258825633	5.05237248425301e-18	2.61719170923417e-17	hepA; ATP-dependent helicase HepA
recD; exodeoxyribonuclease V alpha subunit	4939.14440614386	0.544842817728747	0.102211671352699	5.33053427772129	9.79242475226461e-08	2.21792215420936e-07	recD; exodeoxyribonuclease V alpha subunit
recB; exodeoxyribonuclease V beta subunit	3050.50685666093	0.937025149447563	0.155857102737903	6.01207858344005	1.83159491072964e-09	4.75214358794909e-09	recB; exodeoxyribonuclease V beta subunit
recC; exodeoxyribonuclease V gamma subunit	3043.34235499208	0.938387901162787	0.15612665054397	6.01042741833821	1.8503483716214e-09	4.79748355004845e-09	recC; exodeoxyribonuclease V gamma subunit
acrA, mexA, adeI, smeD, mtrC, cmeA; membrane fusion protein, multidrug efflux system	18268.3800762773	0.580261875247038	0.0715518046717803	8.10967491188787	5.07553693909806e-16	2.29499881113675e-15	acrA, mexA, adeI, smeD, mtrC, cmeA; membrane fusion protein, multidrug efflux system
ftsI; cell division protein FtsI (penicillin-binding protein 3)	15162.1941641471	0.499922335443863	0.0780584474237814	6.40446168151119	1.50900845515745e-10	4.45053731411072e-10	ftsI; cell division protein FtsI (penicillin-binding protein 3)
ftsW, spoVE; cell division protein FtsW	14448.1572368655	0.370032676808134	0.0633470184867389	5.84135900390635	5.17766898647736e-09	1.29848257308717e-08	ftsW, spoVE; cell division protein FtsW
ftsQ; cell division protein FtsQ	9649.49858379092	0.361950188190316	0.0689114556289682	5.25239504646544	1.50134017299531e-07	3.34294255072761e-07	ftsQ; cell division protein FtsQ
ftsA; cell division protein FtsA	12124.4713992025	0.581157147407067	0.0674428460715712	8.61703177221104	6.87120726915215e-18	3.52530975818565e-17	ftsA; cell division protein FtsA
pmbA; PmbA protein	6760.43617880941	0.702224404603483	0.0865227380564974	8.11606775718247	4.81531905229764e-16	2.18127850371431e-15	pmbA; PmbA protein
mrp, NUBPL; ATP-binding protein involved in chromosome partitioning	15072.2908863293	0.474978462836088	0.0568442071396778	8.35579361092977	6.49942596822384e-17	3.07789850583521e-16	mrp, NUBPL; ATP-binding protein involved in chromosome partitioning
bfr; bacterioferritin	13621.1765032318	0.393689434729338	0.0766725602772628	5.1346848638637	2.82617177954344e-07	6.15411818313114e-07	bfr; bacterioferritin
lepA; GTP-binding protein LepA	14597.9767457337	0.388997937590616	0.0609653502512667	6.38063975663838	1.76349704519938e-10	5.17669488512574e-10	lepA; GTP-binding protein LepA
rseB; sigma-E factor negative regulatory protein RseB	2667.99340288327	0.681325986370915	0.19357634113072	3.51967591902578	0.000432074392959822	0.000731757760278977	rseB; sigma-E factor negative regulatory protein RseB
xseA; exodeoxyribonuclease VII large subunit	14023.3258530187	0.35180637996395	0.0646766017867303	5.43946914718903	5.34395623183938e-08	1.23496722525204e-07	xseA; exodeoxyribonuclease VII large subunit
xseB; exodeoxyribonuclease VII small subunit	13068.2193048223	0.357578915343918	0.0602307422903881	5.93681734188061	2.90608123351409e-09	7.40680670246409e-09	xseB; exodeoxyribonuclease VII small subunit
fadR; GntR family transcriptional regulator, negative regulator for fad regulon and positive regulator of fabA	100.517921230144	-4.45256945622897	0.342975003782323	-12.9821981401738	1.54385263345751e-38	2.82637996749563e-37	fadR; GntR family transcriptional regulator, negative regulator for fad regulon and positive regulator of fabA
hyaD, hybD; hydrogenase maturation protease	1803.2373236501	0.723915440659863	0.132335447515513	5.47030636349345	4.49258308188699e-08	1.04497454640978e-07	hyaD, hybD; hydrogenase maturation protease
proQ; ProP effector	1374.87430188003	1.42501331112637	0.284346625846595	5.01153585657516	5.39973191211849e-07	1.15045097168213e-06	proQ; ProP effector
rnfG; electron transport complex protein RnfG	745.505781408916	0.65536017777088	0.1689027815588	3.88010293094391	0.000104412269321887	0.000187044986522693	rnfG; electron transport complex protein RnfG
rnfE; electron transport complex protein RnfE	745.493870810807	0.65453210488136	0.168939743777389	3.87435241848026	0.000106908607715356	0.000191243090922656	rnfE; electron transport complex protein RnfE
rnfD; electron transport complex protein RnfD	747.332841126435	0.643538262173183	0.168733234726743	3.81393898608872	0.000136769247880191	0.000242348908070989	rnfD; electron transport complex protein RnfD
rnfC; electron transport complex protein RnfC	930.464900286153	-0.671378897923612	0.0962624549228256	-6.97446266524018	3.07042067371501e-12	1.04852491250705e-11	rnfC; electron transport complex protein RnfC
rnfA; electron transport complex protein RnfA	654.088613104929	0.388982575885797	0.109212023661435	3.5617193313043	0.00036843413436495	0.000628943964644829	rnfA; electron transport complex protein RnfA
hyaF; hydrogenase-1 operon protein HyaF	85.8964278665254	-0.726299166216875	0.20097082797126	-3.61395319683282	0.000301563522055344	0.000518683729731305	hyaF; hydrogenase-1 operon protein HyaF
hyaE; hydrogenase-1 operon protein HyaE	81.0850512202458	-0.783575680607127	0.201722400334354	-3.884425722222	0.000102572043938891	0.000183836141787324	hyaE; hydrogenase-1 operon protein HyaE
hyaC; Ni/Fe-hydrogenase 1 B-type cytochrome subunit	300.549154117148	1.11810325507607	0.270055723595524	4.14026868303192	3.46899264021103e-05	6.50793770492976e-05	hyaC; Ni/Fe-hydrogenase 1 B-type cytochrome subunit
plsX; glycerol-3-phosphate acyltransferase PlsX	12741.4075188561	0.512345020478628	0.0723076069144943	7.08563099155653	1.38412175094115e-12	4.85477470213284e-12	plsX; glycerol-3-phosphate acyltransferase PlsX
ssh10b; archaea-specific DNA-binding protein	931.370678803836	3.0030643261714	0.272686544495364	11.0128804915142	3.31240870265747e-28	3.10398748091723e-27	ssh10b; archaea-specific DNA-binding protein
yhcO; ribonuclease inhibitor	72.8986625170048	-3.36473642901432	0.262119924164263	-12.8366297973814	1.02228745783203e-37	1.83133404737165e-36	yhcO; ribonuclease inhibitor
nusB; N utilization substance protein B	14536.9572473241	0.408651919644653	0.0610619114115131	6.6924193854764	2.19510680821514e-11	6.97269221433044e-11	nusB; N utilization substance protein B
EGD2, NACA; nascent polypeptide-associated complex subunit alpha	466.247676454772	2.9944081223859	0.270358248232576	11.0757047064825	1.64580212283756e-28	1.57971748516863e-27	EGD2, NACA; nascent polypeptide-associated complex subunit alpha
MBF1; putative transcription factor	466.149541421702	2.99407593429209	0.270353283978415	11.0746793611397	1.66474990263007e-28	1.59382815932925e-27	MBF1; putative transcription factor
rho; transcription termination factor Rho	17994.9243101432	0.578422709849482	0.0705162580841599	8.20268581408765	2.35074990020779e-16	1.08516166980072e-15	rho; transcription termination factor Rho
recF; DNA replication and repair protein RecF	10508.5046798466	0.601609412720217	0.0707279779077545	8.50596087314772	1.8009769807797e-17	8.9941006106004e-17	recF; DNA replication and repair protein RecF
radC; DNA repair protein RadC	12348.7160302965	0.637028359717453	0.0660951785244088	9.63804582935199	5.5229317547035e-22	3.65243398685502e-21	radC; DNA repair protein RadC
recN; DNA repair protein RecN (Recombination protein N)	13722.4820461273	0.432833882080142	0.0611727400509538	7.07560069598997	1.48802762498164e-12	5.19736405449613e-12	recN; DNA repair protein RecN (Recombination protein N)
MOCS2B, moaE; molybdopterin synthase catalytic subunit	12031.60912866	0.256722107858703	0.0446006487454897	5.75601734682536	8.61215398100668e-09	2.11666102755194e-08	MOCS2B, moaE; molybdopterin synthase catalytic subunit
moaD, cysO; sulfur-carrier protein	9269.78349751953	0.262332837880076	0.0609426217944425	4.30458733404868	1.67297286672603e-05	3.22561888971118e-05	moaD, cysO; sulfur-carrier protein
moaC, CNX3; cyclic pyranopterin monophosphate synthase	13626.0786827103	0.363687796434345	0.0635704137148011	5.72102295992558	1.05884585894803e-08	2.58798339865318e-08	moaC, CNX3; cyclic pyranopterin monophosphate synthase
moaB; molybdopterin adenylyltransferase	4002.94604849194	0.573709703249041	0.0654875727806809	8.76058890089584	1.94232945307485e-18	1.02525491383825e-17	moaB; molybdopterin adenylyltransferase
moaA, CNX2; GTP 3,8-cyclase	15727.8403192178	0.491949736589119	0.0525301492454576	9.36509306856118	7.59832971711136e-21	4.65576023319493e-20	moaA, CNX2; GTP 3,8-cyclase
pal; peptidoglycan-associated lipoprotein	7978.14684028244	0.679403723038102	0.0701678170650156	9.68255464479656	3.57665049082712e-22	2.39485625193117e-21	pal; peptidoglycan-associated lipoprotein
tolB; TolB protein	10470.2771705743	0.691988183067097	0.076431365967259	9.05371995266347	1.38178900604708e-19	7.78072639113982e-19	tolB; TolB protein
rlpA; rare lipoprotein A	11162.2506510816	0.385730132123819	0.0557556006472016	6.9182311309775	4.57317740310645e-12	1.53653847751643e-11	rlpA; rare lipoprotein A
lptE, rlpB; LPS-assembly lipoprotein	6035.51558697571	0.630754394666368	0.0991947349359964	6.35874872868354	2.03403816491051e-10	5.93142597739638e-10	lptE, rlpB; LPS-assembly lipoprotein
lipA; lipoyl synthase	14723.147635988	0.448081725790044	0.0613897493876769	7.29896652550906	2.89986447860023e-13	1.06960111923211e-12	lipA; lipoyl synthase
mnmE, trmE, MSS1; tRNA modification GTPase	13704.3261258898	0.44826808394401	0.0709779033325048	6.31560053054881	2.69114376058145e-10	7.7157085817129e-10	mnmE, trmE, MSS1; tRNA modification GTPase
cpdA; 3,5-cyclic-AMP phosphodiesterase	340.131636720228	1.00120164663551	0.149413772643041	6.70086585008089	2.07188182831263e-11	6.59522688859821e-11	cpdA; 3,5-cyclic-AMP phosphodiesterase
MPG; DNA-3-methyladenine glycosylase	8449.18570179929	0.861330458436818	0.0843880019785801	10.2067881481001	1.8488372847222e-24	1.40459237440535e-23	MPG; DNA-3-methyladenine glycosylase
K03653; N-glycosylase/DNA lyase	285.120874218917	-9.05723133368672	0.260868251910955	-34.7195615692565	3.993085743536e-264	3.33023351010903e-261	K03653; N-glycosylase/DNA lyase
recQ; ATP-dependent DNA helicase RecQ	17210.6988190826	0.378312252776767	0.0570610200782493	6.62995951102832	3.35778960902304e-11	1.04971132050508e-10	recQ; ATP-dependent DNA helicase RecQ
recG; ATP-dependent DNA helicase RecG	15041.4459147353	0.267301910089594	0.0625693877056321	4.27208767564035	1.9365140298709e-05	3.71466248612599e-05	recG; ATP-dependent DNA helicase RecG
uvrD, pcrA; DNA helicase II / ATP-dependent DNA helicase PcrA	26937.0093834894	0.237612389883441	0.0643749701005467	3.69106796496086	0.000223314452015076	0.000388008860376195	uvrD, pcrA; DNA helicase II / ATP-dependent DNA helicase PcrA
OGG1; N-glycosylase/DNA lyase	2939.63824060603	2.3552583689193	0.145674397204134	16.1679637199313	8.48569986062536e-59	3.3700350875055e-57	OGG1; N-glycosylase/DNA lyase
smpB; SsrA-binding protein	14716.4186190978	0.369323075287432	0.0607129134255519	6.08310579165843	1.17876512427553e-09	3.10449509572355e-09	smpB; SsrA-binding protein
hflX; GTPase	15739.1927047885	0.485043725546762	0.0536081982364551	9.04793933583313	1.4569167445291e-19	8.19761400632343e-19	hflX; GTPase
hfq; host factor-I protein	8159.61966617497	0.661663190195483	0.106187025859137	6.23111142667482	4.63137529484317e-10	1.29182842672214e-09	hfq; host factor-I protein
hslU; ATP-dependent HslUV protease ATP-binding subunit HslU	8553.06566662523	0.381150123444359	0.0680521266586645	5.60085543477766	2.13296569114198e-08	5.07128301479624e-08	hslU; ATP-dependent HslUV protease ATP-binding subunit HslU
hslJ; heat shock protein HslJ	22.1794106643078	-1.23533723305227	0.33712062776378	-3.66437747000718	0.00024794090015678	0.00042900977330032	hslJ; heat shock protein HslJ
mdoH; membrane glycosyltransferase	5586.0146284358	0.761742838483468	0.126999261862513	5.99800996723993	1.99750263350768e-09	5.16830567635596e-09	mdoH; membrane glycosyltransferase
mdoG; periplasmic glucans biosynthesis protein	5561.96658147911	0.843228009531276	0.0968468392331334	8.7068201317487	3.12518434543624e-18	1.63467830640031e-17	mdoG; periplasmic glucans biosynthesis protein
trxA; thioredoxin 1	23311.5774797452	0.41032338855954	0.0533879338137056	7.68569523576886	1.52168355932896e-14	6.17726165296008e-14	trxA; thioredoxin 1
grxB; glutaredoxin 2	2.37144568450466	-2.08038277886403	0.327251796948804	-6.35713172016436	2.05555724037655e-10	5.98487689924997e-10	grxB; glutaredoxin 2
RRP4, EXOSC2; exosome complex component RRP4	466.247676454772	2.9944081223859	0.270358248232576	11.0757047064825	1.64580212283756e-28	1.57971748516863e-27	RRP4, EXOSC2; exosome complex component RRP4
EIF2B4; translation initiation factor eIF-2B subunit delta	473.327613791069	-1.12792176836185	0.206373753276048	-5.46543225801164	4.61780120393294e-08	1.07310265748361e-07	EIF2B4; translation initiation factor eIF-2B subunit delta
rnt; ribonuclease T	1200.43318820836	1.9804660946414	0.148979540179299	13.2935441487998	2.52336925668447e-40	5.02398133704872e-39	rnt; ribonuclease T
rnd; ribonuclease D	12023.5984563374	0.917912502252921	0.0714755468663092	12.8423291950438	9.49734084479519e-38	1.70952135206313e-36	rnd; ribonuclease D
rnc, DROSHA, RNT1; ribonuclease III	14726.7543559558	0.413895434988743	0.0607207182027937	6.81637910813941	9.33637218805961e-12	3.05487400364322e-11	rnc, DROSHA, RNT1; ribonuclease III
dnaJ; molecular chaperone DnaJ	19829.0126417664	0.433943280424712	0.0619039958950307	7.00993973249384	2.38420802888481e-12	8.22798412175143e-12	dnaJ; molecular chaperone DnaJ
GRPE; molecular chaperone GrpE	15989.9931369081	0.399346155874756	0.0575060937236979	6.94441458314858	3.80032931101766e-12	1.28550120813423e-11	GRPE; molecular chaperone GrpE
ubiB, aarF; ubiquinone biosynthesis protein	9152.12019018564	0.391315823317435	0.0687625434103494	5.69082823161742	1.26424636646371e-08	3.06110749247632e-08	ubiB, aarF; ubiquinone biosynthesis protein
pbp1b; penicillin-binding protein 1B	37.064102185819	-0.932641605396171	0.205692697098741	-4.53415030553304	5.78358344208898e-06	1.14482007690717e-05	pbp1b; penicillin-binding protein 1B
clpA; ATP-dependent Clp protease ATP-binding subunit ClpA	7051.73003950184	0.546080875307764	0.0842769647420533	6.4795982743227	9.1967150258606e-11	2.76786459439092e-10	clpA; ATP-dependent Clp protease ATP-binding subunit ClpA
clpB; ATP-dependent Clp protease ATP-binding subunit ClpB	15065.8196589637	0.40931321112158	0.061654243319473	6.63884899212285	3.16142069776756e-11	9.91626567381667e-11	clpB; ATP-dependent Clp protease ATP-binding subunit ClpB
clpE; ATP-dependent Clp protease ATP-binding subunit ClpE	15.6679425343672	-1.16889346716344	0.224467437853796	-5.20740771284958	1.91497024337329e-07	4.2263353856983e-07	clpE; ATP-dependent Clp protease ATP-binding subunit ClpE
cbf, cbf1; 3-5 exoribonuclease	2175.35778173883	-0.540362479044523	0.14405397552057	-3.75111118656605	0.000176052601735204	0.000308750193603842	cbf, cbf1; 3-5 exoribonuclease
recU; recombination protein U	15.9965153969536	-1.35475732000258	0.21026193151926	-6.44318878940046	1.16989021005337e-10	3.49152919151514e-10	recU; recombination protein U
uvrA; excinuclease ABC subunit A	23165.4938489388	0.426795568160488	0.0668928445081151	6.38028732817171	1.76756034200852e-10	5.18659418573728e-10	uvrA; excinuclease ABC subunit A
uvrB; excinuclease ABC subunit B	15163.0258354357	0.424674890081637	0.0595265637713758	7.13420804386912	9.73460006378192e-13	3.45965473857704e-12	uvrB; excinuclease ABC subunit B
uvrC; excinuclease ABC subunit C	15181.3711052531	0.439524639054149	0.0570335197453082	7.70642669463348	1.29389505350601e-14	5.28111814661017e-14	uvrC; excinuclease ABC subunit C
cspA; cold shock protein (beta-ribbon, CspA family)	37993.8965055885	0.309087732367556	0.0562680076983059	5.49313446505521	3.94861911599254e-08	9.21876674483358e-08	cspA; cold shock protein (beta-ribbon, CspA family)
codY; transcriptional pleiotropic repressor	64.9886060982962	-1.4738361194253	0.210288657756565	-7.00863344294794	2.4065702876557e-12	8.30134033967999e-12	codY; transcriptional pleiotropic repressor
tenA; thiaminase (transcriptional activator TenA)	2461.97232120826	0.459502701545433	0.0991570769984169	4.63408881599816	3.58513059911327e-06	7.21447460507887e-06	tenA; thiaminase (transcriptional activator TenA)
troR; DtxR family transcriptional regulator, Mn-dependent transcriptional regulator	6771.56724303918	-0.479493626350102	0.113806498619805	-4.21323590625482	2.51737892783474e-05	4.77519490329229e-05	troR; DtxR family transcriptional regulator, Mn-dependent transcriptional regulator
marR; MarR family transcriptional regulator, multiple antibiotic resistance protein MarR	54.1024647679927	1.34934086315478	0.386749110260387	3.48893074956605	0.000484956767935426	0.000817629267772532	marR; MarR family transcriptional regulator, multiple antibiotic resistance protein MarR
MGD; 1,2-diacylglycerol 3-beta-galactosyltransferase	703.489414098005	-1.63818377785507	0.194735405391257	-8.41235713949232	4.01852121968058e-17	1.96886555319337e-16	MGD; 1,2-diacylglycerol 3-beta-galactosyltransferase
splB; spore photoproduct lyase	108.727652706879	-1.99748015793858	0.167984372708066	-11.8908689286826	1.32025815845878e-32	1.82838703641912e-31	splB; spore photoproduct lyase
asnC; Lrp/AsnC family transcriptional regulator, regulator for asnA, asnC and gidA	3429.04550471282	0.981816662338034	0.110676981249641	8.87101049606213	7.24851211181049e-19	3.89737334607804e-18	asnC; Lrp/AsnC family transcriptional regulator, regulator for asnA, asnC and gidA
dinG; ATP-dependent DNA helicase DinG	11911.9036970334	0.438709310349141	0.0709745485953499	6.18122015612065	6.36080362497779e-10	1.71679942499401e-09	dinG; ATP-dependent DNA helicase DinG
mfd; transcription-repair coupling factor (superfamily II helicase)	14999.8278387419	0.352119302663932	0.0605149499638951	5.81871591852949	5.93014207898454e-09	1.47731982890335e-08	mfd; transcription-repair coupling factor (superfamily II helicase)
lhr; ATP-dependent helicase Lhr and Lhr-like helicase	9585.0086861293	0.415687456514494	0.0592206086343697	7.01930402439739	2.22976125084806e-12	7.70916073185883e-12	lhr; ATP-dependent helicase Lhr and Lhr-like helicase
helS; helicase	546.439932338	1.4422245764848	0.262564531370355	5.49283853747366	3.95524377324266e-08	9.23136186628092e-08	helS; helicase
rhlB; ATP-dependent RNA helicase RhlB	1216.08382580662	1.89505260441945	0.142470342491894	13.3013830897983	2.27225779976477e-40	4.53605506516872e-39	rhlB; ATP-dependent RNA helicase RhlB
xerC; integrase/recombinase XerC	14485.2986052169	0.418617307167334	0.0622763765491225	6.72192780575691	1.79335809816309e-11	5.7378285954016e-11	xerC; integrase/recombinase XerC
por, nifJ; pyruvate-ferredoxin/flavodoxin oxidoreductase	2496.18727667001	1.49192951184808	0.149771355059021	9.96138087460148	2.24916725802e-23	1.61090166399791e-22	por, nifJ; pyruvate-ferredoxin/flavodoxin oxidoreductase
aor; aldehyde:ferredoxin oxidoreductase	977.544202904179	-3.32427708769472	0.154091569129226	-21.5733872169663	3.19426661546419e-103	4.89309494197433e-101	aor; aldehyde:ferredoxin oxidoreductase
dltD; D-alanine transfer protein	6.14266628162485	-1.2655841969659	0.365230314320863	-3.46516745007659	0.000529901428547687	0.000889807633708935	dltD; D-alanine transfer protein
ARSC2, arsC; arsenate reductase	8616.5754507881	0.378796260886293	0.0804174453794731	4.71037421170037	2.4726237022066e-06	5.03240604901375e-06	ARSC2, arsC; arsenate reductase
lemA; LemA protein	12359.6513163364	0.284543493812857	0.0717792341774783	3.96414780783683	7.36586052208238e-05	0.000134324949170919	lemA; LemA protein
moeA; molybdopterin molybdotransferase	19961.6500831681	0.407132110943873	0.0615381601930863	6.61592920013253	3.69225061381941e-11	1.15043723982268e-10	moeA; molybdopterin molybdotransferase
mobA; molybdenum cofactor guanylyltransferase	11948.4231793974	0.53588468013563	0.0712649129115802	7.51961460754906	5.49379419706764e-14	2.13992834681835e-13	mobA; molybdenum cofactor guanylyltransferase
potE; putrescine:ornithine antiporter	53.573028194799	1.09920140310841	0.292894418772294	3.75289296298597	0.000174805506884353	0.000306706436342672	potE; putrescine:ornithine antiporter
arcD, lysl, lysP; arginine:ornithine antiporter / lysine permease	405.393252229014	-0.914774066174358	0.170420728419001	-5.36773944496512	7.97296213582682e-08	1.82010504232105e-07	arcD, lysl, lysP; arginine:ornithine antiporter / lysine permease
eptA, pmrC; lipid A ethanolaminephosphotransferase	1387.72888989322	-1.27151393655778	0.203892688166941	-6.23619193012311	4.48350965393395e-10	1.25384588161059e-09	eptA, pmrC; lipid A ethanolaminephosphotransferase
proP; MFS transporter, MHS family, proline/betaine transporter	5671.99506645259	1.57353870352059	0.28239365585361	5.57214608367937	2.51620289131212e-08	5.94903197559018e-08	proP; MFS transporter, MHS family, proline/betaine transporter
polC; DNA polymerase III subunit alpha, Gram-positive type	128.75596208189	-0.868914069528383	0.168997777223017	-5.14157099463931	2.72450663350073e-07	5.9430824734253e-07	polC; DNA polymerase III subunit alpha, Gram-positive type
PPIB, ppiB; peptidyl-prolyl cis-trans isomerase B (cyclophilin B)	13597.1732942542	0.30231767690761	0.0647413615020586	4.6696218598677	3.01754659993959e-06	6.10339659906941e-06	PPIB, ppiB; peptidyl-prolyl cis-trans isomerase B (cyclophilin B)
ppiD; peptidyl-prolyl cis-trans isomerase D	8569.27897859671	0.410210692138668	0.0771668631372836	5.31589176313781	1.06136228854339e-07	2.39668632304655e-07	ppiD; peptidyl-prolyl cis-trans isomerase D
surA; peptidyl-prolyl cis-trans isomerase SurA	11445.2318133603	0.773513196360808	0.0715689042675113	10.8079508031807	3.15642155850701e-27	2.79387974270679e-26	surA; peptidyl-prolyl cis-trans isomerase SurA
fkpA; FKBP-type peptidyl-prolyl cis-trans isomerase FkpA	7258.78023326296	0.375692401919098	0.101712584363102	3.69366685815317	0.000221043351346671	0.000384240712183445	fkpA; FKBP-type peptidyl-prolyl cis-trans isomerase FkpA
fklB; FKBP-type peptidyl-prolyl cis-trans isomerase FklB	4917.87487150917	1.74751344477371	0.0918685062554518	19.0218989728051	1.12340029008158e-80	8.34875502708155e-79	fklB; FKBP-type peptidyl-prolyl cis-trans isomerase FklB
dld; D-lactate dehydrogenase (quinone)	675.742624125865	1.04062489969347	0.215936822734714	4.81911739977723	1.44194689396002e-06	2.98984900167512e-06	dld; D-lactate dehydrogenase (quinone)
katE, CAT, catB, srpA; catalase	12071.8325764606	0.404089787285531	0.0747873707704229	5.40318215659671	6.54689140161604e-08	1.50324156807984e-07	katE, CAT, catB, srpA; catalase
punA, PNP; purine-nucleoside phosphorylase	5712.74400902345	-0.526690794520748	0.0985645757247218	-5.34361144100825	9.11127695169404e-08	2.06926610588247e-07	punA, PNP; purine-nucleoside phosphorylase
aroD; 3-dehydroquinate dehydratase I	1430.50644910088	1.29369210598009	0.208880041736292	6.19346920474744	5.88541918720873e-10	1.59135289694484e-09	aroD; 3-dehydroquinate dehydratase I
aroQ, qutE; 3-dehydroquinate dehydratase II	13740.0035883557	0.648930157551928	0.0754562743419952	8.60008214307986	7.96590634340419e-18	4.0730308592365e-17	aroQ, qutE; 3-dehydroquinate dehydratase II
PTR1; pteridine reductase	2742.30946187526	-0.559556011286399	0.101228565355307	-5.52764932825422	3.24549948713031e-08	7.61748566303944e-08	PTR1; pteridine reductase
sirB; sirohydrochlorin ferrochelatase	11.3047044416607	-2.23479325059542	0.241059690262932	-9.27070489536371	1.84919743594265e-20	1.10951846156559e-19	sirB; sirohydrochlorin ferrochelatase
cbiX; sirohydrochlorin cobaltochelatase	6231.83335043228	0.656359091271322	0.123745525748707	5.30410362152573	1.13227984953247e-07	2.55068804039337e-07	cbiX; sirohydrochlorin cobaltochelatase
bax; Bax protein	647.561566228814	2.8284806259523	0.155838741644404	18.1500479027634	1.28288942828754e-73	7.82875451115956e-72	bax; Bax protein
E3.4.21.102, prc, ctpA; carboxyl-terminal processing protease	22846.3707935758	0.375589164815202	0.0652867317642546	5.7529172416139	8.77164322338561e-09	2.15444875768103e-08	E3.4.21.102, prc, ctpA; carboxyl-terminal processing protease
htpX; heat shock protein HtpX	12261.9828018033	0.200178994456718	0.0481062119045224	4.1611880572517	3.16596236258121e-05	5.94836382816886e-05	htpX; heat shock protein HtpX
lplA, lplJ; lipoate---protein ligase	5746.73435559498	0.773711478962422	0.0999320493644934	7.7423757831722	9.75760867942415e-15	4.01758698561479e-14	lplA, lplJ; lipoate---protein ligase
cphA; cyanophycin synthetase	3789.33965078982	-0.760927189995263	0.210482455163639	-3.61515732702606	0.000300165277921416	0.000516397106595955	cphA; cyanophycin synthetase
dsbG; thiol:disulfide interchange protein DsbG	101.137305468329	0.936449385801145	0.249060328858312	3.7599299338189	0.000169960952385268	0.000298765083982159	dsbG; thiol:disulfide interchange protein DsbG
ampE; AmpE protein	795.873682826776	2.02085246531689	0.181652225599048	11.124842861972	9.49730746802676e-29	1.07037222004518e-27	ampE; AmpE protein
pqiA; paraquat-inducible protein A	6073.86649299445	1.61073900702907	0.265376948614255	6.06962667797645	1.28207928507172e-09	3.36243435141451e-09	pqiA; paraquat-inducible protein A
wrbA; NAD(P)H dehydrogenase (quinone)	7030.5415006024	0.562318996804896	0.09212147829697	6.10410305175695	1.03379572690863e-09	2.736132131938e-09	wrbA; NAD(P)H dehydrogenase (quinone)
mviM; virulence factor	251.029023356531	-0.975228622437628	0.214519551165458	-4.54610601756032	5.46475176427661e-06	1.08199490220681e-05	mviM; virulence factor
modD; molybdenum transport protein	13.874245649496	1.24553970489143	0.290774017674273	4.28353164032248	1.83949925690199e-05	3.5339855188908e-05	modD; molybdenum transport protein
mtgA; monofunctional glycosyltransferase	7369.39123675266	0.391524985437459	0.0774064665577402	5.05803975880241	4.23588132657353e-07	9.09454383216845e-07	mtgA; monofunctional glycosyltransferase
xpt; xanthine phosphoribosyltransferase	213.961072085741	-1.78539191676953	0.153564434847855	-11.6263372996386	3.02813866544323e-31	3.88533484150716e-30	xpt; xanthine phosphoribosyltransferase
rimL; ribosomal-protein-serine acetyltransferase	330.539309924295	-0.811321162455395	0.147359967685871	-5.50570942160422	3.67684576077998e-08	8.60299385299706e-08	rimL; ribosomal-protein-serine acetyltransferase
wcaF; putative colanic acid biosynthesis acetyltransferase WcaF	1707.24047917239	1.30491320466049	0.196256430423338	6.64902139433446	2.95048114056395e-11	9.27788497740806e-11	wcaF; putative colanic acid biosynthesis acetyltransferase WcaF
wcaB; putative colanic acid biosynthesis acetyltransferase WcaB	107.988618681924	1.36763812370268	0.337433464327149	4.05306013862551	5.05520006014084e-05	9.35972660370429e-05	wcaB; putative colanic acid biosynthesis acetyltransferase WcaB
lnt; apolipoprotein N-acyltransferase	13483.4238469656	0.341995436302393	0.0646472495701026	5.29017767308936	1.22197595202816e-07	2.74862196461593e-07	lnt; apolipoprotein N-acyltransferase
phbC, phaC; polyhydroxyalkanoate synthase	12259.6074429848	0.548228987301794	0.0825324709285803	6.64258541073131	3.08227940052176e-11	9.68421480967615e-11	phbC, phaC; polyhydroxyalkanoate synthase
K03822; putative long chain acyl-CoA synthase	349.431861889337	2.69525489170015	0.248082481983712	10.8643499135788	1.70432662864426e-27	1.53389396577984e-26	K03822; putative long chain acyl-CoA synthase
pat; phosphinothricin acetyltransferase	11478.2836033403	0.395434287401046	0.0913890498771745	4.32693290861984	1.51199991210059e-05	2.92501838665645e-05	pat; phosphinothricin acetyltransferase
yjgM; putative acetyltransferase	911.365005878138	0.850958802533233	0.163556970426456	5.20282810518229	1.9627840389921e-07	4.32804259596789e-07	yjgM; putative acetyltransferase
mogA; molybdopterin adenylyltransferase	5624.22573950312	0.848321651710282	0.131037990955069	6.47386033262034	9.55302111619648e-11	2.87164503396759e-10	mogA; molybdopterin adenylyltransferase
tonB; periplasmic protein TonB	25931.4127437407	0.445907731677419	0.0979479253822798	4.55249797213255	5.30126720999746e-06	1.05212352401483e-05	tonB; periplasmic protein TonB
tyrP; tyrosine-specific transport protein	104.911209503347	2.47504081337275	0.332214485900179	7.45012911362458	9.32489280409912e-14	3.55834496123884e-13	tyrP; tyrosine-specific transport protein
tnaB; low affinity tryptophan permease	1.70029484072956	-1.30195998229584	0.375600307358884	-3.46634429415369	0.000527587217049754	0.000886119859291889	tnaB; low affinity tryptophan permease
sdaC; serine transporter	17.04935512018	-1.91414121659745	0.365854013414951	-5.23198091700702	1.6770306720152e-07	3.71979675654435e-07	sdaC; serine transporter
fldA, nifF, isiB; flavodoxin I	73.9116332725216	1.09363154536434	0.175845332462338	6.21928105824799	4.99437986275505e-10	1.3884376018459e-09	fldA, nifF, isiB; flavodoxin I
FBP, fbp; fructose-1,6-bisphosphatase I	6226.85758992371	0.547479884473776	0.156430610108385	3.49982579556807	0.000465562301166758	0.000786343526678147	FBP, fbp; fructose-1,6-bisphosphatase I
tpa; taurine-pyruvate aminotransferase	2.78453578485836	-2.10903487330894	0.37435152565208	-5.63383538943839	1.76245256798197e-08	4.21438960664947e-08	tpa; taurine-pyruvate aminotransferase
AROA2, aroA; 3-deoxy-7-phosphoheptulonate synthase	4841.32048103313	-0.721256598578408	0.137098530078595	-5.2608631045492	1.43380757173532e-07	3.19921511101228e-07	AROA2, aroA; 3-deoxy-7-phosphoheptulonate synthase
BGLUT; UDP-glucose:tetrahydrobiopterin glucosyltransferase	3.40508546328847	-2.28695856695197	0.380403897633748	-6.01192201546224	1.83336518717743e-09	4.75509298374353e-09	BGLUT; UDP-glucose:tetrahydrobiopterin glucosyltransferase
ndh; NADH dehydrogenase	16569.165868489	0.333836078367282	0.0599740063111218	5.56634613728272	2.60136265109371e-08	6.14599561193245e-08	ndh; NADH dehydrogenase
MQCRB, qcrB, bfcB, petB; menaquinol-cytochrome c reductase cytochrome b subunit	327.74472060653	-1.60325589065127	0.158967459339159	-10.0854344487616	6.40810757320019e-24	4.7435653072804e-23	MQCRB, qcrB, bfcB, petB; menaquinol-cytochrome c reductase cytochrome b subunit
MQCRC, qcrC, bfcC, petD; menaquinol-cytochrome c reductase cytochrome b/c subunit	327.438311320327	-1.60202072388294	0.159127343258469	-10.0675389350327	7.6877680163128e-24	5.65175188349108e-23	MQCRC, qcrC, bfcC, petD; menaquinol-cytochrome c reductase cytochrome b/c subunit
iucB; acetyl CoA:N6-hydroxylysine acetyl transferase	6.51648807876354	-1.70109387823058	0.418988910138346	-4.05999738195672	4.90732661712638e-05	9.0926668941374e-05	iucB; acetyl CoA:N6-hydroxylysine acetyl transferase
iucD; lysine N6-hydroxylase	868.948298996794	-1.2822177921244	0.207927689680381	-6.16665242659779	6.97508425293816e-10	1.87450706776061e-09	iucD; lysine N6-hydroxylase
lat; L-lysine 6-transaminase	532.236968267374	1.21079468651082	0.197766163371931	6.12235513834451	9.22022315092821e-10	2.45938148439471e-09	lat; L-lysine 6-transaminase
alkB; DNA oxidative demethylase	3042.66011765068	0.332397867983676	0.0900577071938849	3.69094304464201	0.000223424166258774	0.00038801985005515	alkB; DNA oxidative demethylase
FAB2, SSI2, desA1; acyl-	1449.79459008547	0.704085394645391	0.156646221304902	4.49474866856146	6.96521651420618e-06	1.37364464413115e-05	FAB2, SSI2, desA1; acyl-
desA2; acyl-	53.4049334078075	-0.748188402461613	0.195754750341681	-3.82207022386779	0.000132335989197963	0.000234881516888131	desA2; acyl-
mdaB; modulator of drug activity B	140.913828934226	-1.86630430921739	0.215750387749133	-8.65029411389733	5.13668734017343e-18	2.65537019113924e-17	mdaB; modulator of drug activity B
mraZ; MraZ protein	12019.8336376407	0.45025923928338	0.0659355172086301	6.8287814875053	8.56388992914181e-12	2.81561795042218e-11	mraZ; MraZ protein
cutA; periplasmic divalent cation tolerance protein	9415.57259798004	1.05255005654246	0.0778586783609827	13.5187249347136	1.21259282807843e-41	2.60794319987298e-40	cutA; periplasmic divalent cation tolerance protein
CES2; carboxylesterase 2	2.48548132636818	-2.12393411495258	0.39882356161144	-5.3254980883548	1.00676775195215e-07	2.27820281765235e-07	CES2; carboxylesterase 2
yvaK; carboxylesterase	2446.80081943503	-0.603973980192811	0.114394390856921	-5.27975170520582	1.29359062573701e-07	2.89668592982757e-07	yvaK; carboxylesterase
pnbA; para-nitrobenzyl esterase	10968.0402702702	1.36802472623907	0.178921377128311	7.64595459858333	2.07400843449486e-14	8.35614992448653e-14	pnbA; para-nitrobenzyl esterase
estA; putative tributyrin esterase	3.44270328666401	2.37799152106004	0.321415164779634	7.39850443176948	1.37726797054448e-13	5.18964527455163e-13	estA; putative tributyrin esterase
cpbD; chitin-binding protein	2856.87115182671	-1.04972766262387	0.160575367717202	-6.53728948310802	6.26437276688083e-11	1.90906950825041e-10	cpbD; chitin-binding protein
NDUFV2; NADH dehydrogenase (ubiquinone) flavoprotein 2	114.800536807838	-0.928170874686251	0.196345664202024	-4.72722878021507	2.27604774904939e-06	4.64113404084888e-06	NDUFV2; NADH dehydrogenase (ubiquinone) flavoprotein 2
NDUFA4; NADH dehydrogenase (ubiquinone) 1 alpha subcomplex subunit 4	6.31890511387174	-3.71131350726365	0.442060253943241	-8.39549241117744	4.63945767317338e-17	2.22090365400761e-16	NDUFA4; NADH dehydrogenase (ubiquinone) 1 alpha subcomplex subunit 4
pspB; phage shock protein B	673.127294885311	1.60883118571983	0.164963819106852	9.75263057336068	1.79749021631415e-22	1.22654196033218e-21	pspB; phage shock protein B
pspE; phage shock protein E	4.34646711775093	-1.55884895270999	0.282733171468608	-5.51349862703702	3.51769782157942e-08	8.25119995274224e-08	pspE; phage shock protein E
pspC; phage shock protein C	1626.23270044877	-1.71552755405634	0.161336190892687	-10.6332469148068	2.08716904659692e-26	1.78635015550245e-25	pspC; phage shock protein C
pspF; psp operon transcriptional activator	531.105491759549	1.19933337101254	0.112750388434662	10.6370664231241	2.00337749180962e-26	1.71659263168071e-25	pspF; psp operon transcriptional activator
ybaK, ebsC; Cys-tRNA(Pro)/Cys-tRNA(Cys) deacylase	3351.77186953934	-0.331375404606746	0.0848942336625179	-3.90339119997326	9.4854200465158e-05	0.000170369856111863	ybaK, ebsC; Cys-tRNA(Pro)/Cys-tRNA(Cys) deacylase
engA, der; GTPase	14585.5479491478	0.391704711203916	0.0609522031720871	6.42642416219167	1.30640550551302e-10	3.88505535831248e-10	engA, der; GTPase
engB; GTP-binding protein	8564.75439072397	0.481411033484707	0.0661065261510317	7.28235261348994	3.28048258625906e-13	1.20702462217944e-12	engB; GTP-binding protein
obgE, cgtA; GTPase	14599.8936406853	0.39138274431865	0.0609968862790378	6.41643808715449	1.39499643984199e-10	4.12725395248482e-10	obgE, cgtA; GTPase
murJ, mviN; putative peptidoglycan lipid II flippase	15543.2870420448	0.267648000418854	0.0618530317460496	4.32716057505051	1.51043849524013e-05	2.92275105575469e-05	murJ, mviN; putative peptidoglycan lipid II flippase
nrfF; formate-dependent nitrite reductase complex subunit NrfF	31.1019408466293	-3.28782902664399	0.412101801805235	-7.97819619385664	1.48487242470993e-15	6.54075846236662e-15	nrfF; formate-dependent nitrite reductase complex subunit NrfF
eutA; ethanolamine utilization protein EutA	28.9905332248393	-3.26527220885827	0.266218136143367	-12.2654010585508	1.38922731707366e-34	2.20922462753282e-33	eutA; ethanolamine utilization protein EutA
eutD; phosphotransacetylase	15.6133598933172	-3.4618002536651	0.263745586346739	-13.1255286642559	2.35136079531633e-39	4.47952135270161e-38	eutD; phosphotransacetylase
eutG; alcohol dehydrogenase	17.6507985490477	-3.85620755838094	0.233031339600464	-16.5480212446638	1.65451874345055e-61	7.17850733430047e-60	eutG; alcohol dehydrogenase
eutH; ethanolamine transporter	15.9714515349914	-4.09492571291416	0.25815644078112	-15.8621868992456	1.15790630319289e-56	4.13868795798374e-55	eutH; ethanolamine transporter
eutJ; ethanolamine utilization protein EutJ	38.1002586887732	-5.42022374099795	0.265144386189278	-20.4425363059681	7.00049148689454e-93	6.48712211118894e-91	eutJ; ethanolamine utilization protein EutJ
eutL; ethanolamine utilization protein EutL	13.5564558397655	-3.81870098423125	0.269228631524901	-14.1838591334149	1.15326023010004e-45	2.80141465602941e-44	eutL; ethanolamine utilization protein EutL
eutN; ethanolamine utilization protein EutN	2337.08036769776	-1.54977882529989	0.166824960808441	-9.28984977901143	1.54506236132329e-20	9.31505066995393e-20	eutN; ethanolamine utilization protein EutN
eutP; ethanolamine utilization protein EutP	16.6575055702157	-4.01227830268134	0.305716860705852	-13.1241642787304	2.39409276183566e-39	4.54938234692113e-38	eutP; ethanolamine utilization protein EutP
eutS; ethanolamine utilization protein EutS	16.6362581260373	-4.03202476162576	0.306662169147683	-13.1480996590878	1.74505219698137e-39	3.34996465231256e-38	eutS; ethanolamine utilization protein EutS
eutT; ethanolamine utilization cobalamin adenosyltransferase	13.237660001453	-4.0807428030171	0.279946108636589	-14.5768870404786	3.94080866434376e-48	1.0564182083773e-46	eutT; ethanolamine utilization cobalamin adenosyltransferase
eutR; AraC family transcriptional regulator, ethanolamine operon transcriptional activator	2033.1208268979	-1.09583984713874	0.117259713332952	-9.34540786422671	9.1535987453961e-21	5.58592781975148e-20	eutR; AraC family transcriptional regulator, ethanolamine operon transcriptional activator
bchE; anaerobic magnesium-protoporphyrin IX monomethyl ester cyclase	514.092693487252	-1.28188167284262	0.144563529720427	-8.86725493851501	7.49711336761639e-19	4.02815554311586e-18	bchE; anaerobic magnesium-protoporphyrin IX monomethyl ester cyclase
bchJ; divinyl protochlorophyllide a 8-vinyl-reductase	263.920646361793	-7.08633493887953	0.153323572927084	-46.2181698716973	0	0	bchJ; divinyl protochlorophyllide a 8-vinyl-reductase
chlL; light-independent protochlorophyllide reductase subunit L	366.004997955068	-2.73524563173678	0.129677723456893	-21.0926407313591	9.29267947890426e-99	1.07309003336393e-96	chlL; light-independent protochlorophyllide reductase subunit L
chlN; light-independent protochlorophyllide reductase subunit N	365.268008014197	-2.76354134494385	0.132405852984007	-20.8717460947715	9.67351039052657e-97	1.00846345821239e-94	chlN; light-independent protochlorophyllide reductase subunit N
chlG, bchG; chlorophyll/bacteriochlorophyll a synthase	382.905671138438	-2.63771261087181	0.132011735614218	-19.9808948696811	8.07631882700161e-89	6.96791369143381e-87	chlG, bchG; chlorophyll/bacteriochlorophyll a synthase
fbp3; fructose-1,6-bisphosphatase III	24.0274759502272	-2.19702478473129	0.29028828713787	-7.56842381204252	3.77779775531456e-14	1.49478913818614e-13	fbp3; fructose-1,6-bisphosphatase III
dnaK, HSPA9; molecular chaperone DnaK	20621.0749517873	0.425453221382733	0.0650408611882615	6.5413220798423	6.09773482686642e-11	1.85979673346036e-10	dnaK, HSPA9; molecular chaperone DnaK
hscC; molecular chaperone HscC	565.704942504755	-1.6567832069307	0.272712678673828	-6.07519685182021	1.23835713657282e-09	3.25458986943824e-09	hscC; molecular chaperone HscC
yegD; hypothetical chaperone protein	4990.52269494433	0.45752646039831	0.121982206053282	3.75076394501722	0.000176296613959761	0.000309105906185929	yegD; hypothetical chaperone protein
dps; starvation-inducible DNA-binding protein	11812.7280490016	0.498690080608813	0.0809628136609089	6.15949542832643	7.29770873361056e-10	1.95840549712123e-09	dps; starvation-inducible DNA-binding protein
yscY, sctY; type III secretion protein Y	16.4665566631108	3.8995371050861	0.29907374172591	13.0387144072979	7.36890873693554e-39	1.36570441924539e-37	yscY, sctY; type III secretion protein Y
flhB2; flagellar biosynthesis protein	3556.44744121829	0.731984389644812	0.12475438102836	5.86740428360917	4.4267039543969e-09	1.11499462690279e-08	flhB2; flagellar biosynthesis protein
priA; primosomal protein N (replication factor Y) (superfamily II helicase)	14335.9083036767	0.385947434978307	0.0621927437756729	6.2056666348474	5.44655249258442e-10	1.47908187443338e-09	priA; primosomal protein N (replication factor Y) (superfamily II helicase)
pflA, pflC, pflE; pyruvate formate lyase activating enzyme	4109.62670848045	-0.666901978321736	0.145193475198387	-4.59319523422458	4.36510330016123e-06	8.7209117303727e-06	pflA, pflC, pflE; pyruvate formate lyase activating enzyme
pflX; putative pyruvate formate lyase activating enzyme	623.756847298543	-3.1416151451971	0.176840759262346	-17.7652208591598	1.31421901772226e-70	7.30705773853579e-69	pflX; putative pyruvate formate lyase activating enzyme
adhE; acetaldehyde dehydrogenase / alcohol dehydrogenase	319.042956036007	-1.02695528124626	0.162174988034628	-6.33239005405063	2.41392293965222e-10	6.97149118315874e-10	adhE; acetaldehyde dehydrogenase / alcohol dehydrogenase
tilS, mesJ; tRNA(Ile)-lysidine synthase	14729.8315121482	0.363141634827882	0.0636022717827119	5.70957018750059	1.13261841626116e-08	2.76020578975852e-08	tilS, mesJ; tRNA(Ile)-lysidine synthase
lonB; ATP-dependent Lon protease	59.8232535902561	-1.38927386865407	0.220377291781681	-6.30406997663973	2.89929491008595e-10	8.29981220255725e-10	lonB; ATP-dependent Lon protease
HSP90A, htpG; molecular chaperone HtpG	11415.0622698947	0.653530333529604	0.0769120508661823	8.4971123012526	1.94365374092621e-17	9.68086594518391e-17	HSP90A, htpG; molecular chaperone HtpG
ibpA; molecular chaperone IbpA	4572.49221019077	0.462436235130974	0.0731613369049261	6.32077343982812	2.60257361583607e-10	7.47318957936707e-10	ibpA; molecular chaperone IbpA
hslO; molecular chaperone Hsp33	7240.47161289739	0.462765948509597	0.0792712841194853	5.83775012162124	5.29104295484438e-09	1.32558639582984e-08	hslO; molecular chaperone Hsp33
dsbD; thiol:disulfide interchange protein DsbD	10581.1316766046	0.4634034179897	0.0901726132000228	5.13907051758352	2.76100778176939e-07	6.01596606080026e-07	dsbD; thiol:disulfide interchange protein DsbD
tusA, sirA; tRNA 2-thiouridine synthesizing protein A	4354.98883597273	0.719443540842292	0.0823450322255001	8.73693921051742	2.39511285330655e-18	1.25982600398871e-17	tusA, sirA; tRNA 2-thiouridine synthesizing protein A
hflC; membrane protease subunit HflC	7263.20444818846	0.555518192949795	0.0776731228862149	7.15200023261052	8.55224240512025e-13	3.05972981376705e-12	hflC; membrane protease subunit HflC
hflK; membrane protease subunit HflK	6702.9334573918	0.568519862550572	0.100115816444714	5.67862184757313	1.35784291487771e-08	3.27400222263801e-08	hflK; membrane protease subunit HflK
tyrA1; chorismate mutase	531.421094760481	-0.96514599353952	0.155696935329471	-6.19887598620466	5.68678165899491e-10	1.54264485480361e-09	tyrA1; chorismate mutase
fic; cell filamentation protein	423.36538840298	-1.51059509113794	0.10163752971235	-14.8625718808117	5.76680875541452e-50	1.64584283338941e-48	fic; cell filamentation protein
smf; DNA processing protein	14650.5981400733	0.381704141328493	0.0617926922822218	6.17717285379248	6.52596132895871e-10	1.75947793588951e-09	smf; DNA processing protein
HPGDS; prostaglandin-H2 D-isomerase / glutathione transferase	1.72374550982143	-1.38978086881913	0.333070632573618	-4.17263106651094	3.01102285975345e-05	5.66434525947604e-05	HPGDS; prostaglandin-H2 D-isomerase / glutathione transferase
chqB; hydroxyquinol 1,2-dioxygenase	713.463492928318	-0.680970903116827	0.123540872428735	-5.51211020069206	3.54556797870183e-08	8.31397477292595e-08	chqB; hydroxyquinol 1,2-dioxygenase
desB, galA; gallate dioxygenase	95.8377084221534	-2.64303274713006	0.494813977697222	-5.34146743273154	9.21971813676972e-08	2.09199529427429e-07	desB, galA; gallate dioxygenase
ligA; protocatechuate 4,5-dioxygenase, alpha chain	556.758227660016	-2.19386822869867	0.201391239748148	-10.8935633518232	1.23703405166056e-27	1.12411350989881e-26	ligA; protocatechuate 4,5-dioxygenase, alpha chain
ligB; protocatechuate 4,5-dioxygenase, beta chain	884.217366604184	-0.962867688634193	0.158455168013368	-6.07659378173744	1.22762221241033e-09	3.22976947996912e-09	ligB; protocatechuate 4,5-dioxygenase, beta chain
pht5; 4,5-dihydroxyphthalate decarboxylase	1346.1366425655	1.23786503909596	0.237716903780459	5.20730759744025	1.91600336587332e-07	4.227372505657e-07	pht5; 4,5-dihydroxyphthalate decarboxylase
hbaA; 4-hydroxybenzoate-CoA ligase	430.964807068776	-0.877732848246955	0.107185937526258	-8.18888063587569	2.63666872867995e-16	1.2089697909268e-15	hbaA; 4-hydroxybenzoate-CoA ligase
hcrA, hbaC; 4-hydroxybenzoyl-CoA reductase subunit alpha	2.23629425514291	1.55135350783119	0.299095215055131	5.18682155294671	2.139135218192e-07	4.7072263112721e-07	hcrA, hbaC; 4-hydroxybenzoyl-CoA reductase subunit alpha
hcrB, hbaD; 4-hydroxybenzoyl-CoA reductase subunit beta	219.402536228778	1.79802887411152	0.295082862588198	6.09330158431041	1.10605404474478e-09	2.91811657639872e-09	hcrB, hbaD; 4-hydroxybenzoyl-CoA reductase subunit beta
aliA; cyclohexanecarboxylate-CoA ligase	473.039237529079	0.87216181458278	0.227715188458337	3.83005552017604	0.000128114349945136	0.000227765587562338	aliA; cyclohexanecarboxylate-CoA ligase
aliB; cyclohexanecarboxyl-CoA dehydrogenase	292.881431631289	1.0615067688974	0.297945784342848	3.56275142888384	0.000366988140024237	0.000626618057102348	aliB; cyclohexanecarboxyl-CoA dehydrogenase
PCBC; isopenicillin-N synthase	41.8867650168547	-2.58464888194464	0.412532501532968	-6.26532181668136	3.72056219254266e-10	1.04750711992593e-09	PCBC; isopenicillin-N synthase
cmcH; hydroxymethyl cephem carbamoyltransferase	85.5987726187331	-2.4246105252774	0.399068422123076	-6.0756762270948	1.23466303003694e-09	3.24601775952968e-09	cmcH; hydroxymethyl cephem carbamoyltransferase
csgA; major curlin subunit	19.9162480673322	-1.97654975774319	0.495212425339584	-3.99131697147502	6.57073888919141e-05	0.000120527776398511	csgA; major curlin subunit
csgB; minor curlin subunit	123.920575111563	2.35184311207796	0.204410492932879	11.5054911239328	1.23782699898287e-30	1.53572387675461e-29	csgB; minor curlin subunit
csgC; curli production protein	2.59864570884745	1.32331960827295	0.373996757356206	3.53831840047901	0.000402684165242912	0.000684055222865951	csgC; curli production protein
csgE; curli production assembly/transport component CsgE	61.991635054935	-3.1081674475328	0.289162303391313	-10.7488680615697	5.99933119789038e-27	5.21795828173409e-26	csgE; curli production assembly/transport component CsgE
csgF; curli production assembly/transport component CsgF	71.8532962687268	-2.04849656909388	0.284362871571903	-7.20381165716251	5.85522307030847e-13	2.12212961688727e-12	csgF; curli production assembly/transport component CsgF
strB1; scyllo-inosamine-4-phosphate amidinotransferase 1	4.1375848538245	-3.07472525760271	0.335444620690943	-9.16611884033032	4.90356244961977e-20	2.83997991873812e-19	strB1; scyllo-inosamine-4-phosphate amidinotransferase 1
ycdX; putative hydrolase	1788.71285698863	0.54191903833841	0.131397336950049	4.12427718032383	3.71900818760729e-05	6.9578453280609e-05	ycdX; putative hydrolase
dbh; DNA polymerase IV (archaeal DinB-like DNA polymerase)	473.249126036328	2.81290478520739	0.270600302815917	10.3950540924595	2.61138732551761e-25	2.09189682660995e-24	dbh; DNA polymerase IV (archaeal DinB-like DNA polymerase)
RAD51; DNA repair protein RAD51	465.488179586946	3.02202939974237	0.270396629203069	11.1762835529759	5.3274556297803e-29	6.11435503931665e-28	RAD51; DNA repair protein RAD51
radA; DNA repair protein RadA	1389.78048607612	3.08405711071883	0.273636226780309	11.2706462408389	1.83220150546647e-29	2.16916474763901e-28	radA; DNA repair protein RadA
E3.1.3.15B; histidinol-phosphatase (PHP family)	3196.81562387868	1.47983787380688	0.150561853311341	9.82877031107458	8.46459956000799e-23	5.95457209910215e-22	E3.1.3.15B; histidinol-phosphatase (PHP family)
iscS, NFS1; cysteine desulfurase	22358.6940663719	0.544092447077236	0.0656070163363148	8.29320517013163	1.10236955719245e-16	5.14896446564191e-16	iscS, NFS1; cysteine desulfurase
iscU, nifU; nitrogen fixation protein NifU and related proteins	12706.622693291	0.444833990722014	0.0866690700781861	5.13255755854677	2.85831275719449e-07	6.21329150173816e-07	iscU, nifU; nitrogen fixation protein NifU and related proteins
CTBP; C-terminal binding protein	199.100797007381	-0.700583529614663	0.17910191917989	-3.91164724991582	9.16687380566056e-05	0.00016500372850189	CTBP; C-terminal binding protein
CAMK2; calcium/calmodulin-dependent protein kinase (CaM kinase) II	5.70301308073658	-2.91069826600477	0.263981483005102	-11.0261455950246	2.85855405471939e-28	2.69890650751242e-27	CAMK2; calcium/calmodulin-dependent protein kinase (CaM kinase) II
AROA1, aroA; chorismate mutase	670.851970714523	0.91023544860486	0.144328147904192	6.30670774774366	2.85033309337264e-10	8.16276238033386e-10	AROA1, aroA; chorismate mutase
SOD2; superoxide dismutase, Fe-Mn family	16804.9790856425	0.465934355355906	0.0520898194605358	8.94482569111045	3.72537230002776e-19	2.04554824316081e-18	SOD2; superoxide dismutase, Fe-Mn family
lysK; lysyl-tRNA synthetase, class I	3512.93124337145	1.06864874730778	0.0917531354684075	11.6469997657545	2.37680115673229e-31	3.06008052871913e-30	lysK; lysyl-tRNA synthetase, class I
KARS, lysS; lysyl-tRNA synthetase, class II	13000.4163499949	0.28465563000872	0.0679608367509314	4.18852450348647	2.80773998621163e-05	5.29520008454887e-05	KARS, lysS; lysyl-tRNA synthetase, class II
epmA, poxA; elongation factor P--(R)-beta-lysine ligase	3883.9924374363	1.06556063347405	0.0671472830804324	15.8690059312999	1.03873019607373e-56	3.73048270417674e-55	epmA, poxA; elongation factor P--(R)-beta-lysine ligase
GAOA; galactose oxidase	37.0589640906119	-3.78834637631155	0.293019416280076	-12.9286530715444	3.10205669349023e-38	5.6377814870067e-37	GAOA; galactose oxidase
bop; bacteriorhodopsin	34.2217781773463	-5.35391869049287	0.250522482078025	-21.3710108812725	2.48690000472386e-101	3.73333428709146e-99	bop; bacteriorhodopsin
hypD; hydrogenase expression/formation protein HypD	2689.17653741245	-0.527628829485481	0.11548389032007	-4.56885222712127	4.90402377824598e-06	9.75864328725194e-06	hypD; hydrogenase expression/formation protein HypD
hhoB, degS; serine protease DegS	520.471717424753	2.03785282236658	0.243411405359542	8.37205150414571	5.66236845655315e-17	2.68658265707256e-16	hhoB, degS; serine protease DegS
E1.1.1.102; 3-dehydrosphinganine reductase	58.0342948504995	4.3196391445387	0.368874821106792	11.7103117300818	1.12863895586148e-31	1.47845794113373e-30	E1.1.1.102; 3-dehydrosphinganine reductase
DEGS; sphingolipid 4-desaturase/C4-monooxygenase	199.681501324462	1.40390814736223	0.166406367943484	8.43662514068592	3.2663192937135e-17	1.60661812703889e-16	DEGS; sphingolipid 4-desaturase/C4-monooxygenase
bluB; 5,6-dimethylbenzimidazole synthase	3990.66112587247	0.600441667390688	0.112246198047925	5.34932744122275	8.82816893791849e-08	2.0061833499248e-07	bluB; 5,6-dimethylbenzimidazole synthase
lptD, imp, ostA; LPS-assembly protein	7495.11958921309	0.426313267568521	0.0769290252275371	5.54164395437991	2.99645093290877e-08	7.04395887955315e-08	lptD, imp, ostA; LPS-assembly protein
norF; nitric oxide reductase NorF protein	51.5569858202698	-0.911032504507161	0.255880324508793	-3.56038513807597	0.000370311266344933	0.000632004630555949	norF; nitric oxide reductase NorF protein
rsbV; anti-sigma B factor antagonist	10403.4700404992	-0.49285375682561	0.118100273173543	-4.17318049807883	3.00376785213314e-05	5.65353096743012e-05	rsbV; anti-sigma B factor antagonist
glnB; nitrogen regulatory protein P-II 1	17074.4881265511	0.69765909792455	0.0538410944412188	12.9577436187933	2.12403828304391e-38	3.86966780401155e-37	glnB; nitrogen regulatory protein P-II 1
glnK; nitrogen regulatory protein P-II 2	7635.79732236602	0.689700152047865	0.0796666695347687	8.65732377260808	4.82969401761528e-18	2.503569288413e-17	glnK; nitrogen regulatory protein P-II 2
sufI; suppressor of ftsI	120.613587361933	-3.20198719419084	0.278769288118355	-11.486154790593	1.54852362281441e-30	1.90544562505655e-29	sufI; suppressor of ftsI
mlaA, vacJ; phospholipid-binding lipoprotein MlaA	5841.70443982007	1.08924294323324	0.153645850657981	7.08930920404688	1.34783080741607e-12	4.73412168482219e-12	mlaA, vacJ; phospholipid-binding lipoprotein MlaA
fdx; ferredoxin, 2Fe-2S	10947.6856841424	0.822296950361071	0.115537178564036	7.11716315545406	1.10171045172377e-12	3.891500541477e-12	fdx; ferredoxin, 2Fe-2S
ahpD; alkyl hydroperoxide reductase subunit D	2702.63971372087	0.876279831702678	0.143544365251045	6.10459233401568	1.03063396724439e-09	2.72872612279944e-09	ahpD; alkyl hydroperoxide reductase subunit D
rsbW; serine/threonine-protein kinase RsbW	6653.92923291516	-0.922763515484022	0.118948216557264	-7.75769105407129	8.64895280232681e-15	3.57877837564857e-14	rsbW; serine/threonine-protein kinase RsbW
feoA; ferrous iron transport protein A	7555.15880080814	0.572094654302792	0.0753585920760388	7.59163140581945	3.15902578041301e-14	1.2552486769603e-13	feoA; ferrous iron transport protein A
feoB; ferrous iron transport protein B	9120.86386738792	0.254387903946381	0.0676511859010281	3.76028742967705	0.000169718239519215	0.000298408317130763	feoB; ferrous iron transport protein B
greB; transcription elongation factor GreB	4543.87921507558	0.524662237220916	0.135551118805998	3.87058581177642	0.000108574129058924	0.000194083689620454	greB; transcription elongation factor GreB
oxyR; LysR family transcriptional regulator, hydrogen peroxide-inducible genes activator	9098.47204961615	0.686201589577051	0.0660344835354324	10.3915644196543	2.70873215411418e-25	2.15835918776868e-24	oxyR; LysR family transcriptional regulator, hydrogen peroxide-inducible genes activator
hslR; ribosome-associated heat shock protein Hsp15	8478.85739946167	0.67775737780979	0.0693152302453552	9.77789982678744	1.4008712509406e-22	9.60684884333374e-22	hslR; ribosome-associated heat shock protein Hsp15
ihfA, himA; integration host factor subunit alpha	9423.46459234911	0.95316973691909	0.0950434906166748	10.0287745192711	1.13921714004557e-23	8.25382611311008e-23	ihfA, himA; integration host factor subunit alpha
mazG; nucleoside triphosphate diphosphatase	4967.56627523967	0.653626383957429	0.0693370277792749	9.42680130504238	4.22785407882882e-21	2.63354960296175e-20	mazG; nucleoside triphosphate diphosphatase
acuB; acetoin utilization protein AcuB	1195.96965617716	-3.07344824882256	0.142392569396502	-21.5843302908899	2.52114587022202e-103	3.94244185455969e-101	acuB; acetoin utilization protein AcuB
acuC; acetoin utilization protein AcuC	1740.48938626694	0.581015146165762	0.129989718688632	4.46970077347028	7.83291020469362e-06	1.54071865818738e-05	acuC; acetoin utilization protein AcuC
spoVT; AbrB family transcriptional regulator, stage V sporulation protein T	64.1381222530946	-1.52402780801629	0.21879240763557	-6.96563388321396	3.26928342413861e-12	1.10886766297264e-11	spoVT; AbrB family transcriptional regulator, stage V sporulation protein T
degP, htrA; serine protease Do	28957.9860132155	0.545586342589642	0.0789162927908417	6.91348165626146	4.72900854146545e-12	1.58747487085151e-11	degP, htrA; serine protease Do
degQ, hhoA; serine protease DegQ	3472.86981524411	1.30248720792031	0.165248958800545	7.88196922615653	3.22261402675077e-15	1.38937052755837e-14	degQ, hhoA; serine protease DegQ
sppA; protease IV	13616.8644664486	0.425740343310633	0.0694229465995337	6.13255939374795	8.64764073358526e-10	2.30993563509932e-09	sppA; protease IV
ydgD; protease YdgD	360.440390053297	2.17861733440788	0.140361704738677	15.5214510857075	2.48370187977041e-54	8.14090231858372e-53	ydgD; protease YdgD
dhbF; nonribosomal peptide synthetase DhbF	175.379369329418	-1.60712810915449	0.307690709486497	-5.22319348490118	1.75863461353775e-07	3.89619581145641e-07	dhbF; nonribosomal peptide synthetase DhbF
mbtI, irp9, ybtS; salicylate synthetase	423.513853043972	2.94367497122424	0.291519871080652	10.0976820561568	5.65633211962943e-24	4.20360682078599e-23	mbtI, irp9, ybtS; salicylate synthetase
mbtA; mycobactin salicyl-AMP ligase	100.870192411405	1.37864429742083	0.252641154462064	5.45692684296153	4.84445829375517e-08	1.12368677234012e-07	mbtA; mycobactin salicyl-AMP ligase
mbtB; mycobactin phenyloxazoline synthetase	353.517734801582	2.58216703910531	0.251117623367373	10.282699415834	8.43319456561005e-25	6.48561049277347e-24	mbtB; mycobactin phenyloxazoline synthetase
mbtE; mycobactin peptide synthetase MbtE	107.384370053358	1.38256809022422	0.245326227619786	5.63563098669975	1.74418509264339e-08	4.17336732718561e-08	mbtE; mycobactin peptide synthetase MbtE
mbtC; mycobactin polyketide synthetase MbtC	99.8499645403097	1.43575119549627	0.254989985377352	5.63061797651209	1.79565063114416e-08	4.29103904405223e-08	mbtC; mycobactin polyketide synthetase MbtC
mbtD; mycobactin polyketide synthetase MbtD	105.66578639323	1.48605506887647	0.246859498707642	6.01984155625473	1.7458788321112e-09	4.54073683777777e-09	mbtD; mycobactin polyketide synthetase MbtD
mbtF; mycobactin peptide synthetase MbtF	107.260639576365	1.38906058991386	0.245176030080638	5.66556440879235	1.46541364614005e-08	3.52206046363343e-08	mbtF; mycobactin peptide synthetase MbtF
PTH2; peptidyl-tRNA hydrolase, PTH2 family	517.543301910294	2.75333096373825	0.23266448016924	11.8339119135653	2.60702361124271e-32	3.55141909727547e-31	PTH2; peptidyl-tRNA hydrolase, PTH2 family
flpA; fibrillarin-like pre-rRNA processing protein	466.247676454772	2.9944081223859	0.270358248232576	11.0757047064825	1.64580212283756e-28	1.57971748516863e-27	flpA; fibrillarin-like pre-rRNA processing protein
RUXX; small nuclear ribonucleoprotein	931.333294674557	3.00179667223003	0.272697218788399	11.0078008333458	3.50453706937031e-28	3.2636544966121e-27	RUXX; small nuclear ribonucleoprotein
pfdA, PFDN5; prefoldin alpha subunit	466.247676454772	2.9944081223859	0.270358248232576	11.0757047064825	1.64580212283756e-28	1.57971748516863e-27	pfdA, PFDN5; prefoldin alpha subunit
pfdB, PFDN6; prefoldin beta subunit	466.247676454772	2.9944081223859	0.270358248232576	11.0757047064825	1.64580212283756e-28	1.57971748516863e-27	pfdB, PFDN6; prefoldin beta subunit
FEN1, RAD2; flap endonuclease-1	466.247676454772	2.9944081223859	0.270358248232576	11.0757047064825	1.64580212283756e-28	1.57971748516863e-27	FEN1, RAD2; flap endonuclease-1
rfcL; replication factor C large subunit	466.247676454772	2.9944081223859	0.270358248232576	11.0757047064825	1.64580212283756e-28	1.57971748516863e-27	rfcL; replication factor C large subunit
rfcS; replication factor C small subunit	466.247676454772	2.9944081223859	0.270358248232576	11.0757047064825	1.64580212283756e-28	1.57971748516863e-27	rfcS; replication factor C small subunit
PCNA; proliferating cell nuclear antigen	466.247676454772	2.9944081223859	0.270358248232576	11.0757047064825	1.64580212283756e-28	1.57971748516863e-27	PCNA; proliferating cell nuclear antigen
mal; methylaspartate ammonia-lyase	50.0109818241085	-3.52846153795047	0.180097300659185	-19.5919734778685	1.81035099354147e-85	1.49324116016728e-83	mal; methylaspartate ammonia-lyase
ycjT; hypothetical glycosyl hydrolase	2.55738398494439	1.65593465259452	0.327544566380016	5.05560104658648	4.29037388851926e-07	9.20627398719999e-07	ycjT; hypothetical glycosyl hydrolase
odh; opine dehydrogenase	708.280402191738	-0.988455902512536	0.156206067347097	-6.3278969844119	2.48524959346422e-10	7.15820546759112e-10	odh; opine dehydrogenase
RYR2; ryanodine receptor 2	22.318943197989	-4.79911027128962	0.225883251469251	-21.245976583363	3.591560120774e-100	4.49304171108827e-98	RYR2; ryanodine receptor 2
E1.1.1.65; pyridoxine 4-dehydrogenase	362.289275978051	-0.652122824414675	0.106865440400114	-6.10227985748309	1.04566077089589e-09	2.7654325217646e-09	E1.1.1.65; pyridoxine 4-dehydrogenase
E1.3.1.45; 2-hydroxyisoflavone reductase	622.420525914545	-1.57949539742915	0.16661953150699	-9.4796533344165	2.55129237999076e-21	1.61467121452029e-20	E1.3.1.45; 2-hydroxyisoflavone reductase
PIGB; phosphatidylinositol glycan, class B	15.0481684669422	1.11979862188949	0.27114935376589	4.12982220439413	3.63043882244258e-05	6.79722469475032e-05	PIGB; phosphatidylinositol glycan, class B
E1.1.1.51; 3(or 17)beta-hydroxysteroid dehydrogenase	404.226210488534	1.26047090808573	0.14785390591513	8.52511065084244	1.52663809797538e-17	7.66484653070448e-17	E1.1.1.51; 3(or 17)beta-hydroxysteroid dehydrogenase
fdhA; formate dehydrogenase (NADP+) alpha subunit	396.42037366054	-2.60572794816806	0.145981388960488	-17.849727055778	2.90452451209691e-71	1.62696723789548e-69	fdhA; formate dehydrogenase (NADP+) alpha subunit
E1.8.2.1; sulfite dehydrogenase	313.30193685963	-3.46185922106621	0.465084301354898	-7.44350908207612	9.80453585412546e-14	3.7337821471875e-13	E1.8.2.1; sulfite dehydrogenase
K05303; O-methyltransferase	222.667844077944	-1.20436920387345	0.140312209501004	-8.58349539328462	9.20329927496747e-18	4.68656474612658e-17	K05303; O-methyltransferase
NANS, SAS; sialic acid synthase	22.4431633825019	-4.80583984433347	0.221167832138577	-21.7293798915671	1.08254096671136e-104	1.80567833247455e-102	NANS, SAS; sialic acid synthase
gnaD; gluconate/galactonate dehydratase	22.4998862341265	-4.79677325127092	0.224818856576078	-21.3361695914849	5.24171187829635e-101	7.71456654088086e-99	gnaD; gluconate/galactonate dehydratase
fer; ferredoxin	6778.47724779761	0.691382155348876	0.115551546824153	5.98332237301008	2.18631442022061e-09	5.63933884473398e-09	fer; ferredoxin
lrgA; holin-like protein	7.3703524268462	-2.85389841104384	0.265114610599279	-10.764772279403	5.04862120524345e-27	4.40127186603454e-26	lrgA; holin-like protein
lrgB; holin-like protein LrgB	7.3703524268462	-2.85389841104384	0.265114610599279	-10.764772279403	5.04862120524345e-27	4.40127186603454e-26	lrgB; holin-like protein LrgB
E2.4.1.4; amylosucrase	858.397624844277	-0.963324348939301	0.134226449097797	-7.17685937022311	7.13309917349072e-13	2.56177236345557e-12	E2.4.1.4; amylosucrase
bglX; beta-glucosidase	18939.6734658198	0.522835503292937	0.0757704611322752	6.90025500016694	5.19092743835312e-12	1.73709769738201e-11	bglX; beta-glucosidase
tarJ; ribitol-5-phosphate 2-dehydrogenase (NADP+)	3.80283387612141	1.44672474421728	0.282592942538151	5.11946523229951	3.06403248038335e-07	6.65469554333258e-07	tarJ; ribitol-5-phosphate 2-dehydrogenase (NADP+)
quiA; quinate dehydrogenase (quinone)	70.1158400967122	-2.37763572597822	0.40058001078619	-5.93548270497024	2.92982209679991e-09	7.46224793300989e-09	quiA; quinate dehydrogenase (quinone)
ADT, PDT; arogenate/prephenate dehydratase	105.203065899559	-3.72413963615245	0.384788280609807	-9.67841232131729	3.72454860236782e-22	2.4894445066227e-21	ADT, PDT; arogenate/prephenate dehydratase
TXNDC12; protein-disulfide reductase (glutathione)	28.4081848180776	0.70218924746709	0.181573933499497	3.86723597343356	0.000110075902642608	0.000196580948188297	TXNDC12; protein-disulfide reductase (glutathione)
mrcB; penicillin-binding protein 1B	1798.65805419773	0.415244266640895	0.117697696631294	3.52805771502658	0.000418620871533323	0.000709773720742969	mrcB; penicillin-binding protein 1B
mrcA; penicillin-binding protein 1A	20469.5449583396	0.377006654656005	0.0851879389397768	4.42558722922653	9.61802810532835e-06	1.88198433155878e-05	mrcA; penicillin-binding protein 1A
pbpC; penicillin-binding protein 1C	5605.08864390236	0.62282852491293	0.124270190021012	5.01189001809381	5.38980083504594e-07	1.14866113196635e-06	pbpC; penicillin-binding protein 1C
pcyA; phycocyanobilin:ferredoxin oxidoreductase	3.48412404784255	-2.33079071007003	0.375175277591697	-6.2125381102713	5.21355302534005e-10	1.4189524903209e-09	pcyA; phycocyanobilin:ferredoxin oxidoreductase
ybtA; AraC family transcriptional regulator	87.828719719723	1.99753907326915	0.169866574932186	11.7594592936639	6.31373279069758e-32	8.32880111194658e-31	ybtA; AraC family transcriptional regulator
ybtX, irp8; MFS transporter, putative signal transducer	32.1293585682686	-1.68319577130255	0.329654176176046	-5.10594402542518	3.29147119502209e-07	7.13421391563263e-07	ybtX, irp8; MFS transporter, putative signal transducer
dcyD; D-cysteine desulfhydrase	781.449882849349	-0.750414634630928	0.108472720492221	-6.91800326594317	4.58053736900088e-12	1.53832275130741e-11	dcyD; D-cysteine desulfhydrase
mrdA; penicillin-binding protein 2	12546.031611046	0.475068813497459	0.0771466180456873	6.15799921671377	7.3669720244801e-10	1.97558027923357e-09	mrdA; penicillin-binding protein 2
cbpA; curved DNA-binding protein	7621.04163599754	0.682100768735527	0.0731476868251314	9.32498071150457	1.11003781604064e-20	6.75198042722937e-20	cbpA; curved DNA-binding protein
rsbX; phosphoserine phosphatase RsbX	77.1990572162051	-2.29004686483254	0.222442673254557	-10.294997948581	7.42211582519374e-25	5.7433403488561e-24	rsbX; phosphoserine phosphatase RsbX
med; transcriptional activator of comK gene	17.3346172247448	-4.17350103302747	0.345333828487934	-12.0854103732073	1.26138784720192e-33	1.88230162646075e-32	med; transcriptional activator of comK gene
draG; ADP-ribosyl-	170.331418356517	-2.80212498183766	0.209172681142004	-13.3962282576248	6.36148454296641e-41	1.29401905093512e-39	draG; ADP-ribosyl-
fdxA; ferredoxin	8499.30432567436	0.3386966279171	0.0692142160165704	4.89345466018156	9.90811485680424e-07	2.07564359796742e-06	fdxA; ferredoxin
astE; succinylglutamate desuccinylase	1494.97926630545	1.17193660201891	0.300443069205179	3.9006944148163	9.59171627117086e-05	0.000172196657094974	astE; succinylglutamate desuccinylase
bolA; BolA family transcriptional regulator, general stress-responsive regulator	6491.0969320741	0.782832398126482	0.0840092783644515	9.31840403068784	1.18103364669763e-20	7.1606127238388e-20	bolA; BolA family transcriptional regulator, general stress-responsive regulator
dusA; tRNA-dihydrouridine synthase A	6252.61078012287	0.673304432173093	0.112348263525293	5.9930114720599	2.05990313878544e-09	5.32608782629125e-09	dusA; tRNA-dihydrouridine synthase A
dusB; tRNA-dihydrouridine synthase B	5085.76432184536	0.722039437896711	0.121399562328499	5.94762801485989	2.72055982977874e-09	6.94575581031266e-09	dusB; tRNA-dihydrouridine synthase B
benA-xylX; benzoate/toluate 1,2-dioxygenase subunit alpha	1573.47983780936	0.99170572256149	0.279170845736323	3.552325530074	0.000381842147339941	0.000650500943698047	benA-xylX; benzoate/toluate 1,2-dioxygenase subunit alpha
actI1, oxyA, tcmK, snoa1, aknB, mtmP; minimal PKS ketosynthase (KS/KS alpha)	305.884236230786	-0.883159676551685	0.219675681841307	-4.02028876910316	5.81268475102649e-05	0.000106962519591088	actI1, oxyA, tcmK, snoa1, aknB, mtmP; minimal PKS ketosynthase (KS/KS alpha)
actI3, oxyC, tcmM, snoa3, aknD, mtmS; minimal PKS acyl carrier protein	288.048567174218	-1.05331239968266	0.227497910602735	-4.62998713654997	3.65688449484637e-06	7.35492363834856e-06	actI3, oxyC, tcmM, snoa3, aknD, mtmS; minimal PKS acyl carrier protein
actVII; aromatase	428.186030824845	-1.12538002030775	0.292431334684222	-3.84835647494128	0.000118912932531803	0.000211858645047166	actVII; aromatase
actVI1, RED1; ketoreductase RED1	132.308208420397	-3.81027006249913	0.391587229977235	-9.730322571348	2.23881867356267e-22	1.51940081046667e-21	actVI1, RED1; ketoreductase RED1
K05558; pyridoxamine 5-phosphate oxidase family protein	714.22116957368	1.49566039492083	0.272045494420247	5.49783189061157	3.84489204170947e-08	8.98498121577563e-08	K05558; pyridoxamine 5-phosphate oxidase family protein
mnhA, mrpA; multicomponent Na+:H+ antiporter subunit A	1672.24035140533	-0.495234982764973	0.125665274947528	-3.94090557611688	8.11745772113665e-05	0.000147173037813651	mnhA, mrpA; multicomponent Na+:H+ antiporter subunit A
mnhB, mrpB; multicomponent Na+:H+ antiporter subunit B	1509.72063386414	0.515456475669536	0.111941581524571	4.60469173875656	4.13077277708242e-06	8.26815479060817e-06	mnhB, mrpB; multicomponent Na+:H+ antiporter subunit B
mnhD, mrpD; multicomponent Na+:H+ antiporter subunit D	3510.94373989208	0.595315806562707	0.113157003604254	5.2609718143891	1.43296001280829e-07	3.19827471190574e-07	mnhD, mrpD; multicomponent Na+:H+ antiporter subunit D
ndhA; NAD(P)H-quinone oxidoreductase subunit 1	3.48412404784255	-2.33079071007003	0.375175277591697	-6.2125381102713	5.21355302534005e-10	1.4189524903209e-09	ndhA; NAD(P)H-quinone oxidoreductase subunit 1
ndhC; NAD(P)H-quinone oxidoreductase subunit 3	234.147218090736	1.41956670453328	0.282515249172509	5.02474365079835	5.04105432809658e-07	1.07586448071348e-06	ndhC; NAD(P)H-quinone oxidoreductase subunit 3
ndhD; NAD(P)H-quinone oxidoreductase subunit 4	10.9130366154632	-3.51779024723587	0.429034860519872	-8.19931099065768	2.41768725545522e-16	1.11537557095555e-15	ndhD; NAD(P)H-quinone oxidoreductase subunit 4
ndhE; NAD(P)H-quinone oxidoreductase subunit 4L	433.952760660076	1.79078101264528	0.24037224636192	7.45003235502056	9.3317343415239e-14	3.55914623818488e-13	ndhE; NAD(P)H-quinone oxidoreductase subunit 4L
ndhF; NAD(P)H-quinone oxidoreductase subunit 5	859.450760574219	-0.643866425475338	0.156877023177834	-4.10427487998327	4.05584994791398e-05	7.56540996745586e-05	ndhF; NAD(P)H-quinone oxidoreductase subunit 5
ndhG; NAD(P)H-quinone oxidoreductase subunit 6	130.266787304993	-3.16074789829636	0.160776032272457	-19.6593226839934	4.81107194225815e-86	4.05751752793142e-84	ndhG; NAD(P)H-quinone oxidoreductase subunit 6
ndhH; NAD(P)H-quinone oxidoreductase subunit H	3.48412404784255	-2.33079071007003	0.375175277591697	-6.2125381102713	5.21355302534005e-10	1.4189524903209e-09	ndhH; NAD(P)H-quinone oxidoreductase subunit H
ndhI; NAD(P)H-quinone oxidoreductase subunit I	11.4699843675054	-1.95321961292537	0.267117864908853	-7.31220135198315	2.62800904481589e-13	9.72194967490788e-13	ndhI; NAD(P)H-quinone oxidoreductase subunit I
ndhJ; NAD(P)H-quinone oxidoreductase subunit J	3.48412404784255	-2.33079071007003	0.375175277591697	-6.2125381102713	5.21355302534005e-10	1.4189524903209e-09	ndhJ; NAD(P)H-quinone oxidoreductase subunit J
ndhK; NAD(P)H-quinone oxidoreductase subunit K	3.48412404784255	-2.33079071007003	0.375175277591697	-6.2125381102713	5.21355302534005e-10	1.4189524903209e-09	ndhK; NAD(P)H-quinone oxidoreductase subunit K
ndhL; NAD(P)H-quinone oxidoreductase subunit L	3.46697908947552	-2.31958120620804	0.379203366455717	-6.11698474063764	9.53624939541221e-10	2.53736575547551e-09	ndhL; NAD(P)H-quinone oxidoreductase subunit L
ndhM; NAD(P)H-quinone oxidoreductase subunit M	3.48412404784255	-2.33079071007003	0.375175277591697	-6.2125381102713	5.21355302534005e-10	1.4189524903209e-09	ndhM; NAD(P)H-quinone oxidoreductase subunit M
ndhN; NAD(P)H-quinone oxidoreductase subunit N	3.48412404784255	-2.33079071007003	0.375175277591697	-6.2125381102713	5.21355302534005e-10	1.4189524903209e-09	ndhN; NAD(P)H-quinone oxidoreductase subunit N
hoxE; bidirectional	14.7546349423596	-3.91604952587171	0.249315189561602	-15.7072239872658	1.34960557129912e-55	4.58377349238515e-54	hoxE; bidirectional
hoxF; bidirectional	14.7546349423596	-3.91604952587171	0.249315189561602	-15.7072239872658	1.34960557129912e-55	4.58377349238515e-54	hoxF; bidirectional
hoxU; bidirectional	14.1234336625035	-3.8486704763601	0.249006532876722	-15.456102423889	6.86273202119752e-54	2.18269773521647e-52	hoxU; bidirectional
deaD, cshA; ATP-dependent RNA helicase DeaD	9520.60571523176	0.6583517241577	0.0606984861659971	10.8462626622557	2.07747208354803e-27	1.86080017411831e-26	deaD, cshA; ATP-dependent RNA helicase DeaD
elaB; ElaB protein	2.94551112360325	-2.38294647899803	0.419137570400038	-5.68535642539434	1.30540114745518e-08	3.15381522221901e-08	elaB; ElaB protein
marC; multiple antibiotic resistance protein	8296.21891456137	0.739970526200017	0.0694497774181701	10.6547573470901	1.65676156992216e-26	1.42121741072408e-25	marC; multiple antibiotic resistance protein
aspQ, ansB, ansA; glutamin-(asparagin-)ase	1018.39298989086	-1.20179662557684	0.252050104343212	-4.76808620535375	1.85984205055899e-06	3.82989696337332e-06	aspQ, ansB, ansA; glutamin-(asparagin-)ase
antA; anthranilate 1,2-dioxygenase (deaminating, decarboxylating) large subunit	649.831073818224	4.15561549525677	0.452277185908325	9.18820498741473	3.9945111518618e-20	2.32424811673447e-19	antA; anthranilate 1,2-dioxygenase (deaminating, decarboxylating) large subunit
antB; anthranilate 1,2-dioxygenase (deaminating, decarboxylating) small subunit	649.797390566811	4.15747338567856	0.452345306375011	9.19092853863252	3.89464764960863e-20	2.27142387396755e-19	antB; anthranilate 1,2-dioxygenase (deaminating, decarboxylating) small subunit
hisN; histidinol-phosphatase	2048.6414710661	0.514133844669168	0.127408836414657	4.03530759040841	5.45308116965595e-05	0.000100690841966636	hisN; histidinol-phosphatase
hutF; formimidoylglutamate deiminase	3271.18702309012	0.861352880443112	0.173366041038605	4.96840601125168	6.75055059391168e-07	1.42852079948974e-06	hutF; formimidoylglutamate deiminase
RERE; arginine-glutamic acid dipeptide repeats protein	2.04227794823052	-1.65862883822566	0.374150620100548	-4.43305115405107	9.29088112041543e-06	1.82034334872979e-05	RERE; arginine-glutamic acid dipeptide repeats protein
ACTB_G1; actin beta/gamma 1	16.7541006792236	-5.19185538494514	0.491024880260015	-10.5735077664412	3.95421978863545e-26	3.26516762744749e-25	ACTB_G1; actin beta/gamma 1
hcaE, hcaA1; 3-phenylpropionate/trans-cinnamate dioxygenase subunit alpha	122.037726723207	1.27764500162464	0.271793535290466	4.70079246093628	2.59153801132416e-06	5.26585931591747e-06	hcaE, hcaA1; 3-phenylpropionate/trans-cinnamate dioxygenase subunit alpha
hcaF, hcaA2; 3-phenylpropionate/trans-cinnamate dioxygenase subunit beta	36.5302953898363	4.70593526013881	0.328814363990847	14.3118299426536	1.84591368029604e-46	4.63392243622144e-45	hcaF, hcaA2; 3-phenylpropionate/trans-cinnamate dioxygenase subunit beta
hcaB; 2,3-dihydroxy-2,3-dihydrophenylpropionate dehydrogenase	119.860481822735	1.2791921505031	0.272352219841196	4.69683027092259	2.64229837326629e-06	5.36319404806294e-06	hcaB; 2,3-dihydroxy-2,3-dihydrophenylpropionate dehydrogenase
mhpB; 2,3-dihydroxyphenylpropionate 1,2-dioxygenase	495.300782368189	1.23065834012509	0.19424665174229	6.33554467521955	2.36504271428603e-10	6.84348905683537e-10	mhpB; 2,3-dihydroxyphenylpropionate 1,2-dioxygenase
mhpC; 2-hydroxy-6-oxonona-2,4-dienedioate hydrolase	625.336706639868	1.77235467822478	0.184698953779204	9.59591076159274	8.3179197881601e-22	5.41494413962964e-21	mhpC; 2-hydroxy-6-oxonona-2,4-dienedioate hydrolase
2PGK; 2-phosphoglycerate kinase	1.85432318761319	-1.53527149255757	0.31835622339414	-4.8224956188679	1.41773144648211e-06	2.9412637471793e-06	2PGK; 2-phosphoglycerate kinase
PAK4; p21-activated kinase 4	2.77133154636975	1.87888674612504	0.458619334436641	4.09683283072448	4.18841134274301e-05	7.79911077614216e-05	PAK4; p21-activated kinase 4
MYL1; myosin light chain 1	6.31890511387174	-3.71131350726365	0.442060253943241	-8.39549241117744	4.63945767317338e-17	2.22090365400761e-16	MYL1; myosin light chain 1
seaA; uncharacterized protein	28.2043747000898	-1.0111101799923	0.192852443745148	-5.24292127367838	1.58053988624283e-07	3.51095956973621e-07	seaA; uncharacterized protein
WAS; Wiskott-Aldrich syndrome protein	2.5588441814687	-2.18151870191888	0.370799166238593	-5.88328912399756	4.02192438538552e-09	1.01679233535546e-08	WAS; Wiskott-Aldrich syndrome protein
CFL; cofilin	27.9393701948666	-5.16431179623789	0.31865037241899	-16.2068280574529	4.51266118564686e-59	1.81133876253825e-57	CFL; cofilin
tupA, vupA; tungstate transport system substrate-binding protein	2177.80704391483	-0.69637808146242	0.101354416682458	-6.87072260150404	6.38775013383974e-12	2.11684117018106e-11	tupA, vupA; tungstate transport system substrate-binding protein
tupB, vupB; tungstate transport system permease protein	1748.28322745966	-0.526159741847428	0.107765900388432	-4.8824325686598	1.0478507723283e-06	2.18963471522723e-06	tupB, vupB; tungstate transport system permease protein
phnN; ribose 1,5-bisphosphokinase	1941.30587137099	0.993506101774627	0.194136280183103	5.11757050685006	3.09496380535653e-07	6.71798679092139e-07	phnN; ribose 1,5-bisphosphokinase
modF; molybdate transport system ATP-binding protein	754.096858266481	0.893304115131273	0.176612817187134	5.05798010222981	4.23720633805271e-07	9.09478718141941e-07	modF; molybdate transport system ATP-binding protein
phnL; alpha-D-ribose 1-methylphosphonate 5-triphosphate synthase subunit PhnL	2444.39960637175	0.998689990756641	0.074296656288495	13.4419237775481	3.43391722124683e-41	7.17966090882416e-40	phnL; alpha-D-ribose 1-methylphosphonate 5-triphosphate synthase subunit PhnL
phnK; putative phosphonate transport system ATP-binding protein	2442.11319013065	1.00160060755476	0.0741753180719592	13.5031521750009	1.49825906111784e-41	3.20396937685199e-40	phnK; putative phosphonate transport system ATP-binding protein
benD-xylL; dihydroxycyclohexadiene carboxylate dehydrogenase	1276.8428460158	1.56977299674553	0.342002540966746	4.58994542060483	4.43361925625482e-06	8.8530848995607e-06	benD-xylL; dihydroxycyclohexadiene carboxylate dehydrogenase
benC-xylZ; benzoate/toluate 1,2-dioxygenase reductase component	1632.54034468703	1.10113272510824	0.266660321421877	4.12934597557228	3.6379661875695e-05	6.80792176611735e-05	benC-xylZ; benzoate/toluate 1,2-dioxygenase reductase component
rfaH; transcriptional antiterminator RfaH	2572.02348032597	2.321643921024	0.147129541594419	15.7795905286234	4.29968288624136e-56	1.50810372636111e-54	rfaH; transcriptional antiterminator RfaH
ihfB, himD; integration host factor subunit beta	8720.9199470042	0.307346527128723	0.0673524096428782	4.56325955906199	5.03654838353363e-06	1.00090897979358e-05	ihfB, himD; integration host factor subunit beta
wzzB; chain length determinant protein (polysaccharide antigen chain regulator)	3.66982855157824	-2.72437144186632	0.337018978587275	-8.08373300900267	6.28137690276997e-16	2.82661960624649e-15	wzzB; chain length determinant protein (polysaccharide antigen chain regulator)
terZ; tellurium resistance protein TerZ	1051.95914105947	1.23594111007849	0.174841769381728	7.06891216240262	1.56152945359259e-12	5.44142993438534e-12	terZ; tellurium resistance protein TerZ
pchF; 4-cresol dehydrogenase (hydroxylating) flavoprotein subunit	248.18819274553	-1.52158657964141	0.165131615862573	-9.21438678894607	3.13062547054066e-20	1.84157325876788e-19	pchF; 4-cresol dehydrogenase (hydroxylating) flavoprotein subunit
pdhR; GntR family transcriptional regulator, transcriptional repressor for pyruvate dehydrogenase complex	6717.30741273674	0.79471021718524	0.178690179309545	4.44741966377774	8.69079454348034e-06	1.7067792737667e-05	pdhR; GntR family transcriptional regulator, transcriptional repressor for pyruvate dehydrogenase complex
ybaO; Lrp/AsnC family transcriptional regulator	4673.89786269338	0.752887733759126	0.114235620385635	6.59065649766279	4.37885949357679e-11	1.35146872363435e-10	ybaO; Lrp/AsnC family transcriptional regulator
djlA; DnaJ like chaperone protein	3073.509259152	1.7504126471041	0.0689864872833664	25.3732682447531	4.97625534285777e-142	1.77865583826145e-139	djlA; DnaJ like chaperone protein
mscK, kefA, aefA; potassium-dependent mechanosensitive channel	517.480618667087	-1.32779555837012	0.136526612178525	-9.72554388615366	2.34648025213361e-22	1.58959212748329e-21	mscK, kefA, aefA; potassium-dependent mechanosensitive channel
creA; CreA protein	4130.9614813193	0.566824413621075	0.133087237010099	4.25904411538775	2.05302953357623e-05	3.92512472720916e-05	creA; CreA protein
bamD; outer membrane protein assembly factor BamD	7889.35022416986	0.668071863261551	0.0673433407077669	9.92038494437952	3.39444486091631e-23	2.41275597784449e-22	bamD; outer membrane protein assembly factor BamD
yhbH; putative sigma-54 modulation protein	10145.5363870042	0.434155185737547	0.0804325626624185	5.39775398627704	6.74803084057009e-08	1.54800487436794e-07	yhbH; putative sigma-54 modulation protein
yfiH; polyphenol oxidase	12282.5256887342	0.636086029440372	0.0668592058252544	9.51381371628715	1.83797901664954e-21	1.17112652792627e-20	yfiH; polyphenol oxidase
yfiM; putative lipoprotein	47.0325781861078	-1.44622012419739	0.247720228667263	-5.83811880030172	5.27935094735847e-09	1.3230987716485e-08	yfiM; putative lipoprotein
yfiP; DTW domain-containing protein	694.478097834728	-0.809488220400581	0.0888754762241875	-9.1081168258233	8.38242705453785e-20	4.78831792019491e-19	yfiP; DTW domain-containing protein
ugpC; sn-glycerol 3-phosphate transport system ATP-binding protein	4839.95344590798	0.526035768984406	0.146492887858618	3.59086216862684	0.000329585905389646	0.000564939896290177	ugpC; sn-glycerol 3-phosphate transport system ATP-binding protein
mhpT; MFS transporter, AAHS family, 3-hydroxyphenylpropionic acid transporter	296.501453298472	1.19062159027799	0.316954168440975	3.75644717384341	0.000172342629791517	0.00030266817482806	mhpT; MFS transporter, AAHS family, 3-hydroxyphenylpropionic acid transporter
hcaT; MFS transporter, PPP family, 3-phenylpropionic acid transporter	3721.98418150179	0.38666175498124	0.0664122913755666	5.82214145864413	5.80983413488832e-09	1.45071906242421e-08	hcaT; MFS transporter, PPP family, 3-phenylpropionic acid transporter
dapH, dapD; tetrahydrodipicolinate N-acetyltransferase	38.6617855838762	-2.4917064228297	0.255703722727822	-9.74450585329152	1.94723905577892e-22	1.32631364361857e-21	dapH, dapD; tetrahydrodipicolinate N-acetyltransferase
LYS12; homoisocitrate dehydrogenase	281.102226434663	-5.60313126050328	0.349434797344539	-16.0348405570458	7.29706434977198e-58	2.80880846201992e-56	LYS12; homoisocitrate dehydrogenase
ABC.X4.P; putative ABC transport system permease protein	633.44474092342	-1.19079199791499	0.239608398594326	-4.96974231663344	6.70419390170073e-07	1.41911109492853e-06	ABC.X4.P; putative ABC transport system permease protein
ABC.X4.A; putative ABC transport system ATP-binding protein	637.87244898328	-1.17064092712363	0.237812682446097	-4.92253363059796	8.54308772980771e-07	1.79973102722247e-06	ABC.X4.A; putative ABC transport system ATP-binding protein
rhtB; homoserine/homoserine lactone efflux protein	1600.24014232253	-0.890452466370004	0.240096498739759	-3.70872741186938	0.000208303527669735	0.000362767118025297	rhtB; homoserine/homoserine lactone efflux protein
rodA, mrdB; rod shape determining protein RodA	12029.9677648005	0.408768922858575	0.0720269378190917	5.67522284350433	1.3850822815964e-08	3.33646585547579e-08	rodA, mrdB; rod shape determining protein RodA
ybbN; putative thioredoxin	7535.90091251274	0.373274442128193	0.0773466591647986	4.8259930830739	1.39307343216928e-06	2.89170607905493e-06	ybbN; putative thioredoxin
E2.4.1.173; sterol 3beta-glucosyltransferase	363.598796275695	-3.61832841281531	0.305491009912034	-11.8443040725068	2.30322339486806e-32	3.14899723167207e-31	E2.4.1.173; sterol 3beta-glucosyltransferase
rimK; ribosomal protein S6--L-glutamate ligase	1886.25911173417	0.650735429091479	0.1128345399663	5.76716517199285	8.06160347518504e-09	1.99112851874758e-08	rimK; ribosomal protein S6--L-glutamate ligase
cyaA; adenylate cyclase, class 1	47.1677257482933	1.50988235877715	0.327596640419154	4.60896777465509	4.04673043056899e-06	8.10425790070726e-06	cyaA; adenylate cyclase, class 1
ATP2A; Ca2+ transporting ATPase, sarcoplasmic/endoplasmic reticulum	27.1892962445755	-5.90536669264808	0.511973263447014	-11.5345216523387	8.83770522209311e-31	1.1019238438045e-29	ATP2A; Ca2+ transporting ATPase, sarcoplasmic/endoplasmic reticulum
SLC25A4S, ANT; solute carrier family 25 (mitochondrial adenine nucleotide translocator), member 4/5/6/31	6.31890511387174	-3.71131350726365	0.442060253943241	-8.39549241117744	4.63945767317338e-17	2.22090365400761e-16	SLC25A4S, ANT; solute carrier family 25 (mitochondrial adenine nucleotide translocator), member 4/5/6/31
TNNC1; troponin C, slow skeletal and cardiac muscles	6.31890511387174	-3.71131350726365	0.442060253943241	-8.39549241117744	4.63945767317338e-17	2.22090365400761e-16	TNNC1; troponin C, slow skeletal and cardiac muscles
E4.6.1.1B, cyaB; adenylate cyclase, class 2	1318.41650930179	-1.15512967134056	0.169056733284047	-6.83279304468589	8.32770560564497e-12	2.74036643033631e-11	E4.6.1.1B, cyaB; adenylate cyclase, class 2
trg; methyl-accepting chemotaxis protein III, ribose and galactose sensor receptor	71.1976291029759	-4.25781308559243	0.235944551635292	-18.0458207493339	8.5090943525651e-73	5.10954097682829e-71	trg; methyl-accepting chemotaxis protein III, ribose and galactose sensor receptor
dhaK; phosphoenolpyruvate---glycerone phosphotransferase subunit DhaK	2051.59500448492	-0.614873114245633	0.149131169165579	-4.12303556450325	3.73911940651456e-05	6.9937279504855e-05	dhaK; phosphoenolpyruvate---glycerone phosphotransferase subunit DhaK
dhaL; phosphoenolpyruvate---glycerone phosphotransferase subunit DhaL	2037.09989527713	-0.639684408551453	0.150317527739538	-4.25555434666184	2.0853170251383e-05	3.98279633350841e-05	dhaL; phosphoenolpyruvate---glycerone phosphotransferase subunit DhaL
comC; L-2-hydroxycarboxylate dehydrogenase (NAD+)	23.9000704996464	0.927758298834269	0.254956866899275	3.63888335355484	0.000273822784813304	0.000472377343785028	comC; L-2-hydroxycarboxylate dehydrogenase (NAD+)
sdh; serine 3-dehydrogenase (NADP+)	344.986004395713	0.745334361134915	0.172720272117693	4.31526856689433	1.59408981074677e-05	3.07985537180573e-05	sdh; serine 3-dehydrogenase (NADP+)
cobK-cbiJ; precorrin-6A/cobalt-precorrin-6A reductase	3939.90173862502	0.809211481956171	0.102800704186782	7.87165310157686	3.4998549316438e-15	1.50543903248816e-14	cobK-cbiJ; precorrin-6A/cobalt-precorrin-6A reductase
scpA; segregation and condensation protein A	14804.7119109809	0.439668028333955	0.0643798649676154	6.82927851052684	8.53427478264777e-12	2.80711071509878e-11	scpA; segregation and condensation protein A
E1.13.11.41; 2,4-dihydroxyacetophenone dioxygenase	115.124894465259	2.64944236051628	0.294453816049874	8.9978197466034	2.30244447363615e-19	1.2792115632208e-18	E1.13.11.41; 2,4-dihydroxyacetophenone dioxygenase
CYP51; sterol 14-demethylase	348.22589843864	2.73944654087856	0.246169474165808	11.128295050236	9.13663247229411e-29	1.03127162912841e-27	CYP51; sterol 14-demethylase
E2.1.1.95; tocopherol O-methyltransferase	142.04877925318	-2.20922578327072	0.224235754841999	-9.85224584200404	6.70291736498902e-23	4.72858061481275e-22	E2.1.1.95; tocopherol O-methyltransferase
E2.1.1.103, NMT; phosphoethanolamine N-methyltransferase	86.8712004365428	-1.3920107930997	0.140301869625073	-9.9215412939226	3.35534242730009e-23	2.38722277339474e-22	E2.1.1.103, NMT; phosphoethanolamine N-methyltransferase
aas; acyl-	4487.95662446595	1.2237906658674	0.104764640161082	11.681333167238	1.58785378941627e-31	2.06031505325335e-30	aas; acyl-
tagA, tarA; N-acetylglucosaminyldiphosphoundecaprenol N-acetyl-beta-D-mannosaminyltransferase	3729.69484801353	-0.421655313367397	0.100532907810649	-4.19420190413246	2.73833996972324e-05	5.17211369218485e-05	tagA, tarA; N-acetylglucosaminyldiphosphoundecaprenol N-acetyl-beta-D-mannosaminyltransferase
E2.4.1.217; mannosyl-3-phosphoglycerate synthase	506.261990999293	2.42283061178689	0.224237890480911	10.8047333418575	3.26905450177857e-27	2.89016761959363e-26	E2.4.1.217; mannosyl-3-phosphoglycerate synthase
draT; NAD+---dinitrogen-reductase ADP-D-ribosyltransferase	224.086479096779	2.22419833351274	0.380567555129165	5.84442447480275	5.08322596406592e-09	1.2756500864687e-08	draT; NAD+---dinitrogen-reductase ADP-D-ribosyltransferase
stsC; L-glutamine:scyllo-inosose aminotransferase	12.7926340197128	-4.203505083707	0.312097142290733	-13.4685792149652	2.39428896117766e-41	5.01998126888254e-40	stsC; L-glutamine:scyllo-inosose aminotransferase
E2.7.13.1; protein-histidine pros-kinase	901.415783071347	-0.998067453957419	0.250702159889584	-3.98108837353853	6.86004364886667e-05	0.000125466587788483	E2.7.13.1; protein-histidine pros-kinase
citG; triphosphoribosyl-dephospho-CoA synthase	1541.59950698125	0.865655208971988	0.247572726754686	3.49656935285019	0.000471281971480315	0.000795467163915279	citG; triphosphoribosyl-dephospho-CoA synthase
K05967; uncharacterized protein	74.2486309874083	-2.81812959386032	0.195070593297271	-14.4467166794624	2.62923815701326e-47	6.82874104032578e-46	K05967; uncharacterized protein
SIAE; sialate O-acetylesterase	11630.0124129654	1.42732254374484	0.121301934259018	11.7666923653258	5.79524402222119e-32	7.67179922941662e-31	SIAE; sialate O-acetylesterase
AXE1; acetylxylan esterase	5.52117551032135	-2.45775858044486	0.272754880431267	-9.01086930711841	2.04429524750246e-19	1.14170239045785e-18	AXE1; acetylxylan esterase
phaZ; poly(3-hydroxybutyrate) depolymerase	6620.91067775983	0.664039986945209	0.141953172190129	4.67788057639043	2.8985526789307e-06	5.86745857822379e-06	phaZ; poly(3-hydroxybutyrate) depolymerase
comB; 2-phosphosulfolactate phosphatase	2371.07899835882	-0.520625800557827	0.103584690622446	-5.02608828997178	5.00585492966734e-07	1.06896008825272e-06	comB; 2-phosphosulfolactate phosphatase
E3.1.21.7, nfi; deoxyribonuclease V	2182.30512361039	-0.618890433492685	0.142457944610258	-4.34437289675819	1.39674084591607e-05	2.70972778222953e-05	E3.1.21.7, nfi; deoxyribonuclease V
E3.2.1.123; endoglycosylceramidase	124.69284075629	1.35652268028207	0.218999598822129	6.19417883675592	5.85896740278603e-10	1.58591450866613e-09	E3.2.1.123; endoglycosylceramidase
E3.4.11.10; bacterial leucyl aminopeptidase	432.329514033596	-1.92718502716986	0.247197730798853	-7.79612750061218	6.38358890080609e-15	2.6649175911819e-14	E3.4.11.10; bacterial leucyl aminopeptidase
cpt; carboxypeptidase T	59.7388146756711	-1.74553097421211	0.252766954388282	-6.90569294723056	4.99589536693836e-12	1.67407101001069e-11	cpt; carboxypeptidase T
E3.4.21.100; pseudomonalisin	872.172713443118	2.19991840162072	0.391543147396132	5.61858486414786	1.92527824880196e-08	4.59349603798712e-08	E3.4.21.100; pseudomonalisin
[truncated: 2,523 more rows]
