# Supplementary material for: Effects of Inbreeding on Microbial Community Diversity of Zea mays
Source: Microorganisms. 2023 Mar 29;11(4):879. doi: 10.3390/microorganisms11040879 (PMC10145435; doi:10.3390/microorganisms11040879)
Supplement: Supplementary file 1 [file microorganisms-11-00879-s001.zip › DatasetS3_PicrustTables/stalks_IvH_agl.tsv]

baseMean	log2FoldChange	lfcSE	stat	pvalue	padj	Functional_Group
Biosynthesis of type II polyketide products	22.3575191260671	2.91176248674286	0.612733235170997	4.75208837975023	2.01326330714161e-06	0.000247631386778418	Biosynthesis of type II polyketide products
Photosynthesis - antenna proteins	44.7694371479291	6.21016481206593	0.701571657079737	8.85178976288107	8.61268267615997e-19	2.11871993833535e-16	Photosynthesis - antenna proteins
