# Supplementary material for: Effects of Inbreeding on Microbial Community Diversity of Zea mays
Source: Microorganisms. 2023 Mar 29;11(4):879. doi: 10.3390/microorganisms11040879 (PMC10145435; doi:10.3390/microorganisms11040879)
Supplement: Supplementary file 1 [file microorganisms-11-00879-s001.zip › DatasetS3_PicrustTables/stalks_IvH_raw.tsv]

baseMean	log2FoldChange	lfcSE	stat	pvalue	padj	Functional_Group
gap2; glyceraldehyde-3-phosphate dehydrogenase (NAD(P))	17.7573039051972	3.13284908481913	0.598136453383356	5.23768291850161	1.62605111467846e-07	9.61793280744303e-05	gap2; glyceraldehyde-3-phosphate dehydrogenase (NAD(P))
PIPOX; sarcosine oxidase / L-pipecolate oxidase	11.7262551632116	3.18160341230001	0.592174532575604	5.37274610318336	7.75464835011723e-08	6.00305219002769e-05	PIPOX; sarcosine oxidase / L-pipecolate oxidase
diox1; all-trans-8-apo-beta-carotenal 15,15-oxygenase	8.88068299532999	3.03604800192748	0.566349166456455	5.36073535858363	8.28838635500245e-08	6.00305219002769e-05	diox1; all-trans-8-apo-beta-carotenal 15,15-oxygenase
psbA; photosystem II P680 reaction center D1 protein	4.58700391069956	3.00675064729089	0.538236313851775	5.5863020942859	2.3195560320213e-08	2.63998612958767e-05	psbA; photosystem II P680 reaction center D1 protein
hdrA2; heterodisulfide reductase subunit A2	13.7552681162818	3.10528594317137	0.618693048977513	5.01910591739043	5.19125229619184e-07	0.000187994122926184	hdrA2; heterodisulfide reductase subunit A2
gfa; S-(hydroxymethyl)glutathione synthase	21.9611096038063	2.59211728893149	0.533133949580881	4.86203756292253	1.16183567961241e-06	0.000385681035811335	gfa; S-(hydroxymethyl)glutathione synthase
eutH; ethanolamine transporter	21.6027826565804	2.66814474984598	0.561705120682166	4.75008087269284	2.03335314177317e-06	0.000623066326173341	eutH; ethanolamine transporter
hoxE; bidirectional	5.71703572643149	2.75448468545994	0.546095794495877	5.04395879481678	4.55997538014251e-07	0.000172996780255216	hoxE; bidirectional
hoxF; bidirectional	5.71703572643149	2.75448468545994	0.546095794495877	5.04395879481678	4.55997538014251e-07	0.000172996780255216	hoxF; bidirectional
hoxU; bidirectional	5.71703572643149	2.75448468545994	0.546095794495877	5.04395879481678	4.55997538014251e-07	0.000172996780255216	hoxU; bidirectional
E2.4.1.173; sterol 3beta-glucosyltransferase	29.1284895176774	3.47216387712317	0.591949768963831	5.86563938220798	4.47405242118611e-09	1.18815918798632e-05	E2.4.1.173; sterol 3beta-glucosyltransferase
K06873; uncharacterized protein	8.10494219260764	2.88796969888641	0.537561862320992	5.37234856360017	7.77176918918605e-08	6.00305219002769e-05	K06873; uncharacterized protein
K07457; endonuclease III related protein	62.8764285083563	3.79273995505236	0.55472000642	6.83721501146063	8.07475062074135e-12	3.21657690977232e-08	K07457; endonuclease III related protein
cofH; FO synthase subunit 2	16.1771427492352	3.48628377907015	0.607314067425387	5.74049567771368	9.43998305844199e-09	1.88020862566518e-05	cofH; FO synthase subunit 2
pchF; pyochelin synthetase	3.26102016538905	2.38728618906955	0.493517093197686	4.83729180199496	1.3162013275854e-06	0.000419447039074916	pchF; pyochelin synthetase
mcl2; (3S)-malyl-CoA thioesterase	10.2802639844225	-2.92813011918114	0.567137439105881	-5.16299915554417	2.43024236868883e-07	0.0001210108809459	mcl2; (3S)-malyl-CoA thioesterase
K14728; phthiodiolone/phenolphthiodiolone dimycocerosates ketoreductase	19.6708025087998	3.31583980597406	0.61688762437099	5.37511156809971	7.65352764429425e-08	6.00305219002769e-05	K14728; phthiodiolone/phenolphthiodiolone dimycocerosates ketoreductase
K15052; propionyl-CoA carboxylase	16.4730139424763	4.30876492097822	0.578986802205908	7.44190524647896	9.92434006343322e-14	7.90672172853725e-10	K15052; propionyl-CoA carboxylase
sauS; sulfoacetaldehyde dehydrogenase	3.74203903115502	2.59883174968258	0.513728769863474	5.05876233167402	4.21986422079572e-07	0.000172996780255216	sauS; sulfoacetaldehyde dehydrogenase
baiB; bile acid-coenzyme A ligase	19.7903649261911	2.94633523933839	0.572776882224369	5.14394929469979	2.69022172351544e-07	0.000126076449830867	baiB; bile acid-coenzyme A ligase
cbiL; nickel transport protein	12.9698343500402	2.81114360307579	0.529753471770002	5.30651284583988	1.11742289653858e-07	7.41875684726902e-05	cbiL; nickel transport protein
K18284; adenosylhomocysteine/aminodeoxyfutalosine nucleosidase	4.58646875164021	-2.57384050130072	0.497425349239307	-5.17432516303561	2.28736179822841e-07	0.0001210108809459	K18284; adenosylhomocysteine/aminodeoxyfutalosine nucleosidase
ictB; putative inorganic carbon (hco3(-)) transporter	6.1543671935312	2.87233495994558	0.549146396786138	5.23054503636158	1.69010994482493e-07	9.61793280744303e-05	ictB; putative inorganic carbon (hco3(-)) transporter
csh2; CRISPR-associated protein Csh2	5.62427415130941	-3.20674576997706	0.566111446579814	-5.66451321440459	1.47442500145986e-08	1.95779066443845e-05	csh2; CRISPR-associated protein Csh2
cas5h; CRISPR-associated protein Cas5h	5.62427415130941	-3.20674576997706	0.566111446579814	-5.66451321440459	1.47442500145986e-08	1.95779066443845e-05	cas5h; CRISPR-associated protein Cas5h
csx10; CRISPR-associated protein Csx10	7.82259564366272	2.70803603297885	0.550174734552695	4.92213811886608	8.56037610616958e-07	0.000296523984512404	csx10; CRISPR-associated protein Csx10
