# Supplementary material for: Effects of Inbreeding on Microbial Community Diversity of Zea mays
Source: Microorganisms. 2023 Mar 29;11(4):879. doi: 10.3390/microorganisms11040879 (PMC10145435; doi:10.3390/microorganisms11040879)
Supplement: Supplementary file 1 [file microorganisms-11-00879-s001.zip › DatasetS3_PicrustTables/stalks_Loc_agl.tsv]

baseMean	log2FoldChange	lfcSE	stat	pvalue	padj	Functional_Group
Calcium signaling pathway	5.97076805404843	-2.59221237029137	0.573427950710913	-4.52055461732838	6.16778292485793e-06	0.000189659324939381	Calcium signaling pathway
Endocytosis	45.6189278208881	2.99527608790584	0.545538863951374	5.49049075296095	4.00818476463186e-08	2.4650336302486e-06	Endocytosis
Energy metabolism	58715.4542088001	0.192655706619721	0.0429656324999862	4.4839490404286	7.32741683060867e-06	0.000197527557692051	Energy metabolism
Ether lipid metabolism	1652.73930324998	0.909438228278838	0.206248698848334	4.40942528780556	1.03645307130267e-05	0.000212508201382102	Ether lipid metabolism
Fc gamma R-mediated phagocytosis	45.6189278208881	2.99527608790584	0.545538863951374	5.49049075296095	4.00818476463186e-08	2.4650336302486e-06	Fc gamma R-mediated phagocytosis
Flavone and flavonol biosynthesis	200.884268280624	-1.81903739559532	0.401845826311871	-4.52670471232809	5.99105617821633e-06	0.000189659324939381	Flavone and flavonol biosynthesis
GnRH signaling pathway	45.6189278208881	2.99527608790584	0.545538863951374	5.49049075296095	4.00818476463186e-08	2.4650336302486e-06	GnRH signaling pathway
Inorganic ion transport and metabolism	29474.1293961637	0.24539392825984	0.0486766521261709	5.04130661294811	4.62363954305508e-07	2.2748306551831e-05	Inorganic ion transport and metabolism
Isoflavonoid biosynthesis	46.3623376563529	-2.08911373351449	0.515587439983166	-4.05190966944947	5.08012796498574e-05	0.000961316522604994	Isoflavonoid biosynthesis
Other transporters	20399.9156202856	0.248510209662437	0.0528396850490188	4.70309785972222	2.56243523997538e-06	0.000105059844838991	Other transporters
Phosphonate and phosphinate metabolism	5402.15341315802	0.426277885288504	0.0954839340679145	4.46439382132398	8.02957551593702e-06	0.000197527557692051	Phosphonate and phosphinate metabolism
Photosynthesis - antenna proteins	21.1783223886879	-4.49279108726378	0.673711130118751	-6.66872029629652	2.58043498445857e-11	6.34787006176809e-09	Photosynthesis - antenna proteins
Replication, recombination and repair proteins	47517.5531662491	0.182337814689769	0.0413521698425638	4.40938928680084	1.03662537259562e-05	0.000212508201382102	Replication, recombination and repair proteins
