# Supplementary material for: Effects of Inbreeding on Microbial Community Diversity of Zea mays
Source: Microorganisms. 2023 Mar 29;11(4):879. doi: 10.3390/microorganisms11040879 (PMC10145435; doi:10.3390/microorganisms11040879)
Supplement: Supplementary file 1 [file microorganisms-11-00879-s001.zip › DatasetS3_PicrustTables/stalks_Loc_raw.tsv]

baseMean	log2FoldChange	lfcSE	stat	pvalue	padj	Functional_Group
AKR1B; aldehyde reductase	5.10112859748013	2.40701542815644	0.474442788022071	5.0733523386269	3.9086780260677e-07	9.98090956207735e-06	AKR1B; aldehyde reductase
algD; GDP-mannose 6-dehydrogenase	73.8768095379133	2.6545220728343	0.464674564829841	5.71264767591994	1.11231816894398e-08	4.14104619251247e-07	algD; GDP-mannose 6-dehydrogenase
E1.1.1.219; dihydroflavonol-4-reductase	607.754774818042	1.41268597438527	0.293192661128698	4.81828559059724	1.44797013552663e-06	2.98087288623789e-05	E1.1.1.219; dihydroflavonol-4-reductase
exaA; alcohol dehydrogenase (cytochrome c)	486.424078218982	1.34958000653224	0.343027468044006	3.93432052024214	8.34323858071293e-05	0.000930960529027169	exaA; alcohol dehydrogenase (cytochrome c)
prr; aminobutyraldehyde dehydrogenase	366.18133344045	2.67973941959349	0.401616529472694	6.67238328838675	2.51682193022225e-11	1.67096002650672e-09	prr; aminobutyraldehyde dehydrogenase
fdhA; glutathione-independent formaldehyde dehydrogenase	523.411341526488	1.23626402502203	0.315501984007557	3.91840333084061	8.91374642932896e-05	0.000984962798924602	fdhA; glutathione-independent formaldehyde dehydrogenase
E1.1.1.306; S-(hydroxymethyl)mycothiol dehydrogenase	143.896865013645	-1.88594184937964	0.405055651607248	-4.65600675338383	3.22401362661436e-06	5.77207113780599e-05	E1.1.1.306; S-(hydroxymethyl)mycothiol dehydrogenase
porA; pyruvate ferredoxin oxidoreductase alpha subunit	10.8432123779215	-2.22556244734163	0.541360827474241	-4.11105187962187	3.93860682654247e-05	0.00050126007327578	porA; pyruvate ferredoxin oxidoreductase alpha subunit
porB; pyruvate ferredoxin oxidoreductase beta subunit	9.82695403467232	-2.21755384351064	0.550927809218014	-4.02512599002442	5.69448193259761e-05	0.000686353064402499	porB; pyruvate ferredoxin oxidoreductase beta subunit
porD; pyruvate ferredoxin oxidoreductase delta subunit	7.69261950362733	-3.17581780412219	0.572474132703973	-5.54753066155463	2.89732362964775e-08	9.61790723225152e-07	porD; pyruvate ferredoxin oxidoreductase delta subunit
porG; pyruvate ferredoxin oxidoreductase gamma subunit	10.7532201628184	-2.2573976563343	0.543403320626324	-4.15418450835456	3.26449686742666e-05	0.00042917898585459	porG; pyruvate ferredoxin oxidoreductase gamma subunit
cdhE, acsC; acetyl-CoA decarbonylase/synthase complex subunit gamma	7.44868161917064	-3.18635951273495	0.570496028942164	-5.58524398257989	2.33372347369062e-08	7.97973172313011e-07	cdhE, acsC; acetyl-CoA decarbonylase/synthase complex subunit gamma
cooS, acsA; anaerobic carbon-monoxide dehydrogenase catalytic subunit	5.19193948294328	2.56027996998918	0.512370659669818	4.99692931605232	5.82504072973933e-07	1.39363662143643e-05	cooS, acsA; anaerobic carbon-monoxide dehydrogenase catalytic subunit
TYR1; prephenate dehydrogenase (NADP+)	81.4385097270402	-4.493986923516	0.606848470355116	-7.4054515139277	1.30704989234247e-13	1.35237227172629e-11	TYR1; prephenate dehydrogenase (NADP+)
SC5DL, ERG3; Delta7-sterol 5-desaturase	78.485735734264	-4.75308776469232	0.61272556413159	-7.75728652913124	8.67657521183501e-15	1.07413450878041e-12	SC5DL, ERG3; Delta7-sterol 5-desaturase
ACADL; long-chain-acyl-CoA dehydrogenase	211.706645241257	-1.77826802097192	0.444723204800859	-3.99859508515685	6.37195822740884e-05	0.000755408797808119	ACADL; long-chain-acyl-CoA dehydrogenase
vdh; valine dehydrogenase (NAD+)	50.593047522678	-1.93148085537457	0.471474199379672	-4.09668409833637	4.19110207273073e-05	0.00052500802222399	vdh; valine dehydrogenase (NAD+)
MTHFD; methylenetetrahydrofolate dehydrogenase (NADP+) / methenyltetrahydrofolate cyclohydrolase / formyltetrahydrofolate synthetase	19.5172646739468	2.71736910737901	0.656508011186399	4.13912558731515	3.48632073097833e-05	0.000453848321302359	MTHFD; methylenetetrahydrofolate dehydrogenase (NADP+) / methenyltetrahydrofolate cyclohydrolase / formyltetrahydrofolate synthetase
LYS9; saccharopine dehydrogenase (NADP+, L-glutamate forming)	5.6186169485724	-2.68908223032414	0.511799622818557	-5.25417001191787	1.48693481697496e-07	4.07093116386238e-06	LYS9; saccharopine dehydrogenase (NADP+, L-glutamate forming)
PIPOX; sarcosine oxidase / L-pipecolate oxidase	6.65027998150351	3.07740177285558	0.513938085963342	5.9878842547487	2.12588256511537e-09	9.40939244237453e-08	PIPOX; sarcosine oxidase / L-pipecolate oxidase
spdH; spermidine dehydrogenase	101.29426503753	2.53142022869729	0.536928581170039	4.71463117716882	2.42148963403509e-06	4.72843331234255e-05	spdH; spermidine dehydrogenase
E1.10.3.3; L-ascorbate oxidase	92.4459931306443	2.44478691451099	0.617256953300638	3.96072802653426	7.47216004045691e-05	0.000852875344445848	E1.10.3.3; L-ascorbate oxidase
hoxH; NAD-reducing hydrogenase large subunit	14.4326319638728	-2.53733501008446	0.541817958125271	-4.68300279094443	2.82702662607311e-06	5.37226969277787e-05	hoxH; NAD-reducing hydrogenase large subunit
bphC; biphenyl-2,3-diol 1,2-dioxygenase	7.46997496528666	-3.09818778566654	0.550220979205385	-5.63080635373238	1.79369028539973e-08	6.31227996993712e-07	bphC; biphenyl-2,3-diol 1,2-dioxygenase
E1.14.11.1; gamma-butyrobetaine dioxygenase	92.6572313509784	4.33265215665695	0.623215381842722	6.95209438484361	3.59902465061171e-12	2.63058985242417e-10	E1.14.11.1; gamma-butyrobetaine dioxygenase
ASPH; aspartate beta-hydroxylase	34.975152975687	3.75735305934761	0.61291067910099	6.13034360056975	8.76894824835145e-10	4.1809712534326e-08	ASPH; aspartate beta-hydroxylase
hpaC; flavin reductase (NADH)	205.935052341647	2.02573400293848	0.373907546287355	5.41774035601215	6.03569803948827e-08	1.80098899927352e-06	hpaC; flavin reductase (NADH)
CMO; choline monooxygenase	258.158479310249	2.06420663047432	0.416139072256115	4.96037687420971	7.03565449195017e-07	1.65837453660849e-05	CMO; choline monooxygenase
merA; mercuric reductase	176.968220082017	2.02566149774661	0.458122936138956	4.42165483967866	9.79478351481751e-06	0.000149779347912766	merA; mercuric reductase
E1.12.7.2S; ferredoxin hydrogenase small subunit	54.9117539944524	6.53721745637502	0.48918882889342	13.363382543225	9.89628287398895e-41	1.31406142761783e-37	E1.12.7.2S; ferredoxin hydrogenase small subunit
lacA; galactoside O-acetyltransferase	23.6920863161827	-2.09016033664007	0.483753180016147	-4.32071647894966	1.55523396072387e-05	0.000225693059473353	lacA; galactoside O-acetyltransferase
pksF; malonyl-ACP decarboxylase	1.93606652444099	1.80713932235801	0.425478053147428	4.24731501187873	2.16347668092389e-05	0.000297692896665296	pksF; malonyl-ACP decarboxylase
aacA; aminoglycoside 6-N-acetyltransferase	252.836756214167	-2.36209208597711	0.470547124801409	-5.01988421876769	5.17026330472698e-07	1.25967852442691e-05	aacA; aminoglycoside 6-N-acetyltransferase
astA; arginine N-succinyltransferase	941.345621633414	1.1838656694168	0.2722999169016	4.34765343628294	1.37601804039544e-05	0.000203390273243608	astA; arginine N-succinyltransferase
nhoA; N-hydroxyarylamine O-acetyltransferase	540.752162491254	1.26616901485109	0.273705510082468	4.62602676310606	3.7274715455735e-06	6.45581865295306e-05	nhoA; N-hydroxyarylamine O-acetyltransferase
mapA; maltose phosphorylase	201.982758672078	-2.63896605080971	0.503107663356582	-5.24533065786222	1.56002289620172e-07	4.24187795700992e-06	mapA; maltose phosphorylase
GYS; glycogen synthase	91.7124940918045	-2.33968421063337	0.585176772836116	-3.99825201416293	6.38119895725949e-05	0.000755408797808119	GYS; glycogen synthase
UGCG; ceramide glucosyltransferase	384.005266960534	2.00879892425416	0.472880165750824	4.24800841681455	2.15679293694438e-05	0.000297286666585396	UGCG; ceramide glucosyltransferase
FDFT1; farnesyl-diphosphate farnesyltransferase	118.251417871038	2.45035148551302	0.57417772340998	4.26758368639007	1.97601652389751e-05	0.000275225937865235	FDFT1; farnesyl-diphosphate farnesyltransferase
E2.6.1.11, argD; acetylornithine aminotransferase	1149.68970947475	-1.02297017811436	0.236921206588159	-4.31776535687072	1.5761685949946e-05	0.000227900820259927	E2.6.1.11, argD; acetylornithine aminotransferase
argD; acetylornithine/N-succinyldiaminopimelate aminotransferase	1461.79166728757	0.937775312084232	0.213762971526537	4.38698669553167	1.14931816958407e-05	0.000173092965162122	argD; acetylornithine/N-succinyldiaminopimelate aminotransferase
eryA; erythritol kinase (D-erythritol 1-phosphate-forming)	47.0227799695849	-2.52128040668914	0.502400752161683	-5.0184646337427	5.20860795275378e-07	1.26515181584114e-05	eryA; erythritol kinase (D-erythritol 1-phosphate-forming)
alsK; allose kinase	30.9589632387679	2.57699818252902	0.59537173704559	4.32838514524865	1.50206629954427e-05	0.000219175132023245	alsK; allose kinase
aphA; kanamycin kinase	37.6792175838972	-1.87863006956106	0.478636744431618	-3.92495998566082	8.67441558226243e-05	0.000962521851586139	aphA; kanamycin kinase
pfkC; ADP-dependent phosphofructokinase/glucokinase	44.7393953519688	-3.51709500115723	0.53105012851723	-6.62290584690655	3.52205376101589e-11	2.30001658311587e-09	pfkC; ADP-dependent phosphofructokinase/glucokinase
mosAB; molybdenum storage protein	15.4829566071447	2.07064650158908	0.521523746507257	3.97037817636606	7.1758640294785e-05	0.000830960882599639	mosAB; molybdenum storage protein
E2.7.7.6; DNA-directed RNA polymerase	17.3535755403695	-2.56922616283075	0.555786719185719	-4.62268361970741	3.78807244480945e-06	6.53237514454478e-05	E2.7.7.6; DNA-directed RNA polymerase
PCYT1; choline-phosphate cytidylyltransferase	4.9233103076307	-1.98336920163753	0.473727297792963	-4.18673192547231	2.82999742121126e-05	0.000376403830630886	PCYT1; choline-phosphate cytidylyltransferase
aadA; streptomycin 3-adenylyltransferase	59.7185695846903	3.36481088990578	0.617633899151028	5.44790513365748	5.09665278489183e-08	1.57996236331647e-06	aadA; streptomycin 3-adenylyltransferase
CDIPT; CDP-diacylglycerol--inositol 3-phosphatidyltransferase	13.2716521245668	-2.44595713337859	0.520419603911433	-4.69997116748671	2.60198224886188e-06	5.00724458373976e-05	CDIPT; CDP-diacylglycerol--inositol 3-phosphatidyltransferase
bcpA; oxaloacetate decarboxylase	83.3999188000015	2.42203131740758	0.495661951515	4.88645801842282	1.0266620648739e-06	2.26576639081727e-05	bcpA; oxaloacetate decarboxylase
OXCT; 3-oxoacid CoA-transferase	62.165042257187	-1.93026135183198	0.477003504451838	-4.04663977060335	5.19581056308864e-05	0.000635868245101801	OXCT; 3-oxoacid CoA-transferase
gctA; glutaconate CoA-transferase, subunit A	395.428191230013	1.67005555033936	0.31481753163438	5.30483655617666	1.12773995078256e-07	3.17480713352814e-06	gctA; glutaconate CoA-transferase, subunit A
gctB; glutaconate CoA-transferase, subunit B	380.785589881246	1.86849974195938	0.327757296966199	5.70086389915544	1.19201779926578e-08	4.39666935497706e-07	gctB; glutaconate CoA-transferase, subunit B
lip, TGL2; triacylglycerol lipase	622.235044906749	1.26337016717849	0.301433342122614	4.1912091020926	2.77471784134435e-05	0.000370287722646406	lip, TGL2; triacylglycerol lipase
cah; cephalosporin-C deacetylase	242.825940633004	-2.32679771312427	0.476897540365899	-4.87903064322587	1.06608501480128e-06	2.33980697325669e-05	cah; cephalosporin-C deacetylase
E3.1.2.20; acyl-CoA hydrolase	8.5583769326048	2.32997379353505	0.505192791192649	4.61204877455693	3.98719401629342e-06	6.81673277420809e-05	E3.1.2.20; acyl-CoA hydrolase
E3.1.3.16; protein phosphatase	1091.18090854731	-0.984976242141514	0.249542021512121	-3.94713578167303	7.90917062004993e-05	0.000890005117654488	E3.1.3.16; protein phosphatase
PLD1_2; phospholipase D1/2	27.7046990097889	2.02332244618013	0.516462588042649	3.91765539852239	8.9414403967491e-05	0.000986654510261774	PLD1_2; phospholipase D1/2
endA; deoxyribonuclease I	284.330719783166	1.76954840618254	0.424500969862044	4.16853795824686	3.06559713470222e-05	0.000407060206202876	endA; deoxyribonuclease I
rusA; crossover junction endodeoxyribonuclease RusA	34.8414823614673	2.48105275024516	0.629413505245216	3.94184860917237	8.08560082065226e-05	0.000906019433729065	rusA; crossover junction endodeoxyribonuclease RusA
IMA, malL; oligo-1,6-glucosidase	363.865103040792	-3.06892314307403	0.428797758374639	-7.15704101324318	8.24370401532697e-13	7.21731757034176e-11	IMA, malL; oligo-1,6-glucosidase
E3.2.1.15; polygalacturonase	41.2774432768138	2.0774544394117	0.522321822700169	3.97734566913592	6.96888237081634e-05	0.000821317837992511	E3.2.1.15; polygalacturonase
uidA, GUSB; beta-glucuronidase	279.02481163613	-2.5242817368557	0.443764341331054	-5.68833838537862	1.282814360348e-08	4.66674977575002e-07	uidA, GUSB; beta-glucuronidase
cd, ma, nplT; cyclomaltodextrinase / maltogenic alpha-amylase / neopullulanase	60.288289260263	3.04173905162211	0.567421521267476	5.36063391608347	8.29304235342095e-08	2.38522268699295e-06	cd, ma, nplT; cyclomaltodextrinase / maltogenic alpha-amylase / neopullulanase
sacC, levB; levanase	126.071992918322	-2.36245535198332	0.567548442508032	-4.16256159834301	3.14697209723787e-05	0.000417170161375941	sacC, levB; levanase
gmuG; mannan endo-1,4-beta-mannosidase	172.177586121708	-2.33126924108233	0.483544553961858	-4.82120876345599	1.42690929711275e-06	2.95277568054474e-05	gmuG; mannan endo-1,4-beta-mannosidase
E3.4.11.-; aminopeptidase	5.50089982151639	-2.14543270153349	0.462834559470224	-4.63542027628452	3.56212995624663e-06	6.24798777924982e-05	E3.4.11.-; aminopeptidase
yqgT; g-D-glutamyl-meso-diaminopimelate peptidase	19.4623196107122	-2.24501282750519	0.530727239705715	-4.23006896866653	2.33619675342149e-05	0.000319802053857543	yqgT; g-D-glutamyl-meso-diaminopimelate peptidase
K01436; amidohydrolase	827.590591291	-1.44008008580172	0.312641712185947	-4.6061674743683	4.10158101076751e-06	6.98232818649246e-05	K01436; amidohydrolase
cwlJ, sleB; N-acetylmuramoyl-L-alanine amidase	71.8616026017936	-2.25045276654633	0.550405160553394	-4.08872032428557	4.33759439980023e-05	0.000541655400990728	cwlJ, sleB; N-acetylmuramoyl-L-alanine amidase
E3.5.1.41; chitin deacetylase	54.4631923273457	6.48999548275127	0.501346460587215	12.9451307488033	2.50336668403445e-38	2.21603581907805e-35	E3.5.1.41; chitin deacetylase
DDAH, ddaH; dimethylargininase	98.0066226048487	2.35345720455888	0.474218489329073	4.962811989656	6.94798318731546e-07	1.64256920039591e-05	DDAH, ddaH; dimethylargininase
NUDT2; bis(5-nucleosidyl)-tetraphosphatase	2.85607531334551	2.02014343269208	0.406432898960087	4.97042300921232	6.68069862482407e-07	1.58408112928492e-05	NUDT2; bis(5-nucleosidyl)-tetraphosphatase
cdh; CDP-diacylglycerol pyrophosphatase	522.123530720549	2.16006684380139	0.453205317218288	4.76619925172012	1.87733610760669e-06	3.76743999226764e-05	cdh; CDP-diacylglycerol pyrophosphatase
mgtA, mgtB; Mg2+-importing ATPase	781.826062562066	1.23737656798818	0.304449895847023	4.06430281260444	4.81762475345905e-05	0.000595994043646091	mgtA, mgtB; Mg2+-importing ATPase
SGSH; N-sulfoglucosamine sulfohydrolase	9.38904877461366	-3.19640577460849	0.488402660460825	-6.54461171770147	5.96501596252634e-11	3.65563709026518e-09	SGSH; N-sulfoglucosamine sulfohydrolase
PDC, pdc; pyruvate decarboxylase	3.39671492830954	2.15953750957	0.446623009749094	4.83525806425244	1.32973012833667e-06	2.81006894760165e-05	PDC, pdc; pyruvate decarboxylase
dmpH, xylI, nahK; 2-oxo-3-hexenedioate decarboxylase	215.492779818986	2.0482495738632	0.407923632851826	5.02115937618943	5.13605200407844e-07	1.25518178884948e-05	dmpH, xylI, nahK; 2-oxo-3-hexenedioate decarboxylase
mhpE; 4-hydroxy 2-oxovalerate aldolase	248.848493872173	1.95539542402859	0.427847665474575	4.57030756930656	4.87008929206976e-06	7.96714607595889e-05	mhpE; 4-hydroxy 2-oxovalerate aldolase
tnaA; tryptophanase	98.5015952861888	2.20785606709777	0.496243357619196	4.44913978836977	8.62148920162897e-06	0.00013285764887694	tnaA; tryptophanase
yihT; sulfofructosephosphate aldolase	45.9919513923918	2.63170117117133	0.610773456528129	4.30880082138954	1.64142106150866e-05	0.000236050570343673	yihT; sulfofructosephosphate aldolase
plc; 1-phosphatidylinositol phosphodiesterase	34.1648749522627	2.94330223727468	0.643898213836188	4.57106756010271	4.85245794641878e-06	7.95463630846058e-05	plc; 1-phosphatidylinositol phosphodiesterase
algG; mannuronan 5-epimerase	63.866716829544	3.60638269748464	0.502246572136778	7.18050236190066	6.94557297799674e-13	6.43434650182558e-11	algG; mannuronan 5-epimerase
pgmB; beta-phosphoglucomutase	268.913136825453	-2.12243350254948	0.450309171829267	-4.71328064211446	2.43760110514475e-06	4.74825623586509e-05	pgmB; beta-phosphoglucomutase
PC, pyc; pyruvate carboxylase	723.429669825592	-1.48860262986084	0.375306331009204	-3.96636695644852	7.29764803151812e-05	0.000838752233957063	PC, pyc; pyruvate carboxylase
pycA; pyruvate carboxylase subunit A	117.78922213053	2.02232930389511	0.43018587911379	4.70105924457873	2.588154039707e-06	4.99269327708128e-05	pycA; pyruvate carboxylase subunit A
pycB; pyruvate carboxylase subunit B	122.030357879762	1.88748562980999	0.437816253250565	4.31113650029289	1.62417600059739e-05	0.000233992951116806	pycB; pyruvate carboxylase subunit B
gerE; LuxR family transcriptional regulator, transcriptional regulator of spore coat protein	25.6312958445509	-2.33215109685289	0.508197679738406	-4.58906285847932	4.45240352287537e-06	7.39006226390584e-05	gerE; LuxR family transcriptional regulator, transcriptional regulator of spore coat protein
zurR, zur; Fur family transcriptional regulator, zinc uptake regulator	53.6791858735309	-2.07009039053941	0.428527283190936	-4.83070850267672	1.36048060974201e-06	2.85235500468804e-05	zurR, zur; Fur family transcriptional regulator, zinc uptake regulator
dnaD; DNA replication protein	85.5337981004127	-1.86280171922704	0.469682878382897	-3.96608393655015	7.30631417555167e-05	0.000838752233957063	dnaD; DNA replication protein
blaR1; bla regulator protein blaR1	15.4069048438722	-3.35932386200486	0.547860469490009	-6.13171427595787	8.69371388221628e-10	4.1809712534326e-08	blaR1; bla regulator protein blaR1
rocE, rocC; arginine/ornithine permease	58.7063010526606	4.83338326576877	0.54414552260951	8.88251959253425	6.53627303216983e-19	1.48784249277992e-16	rocE, rocC; arginine/ornithine permease
cobC1, cobC; cobalamin biosynthetic protein CobC	1084.31762999971	1.1230360775546	0.285107086876757	3.93899741271619	8.18228124989837e-05	0.000914371129076632	cobC1, cobC; cobalamin biosynthetic protein CobC
comER; competence protein ComER	23.2459836478721	-2.93049846533596	0.505742098683325	-5.79445229686311	6.85445026239795e-09	2.71688583286191e-07	comER; competence protein ComER
comFB; competence protein ComFB	7.51386288165657	-2.93667965539882	0.523709920657591	-5.60745469879853	2.05323730452821e-08	7.14329327736955e-07	comFB; competence protein ComFB
comGE; competence protein ComGE	7.70526787776147	-2.23356836838803	0.494047784756409	-4.52095614493909	6.15609418762164e-06	9.80912047855631e-05	comGE; competence protein ComGE
comGG; competence protein ComGG	7.87213161352456	-2.27007331771835	0.493950656245983	-4.59574916849159	4.31197167725482e-06	7.23231123214509e-05	comGG; competence protein ComGG
crtR; beta-carotene hydroxylase	4.07721039333024	-2.19156382127077	0.509137923712817	-4.30445998854121	1.67393540715811e-05	0.000239000777577575	crtR; beta-carotene hydroxylase
polB; DNA polymerase II	333.686176387532	1.5146755495082	0.356140017572966	4.25303384840171	2.1089368432141e-05	0.000291699649824423	polB; DNA polymerase II
entD; enterobactin synthetase component D	115.735824015131	2.54318098859618	0.50891242517712	4.99728610027759	5.81427747912289e-07	1.39363662143643e-05	entD; enterobactin synthetase component D
fdhE; FdhE protein	506.359928201152	1.44478586022065	0.281181498040922	5.13826788137525	2.77282420899356e-07	7.24298048296776e-06	fdhE; FdhE protein
flgN; flagella synthesis protein FlgN	567.273303337412	2.10666385477497	0.374162693459899	5.63034180477629	1.79852837100003e-08	6.31227996993712e-07	flgN; flagella synthesis protein FlgN
fliK; flagellar hook-length control protein FliK	728.338833470663	1.60034187534574	0.286502914482907	5.58577869350512	2.32655356949581e-08	7.97973172313011e-07	fliK; flagellar hook-length control protein FliK
fliZ; regulator of sigma S factor FliZ	56.9872574956747	2.54178613549985	0.604869405598281	4.20220647957181	2.64325864401347e-05	0.000356325577273356	fliZ; regulator of sigma S factor FliZ
fucR; DeoR family transcriptional regulator, L-fucose operon activator	58.0893311173648	2.69463616485475	0.596005646350929	4.52115878658664	6.15020320512513e-06	9.80912047855631e-05	fucR; DeoR family transcriptional regulator, L-fucose operon activator
K02476; two-component system, CitB family, sensor kinase	91.8643437712727	-2.07068170643641	0.457084038546289	-4.53019911397914	5.89281230154575e-06	9.44628483026458e-05	K02476; two-component system, CitB family, sensor kinase
pilL; type IV pili sensor histidine kinase and response regulator	219.791691509151	2.4888462417518	0.48782664245199	5.10190716366367	3.3624769314531e-07	8.69767977691132e-06	pilL; type IV pili sensor histidine kinase and response regulator
spo0F; two-component system, response regulator, stage 0 sporulation protein F	30.1120301402557	-2.23985588191448	0.483786362337619	-4.62984502310414	3.65939511085137e-06	6.35172131768037e-05	spo0F; two-component system, response regulator, stage 0 sporulation protein F
hemX; HemX protein	39.6206159955265	-1.67278231161436	0.414758299188444	-4.0331497040264	5.50341945374731e-05	0.000667362903927014	hemX; HemX protein
petB; cytochrome b6	3.97996073392059	-2.15385524750906	0.505973516209452	-4.25685372555638	2.07323902901706e-05	0.000287260788594417	petB; cytochrome b6
petE; plastocyanin	7.42171670813584	-2.75999723332353	0.543246142720708	-5.08056480530316	3.76314328344838e-07	9.64018088078239e-06	petE; plastocyanin
petF; ferredoxin	11.5599101709837	-3.85063954249071	0.589583190290997	-6.53112165662351	6.52789455462164e-11	3.97005617684508e-09	petF; ferredoxin
pilK; type IV pilus assembly protein PilK	91.5679938282372	3.55850521308885	0.55484665086225	6.41349318331256	1.422224775981e-10	7.97948224664832e-09	pilK; type IV pilus assembly protein PilK
psbA; photosystem II P680 reaction center D1 protein	5.41039333748494	-2.67194121907524	0.5517673658711	-4.84251404549258	1.28206570022072e-06	2.72379131564227e-05	psbA; photosystem II P680 reaction center D1 protein
PTS-Gut-EIIB, srlE; PTS system, glucitol/sorbitol-specific IIB component	4.07188405820182	-2.25049613675578	0.498459358940788	-4.51490396636954	6.33454645195264e-06	0.00010053253303328	PTS-Gut-EIIB, srlE; PTS system, glucitol/sorbitol-specific IIB component
waaG, rfaG; UDP-glucose:(heptosyl)LPS alpha-1,3-glucosyltransferase	207.106683305163	1.68293250853561	0.346786906102973	4.85292979324856	1.21650765896744e-06	2.6123764202139e-05	waaG, rfaG; UDP-glucose:(heptosyl)LPS alpha-1,3-glucosyltransferase
waaP, rfaP; heptose I phosphotransferase	117.757788661951	2.33034316273255	0.430712011587725	5.41044386977334	6.28687265757374e-08	1.86893710682425e-06	waaP, rfaP; heptose I phosphotransferase
ctaG; putative membrane protein	37.5224287037236	-2.19741573253597	0.478080193323662	-4.59633292326819	4.29991463925366e-06	7.22730378289745e-05	ctaG; putative membrane protein
rpoE; DNA-directed RNA polymerase subunit delta	85.0268070117399	-1.85362486861052	0.470585736999788	-3.93897375731844	8.18308792558853e-05	0.000914371129076632	rpoE; DNA-directed RNA polymerase subunit delta
rpoS; RNA polymerase nonessential primary-like sigma factor	602.19161393543	1.28799464119552	0.320697011198265	4.01623525078395	5.91352271550306e-05	0.000708466698863351	rpoS; RNA polymerase nonessential primary-like sigma factor
sigH; RNA polymerase sporulation-specific sigma factor	222.864015619391	-2.04814846042765	0.475669498425933	-4.3058225663098	1.66366370158733e-05	0.000238388645873134	sigH; RNA polymerase sporulation-specific sigma factor
virB6, lvhB6; type IV secretion system protein VirB6	261.417302452198	1.93789605280204	0.399167498823909	4.85484429096001	1.20481374844039e-06	2.59425706319584e-05	virB6, lvhB6; type IV secretion system protein VirB6
virB7, lvhB7; type IV secretion system protein VirB7	4.02631579609946	2.17842215315302	0.464313101088192	4.69170942634945	2.70931742043597e-06	5.17629062077059e-05	virB7, lvhB7; type IV secretion system protein VirB7
virB8, lvhB8; type IV secretion system protein VirB8	159.543997534424	1.76178696034211	0.425054852823084	4.14484612666074	3.40041970148258e-05	0.000444846367187384	virB8, lvhB8; type IV secretion system protein VirB8
wcaH; colanic acid biosynthesis protein WcaH	44.5574566900063	2.37359779214473	0.587880759101906	4.03754971632485	5.4012400492613e-05	0.000656972205686485	wcaH; colanic acid biosynthesis protein WcaH
waaO, rfaI; UDP-glucose:(glucosyl)LPS alpha-1,3-glucosyltransferase	32.5814664499226	3.03672066033952	0.549866720568398	5.52264857418623	3.33927215310329e-08	1.09032710015467e-06	waaO, rfaI; UDP-glucose:(glucosyl)LPS alpha-1,3-glucosyltransferase
TC.GBP; general bacterial porin, GBP family	95.4530576486227	7.48166466498639	0.624852891096822	11.9734817131975	4.89313208953064e-33	3.54396212339006e-30	TC.GBP; general bacterial porin, GBP family
citA, tcuC; MFS transporter, MHS family, citrate/tricarballylate:H+ symporter	880.551544365716	1.42104220132859	0.352048420587767	4.03649645397092	5.42553453682954e-05	0.000658921244739648	citA, tcuC; MFS transporter, MHS family, citrate/tricarballylate:H+ symporter
catA; catechol 1,2-dioxygenase	1001.57353601386	1.40167594616582	0.333487232834496	4.20308727939052	2.63299005777894e-05	0.000355542911700421	catA; catechol 1,2-dioxygenase
atzB; hydroxydechloroatrazine ethylaminohydrolase	4.309685701644	3.18575312452884	0.473391483055302	6.72963760135219	1.70086172678694e-11	1.15818507498389e-09	atzB; hydroxydechloroatrazine ethylaminohydrolase
hdrA2; heterodisulfide reductase subunit A2	8.10145389270536	-3.32120369608567	0.562499731903969	-5.90436494048441	3.54007745120431e-09	1.51633317493251e-07	hdrA2; heterodisulfide reductase subunit A2
cheZ; chemotaxis protein CheZ	1178.56510320379	1.12820327657946	0.286030535333428	3.94434557577676	8.00181974216759e-05	0.000897988741675836	cheZ; chemotaxis protein CheZ
phnW; 2-aminoethylphosphonate-pyruvate transaminase	401.443268640981	2.11576336082514	0.420193252973521	5.03521497752003	4.77312852164288e-07	1.1846577860414e-05	phnW; 2-aminoethylphosphonate-pyruvate transaminase
psmA, prcA; proteasome alpha subunit	145.652693804017	-1.9024600389322	0.480680882487139	-3.95784419194807	7.5629262261977e-05	0.00086200047559538	psmA, prcA; proteasome alpha subunit
TC.BCT; betaine/carnitine transporter, BCCT family	159.741152404872	1.72581097658973	0.404893490956376	4.26238261453225	2.02258750302791e-05	0.000280730917014344	TC.BCT; betaine/carnitine transporter, BCCT family
glcT; transcriptional antiterminator	46.9425791404365	-2.08663826680253	0.45030840174256	-4.63379821190958	3.59016960880789e-06	6.27256168275713e-05	glcT; transcriptional antiterminator
mtlR; mannitol operon transcriptional antiterminator	45.0808971129249	-2.1256766792	0.469924810881068	-4.52343998439782	6.08425773319613e-06	9.73359063461317e-05	mtlR; mannitol operon transcriptional antiterminator
treR2, treR; GntR family transcriptional regulator, trehalose operon transcriptional repressor	57.4478781400118	-2.40504219419965	0.49566933545336	-4.85211011086634	1.22154766128261e-06	2.61614790791359e-05	treR2, treR; GntR family transcriptional regulator, trehalose operon transcriptional repressor
rnfC; electron transport complex protein RnfC	296.24744128812	1.6493956055906	0.399074175830298	4.13305522002003	3.57972677390279e-05	0.000464489954522533	rnfC; electron transport complex protein RnfC
pbp1b; penicillin-binding protein 1B	53.5115797187561	-2.84101557548892	0.497494895143043	-5.71064266834749	1.12550339862549e-08	4.17064445434849e-07	pbp1b; penicillin-binding protein 1B
codY; transcriptional pleiotropic repressor	49.0697423493782	-1.71903604996592	0.431046154475486	-3.98805564582223	6.66170400201255e-05	0.000787445041306142	codY; transcriptional pleiotropic repressor
glnR; MerR family transcriptional regulator, glutamine synthetase repressor	60.9946747975742	-2.135655741032	0.450083779738777	-4.74501823254219	2.08487555629529e-06	4.15255088925114e-05	glnR; MerR family transcriptional regulator, glutamine synthetase repressor
proP; MFS transporter, MHS family, proline/betaine transporter	1430.13163642086	2.04283620851947	0.350857293591526	5.82241340234977	5.80038562402783e-09	2.3577383809505e-07	proP; MFS transporter, MHS family, proline/betaine transporter
ttdA; L(+)-tartrate dehydratase alpha subunit	87.5811052746312	3.35143980309749	0.581567915249755	5.76276599038002	8.27464879829773e-09	3.20020033864262e-07	ttdA; L(+)-tartrate dehydratase alpha subunit
ttdB; L(+)-tartrate dehydratase beta subunit	87.5811052746312	3.35143980309749	0.581567915249755	5.76276599038002	8.27464879829773e-09	3.20020033864262e-07	ttdB; L(+)-tartrate dehydratase beta subunit
K03791; putative chitinase	564.226450000095	2.45338249439992	0.511309149582826	4.79823702822768	1.60068287824662e-06	3.27831375089738e-05	K03791; putative chitinase
ampE; AmpE protein	264.106958872473	1.55892474612531	0.384133645382067	4.05828743424643	4.94339008001593e-05	0.000608716982495934	ampE; AmpE protein
yhbS; putative acetyltransferase	663.624213781237	1.11061888428371	0.270029266424001	4.11295745454424	3.90622397245757e-05	0.000497934182217111	yhbS; putative acetyltransferase
MQCRA, qcrA, bfcA, petC; menaquinol-cytochrome c reductase iron-sulfur subunit	37.837421483923	-1.96903573257742	0.463135984111616	-4.2515282770662	2.12316696625307e-05	0.000293158946622846	MQCRA, qcrA, bfcA, petC; menaquinol-cytochrome c reductase iron-sulfur subunit
eutQ; ethanolamine utilization protein EutQ	132.201894990691	5.04882674369355	0.554338450832852	9.1078414930591	8.40372251062051e-20	2.09226428881605e-17	eutQ; ethanolamine utilization protein EutQ
eutR; AraC family transcriptional regulator, ethanolamine operon transcriptional activator	475.204364236908	2.46088985216572	0.424335102306819	5.79940202634086	6.65518071194218e-09	2.652597731638e-07	eutR; AraC family transcriptional regulator, ethanolamine operon transcriptional activator
bchE; anaerobic magnesium-protoporphyrin IX monomethyl ester cyclase	49.379923904921	2.1294544146913	0.518188739879792	4.10941853963344	3.96656602168277e-05	0.000501849323483204	bchE; anaerobic magnesium-protoporphyrin IX monomethyl ester cyclase
osmE; osmotically inducible lipoprotein OsmE	229.447678140272	2.75709317879406	0.446408738059802	6.17616310732859	6.56781362914405e-10	3.27036069896192e-08	osmE; osmotically inducible lipoprotein OsmE
osmY; hyperosmotically inducible periplasmic protein	721.564515555991	1.48393964990159	0.360699307151693	4.11406293408132	3.88755372755875e-05	0.000496348406209304	osmY; hyperosmotically inducible periplasmic protein
mhpF; acetaldehyde dehydrogenase	213.633341654951	1.92635115470423	0.449610752043928	4.28448640506716	1.83161807556367e-05	0.000259191850941665	mhpF; acetaldehyde dehydrogenase
divIVA; cell division initiation protein	185.068397030985	-2.38874646849971	0.402419354466799	-5.93596317370164	2.9212537202593e-09	1.27178297209322e-07	divIVA; cell division initiation protein
lonB; ATP-dependent Lon protease	24.602185040779	-2.52436201736222	0.515773386603585	-4.89432390838422	9.86442559783778e-07	2.22634217388027e-05	lonB; ATP-dependent Lon protease
ligA; protocatechuate 4,5-dioxygenase, alpha chain	379.073388216601	-1.87056181135093	0.371342932687726	-5.03728938049818	4.72170662675639e-07	1.17555739673026e-05	ligA; protocatechuate 4,5-dioxygenase, alpha chain
ligB; protocatechuate 4,5-dioxygenase, beta chain	433.132113616842	-1.99448114521107	0.348595943170667	-5.72146975397991	1.0560646041344e-08	4.00650795292323e-07	ligB; protocatechuate 4,5-dioxygenase, beta chain
hcrB, hbaD; 4-hydroxybenzoyl-CoA reductase subunit beta	2.77863677341417	1.84962254387154	0.423919220634495	4.36314857604982	1.28203810349271e-05	0.000191273362743941	hcrB, hbaD; 4-hydroxybenzoyl-CoA reductase subunit beta
E1.3.1.62; pimeloyl-CoA dehydrogenase	31.7776780579763	-4.70474555592649	0.63258104068559	-7.43737996135245	1.02701833942769e-13	1.07661251450268e-11	E1.3.1.62; pimeloyl-CoA dehydrogenase
GAOA; galactose oxidase	12.0216890554342	4.48026845293479	0.546433017488423	8.1991173840986	2.42158378527896e-16	3.71014577256106e-14	GAOA; galactose oxidase
acuC; acetoin utilization protein AcuC	175.604612209751	-1.97312887610628	0.370241091860048	-5.32930817104475	9.85875890074654e-08	2.79518619794476e-06	acuC; acetoin utilization protein AcuC
spoVT; AbrB family transcriptional regulator, stage V sporulation protein T	25.7805620938301	-2.34124617533556	0.501623198106862	-4.66734031474517	3.05123719712133e-06	5.55004720307435e-05	spoVT; AbrB family transcriptional regulator, stage V sporulation protein T
dhbF; nonribosomal peptide synthetase DhbF	5.67257360144543	2.05660201491501	0.510011019464887	4.03246584176324	5.5194639582426e-05	0.000668291327588432	dhbF; nonribosomal peptide synthetase DhbF
ycjT; hypothetical glycosyl hydrolase	16.5841280453372	-3.88927557169373	0.538146246531368	-7.22717216140059	4.93154774354902e-13	4.67733819914941e-11	ycjT; hypothetical glycosyl hydrolase
E1.1.1.65; pyridoxine 4-dehydrogenase	99.5850753567175	2.17988686608547	0.523789258016427	4.16176321435196	3.15799715865445e-05	0.000417243173515754	E1.1.1.65; pyridoxine 4-dehydrogenase
E1.3.1.45; 2-hydroxyisoflavone reductase	43.6379029107612	-2.24727961751666	0.495086742421192	-4.5391633929167	5.64778605215692e-06	9.07175634627705e-05	E1.3.1.45; 2-hydroxyisoflavone reductase
fdhA; formate dehydrogenase (NADP+) alpha subunit	89.0912930569102	2.6564889160161	0.64132569028234	4.14218384865666	3.44014399030041e-05	0.000448570002794163	fdhA; formate dehydrogenase (NADP+) alpha subunit
E1.8.2.1; sulfite dehydrogenase	71.9856898778009	-3.63973954846579	0.516424484466533	-7.04796084993074	1.81558701501762e-12	1.43215660877677e-10	E1.8.2.1; sulfite dehydrogenase
E2.4.1.4; amylosucrase	117.158227441736	-2.07672651962312	0.393536151332841	-5.27709211107948	1.31249922530265e-07	3.65618228251267e-06	E2.4.1.4; amylosucrase
deoR; deoxyribonucleoside regulator	29.3886593935998	-1.96556372534889	0.486166857701042	-4.04298173397409	5.27757335136327e-05	0.000644883848010908	deoR; deoxyribonucleoside regulator
SPS, sds; all-trans-nonaprenyl-diphosphate synthase	4.25432099164051	-2.2380502950236	0.523891791038691	-4.27197053533965	1.9375318211552e-05	0.000270338284048047	SPS, sds; all-trans-nonaprenyl-diphosphate synthase
ADT, PDT; arogenate/prephenate dehydratase	34.804194792532	3.62681295939364	0.676269363202919	5.36297096502565	8.18641692773871e-08	2.37167940593797e-06	ADT, PDT; arogenate/prephenate dehydratase
ybtX, irp8; MFS transporter, putative signal transducer	112.452797206897	1.91549048508169	0.483194673360374	3.96422102868069	7.36360026193029e-05	0.000842899472511475	ybtX, irp8; MFS transporter, putative signal transducer
mbtH, nocI; MbtH protein	453.987029936431	1.83408605073981	0.403033467670629	4.55070409249159	5.34666968150254e-06	8.62285776367019e-05	mbtH, nocI; MbtH protein
med; transcriptional activator of comK gene	17.0875992403086	-2.3738953970963	0.551225559643973	-4.30657714535145	1.65800122880926e-05	0.000238005329548169	med; transcriptional activator of comK gene
benA-xylX; benzoate/toluate 1,2-dioxygenase subunit alpha	494.664216958455	1.48725623831495	0.376498473576701	3.95023178762493	7.80755462007758e-05	0.000879813121048912	benA-xylX; benzoate/toluate 1,2-dioxygenase subunit alpha
benB-xylY; benzoate/toluate 1,2-dioxygenase subunit beta	497.508745247629	1.49607064967486	0.376315105271518	3.97557958401755	7.02080599257439e-05	0.000826215086304876	benB-xylY; benzoate/toluate 1,2-dioxygenase subunit beta
ndhB; NAD(P)H-quinone oxidoreductase subunit 2	4.25432099164051	-2.2380502950236	0.523891791038691	-4.27197053533965	1.9375318211552e-05	0.000270338284048047	ndhB; NAD(P)H-quinone oxidoreductase subunit 2
ndhD; NAD(P)H-quinone oxidoreductase subunit 4	5.10400728455275	-2.57614926604559	0.544383305344088	-4.73223414597052	2.22062045496627e-06	4.41189106352026e-05	ndhD; NAD(P)H-quinone oxidoreductase subunit 4
ndhE; NAD(P)H-quinone oxidoreductase subunit 4L	47.443485427761	-3.0986349348755	0.508331496362684	-6.0956973098214	1.08961420757757e-09	5.01789386807541e-08	ndhE; NAD(P)H-quinone oxidoreductase subunit 4L
elaB; ElaB protein	68.1106549557441	2.65034745319757	0.616397162117289	4.29973986916776	1.70998705442245e-05	0.000243711392890585	elaB; ElaB protein
hcaB; 2,3-dihydroxy-2,3-dihydrophenylpropionate dehydrogenase	3.32659778695172	2.17324596954334	0.459840684320721	4.72608458460709	2.28890336220123e-06	4.53624206135752e-05	hcaB; 2,3-dihydroxy-2,3-dihydrophenylpropionate dehydrogenase
2PGK; 2-phosphoglycerate kinase	10.9324669587348	-2.29521401596793	0.469591824303063	-4.88767882484822	1.02031804008181e-06	2.25921256909969e-05	2PGK; 2-phosphoglycerate kinase
benD-xylL; dihydroxycyclohexadiene carboxylate dehydrogenase	483.357496546494	1.55736809571113	0.383344530390183	4.0625807132972	4.85331582721439e-05	0.000599478561169256	benD-xylL; dihydroxycyclohexadiene carboxylate dehydrogenase
benC-xylZ; benzoate/toluate 1,2-dioxygenase reductase component	491.960536774331	1.54785569115606	0.376906190987932	4.10673989487645	4.01282670417404e-05	0.000505394670745613	benC-xylZ; benzoate/toluate 1,2-dioxygenase reductase component
rfaH; transcriptional antiterminator RfaH	299.631320653793	1.78695270299374	0.385529199352786	4.63506449315283	3.56826213073763e-06	6.24798777924982e-05	rfaH; transcriptional antiterminator RfaH
terA; tellurite resistance protein TerA	290.220741228708	1.98195971633683	0.447825861070943	4.42573752127026	9.61133350973248e-06	0.000147256719369305	terA; tellurite resistance protein TerA
terB; tellurite resistance protein TerB	77.7149302867244	3.07647784291355	0.476794218626275	6.45242270717419	1.1007602883949e-10	6.49611645751274e-09	terB; tellurite resistance protein TerB
LYS12; homoisocitrate dehydrogenase	69.319282380178	2.36388516118845	0.484785816141012	4.87614340701102	1.08179975668317e-06	2.36777435755352e-05	LYS12; homoisocitrate dehydrogenase
rimK; ribosomal protein S6--L-glutamate ligase	539.348840546746	1.03345052640726	0.257896460790676	4.00723035608493	6.14349374703706e-05	0.00073161755878392	rimK; ribosomal protein S6--L-glutamate ligase
tar; methyl-accepting chemotaxis protein II, aspartate sensor receptor	527.724864764875	1.8269748681404	0.456197892498826	4.00478585758724	6.20736870379088e-05	0.000738120991986596	tar; methyl-accepting chemotaxis protein II, aspartate sensor receptor
E1.1.1.91; aryl-alcohol dehydrogenase (NADP+)	96.9906123478168	2.00667217910823	0.47387324240039	4.23461803613029	2.28940508354108e-05	0.000314477418975376	E1.1.1.91; aryl-alcohol dehydrogenase (NADP+)
pvadh; polyvinyl alcohol dehydrogenase (cytochrome)	7.06499860158408	-2.40936855041988	0.47085107584513	-5.11705011206634	3.10351186764969e-07	8.0802872710997e-06	pvadh; polyvinyl alcohol dehydrogenase (cytochrome)
E2.1.1.95; tocopherol O-methyltransferase	5.52868511703051	-2.51384460610411	0.508851964937499	-4.9402277662677	7.80313675222063e-07	1.81246619547935e-05	E2.1.1.95; tocopherol O-methyltransferase
K05967; uncharacterized protein	28.1395371266679	-2.26369617760694	0.50976940808265	-4.44062774602575	8.96968392952673e-06	0.000137956509394864	K05967; uncharacterized protein
dszB; 2-hydroxybiphenyl-2-sulfinate desulfinase	58.9392095365518	3.65070142527879	0.55439830824633	6.58497937489504	4.54948541675351e-11	2.89966002522202e-09	dszB; 2-hydroxybiphenyl-2-sulfinate desulfinase
E3.4.21.100; pseudomonalisin	47.0007656169087	4.02873637683056	0.630436534243468	6.39039166990075	1.65461390329164e-10	9.09124756380999e-09	E3.4.21.100; pseudomonalisin
E3.4.21.101; xanthomonalisin	24.4809463131583	5.43557161006064	0.536679372681228	10.1281545122645	4.14396559078207e-24	1.3756239109067e-21	E3.4.21.101; xanthomonalisin
gpr; spore protease	25.7805620938301	-2.34124617533556	0.501623198106862	-4.66734031474517	3.05123719712133e-06	5.55004720307435e-05	gpr; spore protease
ppaX; pyrophosphatase PpaX	26.2131094547788	-2.30326623323811	0.481392438471996	-4.78459163286607	1.71335319853079e-06	3.4557683373911e-05	ppaX; pyrophosphatase PpaX
shc; squalene-hopene/tetraprenyl-beta-curcumene cyclase	360.225025807619	1.88476359132648	0.399085135027184	4.72271058454257	2.32721915104608e-06	4.60073324476034e-05	shc; squalene-hopene/tetraprenyl-beta-curcumene cyclase
pqqA; pyrroloquinoline quinone biosynthesis protein A	86.7913971912541	3.07943196218615	0.554636316141311	5.55216431482566	2.82154183552943e-08	9.44505201834577e-07	pqqA; pyrroloquinoline quinone biosynthesis protein A
E1.1.99.3A; gluconate 2-dehydrogenase alpha chain	304.188357491675	1.36824592202545	0.313215990798082	4.3683782508649	1.25172564799017e-05	0.000187452974389806	E1.1.99.3A; gluconate 2-dehydrogenase alpha chain
idnT; Gnt-II system L-idonate transporter	93.3135391758778	-3.2156794892104	0.604015625946502	-5.32383493253404	1.01602112021188e-07	2.87043981018724e-06	idnT; Gnt-II system L-idonate transporter
spoIIID; putative DeoR family transcriptional regulator, stage III sporulation protein D	25.7862661596915	-2.34154356605954	0.500872329922029	-4.67493096778584	2.94052514287646e-06	5.55004720307435e-05	spoIIID; putative DeoR family transcriptional regulator, stage III sporulation protein D
abrB; transcriptional pleiotropic regulator of transition state genes	42.2981994562473	-2.16152228298984	0.490177091525812	-4.40967625855688	1.03525268157769e-05	0.000156505846567921	abrB; transcriptional pleiotropic regulator of transition state genes
mtrB; transcription attenuation protein (tryptophan RNA-binding attenuator protein)	26.5776243136828	-2.39168771971933	0.495726713737617	-4.82460931283445	1.40277965286849e-06	2.92564018178096e-05	mtrB; transcription attenuation protein (tryptophan RNA-binding attenuator protein)
gerD; spore germination protein D	25.6312958445509	-2.33215109685289	0.508197679738406	-4.58906285847932	4.45240352287537e-06	7.39006226390584e-05	gerD; spore germination protein D
gerKB; spore germination protein KB	26.9174221280082	-2.81321545399961	0.501797942910407	-5.60627139617806	2.06731714344879e-08	7.1610068181985e-07	gerKB; spore germination protein KB
gerKC; spore germination protein KC	27.7742123448886	-2.04447475680377	0.520038004667517	-3.93139489509213	8.4454417391623e-05	0.00093973232312718	gerKC; spore germination protein KC
gerPD; spore germination protein PD	17.302752354107	-2.36570853479769	0.547622121089111	-4.31996525285131	1.56053770649105e-05	0.00022605098013844	gerPD; spore germination protein PD
yfkQ; spore germination protein	7.64597853221915	-2.65192802065983	0.487518674731556	-5.43964397285923	5.33871510945421e-08	1.64858694872177e-06	yfkQ; spore germination protein
yfkR; spore germination protein	9.21550409561529	-2.56142530695422	0.484498549340419	-5.28675536890928	1.24504962912118e-07	3.49271492789029e-06	yfkR; spore germination protein
ypeB; spore germination protein	25.6847636268467	-2.33526072331241	0.504230548750986	-4.63133526736334	3.6331500296351e-06	6.33376505166365e-05	ypeB; spore germination protein
rsfA; prespore-specific regulator	26.0044957362809	-2.35660622097105	0.508180688297306	-4.63733918907273	3.52922995792812e-06	6.21607697317161e-05	rsfA; prespore-specific regulator
bofA; inhibitor of the pro-sigma K processing machinery	27.1438700573455	-2.40942889455848	0.490258481343174	-4.91460930559998	8.89596823170937e-07	2.03661433626519e-05	bofA; inhibitor of the pro-sigma K processing machinery
cotA; spore coat protein A, manganese oxidase	51.8707961196204	4.49522754327667	0.573997425527108	7.83144199496829	4.82305857160183e-15	6.29923076064784e-13	cotA; spore coat protein A, manganese oxidase
cotE; spore coat protein E	25.6312958445509	-2.33215109685289	0.508197679738406	-4.58906285847932	4.45240352287537e-06	7.39006226390584e-05	cotE; spore coat protein E
coxA; spore cortex protein	16.2768678186834	-2.92515389798554	0.558629172844184	-5.23630708917783	1.63821297365626e-07	4.4242856817354e-06	coxA; spore cortex protein
kbaA; KinB signaling pathway activation protein	32.5289049478892	-2.51177376539516	0.480363072780164	-5.22890685759407	1.70515238606166e-07	4.57405692247585e-06	kbaA; KinB signaling pathway activation protein
spmA; spore maturation protein A	26.5902443071868	-2.46156144511608	0.497434686015901	-4.94851186360052	7.47830329842072e-07	1.74209480638941e-05	spmA; spore maturation protein A
spmB; spore maturation protein B	26.5902443071868	-2.46156144511608	0.497434686015901	-4.94851186360052	7.47830329842072e-07	1.74209480638941e-05	spmB; spore maturation protein B
spoIIAB; stage II sporulation protein AB (anti-sigma F factor)	25.7805620938301	-2.34124617533556	0.501623198106862	-4.66734031474517	3.05123719712133e-06	5.55004720307435e-05	spoIIAB; stage II sporulation protein AB (anti-sigma F factor)
spoIIB; stage II sporulation protein B	8.89395078847448	-1.91654745830515	0.474463459844218	-4.03939949123673	5.35882252034239e-05	0.000652809465131007	spoIIB; stage II sporulation protein B
spoIID; stage II sporulation protein D	99.7082085097982	-2.55605643302337	0.451141009301908	-5.66575944177319	1.46374762153498e-08	5.20610593784337e-07	spoIID; stage II sporulation protein D
spoIIE; stage II sporulation protein E	25.749839455748	-2.33930102001093	0.502346396542853	-4.65674888107091	3.21241880569516e-06	5.76426590652553e-05	spoIIE; stage II sporulation protein E
spoIIGA; stage II sporulation protein GA (sporulation sigma-E factor processing peptidase)	25.7805620938301	-2.34124617533556	0.501623198106862	-4.66734031474517	3.05123719712133e-06	5.55004720307435e-05	spoIIGA; stage II sporulation protein GA (sporulation sigma-E factor processing peptidase)
spoIIM; stage II sporulation protein M	27.9437295487246	-2.38191969293334	0.500241072419199	-4.76154363218162	1.92117749254941e-06	3.84573394048773e-05	spoIIM; stage II sporulation protein M
spoIIQ; stage II sporulation protein Q	25.6312958445509	-2.33215109685289	0.508197679738406	-4.58906285847932	4.45240352287537e-06	7.39006226390584e-05	spoIIQ; stage II sporulation protein Q
spoIIR; stage II sporulation protein R	25.7805620938301	-2.34124617533556	0.501623198106862	-4.66734031474517	3.05123719712133e-06	5.55004720307435e-05	spoIIR; stage II sporulation protein R
spoIIIAA; stage III sporulation protein AA	25.1447505147114	-2.36930368525465	0.507243852362275	-4.67093622568438	2.99830024256979e-06	5.55004720307435e-05	spoIIIAA; stage III sporulation protein AA
spoIIIAB; stage III sporulation protein AB	25.1140278766292	-2.36730368087614	0.507936922293128	-4.66062531975177	3.15250144538982e-06	5.72117973016417e-05	spoIIIAB; stage III sporulation protein AB
spoIIIAC; stage III sporulation protein AC	25.7805620938301	-2.34124617533556	0.501623198106862	-4.66734031474517	3.05123719712133e-06	5.55004720307435e-05	spoIIIAC; stage III sporulation protein AC
spoIIIAD; stage III sporulation protein AD	25.1447505147114	-2.36930368525465	0.507243852362275	-4.67093622568438	2.99830024256979e-06	5.55004720307435e-05	spoIIIAD; stage III sporulation protein AD
spoIIIAE; stage III sporulation protein AE	25.7805620938301	-2.34124617533556	0.501623198106862	-4.66734031474517	3.05123719712133e-06	5.55004720307435e-05	spoIIIAE; stage III sporulation protein AE
spoIIIAG; stage III sporulation protein AG	25.7805620938301	-2.34124617533556	0.501623198106862	-4.66734031474517	3.05123719712133e-06	5.55004720307435e-05	spoIIIAG; stage III sporulation protein AG
spoIIIAH; stage III sporulation protein AH	25.7805620938301	-2.34124617533556	0.501623198106862	-4.66734031474517	3.05123719712133e-06	5.55004720307435e-05	spoIIIAH; stage III sporulation protein AH
spoIVA; stage IV sporulation protein A	25.7805620938301	-2.34124617533556	0.501623198106862	-4.66734031474517	3.05123719712133e-06	5.55004720307435e-05	spoIVA; stage IV sporulation protein A
spoIVB; stage IV sporulation protein B	25.7805620938301	-2.34124617533556	0.501623198106862	-4.66734031474517	3.05123719712133e-06	5.55004720307435e-05	spoIVB; stage IV sporulation protein B
spoIVFB; stage IV sporulation protein FB	25.8192351718652	-2.34382133363592	0.501986568954277	-4.66909172195284	3.0253429441976e-06	5.55004720307435e-05	spoIVFB; stage IV sporulation protein FB
spoVAC; stage V sporulation protein AC	24.3579823466888	-2.15284329922156	0.477827301222233	-4.50548408120425	6.62218036827999e-06	0.000104266622517958	spoVAC; stage V sporulation protein AC
spoVAD; stage V sporulation protein AD	24.3648095995959	-2.15331585035228	0.477714997128914	-4.50753244778539	6.55859032551255e-06	0.000103469879452195	spoVAD; stage V sporulation protein AD
spoVAE; stage V sporulation protein AE	55.6289369494629	-3.0244018828769	0.543704341560794	-5.56258549305465	2.65806736945617e-08	8.93733761531617e-07	spoVAE; stage V sporulation protein AE
spoVAF; stage V sporulation protein AF	40.8329573119834	-2.61940367446585	0.534940253512728	-4.89662846881558	9.74949185881654e-07	2.20665345565885e-05	spoVAF; stage V sporulation protein AF
spoVFA; dipicolinate synthase subunit A	26.1215284040817	-2.19778412440029	0.506870089483443	-4.33599095705188	1.45104909349748e-05	0.000212509340586295	spoVFA; dipicolinate synthase subunit A
spoVFB; dipicolinate synthase subunit B	25.749839455748	-2.33930102001093	0.502346396542853	-4.65674888107091	3.21241880569516e-06	5.76426590652553e-05	spoVFB; dipicolinate synthase subunit B
spoVK; stage V sporulation protein K	25.1083238107678	-2.36701796512703	0.508979964314619	-4.65051304782577	3.31110295181274e-06	5.91469892759912e-05	spoVK; stage V sporulation protein K
spoVID; stage VI sporulation protein D	18.2165438645814	-2.36975562691367	0.547796862160132	-4.32597517548566	1.51858525492398e-05	0.000220776801568967	spoVID; stage VI sporulation protein D
sspD; small acid-soluble spore protein D (minor alpha/beta-type SASP)	16.7226944368602	-2.62785986788447	0.558808118903044	-4.70261576199543	2.56849505869446e-06	4.96679614869387e-05	sspD; small acid-soluble spore protein D (minor alpha/beta-type SASP)
sspO, cotK; small acid-soluble spore protein O (minor)	7.95577857173665	-2.28919880576604	0.491364107325467	-4.65886451948297	3.17958370609637e-06	5.7441594980657e-05	sspO, cotK; small acid-soluble spore protein O (minor)
yqfD; similar to stage IV sporulation protein	25.7805620938301	-2.34124617533556	0.501623198106862	-4.66734031474517	3.05123719712133e-06	5.55004720307435e-05	yqfD; similar to stage IV sporulation protein
ITGB8; integrin beta 8	41.8460305879019	-4.05208010130078	0.525928348392726	-7.70462385928468	1.31229243928287e-14	1.49357626625238e-12	ITGB8; integrin beta 8
hemAT; heam-based aerotactic trancducer	33.3127746786161	-3.85514364603134	0.542708444375315	-7.10352618608839	1.21613292456254e-12	9.90628492012926e-11	hemAT; heam-based aerotactic trancducer
chpB; chemosensory pili system protein ChpB (putative protein-glutamate methylesterase)	189.018451306245	3.6272281986838	0.525940986919513	6.89664484969849	5.324507208976e-12	3.82165305710917e-10	chpB; chemosensory pili system protein ChpB (putative protein-glutamate methylesterase)
chpC; chemosensory pili system protein ChpC	146.845988309829	2.74352800518876	0.491537809918905	5.58151977289681	2.38425942026563e-08	8.11769008600695e-07	chpC; chemosensory pili system protein ChpC
chpD; AraC family transcriptional regulator, chemosensory pili system protein ChpD	56.6106608785807	4.14493387751941	0.534622330658594	7.75301299594673	8.97374303963246e-15	1.08323955752654e-12	chpD; AraC family transcriptional regulator, chemosensory pili system protein ChpD
chpE; chemosensory pili system protein ChpE	57.4149341650323	3.83930814089697	0.540500037418897	7.1032523128605	1.21854640664324e-12	9.90628492012926e-11	chpE; chemosensory pili system protein ChpE
iolH; myo-inositol catabolism protein IolH	172.110346482225	1.60692176938635	0.387384297221418	4.14813347085124	3.35196968977078e-05	0.000439952924520655	iolH; myo-inositol catabolism protein IolH
rocR; arginine utilization regulatory protein	90.1174155706173	2.99969088682124	0.52490182108184	5.71476563110179	1.09855323236239e-08	4.10900169118832e-07	rocR; arginine utilization regulatory protein
K06860; putative heme uptake system protein	238.302392470068	-1.75425395050156	0.427328988885493	-4.10516018367204	4.0403481334361e-05	0.000506920528804494	K06860; putative heme uptake system protein
K06882; uncharacterized protein	1.84289930671116	1.70288199804628	0.428769046817488	3.9715600057556	7.14035096015101e-05	0.000828052053850409	K06882; uncharacterized protein
K06884; uncharacterized protein	690.721891941502	1.49110850224307	0.337861516539079	4.41337183801637	1.01772976105151e-05	0.000154442914405665	K06884; uncharacterized protein
K06887; uncharacterized protein	94.7003000877977	3.80684351941354	0.661309180980648	5.75652603789413	8.58625435449107e-09	3.30467093923818e-07	K06887; uncharacterized protein
K06903; uncharacterized protein	528.178396722632	1.60432851202917	0.273988890142331	5.85545096808763	4.75717361005991e-09	1.97397927871601e-07	K06903; uncharacterized protein
K06905; uncharacterized protein	435.414338494803	1.87057346081741	0.347031914040219	5.39020587196087	7.03770135509196e-08	2.04632725167948e-06	K06905; uncharacterized protein
K06906; uncharacterized protein	369.780309266999	2.0869705381743	0.400100424013709	5.21611678697644	1.82713001399317e-07	4.85224827382787e-06	K06906; uncharacterized protein
xtmB; phage terminase large subunit	67.0709150784101	-4.12118937106367	0.518392600224137	-7.94993865514629	1.86603894933186e-15	2.51978513717406e-13	xtmB; phage terminase large subunit
K06919; putative DNA primase/helicase	789.980549589578	1.56624300381242	0.283497880155791	5.5247079905914	3.30034054894803e-08	1.08204992401107e-06	K06919; putative DNA primase/helicase
yqeH; 30S ribosome assembly GTPase	85.32452181955	-1.85985560633822	0.470473351029358	-3.95315824428527	7.71263931783954e-05	0.000871582942485498	yqeH; 30S ribosome assembly GTPase
K06976; uncharacterized protein	143.26174250813	-1.70349720567258	0.373435622521957	-4.56168909159816	5.07437483301976e-06	8.21972876004095e-05	K06976; uncharacterized protein
K06983; uncharacterized protein	43.2335277987422	2.4039147107209	0.592561751486041	4.05681720882643	4.97459843416102e-05	0.000611614594521001	K06983; uncharacterized protein
K06995; uncharacterized protein	1542.44949542427	1.3193865086675	0.294113717046052	4.48597407124983	7.25815684622505e-06	0.000113527414072276	K06995; uncharacterized protein
K07015; uncharacterized protein	98.0655530032581	-2.29635645775387	0.420868245730771	-5.45623596231788	4.863335618668e-08	1.52544074306803e-06	K07015; uncharacterized protein
dagK; diacylglycerol kinase (ATP)	151.578604990291	-1.64542256654016	0.391174932863741	-4.20635993849154	2.59516793926982e-05	0.000351030610732813	dagK; diacylglycerol kinase (ATP)
hddA; D-glycero-alpha-D-manno-heptose-7-phosphate kinase	236.407756755909	1.79311352753575	0.453555590520166	3.95345921208752	7.70293998379297e-05	0.000871582942485498	hddA; D-glycero-alpha-D-manno-heptose-7-phosphate kinase
K07045; uncharacterized protein	1335.90939954062	-1.31858399725618	0.308036509154755	-4.28060946695683	1.86382180462577e-05	0.000263281353146339	K07045; uncharacterized protein
K07065; uncharacterized protein	12.6913373785556	-2.91164949913889	0.536300483114776	-5.42913831109818	5.66267878122785e-08	1.72192984160467e-06	K07065; uncharacterized protein
disA; diadenylate cyclase	147.225522241907	-1.79571180263785	0.457934732709682	-3.92132693672807	8.80626848662961e-05	0.000974438069902473	disA; diadenylate cyclase
K07076; uncharacterized protein	50.3610180639329	-5.35366140546671	0.475343898779954	-11.2627119422543	2.00492167047752e-29	1.22870853451495e-26	K07076; uncharacterized protein
K07092; uncharacterized protein	55.5858404058235	5.33002633167333	0.525228370588642	10.1480168059082	3.38165346882327e-24	1.17137535591804e-21	K07092; uncharacterized protein
pcrB; putative glycerol-1-phosphate prenyltransferase	189.4384963791	-1.61051244750937	0.407222902256298	-3.9548670730109	7.65772160028613e-05	0.000871558114135423	pcrB; putative glycerol-1-phosphate prenyltransferase
K07096; uncharacterized protein	48.6071094307885	-5.45305594402727	0.484855019617836	-11.246776300935	2.40211822411855e-29	1.36697684939661e-26	K07096; uncharacterized protein
pvdQ, quiP; acyl-homoserine-lactone acylase	301.644267624625	1.26657666419509	0.320464615054028	3.95231362433433	7.73992072322809e-05	0.000873427031189209	pvdQ, quiP; acyl-homoserine-lactone acylase
K07138; uncharacterized protein	7.42497392032612	-3.18070928492486	0.571808068784102	-5.56254704780287	2.65865321304121e-08	8.93733761531617e-07	K07138; uncharacterized protein
isdG, isdI; heme oxygenase (staphylobilin-producing)	33.1319117409985	-1.97377240119183	0.446659947370359	-4.41895991080487	9.91770403654803e-06	0.000150790740570951	isdG, isdI; heme oxygenase (staphylobilin-producing)
p19, ftrA; periplasmic iron binding protein	294.762920029515	3.12985571047002	0.568950088888381	5.50110769221454	3.77412587062411e-08	1.21734659154908e-06	p19, ftrA; periplasmic iron binding protein
nixA; high-affinity nickel-transport protein	521.456637933074	1.3674885041019	0.315732395832295	4.33116310569618	1.48323755181526e-05	0.00021682483624426	nixA; high-affinity nickel-transport protein
oprB; porin	1421.15932798801	1.33442554022488	0.255547720357787	5.22182525579403	1.77168113530856e-07	4.7365716795313e-06	oprB; porin
rgpF; rhamnosyltransferase	65.2853558021324	3.27339348861331	0.606510107971687	5.39709634775966	6.77280226671137e-08	1.97651705710218e-06	rgpF; rhamnosyltransferase
K07317; adenine-specific DNA-methyltransferase	12.0889367272777	-3.66283990763028	0.48428088668375	-7.56346163630907	3.92481608932923e-14	4.28342599776521e-12	K07317; adenine-specific DNA-methyltransferase
yhdJ; adenine-specific DNA-methyltransferase	49.3407411063133	3.85489222817309	0.631839533873602	6.1010620917308	1.05365964033017e-09	4.90906804357337e-08	yhdJ; adenine-specific DNA-methyltransferase
cyaC, hlyC, rtxC; cytolysin-activating lysine-acyltransferase	56.3905899094108	4.1314664569945	0.581016811754842	7.1107520013341	1.15412361739681e-12	9.57802381229209e-11	cyaC, hlyC, rtxC; cytolysin-activating lysine-acyltransferase
K07453; putative restriction endonuclease	4.61005401975865	-2.21300243917943	0.508828211881107	-4.34921332486282	1.36626758597701e-05	0.00020232442114273	K07453; putative restriction endonuclease
recT; recombination protein RecT	82.4784116605537	-2.81244045012337	0.517344624454777	-5.43629974523727	5.43984133528168e-08	1.67332879993008e-06	recT; recombination protein RecT
K07465; putative RecB family exonuclease	118.74407659893	-2.06041279634584	0.410893013881542	-5.01447512305441	5.31784321136777e-07	1.28775856732422e-05	K07465; putative RecB family exonuclease
xtmA; phage terminase small subunit	137.240366780502	3.09869287351489	0.463556400046833	6.68460811500353	2.31543409126615e-11	1.55017339538802e-09	xtmA; phage terminase small subunit
yusF; toprim domain protein	39.8957032214563	-1.68533868678169	0.413825714590956	-4.07258086522622	4.64950496209224e-05	0.000577887769625411	yusF; toprim domain protein
K07485; transposase	70.9599658112172	5.87744376734806	0.585087279661015	10.0454136872593	9.62429975361969e-24	3.06707184548352e-21	K07485; transposase
feoC; ferrous iron transport protein C	130.851686415248	2.34780656351086	0.49882961622775	4.7066302543651	2.51845091559475e-06	4.89378010842521e-05	feoC; ferrous iron transport protein C
K07492; putative transposase	496.904781288689	1.5393987069298	0.387312871910693	3.97456118443891	7.05091350812554e-05	0.000828052053850409	K07492; putative transposase
K07493; putative transposase	434.19652331581	2.25770388300462	0.570955434189781	3.95425588024822	7.67732127993353e-05	0.000871582942485498	K07493; putative transposase
repA; regulatory protein RepA	26.5609582179172	-2.70860561044593	0.454597964407603	-5.95824403652044	2.54962594125e-09	1.12225800408501e-07	repA; regulatory protein RepA
K07571; S1 RNA binding domain protein	55.6305853697944	-1.64829952308222	0.396702278038127	-4.15500392695956	3.25281955556515e-05	0.000428350634697315	K07571; S1 RNA binding domain protein
folX; D-erythro-7,8-dihydroneopterin triphosphate epimerase	226.46269329208	2.79829782819461	0.444559044415769	6.29454706488332	3.08298728288998e-10	1.61593155807793e-08	folX; D-erythro-7,8-dihydroneopterin triphosphate epimerase
cusS, copS, silS; two-component system, OmpR family, heavy metal sensor histidine kinase CusS	1680.37352955025	1.67785385700413	0.364065307730595	4.60866174660544	4.05269033245992e-06	6.91387235090111e-05	cusS, copS, silS; two-component system, OmpR family, heavy metal sensor histidine kinase CusS
resE; two-component system, OmpR family, sensor histidine kinase ResE	41.7745355697582	-1.70367855072039	0.413544935279106	-4.11969390840335	3.7937604016145e-05	0.000488285769299883	resE; two-component system, OmpR family, sensor histidine kinase ResE
vicK; two-component system, OmpR family, sensor histidine kinase VicK	118.401408015497	-2.4260773314496	0.487153819132636	-4.98010533052818	6.35496759544274e-07	1.51134408456395e-05	vicK; two-component system, OmpR family, sensor histidine kinase VicK
uhpB; two-component system, NarL family, sensor histidine kinase UhpB	597.842416066367	1.56882415030085	0.321851030758653	4.87437976073243	1.09150841226519e-06	2.38247877274433e-05	uhpB; two-component system, NarL family, sensor histidine kinase UhpB
rcsC; two-component system, NarL family, capsular synthesis sensor histidine kinase RcsC	938.43617273025	1.96470683521622	0.491015598412223	4.00131246658846	6.29921088823983e-05	0.000747925680277299	rcsC; two-component system, NarL family, capsular synthesis sensor histidine kinase RcsC
evgS, bvgS; two-component system, NarL family, sensor histidine kinase EvgS	665.889205775856	2.83134637894433	0.44043273251752	6.42855575869738	1.28822000055906e-10	7.33089196032431e-09	evgS, bvgS; two-component system, NarL family, sensor histidine kinase EvgS
rcsB; two-component system, NarL family, captular synthesis response regulator RcsB	977.505203483407	2.16029378644614	0.438470871138533	4.92688095981548	8.35526223345521e-07	1.92946012214312e-05	rcsB; two-component system, NarL family, captular synthesis response regulator RcsB
fimZ; two-component system, NarL family, response regulator, fimbrial Z protein, FimZ	93.3044639199043	3.63974251406099	0.555821706902892	6.54839936774346	5.81570247107557e-11	3.59175981295032e-09	fimZ; two-component system, NarL family, response regulator, fimbrial Z protein, FimZ
evgA, bvgA; two-component system, NarL family, response regulator EvgA	238.646682608708	2.92666132594204	0.408885938759864	7.15764727644704	8.2073397356881e-13	7.21731757034176e-11	evgA, bvgA; two-component system, NarL family, response regulator EvgA
vraR; two-component system, NarL family, vancomycin resistance associated response regulator VraR	26.8685417295609	-1.89408710732136	0.460033897953592	-4.11727726097357	3.83374752396109e-05	0.000491843261246345	vraR; two-component system, NarL family, vancomycin resistance associated response regulator VraR
kinB; two-component system, sporulation sensor kinase B	45.7775712999894	-4.5561440562681	0.571993202319965	-7.96538147269704	1.64714848947141e-15	2.2625572440722e-13	kinB; two-component system, sporulation sensor kinase B
spo0A; two-component system, response regulator, stage 0 sporulation protein A	34.3168324499138	-2.77792960192975	0.469661455170057	-5.9147489566158	3.32382144113247e-09	1.43917855551643e-07	spo0A; two-component system, response regulator, stage 0 sporulation protein A
atoS; two-component system, NtrC family, sensor histidine kinase AtoS	18.2046309600102	-2.10709199843149	0.530823791930586	-3.96947542755775	7.20310342440008e-05	0.00083290457158484	atoS; two-component system, NtrC family, sensor histidine kinase AtoS
ycbA, glnK; two-component system, sensor histidine kinase YcbA	17.1520359311438	-3.06702076116762	0.5385422850616	-5.69504168241274	1.23341784166643e-08	4.50763300209013e-07	ycbA, glnK; two-component system, sensor histidine kinase YcbA
ycbB, glnL; two-component system, response regulator YcbB	17.1569664067533	-3.06748610182102	0.538214129253479	-5.69937862106245	1.20244901807937e-08	4.41470568066283e-07	ycbB, glnL; two-component system, response regulator YcbB
alpA; prophage regulatory protein	1006.63856614181	1.68244411180217	0.347338272653061	4.84382011504583	1.27366252695829e-06	2.71665187530729e-05	alpA; prophage regulatory protein
antB; anti-repressor protein	3.91658878985312	2.22466541793124	0.457491356724478	4.86274852023278	1.15766889882612e-06	2.50629024917057e-05	antB; anti-repressor protein
nblS; two-component system, OmpR family, sensor histidine kinase NblS	4.25432099164051	-2.2380502950236	0.523891791038691	-4.27197053533965	1.9375318211552e-05	0.000270338284048047	nblS; two-component system, OmpR family, sensor histidine kinase NblS
pagO; putative membrane protein PagO	77.5883270567615	4.56167456411411	0.588146171369271	7.7560218635684	8.76349228953518e-15	1.07413450878041e-12	pagO; putative membrane protein PagO
siaA, neuC1; UDP-N-acetylglucosamine 2-epimerase (hydrolysing)	30.1068518026821	2.91805002473343	0.609137828362491	4.79045938187397	1.66399906624538e-06	3.37330294167353e-05	siaA, neuC1; UDP-N-acetylglucosamine 2-epimerase (hydrolysing)
NUDT14; UDP-sugar diphosphatase	1.84289930671116	1.70288199804628	0.428769046817488	3.9715600057556	7.14035096015101e-05	0.000828052053850409	NUDT14; UDP-sugar diphosphatase
E1.3.3.5; bilirubin oxidase	36.7726156596401	3.88357029253524	0.582737299064231	6.66435853474891	2.65823807997094e-11	1.75026303992797e-09	E1.3.3.5; bilirubin oxidase
blt; MFS transporter, DHA1 family, multidrug resistance protein	9.67426901942449	-2.29028728759091	0.504312667899883	-4.5414034454625	5.58809776140043e-06	8.99401512425803e-05	blt; MFS transporter, DHA1 family, multidrug resistance protein
mmr; MFS transporter, DHA2 family, methylenomycin A resistance protein	104.559324575977	3.22272166808026	0.473292262679875	6.80915772810773	9.81718005901105e-12	6.86083101141588e-10	mmr; MFS transporter, DHA2 family, methylenomycin A resistance protein
JEN; MFS transporter, SHS family, lactate transporter	334.107394814119	2.22304515202434	0.402281078205117	5.5260992188423	3.27429006707564e-08	1.07794499852858e-06	JEN; MFS transporter, SHS family, lactate transporter
dgoT; MFS transporter, ACS family, D-galactonate transporter	487.624543380952	1.97276974085948	0.469738167609036	4.19972205133099	2.67242834587263e-05	0.000359042776249026	dgoT; MFS transporter, ACS family, D-galactonate transporter
yqgE; MFS transporter, YQGE family, putative transporter	104.110439471159	-3.95410071087597	0.506260839967764	-7.8104020669024	5.70058388903497e-15	7.32525029740993e-13	yqgE; MFS transporter, YQGE family, putative transporter
ynfM; MFS transporter, YNFM family, putative membrane transport protein	798.159302414579	1.42130790124348	0.29014608011554	4.89859418634051	9.65247672621953e-07	2.19091971731598e-05	ynfM; MFS transporter, YNFM family, putative membrane transport protein
sad; succinate-semialdehyde dehydrogenase	166.88461480396	1.88299238241833	0.43115995253954	4.36727105875086	1.2580855699802e-05	0.000188051927505295	sad; succinate-semialdehyde dehydrogenase
aoxA; arsenite oxidase small subunit	3.92514389357684	2.23812111204087	0.474561180796454	4.71619087824385	2.40301007947652e-06	4.71722616237561e-05	aoxA; arsenite oxidase small subunit
aoxB; arsenite oxidase large subunit	3.92514389357684	2.23812111204087	0.474561180796454	4.71619087824385	2.40301007947652e-06	4.71722616237561e-05	aoxB; arsenite oxidase large subunit
merT; mercuric ion transport protein	261.14174224486	1.61954474511457	0.386270948182213	4.19276870998486	2.75570366667339e-05	0.000368367300543404	merT; mercuric ion transport protein
merP; periplasmic mercuric ion binding protein	168.807731112433	2.27569483550914	0.44951006809473	5.06261148978215	4.13552070460175e-07	1.04595852233531e-05	merP; periplasmic mercuric ion binding protein
spoVD; stage V sporulation protein D (sporulation-specific penicillin-binding protein)	50.1444582178512	-2.0180014185867	0.468759624968969	-4.30498129765397	1.66999843359579e-05	0.000238866741839456	spoVD; stage V sporulation protein D (sporulation-specific penicillin-binding protein)
K08677; kumamolisin	100.178168642126	3.30927375363142	0.573632543952165	5.76897839657329	7.97535264793732e-09	3.11468796794689e-07	K08677; kumamolisin
qhpA; quinohemoprotein amine dehydrogenase	74.8312728354767	2.3657691677163	0.596484675864418	3.96618599511858	7.30318799369784e-05	0.000838752233957063	qhpA; quinohemoprotein amine dehydrogenase
utp; urea transporter	176.672443629693	1.62505306079111	0.356244811101261	4.56161889282703	5.07607198436067e-06	8.21972876004095e-05	utp; urea transporter
ompU; outer membrane protein OmpU	32.8403347149036	5.53476260705088	0.566919589500407	9.76287062496526	1.62489474010609e-22	4.79464310904639e-20	ompU; outer membrane protein OmpU
petJ; cytochrome c6	25.0503685806403	-4.97115757581573	0.58705357004973	-8.4679794646247	2.49686316835225e-17	4.144272679638e-15	petJ; cytochrome c6
mtnB; methylthioribulose-1-phosphate dehydratase	323.231874195855	1.68229531847183	0.331962243509574	5.06773089820774	4.02586006516387e-07	1.02472930157062e-05	mtnB; methylthioribulose-1-phosphate dehydratase
mtnW; 2,3-diketo-5-methylthiopentyl-1-phosphate enolase	20.6657022351838	-2.65089033218474	0.534904835724385	-4.955816726904	7.20270859271728e-07	1.69274275392857e-05	mtnW; 2,3-diketo-5-methylthiopentyl-1-phosphate enolase
mtnX; 2-hydroxy-3-keto-5-methylthiopentenyl-1-phosphate phosphatase	22.3006959784117	-2.77313893252566	0.517387795805542	-5.35988470351925	8.32750815477805e-08	2.38652005284592e-06	mtnX; 2-hydroxy-3-keto-5-methylthiopentenyl-1-phosphate phosphatase
K08976; putative membrane protein	353.803650635449	-1.47980795720088	0.367218770094063	-4.02977210784141	5.58309535031778e-05	0.00067394728266639	K08976; putative membrane protein
cruF; bisanhydrobacterioruberin hydratase	296.092291739679	-2.83371766814506	0.453867522072241	-6.24349073317041	4.27911673236602e-10	2.1853668594077e-08	cruF; bisanhydrobacterioruberin hydratase
K08985; putative lipoprotein	74.5456824355847	2.97220327284631	0.509807185120186	5.83005371363219	5.54095372835790e-09	2.27550403885708e-07	K08985; putative lipoprotein
yhhL; putative membrane protein	238.940909289964	1.8090075675294	0.441806441585793	4.0945703757425	4.22951931867644e-05	0.000528988703483442	yhhL; putative membrane protein
cmr4; CRISPR-associated protein Cmr4	13.7293434916604	-3.35482333172267	0.467397962711391	-7.17765929543472	7.09150111910831e-13	6.49402177194665e-11	cmr4; CRISPR-associated protein Cmr4
K09009; uncharacterized protein	197.661850050985	-1.66592639273031	0.421377709044821	-3.95352282992528	7.70089123941257e-05	0.000871582942485498	K09009; uncharacterized protein
sufR; DeoR family transcriptional regulator, suf operon transcriptional repressor	5.49576380279281	-2.45812018120857	0.521217207206947	-4.71611479287288	2.40390839955378e-06	4.71722616237561e-05	sufR; DeoR family transcriptional regulator, suf operon transcriptional repressor
cmr3; CRISPR-associated protein Cmr3	9.48873956753665	-3.59852276594371	0.496395810503247	-7.24930124268278	4.18927216336257e-13	4.07023552750117e-11	cmr3; CRISPR-associated protein Cmr3
K09147; uncharacterized protein	77.5564641407982	-4.84534456784459	0.626837575094106	-7.7298246952046	1.07694784583252e-14	1.26177110113936e-12	K09147; uncharacterized protein
K09153; uncharacterized protein	127.871230272471	-2.72068375267541	0.413509299837988	-6.57949834197531	4.72038173182948e-11	2.9612032486209e-09	K09153; uncharacterized protein
K09165; uncharacterized protein	538.191066787679	1.5426741056058	0.3357677456599	4.59446782946322	4.33855051085573e-06	7.2616033445352e-05	K09165; uncharacterized protein
K09167; uncharacterized protein	348.665812361574	-1.72808929298961	0.357677566845415	-4.83141648560944	1.35565082466668e-06	2.84972826388375e-05	K09167; uncharacterized protein
E4.1.1.82; phosphonopyruvate decarboxylase	45.3845480558622	2.64729772774077	0.544813542144778	4.8590894369459	1.1792685641183e-06	2.54613350957465e-05	E4.1.1.82; phosphonopyruvate decarboxylase
RETSAT; all-trans-retinol 13,14-reductase	47.0681121297586	2.79484414002919	0.645997243988265	4.32640257530256	1.51564309555831e-05	0.000220751892912488	RETSAT; all-trans-retinol 13,14-reductase
PARL, PSARL, PCP1; rhomboid-like protein	99.8081952887014	-3.87178997112181	0.570615466523032	-6.7852874628759	1.1585559267008e-11	7.95708195519423e-10	PARL, PSARL, PCP1; rhomboid-like protein
hutP; hut operon positive regulatory protein	17.1864231940526	-2.3480113946342	0.558153322884474	-4.20674982726958	2.5906965978315e-05	0.000351021765219788	hutP; hut operon positive regulatory protein
K09707; uncharacterized protein	118.386127188988	-2.28122622534831	0.468506755347892	-4.86914265228551	1.12083475208121e-06	2.43980613929809e-05	K09707; uncharacterized protein
K09762; uncharacterized protein	284.17677266229	-1.49730286837907	0.382284073314922	-3.91672835176057	8.97587931475254e-05	0.000989084792539882	K09762; uncharacterized protein
K09766; uncharacterized protein	20.8982447053595	-3.51552830151726	0.475963557258732	-7.38612914350967	1.51164977204801e-13	1.54401458127007e-11	K09766; uncharacterized protein
K09770; uncharacterized protein	27.397841991418	-2.41176121284886	0.499993510596675	-4.82358503007519	1.41000616164728e-06	2.93303370492007e-05	K09770; uncharacterized protein
K09785; uncharacterized protein	10.9324669587348	-2.29521401596793	0.469591824303063	-4.88767882484822	1.02031804008181e-06	2.25921256909969e-05	K09785; uncharacterized protein
tagF; CDP-glycerol glycerophosphotransferase	153.095462269995	-2.65158224398703	0.496587728593171	-5.33960484988008	9.31493855400126e-08	2.65043269499029e-06	tagF; CDP-glycerol glycerophosphotransferase
HPT, HGGT, ubiA; homogentisate phytyltransferase / homogentisate geranylgeranyltransferase	4.88074950741796	-2.49799552460892	0.521852853275154	-4.78678138661401	1.69477265493085e-06	3.42696795478022e-05	HPT, HGGT, ubiA; homogentisate phytyltransferase / homogentisate geranylgeranyltransferase
crtW; beta-carotene ketolase (CrtW type)	192.715585457106	-3.76918976085453	0.487056623245339	-7.73870958932822	1.00430885505656e-14	1.19422815645308e-12	crtW; beta-carotene ketolase (CrtW type)
mtnC, ENOPH1; enolase-phosphatase E1	248.903597872829	1.68022475085015	0.341193546783638	4.92455020526997	8.45546187569742e-07	1.94695562900813e-05	mtnC, ENOPH1; enolase-phosphatase E1
zapB; cell division protein ZapB	283.144769690854	1.493550310117	0.368676683406969	4.05111138658128	5.09749325642811e-05	0.000625758532726698	zapB; cell division protein ZapB
K09898; uncharacterized protein	288.625932933994	1.72241186482732	0.408796233062826	4.21337508891041	2.515827471007e-05	0.000342625597632697	K09898; uncharacterized protein
K09923; uncharacterized protein	288.523515709116	1.60177505766812	0.406096590478158	3.94432037900666	8.00266105924242e-05	0.000897988741675836	K09923; uncharacterized protein
K09930; uncharacterized protein	786.249213567359	1.29220980874702	0.311919341959435	4.14276909097567	3.43137387990222e-05	0.000448159929527557	K09930; uncharacterized protein
K09934; uncharacterized protein	67.4619050948138	4.37147298122626	0.513959034196843	8.50548913505821	1.80831556269636e-17	3.13192393217433e-15	K09934; uncharacterized protein
K09938; uncharacterized protein	150.966468340264	2.50504898576873	0.475963364711747	5.26311302821771	1.41636442188798e-07	3.91811644068804e-06	K09938; uncharacterized protein
K09944; uncharacterized protein	1.84289930671116	1.70288199804628	0.428769046817488	3.9715600057556	7.14035096015101e-05	0.000828052053850409	K09944; uncharacterized protein
K09967; uncharacterized protein	1287.84114975638	1.380884477235	0.295590609321996	4.67161145748969	2.98845861877226e-06	5.55004720307435e-05	K09967; uncharacterized protein
K09977; uncharacterized protein	392.130144314899	1.94078118090649	0.41322744574705	4.69664152485774	2.64474009263338e-06	5.0650587302909e-05	K09977; uncharacterized protein
arnC, pmrF; undecaprenyl-phosphate 4-deoxy-4-formamido-L-arabinose transferase	443.107654557559	1.85946519206845	0.399254055548833	4.6573482879525	3.20308302772665e-06	5.76426590652553e-05	arnC, pmrF; undecaprenyl-phosphate 4-deoxy-4-formamido-L-arabinose transferase
ABC.ARG.S, argT; lysine/arginine/ornithine transport system substrate-binding protein	487.512056204003	2.65686041524372	0.519494249827438	5.11432112314285	3.14871306708336e-07	8.17126938288377e-06	ABC.ARG.S, argT; lysine/arginine/ornithine transport system substrate-binding protein
hisM; histidine transport system permease protein	374.605267330692	2.35609027058626	0.513922462399533	4.58452479307004	4.55020096279235e-06	7.50690685739103e-05	hisM; histidine transport system permease protein
hisQ; histidine transport system permease protein	374.63668905303	2.35545002727057	0.513787272025631	4.58448497173566	4.55106817135668e-06	7.50690685739103e-05	hisQ; histidine transport system permease protein
hisP; histidine transport system ATP-binding protein	373.369170709529	2.35324250357613	0.514735545525625	4.57175053098985	4.83666558741184e-06	7.94509582163095e-05	hisP; histidine transport system ATP-binding protein
cbiK; nickel transport protein	38.1589023469943	-4.20309855854272	0.495613859303184	-8.48059124991406	2.24052435796143e-17	3.79792714039973e-15	cbiK; nickel transport protein
K10121, msmF; fructooligosaccharide transport system permease protein	47.6374743950962	-5.41412817747904	0.499242879550795	-10.8446778096275	2.11379313373954e-27	8.86346836658048e-25	K10121, msmF; fructooligosaccharide transport system permease protein
rihB; ribosylpyrimidine nucleosidase	4.95504016346992	2.09318117725097	0.426714525042416	4.90534316131588	9.32641386047287e-07	2.12904123857844e-05	rihB; ribosylpyrimidine nucleosidase
dmpC, xylG, praB; aminomuconate-semialdehyde/2-hydroxymuconate-6-semialdehyde dehydrogenase	185.776021641946	1.78052783167502	0.433713591062868	4.10530789987838	4.03776707777263e-05	0.000506920528804494	dmpC, xylG, praB; aminomuconate-semialdehyde/2-hydroxymuconate-6-semialdehyde dehydrogenase
ligC; 2-hydroxy-4-carboxymuconate semialdehyde hemiacetal dehydrogenase	174.481909206859	-1.61474501099679	0.37606853467341	-4.29375196837218	1.75678729547611e-05	0.000249488848182855	ligC; 2-hydroxy-4-carboxymuconate semialdehyde hemiacetal dehydrogenase
ligI; 2-pyrone-4,6-dicarboxylate lactonase	194.230714913776	-1.58382803127977	0.3371250317501	-4.69804340264419	2.62665622168237e-06	5.04254701642012e-05	ligI; 2-pyrone-4,6-dicarboxylate lactonase
bphD; 2,6-dioxo-6-phenylhexa-3-enoate hydrolase	53.3332526364108	7.11044725505544	0.51911693123208	13.6971977357383	1.05518646040832e-42	1.68133410601462e-39	bphD; 2,6-dioxo-6-phenylhexa-3-enoate hydrolase
aglE, ggtB; alpha-glucoside transport system substrate-binding protein	438.613026446889	-2.45711284475003	0.473757156855463	-5.18643952749755	2.14352582842942e-07	5.65479148182027e-06	aglE, ggtB; alpha-glucoside transport system substrate-binding protein
aglF, ggtC; alpha-glucoside transport system permease protein	436.616066793547	-2.48242440053174	0.474201023932628	-5.23496212628259	1.65018697616094e-07	4.44156744563317e-06	aglF, ggtC; alpha-glucoside transport system permease protein
aglG, ggtD; alpha-glucoside transport system permease protein	437.853479275798	-2.45469173705249	0.474182365102273	-5.17668289187233	2.25865631665595e-07	5.93884979366269e-06	aglG, ggtD; alpha-glucoside transport system permease protein
cebE; cellobiose transport system substrate-binding protein	87.4209079500295	-2.98593565584019	0.463846192369385	-6.4373400169303	1.21585364940263e-10	7.01935219187735e-09	cebE; cellobiose transport system substrate-binding protein
cebF; cellobiose transport system permease protein	89.5522097962015	-2.68259425135811	0.477608632069704	-5.61672061858086	1.94615714932392e-08	6.8004535125718e-07	cebF; cellobiose transport system permease protein
cebG; cellobiose transport system permease protein	87.104517009146	-2.98017204474765	0.463850035701966	-6.42486108735038	1.31989993596841e-10	7.45790268784422e-09	cebG; cellobiose transport system permease protein
K10253; DOPA 4,5-dioxygenase	187.490604505989	2.02329394927136	0.448475399815004	4.51149371873233	6.43726899578364e-06	0.000101757385098032	K10253; DOPA 4,5-dioxygenase
araF; L-arabinose transport system substrate-binding protein	301.826723904763	2.32809554729811	0.44104062976164	5.27864189872103	1.3014486240184e-07	3.63811971493143e-06	araF; L-arabinose transport system substrate-binding protein
araH; L-arabinose transport system permease protein	288.692247435701	2.6855062616475	0.448241236754133	5.99120750490108	2.08288670327731e-09	9.32267323876985e-08	araH; L-arabinose transport system permease protein
araG; L-arabinose transport system ATP-binding protein	257.136270724755	2.03947641622975	0.42567251738021	4.79118649421308	1.65797927135184e-06	3.36967368746432e-05	araG; L-arabinose transport system ATP-binding protein
E4.2.2.17; inulin fructotransferase (DFA-I-forming)	2.53358352926715	1.90027580648749	0.424616975101159	4.47527046236146	7.63146464601642e-06	0.000118749763349244	E4.2.2.17; inulin fructotransferase (DFA-I-forming)
rpaA; two-component system, OmpR family, response regulator RpaA	4.93883108583124	-2.47966632725375	0.539096845283452	-4.59966766444342	4.2316548910579e-06	7.17310521639538e-05	rpaA; two-component system, OmpR family, response regulator RpaA
apc; acetophenone carboxylase	3.84944574088846	-2.06430291664388	0.514867527340653	-4.00938650628488	6.0876703486337e-05	0.000726054935143184	apc; acetophenone carboxylase
frlB; fructoselysine 6-phosphate deglycase	97.0645954410764	-4.0015895928442	0.533712857787869	-7.49764509970769	6.49745334269054e-14	6.90202810416207e-12	frlB; fructoselysine 6-phosphate deglycase
frlD; fructoselysine 6-kinase	53.8928208667181	-4.4614006869825	0.46396544758998	-9.61580374175874	6.85716972210801e-22	1.88383004055291e-19	frlD; fructoselysine 6-kinase
PARP; poly	7.76854686565373	-2.91413606187231	0.471787323129247	-6.17680026360941	6.54137418780081e-10	3.27036069896192e-08	PARP; poly
tauB; taurine transport system ATP-binding protein	681.057780776094	1.37843738868911	0.322071364073372	4.27991290891383	1.86966461780729e-05	0.00026363925681541	tauB; taurine transport system ATP-binding protein
FANCM; fanconi anemia group M protein	71.0350074089006	2.54073999252517	0.622900599513323	4.0788851295219	4.525218819517e-05	0.000563319036485811	FANCM; fanconi anemia group M protein
cqsS; two-component system, CAI-1 autoinducer sensor kinase/phosphatase CqsS	44.0273156722739	3.38733790648304	0.575318348074702	5.88776269315717	3.91458651953628e-09	1.65013284662146e-07	cqsS; two-component system, CAI-1 autoinducer sensor kinase/phosphatase CqsS
aphB; LysR family transcriptional regulator, transcriptional activator AphB	34.1546974245269	-3.77014549110644	0.542137120368417	-6.95422864338156	3.54496270521829e-12	2.61506646967353e-10	aphB; LysR family transcriptional regulator, transcriptional activator AphB
toxR; cholera toxin transcriptional activator	1.72077607319965	1.6461640782812	0.400629520306286	4.10894353721785	3.9747323097515e-05	0.000501849323483204	toxR; cholera toxin transcriptional activator
fleQ, flrA; sigma-54 dependent transcriptional regulator, flagellar regulatory protein	152.673287279979	2.45271824466403	0.453664922329674	5.40645336224973	6.42849562137407e-08	1.8903939396799e-06	fleQ, flrA; sigma-54 dependent transcriptional regulator, flagellar regulatory protein
flrB, fleS; two-component system, sensor histidine kinase FlrB	113.642052375527	2.30420679893297	0.457138441433938	5.04050106069663	4.64314554094147e-07	1.15962196002134e-05	flrB, fleS; two-component system, sensor histidine kinase FlrB
zot; zona occludens toxin	156.226511679866	5.24492391736281	0.568253138743833	9.22990751790147	2.70865666751642e-20	6.96124763551719e-18	zot; zona occludens toxin
tlh; thermolabile hemolysin	25.1446070363524	5.99860259690857	0.542484343054009	11.0576511077507	2.01300166611929e-28	1.00234901712327e-25	tlh; thermolabile hemolysin
potF; putrescine transport system substrate-binding protein	1342.55518866064	2.04377291302445	0.246814850374265	8.28059134174997	1.22565114615125e-16	1.95295253627739e-14	potF; putrescine transport system substrate-binding protein
potI; putrescine transport system permease protein	771.408414218552	1.26750068252548	0.252416745828018	5.02146035663213	5.12800887648506e-07	1.25518178884948e-05	potI; putrescine transport system permease protein
potH; putrescine transport system permease protein	780.724517305119	1.24344183932571	0.252634826616953	4.92189400795094	8.57106334829116e-07	1.96788650420276e-05	potH; putrescine transport system permease protein
potG; putrescine transport system ATP-binding protein	827.137257803444	1.38835110017086	0.249392480281225	5.5669324857161	2.59262787649554e-08	8.78956012427234e-07	potG; putrescine transport system ATP-binding protein
phnS; 2-aminoethylphosphonate transport system substrate-binding protein	157.744709183468	2.57358998527571	0.553751800260911	4.64755145547719	3.35898321509886e-06	5.94689317215391e-05	phnS; 2-aminoethylphosphonate transport system substrate-binding protein
phnV; 2-aminoethylphosphonate transport system permease protein	157.744709183468	2.57358998527571	0.553751800260911	4.64755145547719	3.35898321509886e-06	5.94689317215391e-05	phnV; 2-aminoethylphosphonate transport system permease protein
phnU; 2-aminoethylphosphonate transport system permease protein	157.744709183468	2.57358998527571	0.553751800260911	4.64755145547719	3.35898321509886e-06	5.94689317215391e-05	phnU; 2-aminoethylphosphonate transport system permease protein
phnT; 2-aminoethylphosphonate transport system ATP-binding protein	157.744709183468	2.57358998527571	0.553751800260911	4.64755145547719	3.35898321509886e-06	5.94689317215391e-05	phnT; 2-aminoethylphosphonate transport system ATP-binding protein
dnaI; primosomal protein DnaI	84.8858373231428	-1.85599885980819	0.472410339182555	-3.92878543475522	8.53759723210999e-05	0.000948661605972389	dnaI; primosomal protein DnaI
DHRS7B; dehydrogenase/reductase SDR family member 7B	54.2156055775872	5.49685637741401	0.555311190851464	9.89869548457258	4.21740110789593e-23	1.29230902410026e-20	DHRS7B; dehydrogenase/reductase SDR family member 7B
DHRS12; dehydrogenase/reductase SDR family member 12	7.27820953049198	-2.98602465125961	0.550279312198043	-5.42637999479246	5.75084590629699e-08	1.72894299379125e-06	DHRS12; dehydrogenase/reductase SDR family member 12
chr, crh; catabolite repression HPr-like protein	27.1291980846949	-2.2616783967212	0.500769739848337	-4.51640388136506	6.28986474042533e-06	0.000100022659455027	chr, crh; catabolite repression HPr-like protein
fwdE, fmdE; formylmethanofuran dehydrogenase subunit E	11.6114864820272	-3.80211796579377	0.518075627576885	-7.33892459596455	2.15316868956284e-13	2.17142974047432e-11	fwdE, fmdE; formylmethanofuran dehydrogenase subunit E
scpB, mmcD; methylmalonyl-CoA decarboxylase	6.29998948116314	3.59384264533453	0.514245442145483	6.98857461981708	2.77692970117944e-12	2.06764475974735e-10	scpB, mmcD; methylmalonyl-CoA decarboxylase
H1_5; histone H1/5	34.0597616899804	3.10091224416239	0.542568819941686	5.71524225165698	1.09547849317803e-08	4.10900169118832e-07	H1_5; histone H1/5
yhdR; aspartate aminotransferase	8.15133031027406	-3.33725553935348	0.552047112176767	-6.04523683892559	1.4919067997209e-09	6.7152663691392e-08	yhdR; aspartate aminotransferase
kinB; two-component system, NtrC family, sensor histidine kinase KinB	74.5488402435777	2.90976771524359	0.506226473718337	5.74795643118139	9.03285058543115e-09	3.45984233721779e-07	kinB; two-component system, NtrC family, sensor histidine kinase KinB
algB; two-component system, NtrC family, response regulator AlgB	88.257905435203	2.5429641721482	0.462260254684214	5.50115253556763	3.77316595201072e-08	1.21734659154908e-06	algB; two-component system, NtrC family, response regulator AlgB
gbsB; choline dehydrogenase	2.08473921041189	1.77412365325225	0.419137842343493	4.23279282856622	2.30807100224628e-05	0.000316495725901826	gbsB; choline dehydrogenase
wspR; two-component system, chemotaxis family, response regulator WspR	255.883118389833	2.87093093350552	0.51242251242105	5.60266355188258	2.11082704336555e-08	7.28006885475903e-07	wspR; two-component system, chemotaxis family, response regulator WspR
glcC; GntR family transcriptional regulator, glc operon transcriptional activator	106.814280279239	3.37674279861616	0.530842152923368	6.36110523631235	2.00307142264974e-10	1.08561020573133e-08	glcC; GntR family transcriptional regulator, glc operon transcriptional activator
glcG; glc operon protein GlcG	168.289791147811	4.80103159243354	0.493489065739104	9.72874968413532	2.27370401194318e-22	6.46949995112548e-20	glcG; glc operon protein GlcG
liaF; lia operon protein LiaF	23.1400267508757	-2.39805748288023	0.536925359623591	-4.46627718340847	7.95924752015703e-06	0.0001236088206493	liaF; lia operon protein LiaF
citS; two-component system, CitB family, sensor histidine kinase CitS	8.12393290018009	3.68483165957988	0.517480414117347	7.12071714997174	1.0736692856641e-12	9.00412968303777e-11	citS; two-component system, CitB family, sensor histidine kinase CitS
K11638, citT; two-component system, CitB family, response regulator CitT	7.94586228467457	2.4906448591198	0.545546923163793	4.56540904799864	4.98521304803252e-06	8.10554945993369e-05	K11638, citT; two-component system, CitB family, response regulator CitT
racA; chromosome-anchoring protein RacA	7.95577857173665	-2.28919880576604	0.491364107325467	-4.65886451948297	3.17958370609637e-06	5.7441594980657e-05	racA; chromosome-anchoring protein RacA
troA, mntA, znuA; manganese/zinc/iron transport system substrate-binding protein	89.3939699614755	-2.85443057387463	0.503378147499113	-5.67054924425312	1.42340447646042e-08	5.13134093391864e-07	troA, mntA, znuA; manganese/zinc/iron transport system substrate-binding protein
troC, mntC, znuB; manganese/zinc/iron transport system permease protein	89.3654487075509	-2.85391255872624	0.503549133946977	-5.66759500975877	1.44815758025406e-08	5.17375400981349e-07	troC, mntC, znuB; manganese/zinc/iron transport system permease protein
troD, mntD, znuB; manganese/zinc/iron transport system permease protein	89.3654487075509	-2.85391255872624	0.503549133946977	-5.66759500975877	1.44815758025406e-08	5.17375400981349e-07	troD, mntD, znuB; manganese/zinc/iron transport system permease protein
troB, mntB, znuC; manganese/zinc/iron transport system ATP- binding protein	122.980017070623	-1.9895234861492	0.495779172117235	-4.01292268421221	5.99715604919741e-05	0.000716331967675499	troB, mntB, znuC; manganese/zinc/iron transport system ATP- binding protein
dctS; two-component system, LuxR family, sensor histidine kinase DctS	255.671628511541	-2.02876607902886	0.389152731463931	-5.21329009152	1.85520433695921e-07	4.9104361968618e-06	dctS; two-component system, LuxR family, sensor histidine kinase DctS
dctR; two-component system, LuxR family, response regulator DctR	258.163201020073	-1.95805353272877	0.389924759192631	-5.02161888048113	5.12377751407814e-07	1.25518178884948e-05	dctR; two-component system, LuxR family, response regulator DctR
nfrA; bacteriophage N4 adsorption protein A	53.5994156320035	6.85255626430167	0.513463992614616	13.3457386746979	1.25421139905722e-40	1.42747174518412e-37	nfrA; bacteriophage N4 adsorption protein A
mqnB; futalosine hydrolase	152.852490208435	-2.05892694846505	0.48860488490502	-4.21388940649925	2.51010230463103e-05	0.000342431251044442	mqnB; futalosine hydrolase
impN; type VI secretion system protein ImpN	52.1530541801177	-2.7652105298406	0.545957912152532	-5.06487857083761	4.08660757620871e-07	1.03687906240939e-05	impN; type VI secretion system protein ImpN
impD; type VI secretion system protein ImpD	90.1956619040393	-2.64424471636182	0.483852112030906	-5.46498537593016	4.62944968051517e-08	1.46360419066128e-06	impD; type VI secretion system protein ImpD
vasH; sigma-54 dependent transcriptional regulator	9.34683801852172	2.70204318374423	0.545926709372749	4.94946141552367	7.44191287176378e-07	1.74209480638941e-05	vasH; sigma-54 dependent transcriptional regulator
sfa3; sigma-54 dependent transcriptional regulator	59.9220604809251	3.28499389686582	0.552471849813642	5.94599326277692	2.74785448996452e-09	1.20286575393117e-07	sfa3; sigma-54 dependent transcriptional regulator
K12055, parA; chromosome partitioning related protein ParA	168.601203160535	2.1905117630431	0.487328054820233	4.4949428652351	6.95886294871758e-06	0.000109351599827284	K12055, parA; chromosome partitioning related protein ParA
E3.1.2.28; 1,4-dihydroxy-2-naphthoyl-CoA hydrolase	4.41861221788172	-2.37679671248034	0.466764047749087	-5.09207323045157	3.54169250291329e-07	9.10214973248715e-06	E3.1.2.28; 1,4-dihydroxy-2-naphthoyl-CoA hydrolase
cag12; cag pathogenicity island protein 12	1.84289930671116	1.70288199804628	0.428769046817488	3.9715600057556	7.14035096015101e-05	0.000828052053850409	cag12; cag pathogenicity island protein 12
pchE; dihydroaeruginoic acid synthetase	5.77198049400071	3.36495670245121	0.535514526829314	6.28359555878815	3.30830697199327e-10	1.72269814678892e-08	pchE; dihydroaeruginoic acid synthetase
pchF; pyochelin synthetase	7.47836960732414	3.39665225158937	0.528327385398248	6.42906717589323	1.28389383332728e-10	7.33089196032431e-09	pchF; pyochelin synthetase
aruI; 5-guanidino-2-oxopentanoate decarboxylase	53.4803580626762	6.69359918657937	0.518469962722107	12.9102931082761	3.93799204794734e-38	3.13739826459964e-35	aruI; 5-guanidino-2-oxopentanoate decarboxylase
kauB; 4-guanidinobutyraldehyde dehydrogenase / NAD-dependent aldehyde dehydrogenase	197.462659025313	3.32300900841504	0.515541565905583	6.44566651493552	1.15093484364397e-10	6.74227786714082e-09	kauB; 4-guanidinobutyraldehyde dehydrogenase / NAD-dependent aldehyde dehydrogenase
gbuA; guanidinobutyrase	323.026414295468	2.33201438635372	0.522786561386239	4.46073896806006	8.16775262550364e-06	0.00012635434013085	gbuA; guanidinobutyrase
cccB; cytochrome c551	33.4963281951748	-2.17865248289248	0.494025144936568	-4.41000322599413	1.03369079220482e-05	0.000156505846567921	cccB; cytochrome c551
pks12; polyketide synthase 12	2.76317768233125	1.78994033557582	0.432842596764477	4.13531465931431	3.54468602424778e-05	0.000460693532710964	pks12; polyketide synthase 12
tadD; tight adherence protein D	28.7054051322407	-5.0775065490083	0.590613856917073	-8.59699868118946	8.18279271024112e-18	1.48164339823843e-15	tadD; tight adherence protein D
tadF; tight adherence protein F	28.7054051322407	-5.0775065490083	0.590613856917073	-8.59699868118946	8.18279271024112e-18	1.48164339823843e-15	tadF; tight adherence protein F
rsaD; ATP-binding cassette, subfamily C, bacterial RsaD	7.20494474813793	3.2806871394077	0.466268896631711	7.03604114086768	1.9777856359454e-12	1.51509790015164e-10	rsaD; ATP-binding cassette, subfamily C, bacterial RsaD
rsaF; outer membrane protein, S-layer protein transport system	7.42267445912533	3.49759623768913	0.481096450059136	7.27005205974646	3.59348983766964e-13	3.57866669208926e-11	rsaF; outer membrane protein, S-layer protein transport system
prsE; membrane fusion protein	6.77734627083744	2.60481935184514	0.497076306181866	5.24028065600879	1.6033256172785e-07	4.34479428328496e-06	prsE; membrane fusion protein
rsaA; S-layer protein	6.95461569048867	4.11831598694826	0.47095970394493	8.74451880373575	2.23968082025389e-18	4.69566765656914e-16	rsaA; S-layer protein
nodO; putative nodulation protein	47.2652708002478	-5.40242427331147	0.499518822111289	-10.8152566713649	2.91475616834372e-27	1.16109311965972e-24	nodO; putative nodulation protein
esp, sigA, sepA; serine protease autotransporter	4.04478012652794	2.26428945350019	0.473942028120585	4.7775662826933	1.77429572415933e-06	3.56965000868115e-05	esp, sigA, sepA; serine protease autotransporter
ssp; subtilase-type serine protease	254.226389906993	1.98214933841953	0.479802547700957	4.13117718510935	3.60910254695382e-05	0.000467540162464734	ssp; subtilase-type serine protease
lpxO; beta-hydroxylase	982.928345034791	1.42904131961022	0.334012999079063	4.27840031241405	1.88241259775681e-05	0.000264857976397397	lpxO; beta-hydroxylase
wbdC, wbpZ; N-acetyl-alpha-D-glucosaminyl-diphospho-ditrans,octacis-undecaprenol 3-alpha-mannosyltransferase / rhamnosyltransferase	173.729339874701	2.27599212584664	0.472135742728002	4.82063084801831	1.43104955428808e-06	2.95367145052154e-05	wbdC, wbpZ; N-acetyl-alpha-D-glucosaminyl-diphospho-ditrans,octacis-undecaprenol 3-alpha-mannosyltransferase / rhamnosyltransferase
wbyK; mannosyltransferase	3.30718039750873	2.203547719849	0.471936506311791	4.66916140281209	3.02431709765523e-06	5.55004720307435e-05	wbyK; mannosyltransferase
wbyL; glycosyltransferase	78.3391222516711	-4.74616305219245	0.60818889862111	-7.80376469046538	6.00871840118237e-15	7.59864436543173e-13	wbyL; glycosyltransferase
wbpL; Fuc2NAc and GlcNAc transferase	73.9012588579502	2.78971077720504	0.510638730855586	5.46317897299099	4.67682653708876e-08	1.47273822217337e-06	wbpL; Fuc2NAc and GlcNAc transferase
wbqL; O-antigen biosynthesis protein WbqL	6.95461569048867	4.11831598694826	0.47095970394493	8.74451880373575	2.23968082025389e-18	4.69566765656914e-16	wbqL; O-antigen biosynthesis protein WbqL
ttuB; MFS transporter, ACS family, tartrate transporter	298.556482114046	1.62865526738218	0.387953760052097	4.19806542708458	2.69204862425597e-05	0.000361069888711234	ttuB; MFS transporter, ACS family, tartrate transporter
mfpsA; mannosylfructose-phosphate synthase	12.0011025831123	3.82275548774	0.527558830571351	7.24612169528074	4.28874798871171e-13	4.11668135253809e-11	mfpsA; mannosylfructose-phosphate synthase
rhlI, phzI, solI, cepI, tofI; acyl homoserine lactone synthase	53.0041400090373	3.72679142588731	0.574187889100589	6.49054342076941	8.55273110700996e-11	5.16209157042033e-09	rhlI, phzI, solI, cepI, tofI; acyl homoserine lactone synthase
phzE; 2-amino-4-deoxychorismate synthase	14.6246916563244	-2.16844199539045	0.514942984334294	-4.211033184953	2.5420539709638e-05	0.000345017785122123	phzE; 2-amino-4-deoxychorismate synthase
fhuF; ferric iron reductase protein FhuF	400.975042230013	2.35085760085958	0.36485555236282	6.44325565456061	1.16937468735182e-10	6.80029790812552e-09	fhuF; ferric iron reductase protein FhuF
aauA; aralkylamine dehydrogenase light chain	3.81131126494019	2.72950196344804	0.470660042577958	5.7993067533366	6.65896254961214e-09	2.652597731638e-07	aauA; aralkylamine dehydrogenase light chain
raxST; sulfotransferase	72.1519776459752	6.62744183903363	0.593231330083474	11.1717663969317	5.60549067779161e-29	2.97726294866439e-26	raxST; sulfotransferase
wspC; chemotaxis protein methyltransferase WspC	212.516448398909	3.24550405827228	0.402360451889434	8.06616068510659	7.25433198649071e-16	1.05082296247948e-13	wspC; chemotaxis protein methyltransferase WspC
wspA; methyl-accepting chemotaxis protein WspA	200.56028663538	3.2801452971386	0.416029906039638	7.88439785101911	3.16055823083197e-15	4.19669457083971e-13	wspA; methyl-accepting chemotaxis protein WspA
wspB; chemotaxis-related protein WspB	295.339363152554	3.15723290653259	0.507273697641111	6.22392393142821	4.84872235357428e-10	2.46049496757492e-08	wspB; chemotaxis-related protein WspB
wspD; chemotaxis-related protein WspD	312.577044074935	3.05729044486138	0.487522128805125	6.2710803555821	3.58551506185168e-10	1.85492198037483e-08	wspD; chemotaxis-related protein WspD
wspE; two-component system, chemotaxis family, sensor histidine kinase and response regulator WspE	210.06817694463	3.23036781987139	0.404199593959565	7.99201154119553	1.32754607253679e-15	1.85553676489484e-13	wspE; two-component system, chemotaxis family, sensor histidine kinase and response regulator WspE
wspF; two-component system, chemotaxis family, response regulator WspF	309.18153096339	3.14712149884878	0.498803750116507	6.30933808760199	2.80231358962163e-10	1.49839143412856e-08	wspF; two-component system, chemotaxis family, response regulator WspF
TRP1; anthranilate synthase / indole-3-glycerol phosphate synthase / phosphoribosylanthranilate isomerase	3.70166825799047	1.92587019639396	0.449218694382205	4.28715505493943	1.80975974129301e-05	0.000256554374713192	TRP1; anthranilate synthase / indole-3-glycerol phosphate synthase / phosphoribosylanthranilate isomerase
mpa; proteasome-associated ATPase	133.696338394239	-1.80097502275109	0.393769777540627	-4.57367509004744	4.79242830465802e-06	7.88869345107655e-05	mpa; proteasome-associated ATPase
adaB; methylated-DNA-	6.12100594358827	-2.04093818598696	0.49065212045871	-4.15964407547835	3.1874390804026e-05	0.000420435880025952	adaB; methylated-DNA-
kinD; two-component system, sporulation sensor kinase D	20.3975636644101	-4.51381079848544	0.519307466393902	-8.69198132241305	3.56172646762473e-18	6.75625589703957e-16	kinD; two-component system, sporulation sensor kinase D
hemDX; uroporphyrinogen III methyltransferase / synthase	108.438801478159	3.45229317889927	0.514378987306896	6.71157505281124	1.92534718684747e-11	1.29993568115371e-09	hemDX; uroporphyrinogen III methyltransferase / synthase
pup; prokaryotic ubiquitin-like protein Pup	130.806106921323	-1.76172434850235	0.39274197930871	-4.48570420611331	7.26735046778723e-06	0.000113527414072276	pup; prokaryotic ubiquitin-like protein Pup
pafA; proteasome accessory factor A	265.833538195841	-1.81087618762355	0.401280506040515	-4.51274397924706	6.39942530962069e-06	0.000101360281196318	pafA; proteasome accessory factor A
hfaB; holdfast attachment protein HfaB	41.6443953127631	-1.9392925676363	0.482771745968966	-4.01699681853578	5.89445195775262e-05	0.000707245463063481	hfaB; holdfast attachment protein HfaB
ftrA; AraC family transcriptional regulator, transcriptional activator FtrA	303.104864680593	1.96884848120669	0.367239014512254	5.36121818053999	8.26626050993721e-08	2.38522268699295e-06	ftrA; AraC family transcriptional regulator, transcriptional activator FtrA
mqsA; HTH-type transcriptional regulator / antitoxin MqsA	52.507502931762	2.33841657382005	0.487763392580265	4.79416169682158	1.63356477775634e-06	3.32854490649227e-05	mqsA; HTH-type transcriptional regulator / antitoxin MqsA
gumK; 2-beta-glucuronyltransferase	42.433219983588	-2.51931781765737	0.580279091466051	-4.34156228392173	1.41473161498424e-05	0.000207572132165367	gumK; 2-beta-glucuronyltransferase
gumL; pyruvyltransferase	4.94702595569222	-2.36614080836117	0.497297620581266	-4.75799744546436	1.95522972597942e-06	3.90408902929275e-05	gumL; pyruvyltransferase
pimF; putative glycosyltransferase	17.2769742399484	2.91443997974339	0.494997358526195	5.88778895390643	3.91396473239842e-09	1.65013284662146e-07	pimF; putative glycosyltransferase
yeeJ; adhesin/invasin	120.188789726607	2.94653590956687	0.602862560224335	4.88757488683726	1.02085668994086e-06	2.25921256909969e-05	yeeJ; adhesin/invasin
ysiA, fadR; TetR/AcrR family transcriptional regulator, fatty acid metabolism regulator protein	79.6198825911578	-2.48752961354903	0.542399454014584	-4.58615803378398	4.51476916352612e-06	7.47799707397352e-05	ysiA, fadR; TetR/AcrR family transcriptional regulator, fatty acid metabolism regulator protein
atuG; citronellol/citronellal dehydrogenase	166.925309232095	2.10578469868362	0.416329998610165	5.05797013358	4.23742778727111e-07	1.06834136649332e-05	atuG; citronellol/citronellal dehydrogenase
rpfF; DSF synthase	324.559253910568	1.60655852109967	0.393727823903626	4.08037843292709	4.4962439598192e-05	0.000560588037994986	rpfF; DSF synthase
K13874, araB; L-arabinonolactonase	267.862271429588	2.42091555958737	0.567832478747051	4.26343270277395	2.0131014914445e-05	0.000279901912431734	K13874, araB; L-arabinonolactonase
folM; dihydromonapterin reductase / dihydrofolate reductase	130.760231502314	1.75554371325309	0.442540797974343	3.96696467600003	7.27937763870809e-05	0.000838752233957063	folM; dihydromonapterin reductase / dihydrofolate reductase
sulD; dihydroneopterin aldolase / 2-amino-4-hydroxy-6-hydroxymethyldihydropteridine diphosphokinase	116.526953493464	-2.72134987527293	0.544453721383513	-4.99831256246664	5.78341860402111e-07	1.39203915462949e-05	sulD; dihydroneopterin aldolase / 2-amino-4-hydroxy-6-hydroxymethyldihydropteridine diphosphokinase
NAPEPLD; N-acyl-phosphatidylethanolamine-hydrolysing phospholipase D	15.6087296696019	-4.09623424117172	0.533497697174779	-7.67807295676058	1.6149951333503e-14	1.81220651090167e-12	NAPEPLD; N-acyl-phosphatidylethanolamine-hydrolysing phospholipase D
gmr; c-di-GMP phosphodiesterase Gmr	90.9542100730637	3.28756277443488	0.548938049400695	5.9889504435411	2.11199497872949e-09	9.40014748354068e-08	gmr; c-di-GMP phosphodiesterase Gmr
uspE; universal stress protein E	398.62084461556	2.54629004997765	0.443471893350492	5.74171686674454	9.3721431355209e-09	3.57262508902847e-07	uspE; universal stress protein E
feaR; AraC family transcriptional regulator, positive regulator of tynA and feaB	106.550583494344	2.21732627774137	0.501003814753469	4.42576725455166	9.61000960058968e-06	0.000147256719369305	feaR; AraC family transcriptional regulator, positive regulator of tynA and feaB
mttB; trimethylamine---corrinoid protein Co-methyltransferase	152.062623858514	-2.50754224357703	0.558368912581779	-4.49083426221329	7.09447414632073e-06	0.000111263140794758	mttB; trimethylamine---corrinoid protein Co-methyltransferase
rnhA-dnaQ; ribonuclease HI / DNA polymerase III subunit epsilon	61.4685199074825	-1.98460390338316	0.505738382991294	-3.92417101435887	8.70288988358306e-05	0.000964338299061282	rnhA-dnaQ; ribonuclease HI / DNA polymerase III subunit epsilon
glyQS; glycyl-tRNA synthetase	20.6291735840002	2.5302713393268	0.630245585819239	4.01473869275541	5.95116904793059e-05	0.000711906363436381	glyQS; glycyl-tRNA synthetase
ctcP, cts4, prnC; tetracycline 7-halogenase / FADH2 O2-dependent halogenase	3.5928889571835	2.19382297103977	0.491641789920604	4.46223859732114	8.11078416352906e-06	0.0001257171545347	ctcP, cts4, prnC; tetracycline 7-halogenase / FADH2 O2-dependent halogenase
davT, gabT; 5-aminovalerate/4-aminobutyrate aminotransferase	78.1006462044893	2.9867639046298	0.49037134660561	6.0908206103485	1.12333371617986e-09	5.14344811310629e-08	davT, gabT; 5-aminovalerate/4-aminobutyrate aminotransferase
K14331; fatty aldehyde decarbonylase	6.66782374430963	-2.49608829223031	0.505644083909116	-4.93645307373744	7.95561684697005e-07	1.842511611041e-05	K14331; fatty aldehyde decarbonylase
ACP5; tartrate-resistant acid phosphatase type 5	53.3332526364108	7.11044725505544	0.51911693123208	13.6971977357383	1.05518646040832e-42	1.68133410601462e-39	ACP5; tartrate-resistant acid phosphatase type 5
SMARCAD1; SWI/SNF-related matrix-associated actin-dependent regulator of chromatin subfamily A containing DEAD/H box 1	24.7845796776654	-2.80381272051961	0.532232443100486	-5.26802294160456	1.37900876548073e-07	3.82807067407141e-06	SMARCAD1; SWI/SNF-related matrix-associated actin-dependent regulator of chromatin subfamily A containing DEAD/H box 1
mcl2; (3S)-malyl-CoA thioesterase	12.7102105119241	-3.0916296148822	0.557478649105511	-5.54573636110154	2.92719608875862e-08	9.67675155151033e-07	mcl2; (3S)-malyl-CoA thioesterase
ICP; inhibitor of cysteine peptidase	80.1036101957601	2.64811309760615	0.482843084112968	5.48441757733986	4.14833839184684e-08	1.32199247871375e-06	ICP; inhibitor of cysteine peptidase
styA; styrene monooxygenase	2.05954689156198	1.73354551406699	0.435385082845694	3.98163736510327	6.84421475575704e-05	0.000807820132727649	styA; styrene monooxygenase
styB; styrene monooxygenase reductase component	2.02016806035903	1.93863266610323	0.445568273797516	4.35092168834314	1.35566467568729e-05	0.000201128127955319	styB; styrene monooxygenase reductase component
abfD; 4-hydroxybutyryl-CoA dehydratase / vinylacetyl-CoA-Delta-isomerase	22.5191897392285	-2.9072093174202	0.570272048472054	-5.097934091649	3.43380323305365e-07	8.85343377273089e-06	abfD; 4-hydroxybutyryl-CoA dehydratase / vinylacetyl-CoA-Delta-isomerase
rbgA; ribosome biogenesis GTPase A	378.408913101268	-1.35406302981218	0.329102075040651	-4.11441656709374	3.8815991858488e-05	0.000496348406209304	rbgA; ribosome biogenesis GTPase A
NOP4, RBM28; nucleolar protein 4	40.0711136817431	-3.20533193076216	0.524431391348402	-6.11201385660898	9.83816390633188e-10	4.63790839300273e-08	NOP4, RBM28; nucleolar protein 4
cruC; chlorobactene glucosyltransferase	92.2705484420045	-2.49345313944324	0.637010908635243	-3.91430210321721	9.06660623643343e-05	0.000997702374111396	cruC; chlorobactene glucosyltransferase
dinD; DNA-damage-inducible protein D	43.1809179754529	3.7439182191896	0.637161097062627	5.87593661391039	4.20459198711028e-09	1.75382117074909e-07	dinD; DNA-damage-inducible protein D
nodD; LysR family transcriptional regulator, nod-box dependent transcriptional activator	107.642259815227	-3.3264840945408	0.485033688420313	-6.85825371300433	6.97073796288240e-12	4.91467870356497e-10	nodD; LysR family transcriptional regulator, nod-box dependent transcriptional activator
nodB; chitooligosaccharide deacetylase	59.3912347181466	-2.07550825103918	0.511377225953282	-4.05866383112805	4.93543022474991e-05	0.000608677594436262	nodB; chitooligosaccharide deacetylase
nodF; nodulation protein F	61.1903454245822	-2.99377102024878	0.51854045323046	-5.7734570207548	7.7661422443522e-09	3.06301263667099e-07	nodF; nodulation protein F
NTE, NRE; lysophospholipid hydrolase	10.3204350532831	-3.54410908987986	0.566180912252128	-6.25967603849849	3.85778033887035e-10	1.98289909417936e-08	NTE, NRE; lysophospholipid hydrolase
SLC39A7, KE4, ZIP7; solute carrier family 39 (zinc transporter), member 7	24.9624659390647	5.9857248925953	0.546050705687219	10.9618481035788	5.82965473025329e-28	2.58026995755155e-25	SLC39A7, KE4, ZIP7; solute carrier family 39 (zinc transporter), member 7
cofF; gamma-F420-2:alpha-L-glutamate ligase	2.38673454424833	2.07510855295703	0.428568472035737	4.84195335951821	1.28568945816611e-06	2.72422550883228e-05	cofF; gamma-F420-2:alpha-L-glutamate ligase
ligX; 5,5-dehydrodivanillate O-demethylase	7.93195897460135	-2.48757899483017	0.540982597714475	-4.59826065633092	4.26032774263842e-06	7.19110828932209e-05	ligX; 5,5-dehydrodivanillate O-demethylase
desZ; 3-O-methylgallate 3,4-dioxygenase	7.52664978104354	-2.50042167254472	0.549088465237596	-4.55376834671397	5.2693379908474e-06	8.51537845295766e-05	desZ; 3-O-methylgallate 3,4-dioxygenase
ligM; vanillate/3-O-methylgallate O-demethylase	177.739028997047	-2.46831144556613	0.504726877802475	-4.89039033608212	1.00636213408958e-06	2.25921256909969e-05	ligM; vanillate/3-O-methylgallate O-demethylase
tftC; chlorophenol-4-monooxygenase component 1	7.27820953049198	-2.98602465125961	0.550279312198043	-5.42637999479246	5.75084590629699e-08	1.72894299379125e-06	tftC; chlorophenol-4-monooxygenase component 1
tftD; chlorophenol-4-monooxygenase component 2	7.27820953049198	-2.98602465125961	0.550279312198043	-5.42637999479246	5.75084590629699e-08	1.72894299379125e-06	tftD; chlorophenol-4-monooxygenase component 2
pksG; polyketide biosynthesis 3-hydroxy-3-methylglutaryl-CoA synthase-like enzyme PksG	1.99867688018239	1.72827123368939	0.425182659499427	4.06477356278853	4.80791169516918e-05	0.000595717456849344	pksG; polyketide biosynthesis 3-hydroxy-3-methylglutaryl-CoA synthase-like enzyme PksG
acpK; polyketide biosynthesis acyl carrier protein	1.99867688018239	1.72827123368939	0.425182659499427	4.06477356278853	4.80791169516918e-05	0.000595717456849344	acpK; polyketide biosynthesis acyl carrier protein
sspH2; E3 ubiquitin-protein ligase SspH2	4.12697142268487	-2.13879391241842	0.541031464790549	-3.95317842234262	7.71198867560945e-05	0.000871582942485498	sspH2; E3 ubiquitin-protein ligase SspH2
isfD; sulfoacetaldehyde reductase	31.9619749812986	-2.17968288022353	0.538522216920675	-4.04752638189595	5.17617494270709e-05	0.000634439781054575	isfD; sulfoacetaldehyde reductase
sauS; sulfoacetaldehyde dehydrogenase	14.9522816428101	4.20133938317079	0.556021987187141	7.55606699012919	4.15439938079773e-14	4.47271619821831e-12	sauS; sulfoacetaldehyde dehydrogenase
rexA; oligosaccharide reducing-end xylanase	7.94441459764085	-2.88252100454123	0.494886317297715	-5.82461244893776	5.72452834890341e-09	2.33883678747249e-07	rexA; oligosaccharide reducing-end xylanase
tauA; taurine transport system substrate-binding protein	646.895041968533	1.44729752424204	0.324651895635569	4.45799807023668	8.27286466895663e-06	0.000127732389181352	tauA; taurine transport system substrate-binding protein
ofaA, arfA; arthrofactin-type cyclic lipopeptide synthetase A	6.30441469721158	-2.16977834441824	0.490985769566114	-4.41922857832659	9.90538381861535e-06	0.000150790740570951	ofaA, arfA; arthrofactin-type cyclic lipopeptide synthetase A
pmm-pgm; phosphomannomutase / phosphoglucomutase	712.161857499303	1.16116474208918	0.292887665261721	3.96453958227149	7.35377443801638e-05	0.000842899472511475	pmm-pgm; phosphomannomutase / phosphoglucomutase
murEF; murE/murF fusion protein	3.03244480413979	1.80369642630859	0.446291045767954	4.04152501694245	5.3104714409323e-05	0.000647910045480975	murEF; murE/murF fusion protein
csxA; exo-1,4-beta-D-glucosaminidase	28.6471069358817	3.41248227913373	0.555882024776413	6.13886063415398	8.31154433431917e-10	4.0376874214342e-08	csxA; exo-1,4-beta-D-glucosaminidase
rmd; GDP-4-dehydro-6-deoxy-D-mannose reductase	229.707873715867	2.39862693932484	0.422550059173074	5.67655094882468	1.37437633855337e-08	4.97711649511576e-07	rmd; GDP-4-dehydro-6-deoxy-D-mannose reductase
baiB; bile acid-coenzyme A ligase	7.08834740878595	-1.96530354591959	0.43820713311655	-4.48487347054864	7.29572148278292e-06	0.000113747579360727	baiB; bile acid-coenzyme A ligase
K15878, narB; rieske iron-sulphur protein	10.9324669587348	-2.29521401596793	0.469591824303063	-4.88767882484822	1.02031804008181e-06	2.25921256909969e-05	K15878, narB; rieske iron-sulphur protein
narC; cytochrome b-561	10.9324669587348	-2.29521401596793	0.469591824303063	-4.88767882484822	1.02031804008181e-06	2.25921256909969e-05	narC; cytochrome b-561
pglE; UDP-N-acetylbacillosamine transaminase	1.84289930671116	1.70288199804628	0.428769046817488	3.9715600057556	7.14035096015101e-05	0.000828052053850409	pglE; UDP-N-acetylbacillosamine transaminase
pglF; UDP-N-acetyl-D-glucosamine 4,6-dehydratase	1.84289930671116	1.70288199804628	0.428769046817488	3.9715600057556	7.14035096015101e-05	0.000828052053850409	pglF; UDP-N-acetyl-D-glucosamine 4,6-dehydratase
pglD; UDP-N-acetylbacillosamine N-acetyltransferase	1.84289930671116	1.70288199804628	0.428769046817488	3.9715600057556	7.14035096015101e-05	0.000828052053850409	pglD; UDP-N-acetylbacillosamine N-acetyltransferase
HPR2; hydroxypyruvate reductase 2	27.030308372741	3.53935340984207	0.582021527723546	6.08113831061455	1.1933229694228e-09	5.43268805565224e-08	HPR2; hydroxypyruvate reductase 2
xynD; arabinoxylan arabinofuranohydrolase	18.2992074725305	-3.67643348978302	0.517710808158802	-7.10132651635759	1.23565053038699e-12	9.94386643999309e-11	xynD; arabinoxylan arabinofuranohydrolase
aknOx; aclacinomycin-N/aclacinomycin-A oxidase	2.93441579343611	2.12603039526853	0.485016145404423	4.38342190340029	1.16829542416789e-05	0.000175619049893313	aknOx; aclacinomycin-N/aclacinomycin-A oxidase
algA, xanB, rfbA, wbpW, pslB; mannose-1-phosphate guanylyltransferase / mannose-6-phosphate isomerase	1740.3580424883	1.2293841603635	0.282801550026501	4.34716203022329	1.37910341415941e-05	0.000203468831492742	algA, xanB, rfbA, wbpW, pslB; mannose-1-phosphate guanylyltransferase / mannose-6-phosphate isomerase
cydCD; ATP-binding cassette, subfamily C, bacterial CydCD	306.436904202363	-2.20701036367443	0.453420526780784	-4.86746901236224	1.13036548732863e-06	2.45384791213819e-05	cydCD; ATP-binding cassette, subfamily C, bacterial CydCD
TPS; trehalose 6-phosphate synthase/phosphatase	235.821916126632	-2.07800558025178	0.491903325493905	-4.22441864601203	2.39558367936827e-05	0.000327369042427565	TPS; trehalose 6-phosphate synthase/phosphatase
algE; alginate production protein	63.3537839377397	3.60641336172823	0.513164581912382	7.0277908664086	2.09829076173276e-12	1.57708325459669e-10	algE; alginate production protein
tycC; tyrocidine synthetase III	2.94386286930887	2.09194272856555	0.478527017870678	4.3716292924779	1.23322786214199e-05	0.000185030628581643	tycC; tyrocidine synthetase III
syrE; syringomycin synthetase protein SyrE	4.62571644512301	-2.29875096341674	0.498333486398213	-4.6128767705966	3.97133772319129e-06	6.81673277420809e-05	syrE; syringomycin synthetase protein SyrE
K16163; maleylpyruvate isomerase	51.2781672678514	-2.01144242981695	0.487748113937415	-4.12393686892872	3.72451018177102e-05	0.000480148424242229	K16163; maleylpyruvate isomerase
ytpB; tetraprenyl-beta-curcumene synthase	26.0755978153552	-2.42963252141866	0.503926037181958	-4.82140699656162	1.42549178576054e-06	2.95277568054474e-05	ytpB; tetraprenyl-beta-curcumene synthase
GLCAK; glucuronokinase	9.43411481182198	-3.20365733183301	0.488993759912201	-6.55153008988955	5.69505093738695e-11	3.54472428266889e-09	GLCAK; glucuronokinase
yjeH; amino acid efflux transporter	143.580123831064	2.14358774988005	0.540886867761394	3.96309815905101	7.39833442659408e-05	0.000845660407125897	yjeH; amino acid efflux transporter
erfK; L,D-transpeptidase ErfK/SrfK	187.434676874262	1.89926360321615	0.409268404981851	4.64063089184803	3.47347076130818e-06	6.13595156437744e-05	erfK; L,D-transpeptidase ErfK/SrfK
eexD; ATP-binding cassette, subfamily C, bacterial EexD	84.7191502164521	-2.4892123330374	0.513921456763735	-4.84356568552802	1.2752953450043e-06	2.71665187530729e-05	eexD; ATP-binding cassette, subfamily C, bacterial EexD
andAd; anthranilate 1,2-dioxygenase small subunit	94.4060024933735	3.61141841268235	0.564521849189168	6.39730493668135	1.58143309392288e-10	8.74949823561357e-09	andAd; anthranilate 1,2-dioxygenase small subunit
psuT; putative pseudouridine transporter	41.2762998143084	-3.19641978354672	0.518330528616324	-6.16675963902708	6.97035869869005e-10	3.44924520201637e-08	psuT; putative pseudouridine transporter
psuK; pseudouridine kinase	99.3364208387897	-2.10819338713108	0.45527840793809	-4.63055868754874	3.64680398037219e-06	6.34368718594437e-05	psuK; pseudouridine kinase
ylnA, cysP; sulfate permease	16.4721837428851	-2.60357213055444	0.561473521470531	-4.63703457241498	3.53443312268952e-06	6.21607697317161e-05	ylnA, cysP; sulfate permease
ecnA; entericidin A	67.4742906152043	2.77011231170221	0.587458902444287	4.71541464462685	2.41219001466821e-06	4.72184713682103e-05	ecnA; entericidin A
hmo, nocN; 4-hydroxymandelate oxidase	224.056720186848	-3.09503500077492	0.377112620900354	-8.20719018468686	2.26424763642695e-16	3.53710998419873e-14	hmo, nocN; 4-hydroxymandelate oxidase
mecA1_2; adapter protein MecA 1/2	102.397013732797	-1.9340177348983	0.468417771689364	-4.12883082536174	3.64612543575374e-05	0.000471569502380683	mecA1_2; adapter protein MecA 1/2
galR; LysR family transcriptional regulator, regulator for genes of the gallate degradation pathway	19.1605805644806	2.66782902396848	0.472119677672419	5.65074736372153	1.59751735416501e-08	5.65663144917005e-07	galR; LysR family transcriptional regulator, regulator for genes of the gallate degradation pathway
galP; porin-like protein GalP	53.3332526364108	7.11044725505544	0.51911693123208	13.6971977357383	1.05518646040832e-42	1.68133410601462e-39	galP; porin-like protein GalP
exoM; succinoglycan biosynthesis protein ExoM	102.764743424787	-2.1886882224586	0.473801564546184	-4.61941957611509	3.84814998702181e-06	6.62164383295957e-05	exoM; succinoglycan biosynthesis protein ExoM
etk-wzc; tyrosine-protein kinase Etk/Wzc	658.880252412635	2.13244082591413	0.361220034037305	5.90344007800493	3.5599896599466e-09	1.51670789416014e-07	etk-wzc; tyrosine-protein kinase Etk/Wzc
amsL; exopolysaccharide (amylovoran) exporter	43.6177819339458	3.60980582029057	0.558843701891098	6.45941934761935	1.0510548431064e-10	6.24907010076769e-09	amsL; exopolysaccharide (amylovoran) exporter
amsB; amylovoran biosynthesis glycosyltransferase AmsB	20.8671910420773	2.38250263849199	0.574771125260051	4.14513279075048	3.39616841689319e-05	0.000444846367187384	amsB; amylovoran biosynthesis glycosyltransferase AmsB
wcaK, amsJ; colanic acid/amylovoran biosynthesis protein	137.684989464021	3.44208020385783	0.487578448591113	7.05954131853844	1.67053100536624e-12	1.33091205197528e-10	wcaK, amsJ; colanic acid/amylovoran biosynthesis protein
aksD; methanogen homoaconitase large subunit	16.3990112130823	-1.85654932584391	0.472106183914873	-3.93248254121295	8.40730875543101e-05	0.000936797606356907	aksD; methanogen homoaconitase large subunit
aksE; methanogen homoaconitase small subunit	15.3756567733749	-2.27891374543194	0.465073192422205	-4.90011848148642	9.57788777525723e-07	2.18020091158498e-05	aksE; methanogen homoaconitase small subunit
suyA; (2R)-sulfolactate sulfo-lyase subunit alpha	74.1591002917836	2.90966225646332	0.533884604435	5.44998344640891	5.0374508630841e-08	1.56770980571059e-06	suyA; (2R)-sulfolactate sulfo-lyase subunit alpha
suyB; (2R)-sulfolactate sulfo-lyase subunit beta	74.1591002917836	2.90966225646332	0.533884604435	5.44998344640891	5.0374508630841e-08	1.56770980571059e-06	suyB; (2R)-sulfolactate sulfo-lyase subunit beta
lipL; octanoyl-	47.3616599696368	-1.87453244747547	0.444959944719899	-4.21281166927392	2.52211347675509e-05	0.000342895530192966	lipL; octanoyl-
DCTPP1; dCTP diphosphatase	40.2947571430384	-5.4191826417724	0.514751916800103	-10.5277561188312	6.43501307766631e-26	2.33035223589852e-23	DCTPP1; dCTP diphosphatase
msmA; methanesulfonate monooxygenase subunit alpha	1.72880638408925	1.59550353687243	0.396707549061428	4.02186331126604	5.77395632091284e-05	0.000693832730146495	msmA; methanesulfonate monooxygenase subunit alpha
msmB; methanesulfonate monooxygenase subunit beta	1.72880638408925	1.59550353687243	0.396707549061428	4.02186331126604	5.77395632091284e-05	0.000693832730146495	msmB; methanesulfonate monooxygenase subunit beta
aauS; two-component system, sensor histidine kinase AauS	64.9013527181224	3.24222623688067	0.515065053006279	6.29478979006007	3.0781671141746e-10	1.61593155807793e-08	aauS; two-component system, sensor histidine kinase AauS
aauR; two-component system, response regulator AauR	64.9013527181224	3.24222623688067	0.515065053006279	6.29478979006007	3.0781671141746e-10	1.61593155807793e-08	aauR; two-component system, response regulator AauR
chiG; putative chitobiose transport system permease protein	60.486648426429	-2.99628647152718	0.515082341503151	-5.81710190798465	5.98766411396416e-09	2.42150862923617e-07	chiG; putative chitobiose transport system permease protein
pglH; GalNAc-alpha-(1->4)-GalNAc-alpha-(1->3)-diNAcBac-PP-undecaprenol alpha-1,4-N-acetyl-D-galactosaminyltransferase	1.84289930671116	1.70288199804628	0.428769046817488	3.9715600057556	7.14035096015101e-05	0.000828052053850409	pglH; GalNAc-alpha-(1->4)-GalNAc-alpha-(1->3)-diNAcBac-PP-undecaprenol alpha-1,4-N-acetyl-D-galactosaminyltransferase
pglB; undecaprenyl-diphosphooligosaccharide---protein glycotransferase	1.84289930671116	1.70288199804628	0.428769046817488	3.9715600057556	7.14035096015101e-05	0.000828052053850409	pglB; undecaprenyl-diphosphooligosaccharide---protein glycotransferase
HTATIP2; oxidoreductase	24.9624659390647	5.9857248925953	0.546050705687219	10.9618481035788	5.82965473025329e-28	2.58026995755155e-25	HTATIP2; oxidoreductase
K17318, lplA; putative aldouronate transport system substrate-binding protein	105.805478999916	-2.43153040602001	0.506962604927735	-4.79627172179024	1.61645976743713e-06	3.30213717106964e-05	K17318, lplA; putative aldouronate transport system substrate-binding protein
lplB; putative aldouronate transport system permease protein	183.625906306794	-3.20208192600636	0.547146750170447	-5.85232741491902	4.84741154155731e-09	2.00100143790607e-07	lplB; putative aldouronate transport system permease protein
lplC; putative aldouronate transport system permease protein	107.443399814029	-2.33312628533273	0.510827944435437	-4.56734270461903	4.93946080545706e-06	8.04758368856368e-05	lplC; putative aldouronate transport system permease protein
ACOT13; acyl-coenzyme A thioesterase 13	38.9841040817388	3.72254089090344	0.607163161449867	6.1310387837336	8.73071164941811e-10	4.1809712534326e-08	ACOT13; acyl-coenzyme A thioesterase 13
cymR; Rrf2 family transcriptional regulator, cysteine metabolism repressor	41.743812931676	-1.70231757423944	0.414533521759533	-4.10658604161556	4.01549926675001e-05	0.000505394670745613	cymR; Rrf2 family transcriptional regulator, cysteine metabolism repressor
bxlR; LacI family transcriptional regulator, xylobiose transport system transcriptional regulator	5.8247905753898	2.1195513816354	0.479622975468532	4.41920318676323	9.9065475672612e-06	0.000150790740570951	bxlR; LacI family transcriptional regulator, xylobiose transport system transcriptional regulator
PEO1; twinkle protein	53.5156001143105	-3.60142844036802	0.470905307488607	-7.64788245767467	2.0431584122911e-14	2.26081153760044e-12	PEO1; twinkle protein
SIPA1L3, SPAL3; signal-induced proliferation-associated 1 like protein 3	7.2564642808789	-3.04954366327284	0.555273456666433	-5.49196729406206	3.97481012884291e-08	1.27177961030086e-06	SIPA1L3, SPAL3; signal-induced proliferation-associated 1 like protein 3
bamB; outer membrane protein assembly factor BamB	607.371859785249	1.53573017353472	0.332981756356853	4.61205499765846	3.98707461663669e-06	6.81673277420809e-05	bamB; outer membrane protein assembly factor BamB
lcdH, cdhA; carnitine 3-dehydrogenase	189.209352985267	2.31096977709523	0.458262004668467	5.0429006846577	4.5852726914222e-07	1.14876941926291e-05	lcdH, cdhA; carnitine 3-dehydrogenase
cdhR; AraC family transcriptional regulator, carnitine catabolism transcriptional activator	203.241012169429	4.21187801262767	0.51620655856142	8.15928806554776	3.37005036948779e-16	4.97207246179801e-14	cdhR; AraC family transcriptional regulator, carnitine catabolism transcriptional activator
cpnA; cyclopentanol dehydrogenase	57.3118015776708	6.04742196345683	0.507757504748753	11.9100592446176	1.04902699785279e-32	6.96466507657766e-30	cpnA; cyclopentanol dehydrogenase
ccrA; crotonyl-CoA reductase	49.3948259074487	-2.535609552192	0.473575686399867	-5.35418017649462	8.59451885658259e-08	2.45421260682414e-06	ccrA; crotonyl-CoA reductase
hoxY; NAD-reducing hydrogenase small subunit	14.2285490701041	-2.51287449971882	0.546601805131073	-4.59726710766394	4.28068691302359e-06	7.21019717464248e-05	hoxY; NAD-reducing hydrogenase small subunit
pht2; phthalate 4,5-dioxygenase reductase component	59.2733399506743	-3.3053745120696	0.559608143860609	-5.90658757977782	3.49266656409594e-09	1.50411213600823e-07	pht2; phthalate 4,5-dioxygenase reductase component
pht1, ophD; MFS transporter, ACS family, phthalate transporter	59.0902939822969	3.34993215340598	0.603637035639126	5.54958022060244	2.86356333036115e-08	9.54561048242145e-07	pht1, ophD; MFS transporter, ACS family, phthalate transporter
oprD; imipenem/basic amino acid-specific outer membrane pore	255.783686568675	3.82268054622521	0.532943123136989	7.17277394203776	7.34931551294085e-13	6.65363598768179e-11	oprD; imipenem/basic amino acid-specific outer membrane pore
rhlA; rhamnosyltransferase subunit A	53.8504721160885	3.00899751282611	0.554880082632808	5.42278882772104	5.86762965091261e-08	1.75742125672259e-06	rhlA; rhamnosyltransferase subunit A
rhlB; rhamnosyltransferase subunit B	105.180834293509	3.78145143531931	0.528541765823618	7.15449881132239	8.39791743117876e-13	7.27241393197839e-11	rhlB; rhamnosyltransferase subunit B
mexR; MarR family transcriptional regulator, repressor of the mexAB-oprM multidrug resistance operon	53.3332526364108	7.11044725505544	0.51911693123208	13.6971977357383	1.05518646040832e-42	1.68133410601462e-39	mexR; MarR family transcriptional regulator, repressor of the mexAB-oprM multidrug resistance operon
nalD; TetR/AcrR family transcriptional regulator, repressor of the mexAB-oprM multidrug resistance operon	116.848171115056	5.13875088542419	0.56721433578578	9.0596280122316	1.30896185167891e-19	3.16015123403814e-17	nalD; TetR/AcrR family transcriptional regulator, repressor of the mexAB-oprM multidrug resistance operon
RGL4, rhiE; rhamnogalacturonan endolyase	15.5024800602415	-2.72024021094034	0.503151402513249	-5.40640490586472	6.43023418668572e-08	1.8903939396799e-06	RGL4, rhiE; rhamnogalacturonan endolyase
oleC4; oleandomycin transport system ATP-binding protein	36.6464593717529	-2.08469548590691	0.500900601714614	-4.16189455307274	3.15618095456595e-05	0.000417243173515754	oleC4; oleandomycin transport system ATP-binding protein
vat; virginiamycin A acetyltransferase	101.641999430332	-2.33026357827074	0.46302082547285	-5.03274032197366	4.83517887667168e-07	1.19633136988954e-05	vat; virginiamycin A acetyltransferase
xanB2; chorismate lyase / 3-hydroxybenzoate synthase	31.8269146918177	4.24774656815919	0.550169052548792	7.72080244877547	1.15599601693859e-14	1.3347565604275e-12	xanB2; chorismate lyase / 3-hydroxybenzoate synthase
andAb; anthranilate 1,2-dioxygenase ferredoxin component	24.5609660478262	5.13264402211636	0.574103428961405	8.94027759318855	3.88193986559107e-19	9.09629850269531e-17	andAb; anthranilate 1,2-dioxygenase ferredoxin component
andAa; anthranilate 1,2-dioxygenase ferredoxin reductase component	23.0990938289144	5.42562860381627	0.573215828340879	9.46524561179732	2.92871959657424e-21	7.77770300863567e-19	andAa; anthranilate 1,2-dioxygenase ferredoxin reductase component
phtC; 3,4-dihydroxyphthalate decarboxylase	3.4796760132308	-1.98997164236718	0.474570084359251	-4.19320919702298	2.75035588515814e-05	0.000368270341799242	phtC; 3,4-dihydroxyphthalate decarboxylase
ict-P; itaconate CoA-transferase	107.989102218666	2.6685686944655	0.494332626127933	5.39832605298214	6.7265540665915e-08	1.97023736207847e-06	ict-P; itaconate CoA-transferase
ich-P; itaconyl-CoA hydratase / mesaconyl-C4 CoA hydratase	61.9617595597774	3.42399168729654	0.54134973538043	6.32491615589385	2.53370118889515e-10	1.36391874134646e-08	ich-P; itaconyl-CoA hydratase / mesaconyl-C4 CoA hydratase
E4.1.3.25; (S)-citramalyl-CoA lyase	135.951716568308	3.48109445845424	0.527347091167213	6.60114470480778	4.07995066342962e-11	2.62136830125353e-09	E4.1.3.25; (S)-citramalyl-CoA lyase
mexT; LysR family transcriptional regulator, mexEF-oprN operon transcriptional activator	204.643929493176	3.06499600801948	0.535983266222895	5.71845466299477	1.07497189446426e-08	4.05891046597003e-07	mexT; LysR family transcriptional regulator, mexEF-oprN operon transcriptional activator
mexE; membrane fusion protein, multidrug efflux system	136.316541829323	1.98137890040997	0.430847901493417	4.59878972032138	4.24952438911911e-06	7.18810208240169e-05	mexE; membrane fusion protein, multidrug efflux system
mexF; multidrug efflux pump	187.882783161651	2.50689431087186	0.463529630832819	5.40827197253334	6.36357402037067e-08	1.88470610484361e-06	mexF; multidrug efflux pump
oprN; outer membrane protein, multidrug efflux system	116.211478494852	2.10302393024673	0.482224627636399	4.36108777885236	1.29417430325756e-05	0.00019272311540286	oprN; outer membrane protein, multidrug efflux system
lasR; LuxR family transcriptional regulator, quorum-sensing system regulator LasR	46.8376993904613	2.63514817735283	0.561747460408402	4.69098369476743	2.71894641040464e-06	5.18225982097936e-05	lasR; LuxR family transcriptional regulator, quorum-sensing system regulator LasR
opmD; outer membrane protein, multidrug efflux system	3.85248784207716	2.76388202403612	0.450915875426371	6.12948484331516	8.816407312372e-10	4.1809712534326e-08	opmD; outer membrane protein, multidrug efflux system
K18336; 2,4-diketo-3-deoxy-L-fuconate hydrolase	106.783521823571	2.37657724600118	0.540585377991076	4.39630323489885	1.10110082787432e-05	0.000166145270751414	K18336; 2,4-diketo-3-deoxy-L-fuconate hydrolase
bphH, xylJ, tesE; 2-oxopent-4-enoate/cis-2-oxohex-4-enoate hydratase	158.096979408699	2.38350265721076	0.488123692350804	4.88298907543661	1.04489662196796e-06	2.29963850475655e-05	bphH, xylJ, tesE; 2-oxopent-4-enoate/cis-2-oxohex-4-enoate hydratase
bphI, xylK, nahM, tesG; 4-hydroxy-2-oxovalerate/4-hydroxy-2-oxohexanoate aldolase	58.6555179018578	2.43929244837681	0.570181306070893	4.27809965427649	1.88495635267132e-05	0.000264857976397397	bphI, xylK, nahM, tesG; 4-hydroxy-2-oxovalerate/4-hydroxy-2-oxohexanoate aldolase
bphJ, xylQ, nahO, tesF; acetaldehyde/propanal dehydrogenase	56.3579229603745	2.37998251889886	0.568181065655599	4.18877478106861	2.80464570203958e-05	0.000373655724216544	bphJ, xylQ, nahO, tesF; acetaldehyde/propanal dehydrogenase
hrpB1; type III secretion protein HrpB1	23.0895094554184	4.92907575824339	0.579357410688864	8.50783241450671	1.7721508372446e-17	3.13192393217433e-15	hrpB1; type III secretion protein HrpB1
adh1; NAD+-dependent secondary alcohol dehydrogenase Adh1	70.4917250327853	-2.43263038124949	0.506696949712188	-4.80095722429603	1.57908999731762e-06	3.24242525995605e-05	adh1; NAD+-dependent secondary alcohol dehydrogenase Adh1
L3HYPDH; trans-L-3-hydroxyproline dehydratase	55.6934665494412	3.20922836077083	0.521398172768635	6.15504335914674	7.50569578824093e-10	3.69122705832812e-08	L3HYPDH; trans-L-3-hydroxyproline dehydratase
legI, neuB2; N,N-diacetyllegionaminate synthase	45.8520825096995	-3.70843235524035	0.534679561170834	-6.9358034691277	4.03918809878531e-12	2.92547378027478e-10	legI, neuB2; N,N-diacetyllegionaminate synthase
ndx1; diadenosine hexaphosphate hydrolase (ATP-forming)	5.13371258266292	-2.62404266283518	0.479441976536362	-5.47311831515481	4.42184672041023e-08	1.40353995304814e-06	ndx1; diadenosine hexaphosphate hydrolase (ATP-forming)
E3.5.4.32; 8-oxoguanine deaminase	202.692054791205	1.83307677386799	0.444244307676901	4.12628083734769	3.68677013979186e-05	0.00047605344738609	E3.5.4.32; 8-oxoguanine deaminase
gpuA; guanidinopropionase	71.8310237985499	3.28767280573301	0.483156091614718	6.80457695306197	1.01346604672632e-11	7.02111651675529e-10	gpuA; guanidinopropionase
fabY; acetoacetyl-	59.2393092420935	4.80133711480642	0.552007943441872	8.69794931730364	3.37935400722652e-18	6.56666179892042e-16	fabY; acetoacetyl-
yihS; sulfoquinovose isomerase	44.5600662472127	2.54474168866918	0.617875805051421	4.11853266929168	3.81292520617392e-05	0.000489960888993349	yihS; sulfoquinovose isomerase
ESX1; homeobox protein ESX1	6.36728998900626	3.32735199397112	0.47272680425523	7.0386361932941	1.94130497290154e-12	1.5015899727288e-10	ESX1; homeobox protein ESX1
pbuE; MFS transporter, DHA1 family, purine base/nucleoside efflux pump	57.7166757253647	4.59301903405516	0.517494140751602	8.8754995899747	6.9620191312021e-19	1.54073351161909e-16	pbuE; MFS transporter, DHA1 family, purine base/nucleoside efflux pump
TMEM86B; alkenylglycerophosphocholine hydrolase	14.2167971461226	-3.35890065959093	0.51888602696926	-6.47329179243811	9.58905171035977e-11	5.74405826890499e-09	TMEM86B; alkenylglycerophosphocholine hydrolase
K18611; 4-pyridoxate dehydrogenase	1.72077607319965	1.6461640782812	0.400629520306286	4.10894353721785	3.9747323097515e-05	0.000501849323483204	K18611; 4-pyridoxate dehydrogenase
arsC; arsenate-mycothiol transferase	148.062225246972	-2.57706671595227	0.490889704768695	-5.24978766292638	1.52274633578192e-07	4.15469864971732e-06	arsC; arsenate-mycothiol transferase
lf2; levanbiose-producing levanase	40.3510096426828	3.31700831334649	0.610897637724586	5.42972849870785	5.64398480312622e-08	1.72192984160467e-06	lf2; levanbiose-producing levanase
E2.4.1.321; cellobionic acid phosphorylase	14.9273188641479	-2.63952180372386	0.525380371904576	-5.02402058560969	5.06008098697944e-07	1.24810109050357e-05	E2.4.1.321; cellobionic acid phosphorylase
blaOXA-1; beta-lactamase class D OXA-1	7.2564642808789	-3.04954366327284	0.555273456666433	-5.49196729406206	3.97481012884291e-08	1.27177961030086e-06	blaOXA-1; beta-lactamase class D OXA-1
ubiI; 2-octaprenylphenol hydroxylase	263.982566335766	1.58456800987169	0.364940685295399	4.34198781807261	1.41199363921593e-05	0.000207552644347478	ubiI; 2-octaprenylphenol hydroxylase
aac6-I, aacA7; aminoglycoside 6-N-acetyltransferase I	317.673346993129	2.18698604833979	0.432647282528544	5.05489375908769	4.30630419891248e-07	1.08228156317778e-05	aac6-I, aacA7; aminoglycoside 6-N-acetyltransferase I
lipL; lipoyl amidotransferase	1.6457398451422	1.62184808191595	0.408839777089617	3.96695275949248	7.27974146553597e-05	0.000838752233957063	lipL; lipoyl amidotransferase
xopD; type III effector protein XopD	4.87258080493228	-2.3387427394261	0.499450290899826	-4.68263365151424	2.83212410062346e-06	5.37226969277787e-05	xopD; type III effector protein XopD
gsmt; glycine/sarcosine N-methyltransferase	5.40342280586173	-2.15222294575385	0.498751019350562	-4.31522515694568	1.5944031056784e-05	0.000230119738096736	gsmt; glycine/sarcosine N-methyltransferase
mepR; MarR family transcriptional regulator, repressor for mepA	5.21552537465598	-2.25835068894297	0.437096137468585	-5.1667138996516	2.38245518974227e-07	6.24375674232786e-06	mepR; MarR family transcriptional regulator, repressor for mepA
ZDHHC; palmitoyltransferase	2.06828531615192	2.14586604559753	0.41107647565351	5.22011395126937	1.78813074354566e-07	4.76456108154793e-06	ZDHHC; palmitoyltransferase
whiB7; WhiB family transcriptional regulator, redox-sensing transcriptional regulator	113.915386769462	-2.3613745051282	0.472710887755418	-4.99538844205759	5.8717458911328e-07	1.40060477588787e-05	whiB7; WhiB family transcriptional regulator, redox-sensing transcriptional regulator
dge1; diguanylate cyclase	39.8661013087628	-2.91050875328822	0.454440530291621	-6.40459765201952	1.50766433154064e-10	8.39969351705196e-09	dge1; diguanylate cyclase
gci; D-galactarolactone cycloisomerase	122.867692153991	-2.19998261313844	0.50544790160228	-4.3525407982988	1.34568819638491e-05	0.000200020482473854	gci; D-galactarolactone cycloisomerase
mtrA; AraC family transcriptional regulator, activator of mtrCDE	382.599735632435	2.58271622274182	0.426415990170977	6.05679965637839	1.38856349322892e-09	6.28561667645158e-08	mtrA; AraC family transcriptional regulator, activator of mtrCDE
mgdA; 1,2-diacylglycerol 3-beta-glucosyltransferase	4.25432099164051	-2.2380502950236	0.523891791038691	-4.27197053533965	1.9375318211552e-05	0.000270338284048047	mgdA; 1,2-diacylglycerol 3-beta-glucosyltransferase
symE; toxic protein SymE	210.280297904096	3.34769950089109	0.545187676744124	6.14045335889404	8.22862936131923e-10	4.02193190930247e-08	symE; toxic protein SymE
cslA; chondroitin AC lyase	93.675766089318	-2.64863408653624	0.616612978601293	-4.29545627233524	1.74334399679215e-05	0.000248021814686484	cslA; chondroitin AC lyase
merC; mercuric ion transport protein	75.3215522396715	3.93282102489797	0.481109465556593	8.17448274551844	2.9713784549079e-16	4.46659851891533e-14	merC; mercuric ion transport protein
merE; mercuric ion transport protein	18.6512962116717	3.86955511420296	0.561922509405728	6.88627888976236	5.72706630683559e-12	4.07388725594278e-10	merE; mercuric ion transport protein
mrx; macrolide resistance protein	3.95075247035361	2.37435561563868	0.485750309539839	4.88801668060274	1.01856902074671e-06	2.25921256909969e-05	mrx; macrolide resistance protein
lysDH; lysine 6-dehydrogenase	22.7319337952267	-2.57574981452565	0.515102681108465	-5.00045895506274	5.71940033523984e-07	1.38080189305624e-05	lysDH; lysine 6-dehydrogenase
wbjC; UDP-2-acetamido-2,6-beta-L-arabino-hexul-4-ose reductase	111.115391423957	3.42576043308258	0.561449074061611	6.10164054292599	1.04985268425159e-09	4.90906804357337e-08	wbjC; UDP-2-acetamido-2,6-beta-L-arabino-hexul-4-ose reductase
cst2, cas7; CRISPR-associated protein Cst2	19.5773291582111	-4.20049335878893	0.497286896307901	-8.44682091962494	2.99342364279435e-17	4.86706248206991e-15	cst2, cas7; CRISPR-associated protein Cst2
cmr2, cas10; CRISPR-associated protein Cmr2	14.4052692947426	-3.4229751834045	0.476100780432144	-7.18960212646062	6.4980400207322e-13	6.09057468766746e-11	cmr2, cas10; CRISPR-associated protein Cmr2
cst1, cas8a; CRISPR-associated protein Cst1	19.7770243449763	-3.38744497932962	0.512840334607494	-6.60526239988948	3.96813856706723e-11	2.57025690762802e-09	cst1, cas8a; CRISPR-associated protein Cst1
cas5t; CRISPR-associated protein Cas5t	19.6158027886221	-3.37467642818518	0.512787651057957	-6.58104075092822	4.6716650915755e-11	2.9539012527446e-09	cas5t; CRISPR-associated protein Cas5t
csd1, cas8c; CRISPR-associated protein Csd1	20.1717653805527	-2.27163463004693	0.523159478071799	-4.34214560810302	1.41097967013842e-05	0.000207552644347478	csd1, cas8c; CRISPR-associated protein Csd1
cmr5; CRISPR-associated protein Cmr5	7.52488824576789	-3.22762787793702	0.507090710010923	-6.36499114303928	1.95301005335809e-10	1.0657281571989e-08	cmr5; CRISPR-associated protein Cmr5
cmr6; CRISPR-associated protein Cmr6	9.48873956753665	-3.59852276594371	0.496395810503247	-7.24930124268278	4.18927216336257e-13	4.07023552750117e-11	cmr6; CRISPR-associated protein Cmr6
cptA; toxin CptA	222.388135658524	1.74824497119756	0.361715881320359	4.83319937409438	1.34356108665442e-06	2.83178602576079e-05	cptA; toxin CptA
dndC; DNA sulfur modification protein DndC	59.2213731789216	3.43642565544495	0.554080265185989	6.2020358265087	5.57373847309108e-10	2.81050470981751e-08	dndC; DNA sulfur modification protein DndC
blaOXA-62; beta-lactamase class D OXA-62	1.72077607319965	1.6461640782812	0.400629520306286	4.10894353721785	3.9747323097515e-05	0.000501849323483204	blaOXA-62; beta-lactamase class D OXA-62
bmaC; fibronectin-binding autotransporter adhesin	64.1599961265803	-2.59210802097664	0.493331351762845	-5.25429412040029	1.48593258671642e-07	4.07093116386238e-06	bmaC; fibronectin-binding autotransporter adhesin
aph3-I; aminoglycoside 3-phosphotransferase I	63.3058838969215	-2.23481224048159	0.532042389685798	-4.20044019763421	2.663965277683e-05	0.000358510327150345	aph3-I; aminoglycoside 3-phosphotransferase I
alg8; mannuronan synthase	64.0282912307527	3.56476243261447	0.497766347648679	7.16151754624131	7.9788799297667e-13	7.14244229218554e-11	alg8; mannuronan synthase
alg44; mannuronan synthase	63.3981610816362	3.59475086291116	0.510170233072988	7.04617915721648	1.83897452825138e-12	1.43638333986066e-10	alg44; mannuronan synthase
algK; alginate biosynthesis protein AlgK	63.3537839377397	3.60641336172823	0.513164581912382	7.0277908664086	2.09829076173276e-12	1.57708325459669e-10	algK; alginate biosynthesis protein AlgK
algX; alginate biosynthesis protein AlgX	63.9839140868562	3.57610559743506	0.500892341696552	7.13946950221395	9.36918025388864e-13	7.94087862582242e-11	algX; alginate biosynthesis protein AlgX
algF; alginate O-acetyltransferase complex protein AlgF	63.9839140868562	3.57610559743506	0.500892341696552	7.13946950221395	9.36918025388864e-13	7.94087862582242e-11	algF; alginate O-acetyltransferase complex protein AlgF
bdcR; TetR/AcrR family transcriptional regulator, repressor for divergent bdcA	79.5044312860016	-2.19713396180306	0.475211921606846	-4.62348241259149	3.77350749602431e-06	6.52137401753269e-05	bdcR; TetR/AcrR family transcriptional regulator, repressor for divergent bdcA
bdcA; cyclic-di-GMP-binding biofilm dispersal mediator protein	92.1736565859711	-2.29265975215806	0.474915066092869	-4.82751530925265	1.38247064213032e-06	2.8908513401187e-05	bdcA; cyclic-di-GMP-binding biofilm dispersal mediator protein
waaH; heptose III glucuronosyltransferase	55.4333710978975	2.75725567319919	0.603496539321329	4.56880113397154	4.90521923190239e-06	8.0081724632308e-05	waaH; heptose III glucuronosyltransferase
MAN; mannan endo-1,4-beta-mannosidase	81.280945654288	-1.82712203989218	0.453359644620309	-4.03018235428167	5.57335985272104e-05	0.00067379298856796	MAN; mannan endo-1,4-beta-mannosidase
epsN; pyridoxal phosphate-dependent aminotransferase EpsN	6.73189966326015	-2.36859191531018	0.503482531367575	-4.704417269208	2.5459207627755e-06	4.93512182896166e-05	epsN; pyridoxal phosphate-dependent aminotransferase EpsN
bioA, bioK; lysine---8-amino-7-oxononanoate aminotransferase	7.26626851249178	-2.89638238501428	0.498650181538343	-5.80844546386988	6.30555618352744e-09	2.53719020778602e-07	bioA, bioK; lysine---8-amino-7-oxononanoate aminotransferase
pfeS, pirS; two-component system, OmpR family, sensor histidine kinase PfeS	119.282951532192	4.6148227313944	0.529788691418994	8.71068561134061	3.0204230497625e-18	6.15444650097422e-16	pfeS, pirS; two-component system, OmpR family, sensor histidine kinase PfeS
pfeR, pirR; two-component system, OmpR family, response regulator PfeR	117.717883601699	4.53404889450127	0.520669982713393	8.70810502820378	3.0899693741555e-18	6.15444650097422e-16	pfeR, pirR; two-component system, OmpR family, response regulator PfeR
solR, cepR, tofR; LuxR family transcriptional regulator, quorum-sensing system regulator SolR	23.8650271205004	4.54881958925843	0.568306767870561	8.00416227014646	1.20282691557521e-15	1.71123607792637e-13	solR, cepR, tofR; LuxR family transcriptional regulator, quorum-sensing system regulator SolR
phnA; phosphonoacetate hydrolase	129.127261164319	3.3175763029622	0.631048001395903	5.25724872850178	1.4622648365504e-07	4.03109479335537e-06	phnA; phosphonoacetate hydrolase
chiS; two-component system, sensor histidine kinase ChiS	8.98796870847713	-2.88613953715358	0.531342372101805	-5.43178878382505	5.57919364790458e-08	1.70959368434061e-06	chiS; two-component system, sensor histidine kinase ChiS
mtiP; 5-methylthioinosine phosphorylase	143.240010605863	3.08107290245268	0.523856239045297	5.88152373267099	4.06506645155915e-09	1.70454654839851e-07	mtiP; 5-methylthioinosine phosphorylase
rsbQ; sigma-B regulation protein RsbQ	280.927751828868	-2.90105101372491	0.47590539873408	-6.09585649047431	1.08853036683652e-09	5.01789386807541e-08	rsbQ; sigma-B regulation protein RsbQ
E1.1.1.387; L-serine 3-dehydrogenase (NAD+)	53.4367055401529	6.70642628098693	0.517937942078432	12.9483201289999	2.40151785901059e-38	2.21603581907805e-35	E1.1.1.387; L-serine 3-dehydrogenase (NAD+)
COL3A; collagen, type III, alpha	40.3343383183984	-5.42202391122652	0.51194711031356	-10.5909845021014	3.28122535028628e-26	1.24483439836813e-23	COL3A; collagen, type III, alpha
expR; LuxR family transcriptional regulator, quorum-sensing system regulator ExpR	45.8953608515169	2.53149916255004	0.616065036541595	4.10914272421808	3.97130592664241e-05	0.000501849323483204	expR; LuxR family transcriptional regulator, quorum-sensing system regulator ExpR
PRMT9; type II protein arginine methyltransferase	7.31081098518122	-3.02060192040062	0.548797448865615	-5.50403783152476	3.71189841360842e-08	1.20704876168238e-06	PRMT9; type II protein arginine methyltransferase
lhpI; 1-piperideine-2-carboxylate/1-pyrroline-2-carboxylate reductase	111.14864529913	2.56366629014285	0.557037534981503	4.60232233762843	4.17805917283937e-06	7.09735552878706e-05	lhpI; 1-piperideine-2-carboxylate/1-pyrroline-2-carboxylate reductase
dauB; L-arginine dehydrogenase	83.8832584671581	7.19919377577768	0.492136948198066	14.6284358492837	1.84991261490084e-48	1.4738253802915e-44	dauB; L-arginine dehydrogenase
GGACT; gamma-glutamylaminecyclotransferase	29.1747787783611	-3.14924508520539	0.545883600881454	-5.76907802344716	7.97063972677159e-09	3.11468796794689e-07	GGACT; gamma-glutamylaminecyclotransferase
radD; DNA repair protein RadD	309.67133226877	1.35795961713865	0.329989906287678	4.11515501311975	3.86919298818405e-05	0.000495592613132834	radD; DNA repair protein RadD
