# Supplementary material for: Effects of Inbreeding on Microbial Community Diversity of Zea mays
Source: Microorganisms. 2023 Mar 29;11(4):879. doi: 10.3390/microorganisms11040879 (PMC10145435; doi:10.3390/microorganisms11040879)
Supplement: Supplementary file 1 [file microorganisms-11-00879-s001.zip › DatasetS3_PicrustTables/stalks_vs_rhizo_agl.tsv]

baseMean	log2FoldChange	lfcSE	stat	pvalue	padj	Functional_Group
ABC transporters	752955.414662336	0.225360464265099	0.0377306525043595	5.97287481946038	2.3310876943798e-09	4.73923613898703e-09	ABC transporters
Adipocytokine signaling pathway	23457.2184679334	-0.303335640383926	0.0368292302188468	-8.23627424688063	1.77656436160855e-16	6.93706084056672e-16	Adipocytokine signaling pathway
Alanine, aspartate and glutamate metabolism	191924.22910467	-0.0576623072797345	0.0117622634116355	-4.90231388821761	9.471433430589e-07	1.6408257914964e-06	Alanine, aspartate and glutamate metabolism
Aldosterone-regulated sodium reabsorption	13.5790172618176	-2.83953668043854	0.354516368456332	-8.009606701103	1.15075859845056e-15	4.10270456838896e-15	Aldosterone-regulated sodium reabsorption
alpha-Linolenic acid metabolism	8885.43452197636	0.244934858905183	0.0526726199037334	4.65013624446316	3.31715821509513e-06	5.62773048905795e-06	alpha-Linolenic acid metabolism
Amino acid related enzymes	297350.409236543	-0.059704111157658	0.0140158247000172	-4.259764404558	2.04642491204683e-05	3.33391078386437e-05	Amino acid related enzymes
Amino sugar and nucleotide sugar metabolism	219335.729668627	-0.138030423127998	0.0234008174234808	-5.89852997996114	3.66754335513634e-09	7.39521037183229e-09	Amino sugar and nucleotide sugar metabolism
Aminoacyl-tRNA biosynthesis	219692.704524858	-0.186334260460436	0.017790526775244	-10.4737910695104	1.13984633240242e-25	8.24712346385278e-25	Aminoacyl-tRNA biosynthesis
Apoptosis	1381.90945055822	2.54447318028124	0.141180991894215	18.0227744977721	1.29103413779574e-72	5.29323996496254e-71	Apoptosis
Arachidonic acid metabolism	20225.7764133782	0.238332403801582	0.0282340543784268	8.44130993753728	3.13800849596717e-17	1.33094843104815e-16	Arachidonic acid metabolism
Arginine and proline metabolism	252462.570253269	0.0501912671934729	0.0124225666432687	4.04032987986984	5.33760709704792e-05	8.47129900563735e-05	Arginine and proline metabolism
Ascorbate and aldarate metabolism	44322.0594789047	0.28520837887657	0.0377115679521839	7.5628883752115	3.94215891017319e-14	1.24329627167001e-13	Ascorbate and aldarate metabolism
Atrazine degradation	8225.44020436676	0.267402183590964	0.0664066862926791	4.02673583820193	5.65565105413385e-05	8.918526662288e-05	Atrazine degradation
Bacterial chemotaxis	140000.28200427	0.424626569277998	0.0427695510431894	9.92824471898718	3.13729418299035e-23	1.97890863850161e-22	Bacterial chemotaxis
Bacterial motility proteins	374602.335147822	0.280440546353922	0.0393929253864846	7.11905865336263	1.08666663094194e-12	3.00359540687322e-12	Bacterial motility proteins
Bacterial secretion system	177151.649861217	0.221939094533667	0.0309731843524169	7.16552395802818	7.74896031449323e-13	2.21656306670388e-12	Bacterial secretion system
Basal transcription factors	3007.15710688523	-1.09464068125193	0.163277423076485	-6.70417661319385	2.02545172574541e-11	4.9826112453337e-11	Basal transcription factors
Base excision repair	97927.3515817954	-0.101655752790443	0.0151772767650564	-6.6978914837009	2.11448184391164e-11	5.15012409507191e-11	Base excision repair
Benzoate degradation	114495.699027581	0.388254875633316	0.041664982324906	9.31849370787396	1.18003601689057e-20	6.45086355900181e-20	Benzoate degradation
beta-Lactam resistance	1018.11844314343	0.941721142850286	0.140217497083972	6.71614571957677	1.86594200325885e-11	4.63658315961291e-11	beta-Lactam resistance
Betalain biosynthesis	1147.84150478206	-1.39890159962749	0.19698984501893	-7.10138941168801	1.23508821705338e-12	3.37590779327923e-12	Betalain biosynthesis
Biosynthesis and biodegradation of secondary metabolites	21992.8707749605	0.437315634890885	0.0526040654237574	8.3133429207048	9.30431520195928e-17	3.69171216077739e-16	Biosynthesis and biodegradation of secondary metabolites
Biosynthesis of 12-, 14- and 16-membered macrolides	19.6996456577066	-1.59456293702131	0.34418388390546	-4.63288088601877	3.60612042106459e-06	6.07606591494444e-06	Biosynthesis of 12-, 14- and 16-membered macrolides
Biosynthesis of ansamycins	17160.9986178518	0.178178885800947	0.0350043656000059	5.09019040187709	3.57704155586714e-07	6.28537301959512e-07	Biosynthesis of ansamycins
Biosynthesis of siderophore group nonribosomal peptides	5872.93424654862	0.772123746493461	0.12071531232953	6.39623699424071	1.59252766533296e-10	3.49787326492774e-10	Biosynthesis of siderophore group nonribosomal peptides
Biosynthesis of type II polyketide backbone	603.984421993626	-4.47830088640229	0.262116151945559	-17.0851771367849	1.91361209362089e-65	4.7074857503074e-64	Biosynthesis of type II polyketide backbone
Biosynthesis of type II polyketide products	328.927728418756	-1.4827952559409	0.284850367279294	-5.2055234125327	1.93450553975501e-07	3.44846639695457e-07	Biosynthesis of type II polyketide products
Biosynthesis of unsaturated fatty acids	66851.5012895048	-0.148239658482617	0.0207822661006517	-7.13298818159047	9.82129928476408e-13	2.74549957278632e-12	Biosynthesis of unsaturated fatty acids
Biosynthesis of vancomycin group antibiotics	10482.5460258437	-0.344730490471439	0.0491384224542106	-7.01549771551324	2.29131811230708e-12	5.99642825135682e-12	Biosynthesis of vancomycin group antibiotics
Bisphenol degradation	16838.5226079319	-0.355605721356175	0.0584695313475141	-6.08189792462384	1.1876817560197e-09	2.43474759984038e-09	Bisphenol degradation
Butanoate metabolism	211345.525432069	0.0785655538967461	0.0163706799056933	4.79916254849152	1.59330444801737e-06	2.72189509869633e-06	Butanoate metabolism
Butirosin and neomycin biosynthesis	13570.0671064741	-0.60966044120732	0.0656073237029204	-9.29256684768841	1.50611486855908e-20	8.05444038403332e-20	Butirosin and neomycin biosynthesis
C5-Branched dibasic acid metabolism	64406.1489257354	-0.0707482644543002	0.015382823594319	-4.59917283849163	4.24171760491446e-06	7.09838456332624e-06	C5-Branched dibasic acid metabolism
Calcium signaling pathway	90.8163405003802	-2.54959025794519	0.243960925146051	-10.4508140244953	1.45272923845402e-25	1.02106112188483e-24	Calcium signaling pathway
Caprolactam degradation	26837.133379379	0.221603671409776	0.0340524815547501	6.50770990224245	7.6305090686862e-11	1.73806039897852e-10	Caprolactam degradation
Carbohydrate digestion and absorption	1486.24311542098	1.82193774059764	0.167702747160386	10.8640900131182	1.70918601524553e-27	1.35632180564645e-26	Carbohydrate digestion and absorption
Carbohydrate metabolism	23664.7842261232	0.344840248867985	0.0614545687429051	5.61130369835679	2.00807991378074e-08	3.88966660464616e-08	Carbohydrate metabolism
Carbon fixation pathways in prokaryotes	236161.666475595	-0.0739022545931428	0.0116016501590276	-6.36997785488618	1.89055495498058e-10	4.07961858706336e-10	Carbon fixation pathways in prokaryotes
Cardiac muscle contraction	13.5790172618176	-2.83953668043854	0.354516368456332	-8.009606701103	1.15075859845056e-15	4.10270456838896e-15	Cardiac muscle contraction
Carotenoid biosynthesis	12362.5663536298	0.389013917224588	0.0542725654371483	7.16778199245243	7.62225515196522e-13	2.20597031456876e-12	Carotenoid biosynthesis
Cell cycle	258.652222410182	-2.14907139796507	0.333914465874222	-6.43599369778299	1.22668123203249e-10	2.7185908385585e-10	Cell cycle
Cell division	17122.6300299944	0.315606576948892	0.0241245551974218	13.0823791098383	4.15237134684605e-39	5.10741675662065e-38	Cell division
Cell motility and secretion	62150.5242641442	0.107211410450102	0.030855407804829	3.47463923109527	0.000511540819485617	0.000776784207367048	Cell motility and secretion
Cellular antigens	19611.0624725358	0.449177354812202	0.0346495986391362	12.9634215821728	1.97248937359483e-38	2.31063040906823e-37	Cellular antigens
Chaperones and folding catalysts	214930.239368581	0.12658322616647	0.0148276175921297	8.53699020627959	1.37763226608652e-17	5.94557083258393e-17	Chaperones and folding catalysts
Chromosome	297927.211672566	0.178303854520685	0.0127113064866563	14.0271855381553	1.0628661080036e-44	1.53802977981697e-43	Chromosome
Citrate cycle (TCA cycle)	182998.229648297	-0.108048495201232	0.0108365512173433	-9.97074558447212	2.04686452699787e-23	1.32507545695125e-22	Citrate cycle (TCA cycle)
Cyanoamino acid metabolism	59168.6370076513	0.127680217531081	0.0229502513623255	5.56334723813427	2.6464854014952e-08	5.00796468282937e-08	Cyanoamino acid metabolism
Cytochrome P450	242.505031205285	-1.96769506924229	0.25189782553439	-7.81148096482342	5.65198870911679e-15	1.87890435465234e-14	Cytochrome P450
D-Glutamine and D-glutamate metabolism	28704.3302168554	0.122968351466854	0.0196772680273798	6.24925936343149	4.12403592331293e-10	8.67104989004258e-10	D-Glutamine and D-glutamate metabolism
Dioxin degradation	11898.6051569896	0.376138485726284	0.0543195679624513	6.92454855285837	4.37368018647479e-12	1.12075554778416e-11	Dioxin degradation
DNA replication	121824.076372085	0.0627911314167383	0.016264708800149	3.86057519924138	0.000113120419464024	0.000177246007567833	DNA replication
DNA replication proteins	203298.117998876	0.0773410381523964	0.0154163107201591	5.01683181899426	5.25305130910296e-07	9.16489802864771e-07	DNA replication proteins
Drug metabolism - cytochrome P450	46186.4184922913	0.463993281942123	0.041654399054181	11.139118375915	8.09163740993557e-29	6.86394069946259e-28	Drug metabolism - cytochrome P450
Drug metabolism - other enzymes	42108.0654162127	0.143593289377046	0.0252378531849585	5.68959999587548	1.27337304486633e-08	2.50599815229693e-08	Drug metabolism - other enzymes
Endocrine and other factor-regulated calcium reabsorption	15.0870879413652	-1.44454072619656	0.351257296654451	-4.11248603219089	3.91421159626705e-05	6.25257177066035e-05	Endocrine and other factor-regulated calcium reabsorption
Energy metabolism	176229.438246505	0.227736710819729	0.0225661216722064	10.0919738946644	5.99516565223567e-24	3.98597500121615e-23	Energy metabolism
Ethylbenzene degradation	14627.032218979	0.213595968482049	0.0437971345276318	4.87693934285337	1.07744549431772e-06	1.85350763358153e-06	Ethylbenzene degradation
Fatty acid biosynthesis	138158.920536558	-0.120833957901774	0.0171464120192867	-7.04718618483309	1.82571963847423e-12	4.88181555505066e-12	Fatty acid biosynthesis
Fatty acid elongation in mitochondria	68.2603229761577	-3.22520383246256	0.184301193010204	-17.4996362193054	1.44187127988104e-68	4.43375418563421e-67	Fatty acid elongation in mitochondria
Flagellar assembly	165824.233015385	0.238494385478042	0.0381995673994925	6.24337922426865	4.28216986627852e-10	8.92723548393658e-10	Flagellar assembly
Fluorobenzoate degradation	18770.1307407332	0.366802048126983	0.0628353857152275	5.83750770289443	5.2987445705191e-09	1.05974891410382e-08	Fluorobenzoate degradation
Function unknown	378192.392229494	0.400220199033298	0.0209974832820085	19.0603889836751	5.38728151275683e-81	3.31317813034545e-79	Function unknown
G protein-coupled receptors	17.1847949803156	-1.34901562209475	0.360178701683599	-3.74540642128197	0.000180101972211997	0.00028041193141868	G protein-coupled receptors
Galactose metabolism	89887.6535160064	-0.158284181778435	0.0371765940129546	-4.25762999491775	2.06605525617773e-05	3.34374732249816e-05	Galactose metabolism
Gastric acid secretion	13.5790172618176	-2.83953668043854	0.354516368456332	-8.009606701103	1.15075859845056e-15	4.10270456838896e-15	Gastric acid secretion
General function prediction only	778689.83054356	0.170558073845046	0.0105613766327423	16.149227489557	1.14992791624048e-58	2.35735222829299e-57	General function prediction only
Geraniol degradation	49506.5543921452	0.15040259525675	0.0430627381503769	3.49263891979041	0.000478272748570487	0.000730776994710185	Geraniol degradation
Germination	4269.16780080011	-3.21372175542952	0.313639596585288	-10.2465434543932	1.22651438318391e-24	8.38118161842338e-24	Germination
Glutamatergic synapse	20105.0910604271	-0.127538554448345	0.0356798641779341	-3.57452466221047	0.000350864741480722	0.000539454540026611	Glutamatergic synapse
Glutathione metabolism	109186.145170407	0.362646351210187	0.0253937741917158	14.28091580528	2.87794393185465e-46	4.71982804824162e-45	Glutathione metabolism
Glycan biosynthesis and metabolism	15246.2735823422	0.619708533579479	0.0444667838644751	13.9364370373224	3.80464722290379e-44	5.19968453796851e-43	Glycan biosynthesis and metabolism
Glycerophospholipid metabolism	113966.967526964	0.147903639825595	0.0136919834009354	10.8022070648647	3.36027680189685e-27	2.5832127914582e-26	Glycerophospholipid metabolism
Glycolysis / Gluconeogenesis	200685.244627598	-0.064308815503099	0.0105527027010324	-6.09406114481055	1.10081581417265e-09	2.27563605282749e-09	Glycolysis / Gluconeogenesis
Glycosaminoglycan degradation	4771.5400776411	0.687390256954078	0.104777795796383	6.56045731568834	5.3643008589654e-11	1.25677905838618e-10	Glycosaminoglycan degradation
Glycosphingolipid biosynthesis - ganglio series	3404.53991946046	0.875292972223129	0.110634449460568	7.91157705841977	2.54148548812449e-15	8.80571028279753e-15	Glycosphingolipid biosynthesis - ganglio series
Glycosylphosphatidylinositol(GPI)-anchor biosynthesis	9.99607527205464	-2.52827093944855	0.328715204402784	-7.69137206184899	1.45565446723804e-14	4.71172367027051e-14	Glycosylphosphatidylinositol(GPI)-anchor biosynthesis
Glyoxylate and dicarboxylate metabolism	188511.466067579	0.144743917046216	0.0273994942664688	5.28272221518163	1.27278307540544e-07	2.30223997463043e-07	Glyoxylate and dicarboxylate metabolism
GTP-binding proteins	2.3780951310955	2.0743416268157	0.177361180005182	11.6955786308768	1.3426889347876e-31	1.22333880725093e-30	GTP-binding proteins
Indole alkaloid biosynthesis	821.248238753388	-1.92361651117348	0.205113321651364	-9.37831095360593	6.70379908338483e-21	3.74803312389243e-20	Indole alkaloid biosynthesis
Inorganic ion transport and metabolism	79717.1138473325	0.479643713823012	0.0265926091367952	18.0367301063116	1.00306272820161e-72	4.93506862275192e-71	Inorganic ion transport and metabolism
Insulin signaling pathway	14135.2810939991	0.121620623525775	0.0271259557486236	4.48355164525203	7.34108249825284e-06	1.21201764736255e-05	Insulin signaling pathway
Isoflavonoid biosynthesis	315.230219255292	-1.35698297450072	0.253726514570928	-5.34821115087437	8.88277993818584e-08	1.63071930208486e-07	Isoflavonoid biosynthesis
Isoquinoline alkaloid biosynthesis	16064.6013186538	0.187751122685478	0.0267550542316427	7.01740766660187	2.26022424693198e-12	5.97865768543297e-12	Isoquinoline alkaloid biosynthesis
Limonene and pinene degradation	39178.415790971	-0.128844150094586	0.0378302124432251	-3.4058531996867	0.000659576348961687	0.000983368374815606	Limonene and pinene degradation
Lipid biosynthesis proteins	211462.080954023	-0.0984341018305051	0.0139490930580292	-7.05666679697471	1.70543901736118e-12	4.61030767330604e-12	Lipid biosynthesis proteins
Lipid metabolism	31592.9493686141	0.371576403671488	0.0441771298705501	8.41105804655709	4.06328566069823e-17	1.6941835127657e-16	Lipid metabolism
Lipoic acid metabolism	17762.0055846932	-0.228621689339742	0.0272723304476814	-8.38291724934633	5.16317760428406e-17	2.11690281775647e-16	Lipoic acid metabolism
Lipopolysaccharide biosynthesis proteins	109425.768158873	0.137896910298295	0.0368475886842717	3.74235913996609	0.000182300723595721	0.000282050176129229	Lipopolysaccharide biosynthesis proteins
Lysine biosynthesis	129632.471925173	-0.0982116269736574	0.0108558959933535	-9.04684671203438	1.47156397293041e-19	7.09813210472315e-19	Lysine biosynthesis
Lysosome	10932.591840912	0.710756172530497	0.101642194077011	6.99272756737204	2.69592711007356e-12	6.98103230608522e-12	Lysosome
MAPK signaling pathway - yeast	8067.16419959066	0.529251879944036	0.0425278166114699	12.4448401567198	1.4918272932051e-35	1.5956065831672e-34	MAPK signaling pathway - yeast
Meiosis - yeast	10224.2548838724	-0.494694032571641	0.0774899602282935	-6.38397582234164	1.72548345158993e-10	3.75636220434622e-10	Meiosis - yeast
Membrane and intracellular structural molecules	153442.13553196	0.65132246230949	0.029524321846852	22.0605392966524	7.56753100716123e-108	9.30806313880831e-106	Membrane and intracellular structural molecules
Metabolism of cofactors and vitamins	45309.2634474164	-0.102916951122816	0.0250208737625065	-4.11324369003595	3.90138164445003e-05	6.25257177066035e-05	Metabolism of cofactors and vitamins
Metabolism of xenobiotics by cytochrome P450	43244.309745299	0.508842651083298	0.0433366282686876	11.7416299193483	7.79691411050579e-32	7.37708027378625e-31	Metabolism of xenobiotics by cytochrome P450
mRNA surveillance pathway	541.040530790217	-2.15876315835481	0.341556489342527	-6.32036932605285	2.60938904965898e-10	5.53370436393196e-10	mRNA surveillance pathway
mTOR signaling pathway	259.979319583356	-2.15477661502666	0.332087520948343	-6.48858050694967	8.66488523202662e-11	1.9555612542005e-10	mTOR signaling pathway
N-Glycan biosynthesis	9283.91320129124	-0.353510045888112	0.102265632894823	-3.45678245840113	0.000546665964042136	0.00082502961444396	N-Glycan biosynthesis
Naphthalene degradation	41183.8513136262	0.224381802481798	0.0416442479073389	5.38806230769402	7.12213632320275e-08	1.3273072238696e-07	Naphthalene degradation
Nicotinate and nicotinamide metabolism	98409.6982937826	0.08746897373049	0.0109330957907215	8.00038483196332	1.24030954376606e-15	4.35880211094931e-15	Nicotinate and nicotinamide metabolism
Nitrogen metabolism	154377.824427222	0.164632183188035	0.0222240478386777	7.40783966913157	1.28373366938908e-13	3.85120100816723e-13	Nitrogen metabolism
Nitrotoluene degradation	23421.2866076162	-0.347359627338214	0.0532467350262983	-6.52358547743171	6.86462614544767e-11	1.57822245960759e-10	Nitrotoluene degradation
NOD-like receptor signaling pathway	59.3444920175995	2.14113333036894	0.331589132466002	6.4571878892577	1.06666435640345e-10	2.38544937886589e-10	NOD-like receptor signaling pathway
Novobiocin biosynthesis	31255.6047642421	0.0973629340326898	0.0186826737914999	5.2114025604294	1.87418272283037e-07	3.36532080157861e-07	Novobiocin biosynthesis
Nucleotide excision repair	82369.2851827015	-0.153732747643997	0.0167287194972313	-9.18974985918323	3.93755927357451e-20	2.06093527936028e-19	Nucleotide excision repair
Nucleotide metabolism	11583.8157565955	0.426115394293074	0.0625606421482341	6.81123753946477	9.67627036286625e-12	2.45398196831453e-11	Nucleotide metabolism
Other glycan degradation	18947.8306882092	0.74373362623933	0.104087433272534	7.14527780017403	8.98140650450541e-13	2.53957011506705e-12	Other glycan degradation
Other ion-coupled transporters	215994.497119892	0.635531047259132	0.031163894882288	20.3931841529968	1.9221921437571e-92	1.57619755788083e-90	Other ion-coupled transporters
Other transporters	55006.8680876514	0.461008277995639	0.026445890448708	17.4321329391335	4.70575489901401e-68	1.28623967239716e-66	Other transporters
Others	150608.097089442	0.325701266023419	0.0183405589066741	17.7585245728197	1.48076052256037e-70	5.20381555071215e-69	Others
Oxidative phosphorylation	328797.036233835	-0.0965441814091051	0.0118990761232619	-8.11358633300679	4.91472485081323e-16	1.86003432815393e-15	Oxidative phosphorylation
Pancreatic secretion	14.1405812927234	-2.90392871967009	0.355457455241006	-8.169553562187	3.09532739382102e-16	1.18976646699995e-15	Pancreatic secretion
Pantothenate and CoA biosynthesis	138789.679225683	-0.109992619716326	0.0124107837186846	-8.8626650991211	7.81239946841502e-19	3.62613258345301e-18	Pantothenate and CoA biosynthesis
Pentose and glucuronate interconversions	88579.9504561874	0.216133888957433	0.0324963388240657	6.65102275451941	2.91063274547695e-11	7.01976132732677e-11	Pentose and glucuronate interconversions
Phenylalanine metabolism	93763.1054552391	0.264088069610921	0.0293134383890569	9.00911268428712	2.07730357808915e-19	9.82724385019096e-19	Phenylalanine metabolism
Phosphatidylinositol signaling system	24964.9171387028	0.0643443388680933	0.0186638030026114	3.44754704382008	0.000565701879758204	0.000848552819637307	Phosphatidylinositol signaling system
Phosphonate and phosphinate metabolism	12320.7640807469	0.919984645952377	0.0548637553350259	16.7685321636203	4.14625154860716e-63	9.27252619052147e-62	Phosphonate and phosphinate metabolism
Phosphotransferase system (PTS)	31576.6328138687	0.62245167901145	0.0835689764630057	7.44835829462381	9.45088668470415e-14	2.89432348091916e-13	Phosphotransferase system (PTS)
Photosynthesis	66291.4444213087	-0.101578894586915	0.0227707697880921	-4.4609337116058	8.16033308540637e-06	1.33829462600664e-05	Photosynthesis
Plant-pathogen interaction	29134.6652587407	0.310478455369051	0.0248340130187137	12.5021459534184	7.26629407344796e-36	8.12503791849181e-35	Plant-pathogen interaction
Polycyclic aromatic hydrocarbon degradation	14009.4036047263	0.425747543776151	0.0672130037768052	6.33430318320447	2.38416291471322e-10	5.10003545234307e-10	Polycyclic aromatic hydrocarbon degradation
Polyketide sugar unit biosynthesis	34184.3528549766	-0.16012853621784	0.0354016927821958	-4.52318868487476	6.09148906510695e-06	1.01250426352453e-05	Polyketide sugar unit biosynthesis
Pores ion channels	99240.4557628264	0.813182625963078	0.0336661686338414	24.1542967008626	6.7294410523002e-129	1.65544249886585e-126	Pores ion channels
Porphyrin and chlorophyll metabolism	188969.305758627	0.108184056888911	0.0197367521754754	5.48135052449706	4.22091256658586e-08	7.92629382732917e-08	Porphyrin and chlorophyll metabolism
PPAR signaling pathway	52932.3280110511	-0.235890860751182	0.0349123784831383	-6.75665397203202	1.4121490130835e-11	3.54478221651572e-11	PPAR signaling pathway
Prenyltransferases	54794.8062918965	-0.177654595336839	0.0201065202823581	-8.8356708591052	9.94993323610354e-19	4.53274736311384e-18	Prenyltransferases
Proteasome	5022.64819200316	-1.51076190666088	0.21066056746487	-7.17154579445825	7.41556226510372e-13	2.17170037763752e-12	Proteasome
Protein digestion and absorption	2794.29943451561	1.05064754067923	0.120482052130278	8.72036558227911	2.77304972024637e-18	1.21816112710823e-17	Protein digestion and absorption
Protein export	124382.787735023	-0.127251073126801	0.01624835725596	-7.831626983714	4.81596592462951e-15	1.62291454446419e-14	Protein export
Protein folding and associated processing	177408.099135321	0.164143125675161	0.0119588067047246	13.7257110787076	7.12268819631492e-43	9.22200682259721e-42	Protein folding and associated processing
Protein processing in endoplasmic reticulum	12672.758864089	-0.800772566365085	0.0914336326866405	-8.75796512547496	1.9880665366763e-18	8.89207941858852e-18	Protein processing in endoplasmic reticulum
Replication, recombination and repair proteins	136920.9403907	0.248993325470701	0.0203606479947442	12.2291454346137	2.17211712429418e-34	2.22642005240153e-33	Replication, recombination and repair proteins
Riboflavin metabolism	44738.6904639865	0.145965232613042	0.0184675262103551	7.90388658179871	2.70339023227253e-15	9.23658329359782e-15	Riboflavin metabolism
Ribosome	433401.235242644	-0.165300119734689	0.0224677806264643	-7.35720730422235	1.8779758986484e-13	5.56604904900611e-13	Ribosome
Ribosome Biogenesis	260343.30980282	0.0762880703215795	0.0143012138674024	5.33437727936279	9.58730013216092e-08	1.74701913519377e-07	Ribosome Biogenesis
RIG-I-like receptor signaling pathway	1051.37825858614	1.92120829630198	0.159600405443355	12.0376153867845	2.2537654246901e-33	2.21770517789506e-32	RIG-I-like receptor signaling pathway
RNA polymerase	33466.5758217731	-0.319724174101874	0.0301274352134973	-10.6123927190004	2.60978748516479e-26	1.94547794348648e-25	RNA polymerase
RNA transport	11488.7434903773	-0.412653357618551	0.0736067082499513	-5.60619225379943	2.06826217683195e-08	3.97494137109891e-08	RNA transport
Salivary secretion	13.5790172618176	-2.83953668043854	0.354516368456332	-8.009606701103	1.15075859845056e-15	4.10270456838896e-15	Salivary secretion
Secretion system	401240.263941898	0.272238378102422	0.036233308714322	7.51348380157215	5.75742696770053e-14	1.79281903044852e-13	Secretion system
Sesquiterpenoid biosynthesis	390.055565640106	-3.77635580689305	0.249231627745695	-15.1519927107577	7.35036955114735e-52	1.29156493541589e-50	Sesquiterpenoid biosynthesis
Signal transduction mechanisms	94092.9367119652	0.182793143277177	0.0278923199191003	6.5535295668254	5.61928008432718e-11	1.30409707617404e-10	Signal transduction mechanisms
Sporulation	21899.5860602133	-2.18274147768914	0.153150473048358	-14.2522672913973	4.33959746218108e-46	6.67213109810341e-45	Sporulation
Steroid biosynthesis	5552.74617628411	-1.5648822718289	0.15815767050355	-9.89444436584419	4.40047188144172e-23	2.70629020708666e-22	Steroid biosynthesis
Steroid hormone biosynthesis	7092.20871921767	-0.802852329335557	0.0965643694025878	-8.31416737149056	9.23986731041274e-17	3.69171216077739e-16	Steroid hormone biosynthesis
Stilbenoid, diarylheptanoid and gingerol biosynthesis	4059.11259431246	-1.40737622869978	0.154841846039865	-9.08912070408567	9.98432270011352e-20	4.91228676845585e-19	Stilbenoid, diarylheptanoid and gingerol biosynthesis
Streptomycin biosynthesis	70403.316708593	-0.252876492893038	0.0278155143171962	-9.09120320441831	9.79490164623978e-20	4.91228676845585e-19	Streptomycin biosynthesis
Styrene degradation	29353.8188486609	0.245661613247692	0.0456791271808641	5.3779839591726	7.53245256209908e-08	1.39322054907998e-07	Styrene degradation
Sulfur metabolism	79158.0035731286	0.103837737233161	0.0186299574661473	5.57369695673467	2.4938940448481e-08	4.75579794598941e-08	Sulfur metabolism
Sulfur relay system	76413.3763491534	-0.128174697485798	0.0192932532084881	-6.64349843443756	3.06323734955793e-11	7.31608143680826e-11	Sulfur relay system
Synthesis and degradation of ketone bodies	46589.5212685375	0.305032311860539	0.0319411510953586	9.54982213852851	1.29919142629082e-21	7.79514855774495e-21	Synthesis and degradation of ketone bodies
Terpenoid backbone biosynthesis	110166.522661172	-0.134336735567714	0.0146320291147943	-9.18100521218119	4.27085749029698e-20	2.1888144637772e-19	Terpenoid backbone biosynthesis
Toluene degradation	48204.9482448705	0.135315691705552	0.0238617249256732	5.67082606672597	1.42110619563272e-08	2.77454066766388e-08	Toluene degradation
Transcription factors	314411.842331841	0.332783735694157	0.0289653367289713	11.4890339031103	1.49777538855793e-30	1.31590266280447e-29	Transcription factors
Transcription machinery	176383.360817277	-0.269075865078578	0.017412066440353	-15.4534136427935	7.15515179388156e-54	1.35397487791913e-52	Transcription machinery
Translation factors	102112.040609353	-0.0923775614034253	0.017948677553391	-5.14676143290415	2.65022022552259e-07	4.69031780919826e-07	Translation factors
Transporters	1274398.24416542	0.175929809381903	0.0307254251640251	5.72587062482348	1.02904622770042e-08	2.04149493559922e-08	Transporters
Tropane, piperidine and pyridine alkaloid biosynthesis	31918.4444376893	0.142619501954561	0.0183683290368938	7.76442438874551	8.20168435200208e-15	2.69015246745668e-14	Tropane, piperidine and pyridine alkaloid biosynthesis
Two-component system	468939.819356119	0.297860833467966	0.0317275919117123	9.38806935921319	6.11100848284623e-21	3.49606531809342e-20	Two-component system
Tyrosine metabolism	90338.0503350812	0.336259462539279	0.0305173784009226	11.0186221805053	3.10779553188336e-28	2.54839233614436e-27	Tyrosine metabolism
Ubiquitin system	7933.75412850557	-0.573468311829534	0.0770039647344379	-7.4472569536808	9.53008951034358e-14	2.89432348091916e-13	Ubiquitin system
Valine, leucine and isoleucine biosynthesis	169961.099096932	-0.1187414921797	0.0126344712992333	-9.39821614750957	5.54959278754064e-21	3.25047577555952e-20	Valine, leucine and isoleucine biosynthesis
Various types of N-glycan biosynthesis	264.8266270882	-2.14850322869051	0.325941719762317	-6.59167912060243	4.34879722614456e-11	1.02865780541496e-10	Various types of N-glycan biosynthesis
Vasopressin-regulated water reabsorption	2.28315443859268	1.64827506282819	0.215101220537025	7.66278805258787	1.81939465174254e-14	5.81261148478787e-14	Vasopressin-regulated water reabsorption
