# Supplementary material for: Effects of Inbreeding on Microbial Community Diversity of Zea mays
Source: Microorganisms. 2023 Mar 29;11(4):879. doi: 10.3390/microorganisms11040879 (PMC10145435; doi:10.3390/microorganisms11040879)
Supplement: Supplementary file 1 [file microorganisms-11-00879-s001.zip › DatasetS3_PicrustTables/stalks_vs_rhizo_raw.tsv]

baseMean	log2FoldChange	lfcSE	stat	pvalue	padj	Functional_Group
AKR1A1, adh; alcohol dehydrogenase (NADP+)	110.698711060885	5.95057568752508	0.360372772369997	16.5122787950683	2.99362475367289e-61	4.50003932311545e-60	AKR1A1, adh; alcohol dehydrogenase (NADP+)
E1.1.1.3; homoserine dehydrogenase	7792.99910466152	-0.463808653488873	0.0809316482808683	-5.73086874345193	9.99175635613304e-09	1.75649432677211e-08	E1.1.1.3; homoserine dehydrogenase
BDH, butB; (R,R)-butanediol dehydrogenase / meso-butanediol dehydrogenase / diacetyl reductase	1161.6266882914	1.07433503192929	0.137866009990452	7.79260262920281	6.56428137505945e-15	1.59492618832262e-14	BDH, butB; (R,R)-butanediol dehydrogenase / meso-butanediol dehydrogenase / diacetyl reductase
gldA; glycerol dehydrogenase	423.444027440498	3.38224429441343	0.275057561462843	12.2964963276253	9.45887935912176e-35	5.23325637875854e-34	gldA; glycerol dehydrogenase
GPD1; glycerol-3-phosphate dehydrogenase (NAD+)	52.7647358336708	-3.11550076892829	0.20759559212582	-15.0075477856969	6.55257512767955e-51	6.43703650335672e-50	GPD1; glycerol-3-phosphate dehydrogenase (NAD+)
dalD; D-arabinitol 4-dehydrogenase	907.704561669222	2.47286501209691	0.245958838833724	10.0539790471553	8.82312094710917e-24	3.32515631909266e-23	dalD; D-arabinitol 4-dehydrogenase
SORD, gutB; L-iditol 2-dehydrogenase	3852.6932445602	-0.716714104599701	0.119949533186886	-5.97513041991614	2.29906181191518e-09	4.15248820120794e-09	SORD, gutB; L-iditol 2-dehydrogenase
AKR1B; aldehyde reductase	89.9360452405935	-2.62797775574646	0.229874826631078	-11.4322120184306	2.88660299349349e-30	1.34725050082968e-29	AKR1B; aldehyde reductase
aroE; shikimate dehydrogenase	10806.4521532911	0.339710346847488	0.0819793962724668	4.14385031232027	3.41522713404042e-05	4.98426718756183e-05	aroE; shikimate dehydrogenase
hprA; glycerate dehydrogenase	853.512495731749	1.40740630458946	0.126073093726206	11.1634153092644	6.15795280044366e-29	2.7670846001768e-28	hprA; glycerate dehydrogenase
HMGCR; hydroxymethylglutaryl-CoA reductase (NADPH)	60.052586322305	1.61796752743862	0.291441227591221	5.55160826356388	2.83053328709488e-08	4.85800488976409e-08	HMGCR; hydroxymethylglutaryl-CoA reductase (NADPH)
phbB; acetoacetyl-CoA reductase	4040.99182179173	0.508907196212259	0.121511861625614	4.18812772188642	2.81265221188103e-05	4.1199485515823e-05	phbB; acetoacetyl-CoA reductase
mdh; malate dehydrogenase	8235.89488609057	-0.386037151272513	0.0785413874470365	-4.9150793463234	8.87465088384837e-07	1.40978859921303e-06	mdh; malate dehydrogenase
MDH1; malate dehydrogenase	2.95796497213135	3.87185231516648	0.27813591698023	13.9207203341584	4.74101687974394e-44	3.60761045663037e-43	MDH1; malate dehydrogenase
ME2, sfcA, maeA; malate dehydrogenase (oxaloacetate-decarboxylating)	3117.25840718931	-1.48953513512216	0.127510539158156	-11.6816629037592	1.58170541574459e-31	7.73569493384725e-31	ME2, sfcA, maeA; malate dehydrogenase (oxaloacetate-decarboxylating)
E1.1.1.40, maeB; malate dehydrogenase (oxaloacetate-decarboxylating)(NADP+)	6926.52920772903	1.0245550725246	0.108452135447863	9.44707145040158	3.48442924861962e-21	1.19092440256339e-20	E1.1.1.40, maeB; malate dehydrogenase (oxaloacetate-decarboxylating)(NADP+)
IDH3; isocitrate dehydrogenase (NAD+)	1404.1707381063	-1.46977771280587	0.184511441952555	-7.96578086026669	1.64183674229427e-15	4.13286361006585e-15	IDH3; isocitrate dehydrogenase (NAD+)
E1.1.1.43; phosphogluconate 2-dehydrogenase	57.5570248164971	3.22335484128462	0.359795060083501	8.95886352785541	3.28041850411381e-19	1.01891205544931e-18	E1.1.1.43; phosphogluconate 2-dehydrogenase
PGD, gnd, gntZ; 6-phosphogluconate dehydrogenase	7191.7143184035	-0.526653936387605	0.0795344672045649	-6.62170697683856	3.55074396194926e-11	7.17079268564e-11	PGD, gnd, gntZ; 6-phosphogluconate dehydrogenase
gdh; glucose 1-dehydrogenase	1634.84730305939	0.490556254008502	0.127000146793217	3.86264320471403	0.000112166772568035	0.000159150966527077	gdh; glucose 1-dehydrogenase
gal; D-galactose 1-dehydrogenase	1149.19412138074	1.88949288722002	0.162887197213856	11.6000085920767	4.12036877393662e-31	1.99192827803113e-30	gal; D-galactose 1-dehydrogenase
E1.1.1.53; 3alpha(or 20beta)-hydroxysteroid dehydrogenase	917.31210112114	-2.12154480594732	0.212008835365077	-10.0068697716962	1.42180074675228e-23	5.31806880252367e-23	E1.1.1.53; 3alpha(or 20beta)-hydroxysteroid dehydrogenase
rbtD; ribitol 2-dehydrogenase	478.146285969991	2.87679237648877	0.197459636310681	14.5690148641946	4.42222076479844e-48	3.83371412765497e-47	rbtD; ribitol 2-dehydrogenase
uxuB; fructuronate reductase	1339.66776896594	1.98030574944313	0.17394825618316	11.3844530143375	4.99808738853802e-30	2.31241360188632e-29	uxuB; fructuronate reductase
uxaB; tagaturonate reductase	1110.24275408297	2.38995544904042	0.176345666658864	13.5526746663059	7.63949205031441e-42	5.38141760962466e-41	uxaB; tagaturonate reductase
gbd; 4-hydroxybutyrate dehydrogenase	121.756878353711	2.11291085995496	0.341340744919498	6.19003412690529	6.01511906847152e-10	1.12467621728497e-09	gbd; 4-hydroxybutyrate dehydrogenase
E1.1.1.67, mtlK; mannitol 2-dehydrogenase	549.911547891201	1.76349286228549	0.184740503087098	9.54578358733859	1.35082505230645e-21	4.68117581197281e-21	E1.1.1.67, mtlK; mannitol 2-dehydrogenase
fucO; lactaldehyde reductase	27.4823720471612	5.16041553167204	0.327225892041745	15.7701931820656	4.98969317235097e-56	6.2406413664239e-55	fucO; lactaldehyde reductase
E1.1.1.82; malate dehydrogenase (NADP+)	8.40746795064037	-2.32326236136486	0.318226261218869	-7.30066196443472	2.86355354947658e-13	6.3743870155574e-13	E1.1.1.82; malate dehydrogenase (NADP+)
leuB, IMDH; 3-isopropylmalate dehydrogenase	9248.58043980623	-0.252254897557135	0.0724681773399167	-3.48090578260188	0.000499721239468361	0.000682543993630111	leuB, IMDH; 3-isopropylmalate dehydrogenase
mvaA; hydroxymethylglutaryl-CoA reductase	1249.75504519887	1.1689326277571	0.154734432515518	7.55444414506687	4.20652432333605e-14	9.83951241456791e-14	mvaA; hydroxymethylglutaryl-CoA reductase
fabG; 3-oxoacyl-	48980.2397405464	-0.377644037611375	0.0847188922638957	-4.45761302490867	8.28773413654456e-06	1.25101132750759e-05	fabG; 3-oxoacyl-
RDH5; 11-cis-retinol dehydrogenase	2.66169016346056	1.93857287478077	0.280932375386804	6.9004965060066	5.18210961120781e-12	1.08704231891766e-11	RDH5; 11-cis-retinol dehydrogenase
E1.1.1.116; D-arabinose 1-dehydrogenase	1.77340928410514	1.98252207463302	0.249287584021757	7.95275096596867	1.82414799562223e-15	4.57731876570781e-15	E1.1.1.116; D-arabinose 1-dehydrogenase
E1.1.1.122; D-threo-aldose 1-dehydrogenase	2944.97527782083	0.744735139556639	0.149371160001247	4.98580274499053	6.17050743159709e-07	9.88745629676871e-07	E1.1.1.122; D-threo-aldose 1-dehydrogenase
algD; GDP-mannose 6-dehydrogenase	204.262124241702	0.868106467882682	0.243840246030243	3.56014432406294	0.00037065102868801	0.000510454061461949	algD; GDP-mannose 6-dehydrogenase
srlD; sorbitol-6-phosphate 2-dehydrogenase	132.220078763498	2.00636854618026	0.323473578788092	6.20257318603023	5.55473386415306e-10	1.04103892485785e-09	srlD; sorbitol-6-phosphate 2-dehydrogenase
allD; ureidoglycolate dehydrogenase (NAD+)	113.166268977083	3.4818055693397	0.263304975748492	13.2234704621211	6.42305724521953e-40	4.27149391257629e-39	allD; ureidoglycolate dehydrogenase (NAD+)
hdhA; 7-alpha-hydroxysteroid dehydrogenase	241.886746441444	-1.936194384824	0.238187616559781	-8.12886250254765	4.33337503413013e-16	1.12090905509463e-15	hdhA; 7-alpha-hydroxysteroid dehydrogenase
ribD2; 5-amino-6-(5-phosphoribosylamino)uracil reductase	614.257294925174	-2.64183300484159	0.228357605881503	-11.5688417499545	5.92774783760233e-31	2.84667673430848e-30	ribD2; 5-amino-6-(5-phosphoribosylamino)uracil reductase
IMPDH, guaB; IMP dehydrogenase	10153.4529664282	-0.273534294967558	0.0735117331546885	-3.72096103885849	0.00019846605922877	0.000277497208472378	IMPDH, guaB; IMP dehydrogenase
ghrB; glyoxylate/hydroxypyruvate/2-ketogluconate reductase	1717.34637436519	2.15720383620383	0.191770415293573	11.2488875455657	2.34531370900784e-29	1.0677208182666e-28	ghrB; glyoxylate/hydroxypyruvate/2-ketogluconate reductase
E1.1.1.251, gatD; galactitol-1-phosphate 5-dehydrogenase	6.77605546505342	3.75480275456256	0.279206090161101	13.4481405917616	3.15711609169746e-41	2.17772674480984e-40	E1.1.1.251, gatD; galactitol-1-phosphate 5-dehydrogenase
araM, egsA; glycerol-1-phosphate dehydrogenase	693.03056211352	-2.17422122406317	0.21290378631958	-10.2122243180755	1.74810725212295e-24	6.74439248313005e-24	araM, egsA; glycerol-1-phosphate dehydrogenase
pdxA; 4-hydroxythreonine-4-phosphate dehydrogenase	7810.35029214811	0.370135251595662	0.0906164080303294	4.08463830823859	4.41455257474884e-05	6.40166369913069e-05	pdxA; 4-hydroxythreonine-4-phosphate dehydrogenase
idnD; L-idonate 5-dehydrogenase	1016.45384084612	1.60101183330682	0.214506007786131	7.46371558461465	8.41160691951605e-14	1.9307194562888e-13	idnD; L-idonate 5-dehydrogenase
dxr; 1-deoxy-D-xylulose-5-phosphate reductoisomerase	7627.82180737822	-0.356364629345078	0.0797503646269765	-4.46850156750924	7.87694355660596e-06	1.19035677760773e-05	dxr; 1-deoxy-D-xylulose-5-phosphate reductoisomerase
lldD; L-lactate dehydrogenase (cytochrome)	5675.70026484979	1.30552256176394	0.101638526882842	12.8447607595573	9.20360124402561e-38	5.64039162393477e-37	lldD; L-lactate dehydrogenase (cytochrome)
GULO; L-gulonolactone oxidase	328.398026845002	-2.53537580430092	0.21953909372405	-11.5486301837784	7.50063629773043e-31	3.58044154487827e-30	GULO; L-gulonolactone oxidase
glcD; glycolate oxidase	8121.29752932273	-0.959045799086658	0.0879180596503251	-10.9084049727787	1.05083896349654e-27	4.55993138462795e-27	glcD; glycolate oxidase
E1.1.3.21; alpha-glycerophosphate oxidase	17.1903878696483	3.0817831701832	0.315543747123845	9.76657974773197	1.56651311555424e-22	5.60413560467922e-22	E1.1.3.21; alpha-glycerophosphate oxidase
XDH; xanthine dehydrogenase/oxidase	33.6853344939235	-3.58029833570343	0.330856532671571	-10.821301628212	2.7287415457951e-27	1.1650527275107e-26	XDH; xanthine dehydrogenase/oxidase
ALO; D-arabinono-1,4-lactone oxidase	19.7439705251722	-1.75518443578118	0.342014635281599	-5.13189862280615	2.8683398720561e-07	4.68568049224338e-07	ALO; D-arabinono-1,4-lactone oxidase
L2HGDH; 2-hydroxyglutarate dehydrogenase	190.795255704075	-2.3888664949951	0.259682694526986	-9.19917478269564	3.60709167670047e-20	1.17536602815021e-19	L2HGDH; 2-hydroxyglutarate dehydrogenase
glpB; glycerol-3-phosphate dehydrogenase subunit B	180.885295663503	1.67569407633455	0.297596957839605	5.63075002009158	1.79427630297703e-08	3.11641580680575e-08	glpB; glycerol-3-phosphate dehydrogenase subunit B
glpC; glycerol-3-phosphate dehydrogenase subunit C	210.267924115046	1.05557136935861	0.270332012153606	3.90472205252119	9.43337415579681e-05	0.000134470731614302	glpC; glycerol-3-phosphate dehydrogenase subunit C
mqo; malate dehydrogenase (quinone)	2097.62024272468	1.79072719436803	0.144801564992508	12.3667668540784	3.9541982156397e-35	2.22009141536304e-34	mqo; malate dehydrogenase (quinone)
gcd; quinoprotein glucose dehydrogenase	2504.77042750083	0.851023616868965	0.0905857305647348	9.3946763089889	5.7394023802533e-21	1.94247318451479e-20	gcd; quinoprotein glucose dehydrogenase
gfo; glucose-fructose oxidoreductase	202.833619657097	2.63387241584279	0.201713887818928	13.0574669117831	5.76130765214548e-39	3.72870333587677e-38	gfo; glucose-fructose oxidoreductase
FDH; formate dehydrogenase	1054.54024380875	-1.24287019757136	0.157036152470484	-7.91454819809705	2.48152575421059e-15	6.16666116150835e-15	FDH; formate dehydrogenase
fdoH, fdsB; formate dehydrogenase iron-sulfur subunit	4928.31364459164	0.405110883206199	0.108785705434505	3.72393488269558	0.000196141536846895	0.000274391505541564	fdoH, fdsB; formate dehydrogenase iron-sulfur subunit
fdhB; formate dehydrogenase (coenzyme F420) beta subunit	1.87499470278166	1.72934453802667	0.257946522737478	6.70427544311845	2.02408151229579e-11	4.14089983793569e-11	fdhB; formate dehydrogenase (coenzyme F420) beta subunit
fdsD; formate dehydrogenase subunit delta	2090.57399918175	0.79489610614091	0.158077169939758	5.02853199132955	4.94249063337954e-07	7.9710167765455e-07	fdsD; formate dehydrogenase subunit delta
fdoI, fdsG; formate dehydrogenase subunit gamma	3732.17748103299	0.717444987124974	0.11984382650072	5.98649933061563	2.14405470868618e-09	3.87955572657343e-09	fdoI, fdsG; formate dehydrogenase subunit gamma
E1.2.1.10; acetaldehyde dehydrogenase (acetylating)	15.1296148922077	-2.62217733685954	0.305640112548713	-8.57929711840955	9.54546202952908e-18	2.67306488538693e-17	E1.2.1.10; acetaldehyde dehydrogenase (acetylating)
gabD; succinate-semialdehyde dehydrogenase / glutarate-semialdehyde dehydrogenase	13756.4276213262	0.451904080005759	0.0977266118130377	4.62416604466247	3.76108500105467e-06	5.79249259683019e-06	gabD; succinate-semialdehyde dehydrogenase / glutarate-semialdehyde dehydrogenase
prr; aminobutyraldehyde dehydrogenase	498.232396617867	2.00393390077399	0.215291612808414	9.30799799691813	1.30264454044776e-20	4.30808179898187e-20	prr; aminobutyraldehyde dehydrogenase
aldB; aldehyde dehydrogenase	3948.7416710094	1.27471091433524	0.106533456794513	11.965357669694	5.39645505507394e-33	2.77736159068308e-32	aldB; aldehyde dehydrogenase
mmsA, iolA, ALDH6A1; malonate-semialdehyde dehydrogenase (acetylating) / methylmalonate-semialdehyde dehydrogenase	6562.00699672492	0.451822702178162	0.100528230972082	4.49448575598269	6.97382711087874e-06	1.05648375342025e-05	mmsA, iolA, ALDH6A1; malonate-semialdehyde dehydrogenase (acetylating) / methylmalonate-semialdehyde dehydrogenase
xylC; benzaldehyde dehydrogenase (NAD)	1257.70020001097	1.81839604644722	0.179633035163351	10.1228376216749	4.37542946670894e-24	1.66869538349785e-23	xylC; benzaldehyde dehydrogenase (NAD)
feaB; phenylacetaldehyde dehydrogenase	1921.65345099905	1.19296307183814	0.184506405353167	6.46570003656335	1.00830919591141e-10	1.972305269783e-10	feaB; phenylacetaldehyde dehydrogenase
proA; glutamate-5-semialdehyde dehydrogenase	7482.76365873237	-0.278963239010309	0.0825857961426317	-3.37785977783055	0.00073052321345473	0.000986621197083206	proA; glutamate-5-semialdehyde dehydrogenase
fdhA; glutathione-independent formaldehyde dehydrogenase	1038.27237137093	0.880996790178507	0.192527404154604	4.57595527268963	4.74051827107668e-06	7.26162450791539e-06	fdhA; glutathione-independent formaldehyde dehydrogenase
gap2; glyceraldehyde-3-phosphate dehydrogenase (NAD(P))	307.58622502256	-2.72722947694396	0.28892119276768	-9.4393542087337	3.75083942160318e-21	1.27868796199883e-20	gap2; glyceraldehyde-3-phosphate dehydrogenase (NAD(P))
hpaE, hpcC; 5-carboxymethyl-2-hydroxymuconic-semialdehyde dehydrogenase	1032.68994433965	0.740534561500063	0.15160736431726	4.88455534356753	1.03662523796632e-06	1.64190721091007e-06	hpaE, hpcC; 5-carboxymethyl-2-hydroxymuconic-semialdehyde dehydrogenase
E1.1.1.306; S-(hydroxymethyl)mycothiol dehydrogenase	724.002429345455	-1.0545763339178	0.195322878882834	-5.39914391979853	6.6959643260184e-08	1.12736153392622e-07	E1.1.1.306; S-(hydroxymethyl)mycothiol dehydrogenase
E1.2.1.68; coniferyl-aldehyde dehydrogenase	1986.56425213343	1.35602082946888	0.142376349010502	9.52420004370856	1.66317898696608e-21	5.74861040744414e-21	E1.2.1.68; coniferyl-aldehyde dehydrogenase
poxB; pyruvate dehydrogenase (quinone)	3904.65459412658	0.53505228598391	0.108091185780556	4.950008477751	7.42102489229534e-07	1.18412387977002e-06	poxB; pyruvate dehydrogenase (quinone)
E1.2.3.3, poxL; pyruvate oxidase	343.818246642067	-1.94802015642667	0.249252235178173	-7.81545712131393	5.47639181339708e-15	1.3342634121509e-14	E1.2.3.3, poxL; pyruvate oxidase
PDHA, pdhA; pyruvate dehydrogenase E1 component alpha subunit	9224.76029142261	-0.621652748806758	0.114292766834091	-5.43912590469666	5.35426085491677e-08	9.04141505534589e-08	PDHA, pdhA; pyruvate dehydrogenase E1 component alpha subunit
PDHB, pdhB; pyruvate dehydrogenase E1 component beta subunit	8837.44626730644	-0.561544191498191	0.11402026187879	-4.92495090122791	8.438153888215e-07	1.34158395584532e-06	PDHB, pdhB; pyruvate dehydrogenase E1 component beta subunit
BCKDHB, bkdA2; 2-oxoisovalerate dehydrogenase E1 component beta subunit	2543.98825109227	-0.558176369149771	0.108414306943303	-5.14854897741198	2.62509245745183e-07	4.29977623530401e-07	BCKDHB, bkdA2; 2-oxoisovalerate dehydrogenase E1 component beta subunit
porA; pyruvate ferredoxin oxidoreductase alpha subunit	229.43672826037	-3.69105216964467	0.233502170987903	-15.8073569681538	2.76839703444287e-56	3.49537546329736e-55	porA; pyruvate ferredoxin oxidoreductase alpha subunit
porD; pyruvate ferredoxin oxidoreductase delta subunit	49.7191735210943	-1.59227066459214	0.262291761362628	-6.07060876148058	1.27426281996721e-09	2.33166097535111e-09	porD; pyruvate ferredoxin oxidoreductase delta subunit
porG; pyruvate ferredoxin oxidoreductase gamma subunit	231.373759004615	-3.41738347089771	0.240578374553326	-14.204865575481	8.54664989116803e-46	6.80231365463893e-45	porG; pyruvate ferredoxin oxidoreductase gamma subunit
korA, oorA, oforA; 2-oxoglutarate/2-oxoacid ferredoxin oxidoreductase subunit alpha	3891.65404645475	-1.83474677666836	0.150571557801033	-12.1852148138948	3.7267007543721e-34	2.01565681670621e-33	korA, oorA, oforA; 2-oxoglutarate/2-oxoacid ferredoxin oxidoreductase subunit alpha
korB, oorB, oforB; 2-oxoglutarate/2-oxoacid ferredoxin oxidoreductase subunit beta	3850.25265502652	-1.83332542875706	0.150867201175037	-12.1519151576891	5.60373375172686e-34	2.99429556002736e-33	korB, oorB, oforB; 2-oxoglutarate/2-oxoacid ferredoxin oxidoreductase subunit beta
iorA; indolepyruvate ferredoxin oxidoreductase, alpha subunit	773.525165970526	2.98381098594376	0.221691451561411	13.4592965354698	2.71488546061872e-41	1.87593169685597e-40	iorA; indolepyruvate ferredoxin oxidoreductase, alpha subunit
iorB; indolepyruvate ferredoxin oxidoreductase, beta subunit	620.735256263299	2.69344883382822	0.194756191798405	13.8298495619397	1.68372265731161e-43	1.2501601501213e-42	iorB; indolepyruvate ferredoxin oxidoreductase, beta subunit
K00183; prokaryotic molybdopterin-containing oxidoreductase family, molybdopterin binding subunit	1.89476268648115	2.44762895877988	0.246249680018721	9.93962290060152	2.798846400982e-23	1.03042556731163e-22	K00183; prokaryotic molybdopterin-containing oxidoreductase family, molybdopterin binding subunit
vorA; 2-oxoisovalerate ferredoxin oxidoreductase, alpha subunit	8.92268863746939	-2.02383598595557	0.257856511685765	-7.84869062535796	4.20403251885253e-15	1.03695130271511e-14	vorA; 2-oxoisovalerate ferredoxin oxidoreductase, alpha subunit
vorB; 2-oxoisovalerate ferredoxin oxidoreductase, beta subunit	8.92268863746939	-2.02383598595557	0.257856511685765	-7.84869062535796	4.20403251885253e-15	1.03695130271511e-14	vorB; 2-oxoisovalerate ferredoxin oxidoreductase, beta subunit
vorD; 2-oxoisovalerate ferredoxin oxidoreductase, delta subunit	1.87499470278166	1.72934453802667	0.257946522737478	6.70427544311845	2.02408151229579e-11	4.14089983793569e-11	vorD; 2-oxoisovalerate ferredoxin oxidoreductase, delta subunit
cdhA; acetyl-CoA decarbonylase/synthase complex subunit alpha	1.74135249444989	1.95286760275653	0.245929610266239	7.94075833586037	2.0094885601279e-15	5.01082796824381e-15	cdhA; acetyl-CoA decarbonylase/synthase complex subunit alpha
cdhC; acetyl-CoA decarbonylase/synthase complex subunit beta	1.74135249444989	1.95286760275653	0.245929610266239	7.94075833586037	2.0094885601279e-15	5.01082796824381e-15	cdhC; acetyl-CoA decarbonylase/synthase complex subunit beta
cdhD, acsD; acetyl-CoA decarbonylase/synthase complex subunit delta	14.7471646610905	-1.12556794385646	0.279643305190882	-4.0250130182382	5.69721636721421e-05	8.21830939663147e-05	cdhD, acsD; acetyl-CoA decarbonylase/synthase complex subunit delta
cdhB; acetyl-CoA decarbonylase/synthase complex subunit epsilon	1.74135249444989	1.95286760275653	0.245929610266239	7.94075833586037	2.0094885601279e-15	5.01082796824381e-15	cdhB; acetyl-CoA decarbonylase/synthase complex subunit epsilon
cooF; anaerobic carbon-monoxide dehydrogenase iron sulfur subunit	17.0795502201405	-3.20852057064073	0.23769570110882	-13.4984375218962	1.59727787905544e-41	1.11139850326941e-40	cooF; anaerobic carbon-monoxide dehydrogenase iron sulfur subunit
cooS, acsA; anaerobic carbon-monoxide dehydrogenase catalytic subunit	37.0650144756101	-2.01904737576391	0.276791825445726	-7.29446172231633	2.99855458771895e-13	6.66559274563529e-13	cooS, acsA; anaerobic carbon-monoxide dehydrogenase catalytic subunit
fwdD, fmdD; formylmethanofuran dehydrogenase subunit D	1.74135249444989	1.95286760275653	0.245929610266239	7.94075833586037	2.0094885601279e-15	5.01082796824381e-15	fwdD, fmdD; formylmethanofuran dehydrogenase subunit D
DPYD; dihydropyrimidine dehydrogenase (NADP+)	1.87834438940666	1.5193630538758	0.247587319520115	6.13667556489041	8.42662298098408e-10	1.55584948527231e-09	DPYD; dihydropyrimidine dehydrogenase (NADP+)
fabV, ter; enoyl-	480.514652581893	2.35455875067424	0.20165589609413	11.6761215331644	1.68824322105863e-31	8.24156479299882e-31	fabV, ter; enoyl-
E1.3.1.12; prephenate dehydrogenase	209.848036492654	0.861398968811703	0.241699965261822	3.56391846344948	0.000365359488164056	0.000503427713974929	E1.3.1.12; prephenate dehydrogenase
TYR1; prephenate dehydrogenase (NADP+)	82.2992254644165	3.49798764631186	0.334059536989823	10.4711503758638	1.17209857748947e-25	4.74980130562495e-25	TYR1; prephenate dehydrogenase (NADP+)
BLVRA, bvdR; biliverdin reductase	4.71851670784051	1.88838146662459	0.278349244989389	6.78421623416501	1.16718402669588e-11	2.41971250082905e-11	BLVRA, bvdR; biliverdin reductase
entA; 2,3-dihydro-2,3-dihydroxybenzoate dehydrogenase	286.054281465863	1.29549329755622	0.241135455413518	5.37247123337629	7.7664822680051e-08	1.3045659757368e-07	entA; 2,3-dihydro-2,3-dihydroxybenzoate dehydrogenase
E1.3.1.32; maleylacetate reductase	350.393036660887	1.62662809934863	0.232048212045473	7.00987128928998	2.38537462606538e-12	5.07999990533624e-12	E1.3.1.32; maleylacetate reductase
fadH; 2,4-dienoyl-CoA reductase (NADPH2)	1827.49560568484	1.19583786821649	0.128909576241461	9.27656348801084	1.75032841859593e-20	5.76234153345197e-20	fadH; 2,4-dienoyl-CoA reductase (NADPH2)
tyrC; cyclohexadieny/prephenate dehydrogenase	1796.30658506115	0.807657567000309	0.156862085114442	5.14883865282721	2.62104217691973e-07	4.29402488659664e-07	tyrC; cyclohexadieny/prephenate dehydrogenase
TM7SF2, ERG24; Delta14-sterol reductase	1.92637277836755	1.36374306685425	0.249957881132882	5.4558914512852	4.87277551297108e-08	8.24934180022111e-08	TM7SF2, ERG24; Delta14-sterol reductase
SC5DL, ERG3; Delta7-sterol 5-desaturase	52.7692194184315	6.94854478382109	0.340424504130655	20.4114119268989	1.32404126610362e-92	1.08748832649974e-90	SC5DL, ERG3; Delta7-sterol 5-desaturase
CPOX, hemF; coproporphyrinogen III oxidase	4419.49881672057	0.888597009757516	0.103781285463514	8.56220855030664	1.1072567563516e-17	3.09201352185532e-17	CPOX, hemF; coproporphyrinogen III oxidase
PPOX, hemY; protoporphyrinogen/coproporphyrinogen III oxidase	2179.39798761033	-1.2405783847266	0.142432560766478	-8.70993527077395	3.04048369607836e-18	8.6543528426782e-18	PPOX, hemY; protoporphyrinogen/coproporphyrinogen III oxidase
E1.3.3.6, ACOX1, ACOX3; acyl-CoA oxidase	615.219315136259	-0.917349155070352	0.184219699696324	-4.97964743500588	6.3700210254737e-07	1.02009964844119e-06	E1.3.3.6, ACOX1, ACOX3; acyl-CoA oxidase
sdhA, frdA; succinate dehydrogenase / fumarate reductase, flavoprotein subunit	9549.05555682871	-0.375612721264975	0.0713214565037973	-5.26647575186544	1.39067605710569e-07	2.30631060511262e-07	sdhA, frdA; succinate dehydrogenase / fumarate reductase, flavoprotein subunit
sdhB, frdB; succinate dehydrogenase / fumarate reductase, iron-sulfur subunit	9740.14963171159	-0.261158646249623	0.0761042682589229	-3.43159000440166	0.000600053977555092	0.00081511168613494	sdhB, frdB; succinate dehydrogenase / fumarate reductase, iron-sulfur subunit
sdhD, frdD; succinate dehydrogenase / fumarate reductase, membrane anchor subunit	4738.78296053559	0.457240827098451	0.0982424842799567	4.65420668511878	3.25230444466194e-06	5.02055987417587e-06	sdhD, frdD; succinate dehydrogenase / fumarate reductase, membrane anchor subunit
K00243; uncharacterized protein	906.023231248181	1.08620248001724	0.171486396467279	6.33404457959143	2.38816462349446e-10	4.54853156953869e-10	K00243; uncharacterized protein
frdA; fumarate reductase flavoprotein subunit	751.189990629292	1.81446764271547	0.165997359594013	10.9307018325664	8.22101084187713e-28	3.58297556768245e-27	frdA; fumarate reductase flavoprotein subunit
frdB; fumarate reductase iron-sulfur subunit	249.469142291607	2.44959254492394	0.252531707437116	9.70013852828333	3.01089558838416e-22	1.06470506669581e-21	frdB; fumarate reductase iron-sulfur subunit
frdC; fumarate reductase subunit C	249.316759410042	2.45587462127728	0.252476707707353	9.72713341986343	2.31011188145083e-22	8.20537733371323e-22	frdC; fumarate reductase subunit C
frdD; fumarate reductase subunit D	227.367630032356	2.93615342545195	0.262057322461261	11.2042411098281	3.88670352253565e-29	1.75441172600802e-28	frdD; fumarate reductase subunit D
GCDH, gcdH; glutaryl-CoA dehydrogenase	5865.01764592239	0.826214618922169	0.0968309103339219	8.53255036096391	1.43156199456242e-17	3.98089159185996e-17	GCDH, gcdH; glutaryl-CoA dehydrogenase
IVD, ivd; isovaleryl-CoA dehydrogenase	3340.14583461532	0.859995712153622	0.109950712308514	7.82164748274237	5.21364405637759e-15	1.27102515903183e-14	IVD, ivd; isovaleryl-CoA dehydrogenase
DHODH, pyrD; dihydroorotate dehydrogenase	6091.17566922554	0.379350430542931	0.0874099542920128	4.33989965577175	1.42547793169547e-05	2.12435141822255e-05	DHODH, pyrD; dihydroorotate dehydrogenase
ACADL; long-chain-acyl-CoA dehydrogenase	408.802959048564	0.953928381343548	0.218194550924335	4.37191660975233	1.23160568912559e-05	1.8430132466686e-05	ACADL; long-chain-acyl-CoA dehydrogenase
E1.3.99.16; isoquinoline 1-oxidoreductase	427.143767051592	1.90475772575556	0.2568161412484	7.41681467720996	1.19970629183884e-13	2.73243568527159e-13	E1.3.99.16; isoquinoline 1-oxidoreductase
ald; alanine dehydrogenase	6065.58606933126	-0.513578292744377	0.113489240829962	-4.52534785666474	6.02962459589534e-06	9.17456439180637e-06	ald; alanine dehydrogenase
gudB, rocG; glutamate dehydrogenase	460.303180909185	-1.44550297389382	0.241299576687884	-5.99049113029964	2.0920828576601e-09	3.78895751920391e-09	gudB, rocG; glutamate dehydrogenase
GLUD1_2, gdhA; glutamate dehydrogenase (NAD(P)+)	4870.97863705271	-0.552529559762574	0.104816669713829	-5.27139014501314	1.35394317598023e-07	2.25054564636648e-07	GLUD1_2, gdhA; glutamate dehydrogenase (NAD(P)+)
E1.4.1.4, gdhA; glutamate dehydrogenase (NADP+)	1814.24130165614	0.456009638638979	0.119039444469237	3.83074400819155	0.000127756368580488	0.000180723541988769	E1.4.1.4, gdhA; glutamate dehydrogenase (NADP+)
E1.4.1.9; leucine dehydrogenase	1706.03377636969	0.969349243890264	0.12833214360444	7.55344075665176	4.2390738137473e-14	9.91273879487077e-14	E1.4.1.9; leucine dehydrogenase
pdh; phenylalanine dehydrogenase	23.0664888028377	-1.80583288692954	0.280163435717862	-6.44564085353414	1.15112961412419e-10	2.24670495730705e-10	pdh; phenylalanine dehydrogenase
vdh; valine dehydrogenase (NAD+)	394.485495948624	-1.96350072258786	0.203411880435299	-9.65283206853994	4.78165825316537e-22	1.68191926282422e-21	vdh; valine dehydrogenase (NAD+)
DAO, aao; D-amino-acid oxidase	257.499548870106	-2.70501042125745	0.2108981311549	-12.8261469480291	1.17041638160211e-37	7.13989840139663e-37	DAO, aao; D-amino-acid oxidase
pdxH, PNPO; pyridoxamine 5-phosphate oxidase	6378.75936469211	0.319131686744424	0.0868502807234401	3.67450380224613	0.000238312095653548	0.000331928752809758	pdxH, PNPO; pyridoxamine 5-phosphate oxidase
GLDC, gcvP; glycine dehydrogenase	4290.1571626713	0.33507909735528	0.0878359078101102	3.81483046864702	0.000136276457040625	0.000192570864356626	GLDC, gcvP; glycine dehydrogenase
gcvPA; glycine dehydrogenase subunit 1	3381.25143479319	-1.06699760809745	0.133008748833191	-8.0220107132621	1.04028065690089e-15	2.64451690923082e-15	gcvPA; glycine dehydrogenase subunit 1
gcvPB; glycine dehydrogenase subunit 2	3384.66903762015	-1.06600617070602	0.13300198726122	-8.01496423216859	1.10169071727875e-15	2.79884245681117e-15	gcvPB; glycine dehydrogenase subunit 2
E1.4.7.1; glutamate synthase (ferredoxin)	2169.50168061329	-1.66078895790553	0.184528436532984	-9.00017899197165	2.25349978055897e-19	7.06002074389041e-19	E1.4.7.1; glutamate synthase (ferredoxin)
dadA; D-amino-acid dehydrogenase	10551.5505472271	0.994454861342512	0.112287288669246	8.85634405397198	8.26814213108225e-19	2.4084931758074e-18	dadA; D-amino-acid dehydrogenase
proC; pyrroline-5-carboxylate reductase	8485.64875861747	-0.255821190356165	0.0748247438998764	-3.41893840222804	0.000628659561237148	0.00085266100176649	proC; pyrroline-5-carboxylate reductase
DHFR, folA; dihydrofolate reductase	5909.51602777703	0.547823013283217	0.0913053030959162	5.99990356209353	1.9743475200271e-09	3.57898218249282e-09	DHFR, folA; dihydrofolate reductase
MTHFD; methylenetetrahydrofolate dehydrogenase (NADP+) / methenyltetrahydrofolate cyclohydrolase / formyltetrahydrofolate synthetase	66.6761014813468	1.73279969868879	0.422349382350979	4.10276366226292	4.0824421010776e-05	5.93410257604182e-05	MTHFD; methylenetetrahydrofolate dehydrogenase (NADP+) / methenyltetrahydrofolate cyclohydrolase / formyltetrahydrofolate synthetase
E1.2.1.88; 1-pyrroline-5-carboxylate dehydrogenase	2726.99870843343	-0.475261495659009	0.123230077975266	-3.85670043765127	0.000114927863737352	0.000162981539764237	E1.2.1.88; 1-pyrroline-5-carboxylate dehydrogenase
E1.5.1.19; D-nopaline dehydrogenase	1.76696854689077	1.72153191365207	0.252483642796809	6.81838987501262	9.20665093386992e-12	1.91412807907468e-11	E1.5.1.19; D-nopaline dehydrogenase
ceo; N5-(carboxyethyl)ornithine synthase	2.38451465426443	2.99006968686314	0.253359172303354	11.8017029329534	3.8249159121187e-32	1.90337945483134e-31	ceo; N5-(carboxyethyl)ornithine synthase
ssuE; FMN reductase	4729.64112481575	0.535771403263494	0.108718928861529	4.92804159196495	8.30579388176086e-07	1.32106727602293e-06	ssuE; FMN reductase
E1.5.3.1; sarcosine oxidase	1197.19908294781	0.906895338282988	0.150903357978187	6.00977572953732	1.85780144522108e-09	3.37770518349528e-09	E1.5.3.1; sarcosine oxidase
soxA; sarcosine oxidase, subunit alpha	1707.08638237943	0.935415255570177	0.140700064585703	6.648293007715	2.96511592273539e-11	6.00943234709561e-11	soxA; sarcosine oxidase, subunit alpha
soxB; sarcosine oxidase, subunit beta	3515.46575820132	0.813561876496833	0.138567309541557	5.87123961047134	4.32548565255325e-09	7.72671394481877e-09	soxB; sarcosine oxidase, subunit beta
soxD; sarcosine oxidase, subunit delta	1437.61289788762	1.34342566232147	0.147515620453892	9.10700614747017	8.46865959107195e-20	2.7227526619076e-19	soxD; sarcosine oxidase, subunit delta
soxG; sarcosine oxidase, subunit gamma	1458.08525555679	1.46181821201925	0.14680254233177	9.95771727655491	2.33359174946626e-23	8.64329403440153e-23	soxG; sarcosine oxidase, subunit gamma
PIPOX; sarcosine oxidase / L-pipecolate oxidase	162.69139988921	-3.23583593995906	0.29185030199197	-11.0873140026701	1.44563422090611e-28	6.43788028952432e-28	PIPOX; sarcosine oxidase / L-pipecolate oxidase
ETFDH; electron-transferring-flavoprotein dehydrogenase	3978.31762972444	0.590996990536502	0.0991695258424963	5.95946169466554	2.53070172584925e-09	4.56052943900496e-09	ETFDH; electron-transferring-flavoprotein dehydrogenase
fixC; electron transfer flavoprotein-quinone oxidoreductase	790.043093113912	-0.910845189665238	0.205311277144774	-4.43641090899727	9.14711664652324e-06	1.37760072443952e-05	fixC; electron transfer flavoprotein-quinone oxidoreductase
SARDH; sarcosine dehydrogenase	1.74799650949042	2.10460918878831	0.253910738456229	8.28877581777077	1.14419970019648e-16	3.04368581351096e-16	SARDH; sarcosine dehydrogenase
DMGDH; dimethylglycine dehydrogenase	264.274626022695	2.15657100788547	0.23380474370503	9.22381203097494	2.86721439774014e-20	9.37344977710123e-20	DMGDH; dimethylglycine dehydrogenase
spdH; spermidine dehydrogenase	90.3886068465738	3.9177073166718	0.281050163831788	13.9395304498616	3.64329184612473e-44	2.78561479252166e-43	spdH; spermidine dehydrogenase
dmd-tmd; dimethylamine/trimethylamine dehydrogenase	132.723101376687	-2.95379433431053	0.219652411214884	-13.4475843810376	3.180949516415e-41	2.19226858107944e-40	dmd-tmd; dimethylamine/trimethylamine dehydrogenase
PRODH; proline dehydrogenase	2293.43563398938	-0.495868128311324	0.129596710104204	-3.82624009446393	0.00013011538913175	0.000183962609620702	PRODH; proline dehydrogenase
pntB; NAD(P) transhydrogenase subunit beta	5402.39755991585	0.359701935374297	0.104145738830747	3.45383247949175	0.000552680571347119	0.000752170500840877	pntB; NAD(P) transhydrogenase subunit beta
E1.6.2.2; cytochrome-b5 reductase	4.09657466269938	-1.31168621799977	0.258340399020971	-5.07735616640159	3.82723031038998e-07	6.20377291614995e-07	E1.6.2.2; cytochrome-b5 reductase
nuoA; NADH-quinone oxidoreductase subunit A	9527.99299941549	-0.422958518773231	0.0733339016097783	-5.76757147088481	8.04219829936163e-09	1.41752641263306e-08	nuoA; NADH-quinone oxidoreductase subunit A
nuoB; NADH-quinone oxidoreductase subunit B	9248.78190173932	-0.36109972709054	0.0737881441614639	-4.89373640161458	9.89393389664068e-07	1.56803205399913e-06	nuoB; NADH-quinone oxidoreductase subunit B
nuoC; NADH-quinone oxidoreductase subunit C	8616.73753313344	-0.497568173591914	0.0834358607066409	-5.96348104253823	2.46920112387409e-09	4.4527218999332e-09	nuoC; NADH-quinone oxidoreductase subunit C
nuoD; NADH-quinone oxidoreductase subunit D	8887.27502843814	-0.550440753995077	0.0832185465168874	-6.61439999896389	3.73061743230766e-11	7.52260923391422e-11	nuoD; NADH-quinone oxidoreductase subunit D
nuoH; NADH-quinone oxidoreductase subunit H	9476.0027731167	-0.422942205422617	0.0756583536131072	-5.59015872305931	2.26862145521025e-08	3.91468640538446e-08	nuoH; NADH-quinone oxidoreductase subunit H
nuoI; NADH-quinone oxidoreductase subunit I	9097.85847774049	-0.392074837019686	0.0743314744179596	-5.27468128528007	1.32987001278652e-07	2.21191532189357e-07	nuoI; NADH-quinone oxidoreductase subunit I
nuoJ; NADH-quinone oxidoreductase subunit J	9176.43565179782	-0.404150334143552	0.0757002968480391	-5.33882099504635	9.35529541199701e-08	1.56747925441388e-07	nuoJ; NADH-quinone oxidoreductase subunit J
nuoK; NADH-quinone oxidoreductase subunit K	9424.9875491757	-0.466403831617559	0.0751119299645348	-6.20945077350268	5.31701015847727e-10	9.97424533378583e-10	nuoK; NADH-quinone oxidoreductase subunit K
nuoL; NADH-quinone oxidoreductase subunit L	9334.391382912	-0.417000907861606	0.0736019320590223	-5.66562447745539	1.46490032713659e-08	2.5543578258475e-08	nuoL; NADH-quinone oxidoreductase subunit L
nuoM; NADH-quinone oxidoreductase subunit M	10220.8343524266	-0.490135268656396	0.0721714216411388	-6.79126526138722	1.11154330254362e-11	2.30616288837631e-11	nuoM; NADH-quinone oxidoreductase subunit M
nuoN; NADH-quinone oxidoreductase subunit N	9438.76374100589	-0.407557143328374	0.0739009569614662	-5.5149102269526	3.48958037229872e-08	5.9698275340571e-08	nuoN; NADH-quinone oxidoreductase subunit N
nqrA; Na+-transporting NADH:ubiquinone oxidoreductase subunit A	256.99570196789	1.40116243305615	0.221651805505754	6.32145734098148	2.59107911695604e-10	4.91971575900591e-10	nqrA; Na+-transporting NADH:ubiquinone oxidoreductase subunit A
nqrB; Na+-transporting NADH:ubiquinone oxidoreductase subunit B	266.0303098468	1.37756289309083	0.219182861258429	6.28499365863556	3.27867074758627e-10	6.19719332052665e-10	nqrB; Na+-transporting NADH:ubiquinone oxidoreductase subunit B
nqrC; Na+-transporting NADH:ubiquinone oxidoreductase subunit C	265.224065561527	1.38710333982495	0.219180677622045	6.32858404707037	2.4742107911628e-10	4.70566659660875e-10	nqrC; Na+-transporting NADH:ubiquinone oxidoreductase subunit C
nqrD; Na+-transporting NADH:ubiquinone oxidoreductase subunit D	266.0303098468	1.37756289309083	0.219182861258429	6.28499365863556	3.27867074758627e-10	6.19719332052665e-10	nqrD; Na+-transporting NADH:ubiquinone oxidoreductase subunit D
nqrE; Na+-transporting NADH:ubiquinone oxidoreductase subunit E	267.142517480162	1.38977245696422	0.218391140497367	6.36368514674694	1.96969702986755e-10	3.76953548809867e-10	nqrE; Na+-transporting NADH:ubiquinone oxidoreductase subunit E
nqrF; Na+-transporting NADH:ubiquinone oxidoreductase subunit F	198.457524735867	2.4945927695617	0.234998927687154	10.6153368192499	2.52880750439422e-26	1.04226639355969e-25	nqrF; Na+-transporting NADH:ubiquinone oxidoreductase subunit F
E1.6.99.1; NADPH2 dehydrogenase	112.071349728728	-1.45509796012002	0.224093057634804	-6.49327549669716	8.39898924275867e-11	1.64774063770151e-10	E1.6.99.1; NADPH2 dehydrogenase
nasB; assimilatory nitrate reductase electron transfer subunit	367.816348828386	-2.45830358339011	0.209092029961479	-11.7570410686769	6.49715216609059e-32	3.21109251285631e-31	nasB; assimilatory nitrate reductase electron transfer subunit
nirB; nitrite reductase (NADH) large subunit	4965.91323824234	0.632712392068312	0.0982113223595241	6.44235691840223	1.1763224434722e-10	2.2947504669792e-10	nirB; nitrite reductase (NADH) large subunit
E1.7.1.7, guaC; GMP reductase	1094.85241665892	3.54013727044755	0.199803086441803	17.7181310533894	3.03840361686403e-70	9.31036985213682e-69	E1.7.1.7, guaC; GMP reductase
nasA; assimilatory nitrate reductase catalytic subunit	3957.02410217169	0.454545704127423	0.104423343062346	4.3529127759876	1.34340609296292e-05	2.00541808930778e-05	nasA; assimilatory nitrate reductase catalytic subunit
cysJ; sulfite reductase (NADPH) flavoprotein alpha-component	4578.71296704183	0.739502668076272	0.110212672322	6.70977894371099	1.94919471131101e-11	4.00754432645543e-11	cysJ; sulfite reductase (NADPH) flavoprotein alpha-component
GSR, gor; glutathione reductase (NADPH)	3514.75808958513	0.928075914216835	0.116437490848951	7.97059355582292	1.57914065800345e-15	3.98007390772335e-15	GSR, gor; glutathione reductase (NADPH)
asrC; anaerobic sulfite reductase subunit C	8.94759836621611	2.47364935931201	0.277132081054248	8.92588598873831	4.42145736626191e-19	1.31048180197205e-18	asrC; anaerobic sulfite reductase subunit C
SUOX; sulfite oxidase	166.852872423341	1.82303416202825	0.251665665752122	7.24387316235599	4.36049238862266e-13	9.63128440813881e-13	SUOX; sulfite oxidase
sir; sulfite reductase (ferredoxin)	1820.96400691656	-1.27546996681114	0.166885980990523	-7.6427627967359	2.12609463147212e-14	5.04274960670985e-14	sir; sulfite reductase (ferredoxin)
aprA; adenylylsulfate reductase, subunit A	13.413907394555	-1.72760091004667	0.278821146376808	-6.19608997558576	5.78830459193845e-10	1.08328453568179e-09	aprA; adenylylsulfate reductase, subunit A
aprB; adenylylsulfate reductase, subunit B	13.413907394555	-1.72760091004667	0.278821146376808	-6.19608997558576	5.78830459193845e-10	1.08328453568179e-09	aprB; adenylylsulfate reductase, subunit B
mcrA; methyl-coenzyme M reductase alpha subunit	1.87499470278166	1.72934453802667	0.257946522737478	6.70427544311845	2.02408151229579e-11	4.14089983793569e-11	mcrA; methyl-coenzyme M reductase alpha subunit
K00400; methyl coenzyme M reductase system, component A2	1.87499470278166	1.72934453802667	0.257946522737478	6.70427544311845	2.02408151229579e-11	4.14089983793569e-11	K00400; methyl coenzyme M reductase system, component A2
mcrB; methyl-coenzyme M reductase beta subunit	1.87499470278166	1.72934453802667	0.257946522737478	6.70427544311845	2.02408151229579e-11	4.14089983793569e-11	mcrB; methyl-coenzyme M reductase beta subunit
mcrG; methyl-coenzyme M reductase gamma subunit	1.87499470278166	1.72934453802667	0.257946522737478	6.70427544311845	2.02408151229579e-11	4.14089983793569e-11	mcrG; methyl-coenzyme M reductase gamma subunit
ccoP; cytochrome c oxidase cbb3-type subunit III	4348.50914417119	0.788437323035347	0.109219637325558	7.21882385202582	5.24391274986307e-13	1.15313974270381e-12	ccoP; cytochrome c oxidase cbb3-type subunit III
fbcH; ubiquinol-cytochrome c reductase cytochrome b/c1 subunit	454.627482783025	-1.83981439870878	0.231630258905646	-7.9428931582649	1.97519072654059e-15	4.95009264496661e-15	fbcH; ubiquinol-cytochrome c reductase cytochrome b/c1 subunit
UQCRFS1, RIP1, petA; ubiquinol-cytochrome c reductase iron-sulfur subunit	3932.56836860141	0.453509385800181	0.107904691990448	4.20286993488962	2.63552038324338e-05	3.87259145947991e-05	UQCRFS1, RIP1, petA; ubiquinol-cytochrome c reductase iron-sulfur subunit
CYC1, CYT1, petC; ubiquinol-cytochrome c reductase cytochrome c1 subunit	2988.59756671773	0.899712536070925	0.121641284640422	7.39644059770101	1.39883336753116e-13	3.17597761160466e-13	CYC1, CYT1, petC; ubiquinol-cytochrome c reductase cytochrome c1 subunit
E1.10.3.1; polyphenol oxidase	6.08178950753155	-1.48053228049875	0.340366552120891	-4.34981719347351	1.36251068558716e-05	2.03317524481605e-05	E1.10.3.1; polyphenol oxidase
E1.10.3.3; L-ascorbate oxidase	78.0293497843492	6.77010126012599	0.346326206779546	19.5483365901775	4.2619196295353e-85	2.63214834794633e-83	E1.10.3.3; L-ascorbate oxidase
cydA; cytochrome bd ubiquinol oxidase subunit I	7600.89321385606	0.45465033239928	0.0967635326798203	4.69857104022512	2.6198806181466e-06	4.06397758659929e-06	cydA; cytochrome bd ubiquinol oxidase subunit I
cydB; cytochrome bd ubiquinol oxidase subunit II	7358.15787045409	0.469482045595452	0.0944787183051322	4.96918305008324	6.72355751769543e-07	1.07606634679549e-06	cydB; cytochrome bd ubiquinol oxidase subunit II
lldP, lctP; L-lactate permease	495.686242544717	4.5753285146786	0.338222090621378	13.5275862859012	1.07495540238661e-41	7.52563241723563e-41	lldP, lctP; L-lactate permease
E1.11.1.5; cytochrome c peroxidase	6029.53673996618	0.653933467918056	0.130824475597382	4.99855600362248	5.77612314800252e-07	9.26668810312849e-07	E1.11.1.5; cytochrome c peroxidase
E1.11.1.7; peroxidase	11.0399238030631	5.42662537818877	0.308346637231656	17.5991067290668	2.50239959013761e-69	7.2496791035005e-68	E1.11.1.7; peroxidase
gpx; glutathione peroxidase	7451.22136398259	0.322222508645918	0.090698040694967	3.55269536339387	0.000381305762883854	0.000524583493851781	gpx; glutathione peroxidase
cpo; non-heme chloroperoxidase	3045.62072988038	1.11358269623921	0.146741220381535	7.5887517722957	3.23001857356759e-14	7.59550117343948e-14	cpo; non-heme chloroperoxidase
hemQ; Fe-coproporphyrin III decarboxylase	78.5586636476953	-1.34449663147212	0.257042880634549	-5.23063166796539	1.68931803958297e-07	2.79170230685698e-07	hemQ; Fe-coproporphyrin III decarboxylase
hydB;	7.06275909022035	-1.94120388937644	0.337898459289948	-5.74493264472304	9.1957583387206e-09	1.61799043031332e-08	hydB;
frhB; coenzyme F420 hydrogenase subunit beta	95.9587597975093	-2.71630348891044	0.190014766110129	-14.2952231793192	2.3435329513055e-46	1.89938219969999e-45	frhB; coenzyme F420 hydrogenase subunit beta
pcaG; protocatechuate 3,4-dioxygenase, alpha subunit	2093.21208213175	0.615159423300797	0.124775522882988	4.93012899555371	8.21753374063639e-07	1.30781245129145e-06	pcaG; protocatechuate 3,4-dioxygenase, alpha subunit
E1.13.11.4; gentisate 1,2-dioxygenase	1465.18949493584	1.33805542159352	0.156536495000807	8.54788157602882	1.25368252538985e-17	3.49600583821525e-17	E1.13.11.4; gentisate 1,2-dioxygenase
HGD, hmgA; homogentisate 1,2-dioxygenase	3913.90168547935	0.484125298378714	0.119996615361202	4.03449128062028	5.4720721938268e-05	7.90498624990356e-05	HGD, hmgA; homogentisate 1,2-dioxygenase
HAAO; 3-hydroxyanthranilate 3,4-dioxygenase	447.531704044856	-0.765126282226537	0.220232266296967	-3.47417885258839	0.00051241935288124	0.000699048798699459	HAAO; 3-hydroxyanthranilate 3,4-dioxygenase
hpaD, hpcB; 3,4-dihydroxyphenylacetate 2,3-dioxygenase	247.966063856078	1.81929332568986	0.260019492319191	6.99675747176892	2.61954157178845e-12	5.56975919467269e-12	hpaD, hpcB; 3,4-dihydroxyphenylacetate 2,3-dioxygenase
CDO1; cysteine dioxygenase	39.4095707286767	-3.3654010646818	0.234555621455702	-14.3479872441146	1.09674240983954e-46	8.99870935035182e-46	CDO1; cysteine dioxygenase
HPD, hppD; 4-hydroxyphenylpyruvate dioxygenase	6353.32689108267	0.783139379785609	0.111275597012224	7.03783579520658	1.95248581780723e-12	4.17260045881712e-12	HPD, hppD; 4-hydroxyphenylpyruvate dioxygenase
ncd2, npd; nitronate monooxygenase	10034.2162251231	0.312803200828986	0.0925310213559055	3.3805225128321	0.000723481479807112	0.000977276525877121	ncd2, npd; nitronate monooxygenase
ALOX5; arachidonate 5-lipoxygenase	6.15662981198712	-1.29828015445756	0.276000084929058	-4.70391215564757	2.55223094532469e-06	3.96212469629809e-06	ALOX5; arachidonate 5-lipoxygenase
IDO, INDO; indoleamine 2,3-dioxygenase	61.5636569058341	-3.17857288376516	0.212824067612855	-14.9352134813401	1.94450367856064e-50	1.87780130995062e-49	IDO, INDO; indoleamine 2,3-dioxygenase
diox1; all-trans-8-apo-beta-carotenal 15,15-oxygenase	98.2893158721936	-2.51620154828081	0.2490456190366	-10.1033760722811	5.33724649672496e-24	2.03065152050658e-23	diox1; all-trans-8-apo-beta-carotenal 15,15-oxygenase
iaaM; tryptophan 2-monooxygenase	192.513512132944	1.41516547156594	0.203636310735832	6.9494751031989	3.66647819354996e-12	7.73796868026822e-12	iaaM; tryptophan 2-monooxygenase
E1.14.11.1; gamma-butyrobetaine dioxygenase	113.914898186229	1.49220435293505	0.304673835929973	4.89771085324839	9.6959568135378e-07	1.53787951290973e-06	E1.14.11.1; gamma-butyrobetaine dioxygenase
P4HA; prolyl 4-hydroxylase	1560.88227290109	2.25220357335542	0.154853857176717	14.5440586009119	6.37011417189585e-48	5.43951764281824e-47	P4HA; prolyl 4-hydroxylase
TMLHE; trimethyllysine dioxygenase	1.79598153355712	1.68596181303462	0.239415556260302	7.04198941526413	1.89514227850953e-12	4.0522271961582e-12	TMLHE; trimethyllysine dioxygenase
PHYH; phytanoyl-CoA hydroxylase	786.00575469603	1.02685385347529	0.291363323840227	3.52430717751689	0.000424591716609964	0.000582023779461731	PHYH; phytanoyl-CoA hydroxylase
gbcA; glycine betaine catabolism A	1010.54630495646	1.96773722228226	0.17188819141306	11.4477743125102	2.4126061011049e-30	1.12933212735034e-29	gbcA; glycine betaine catabolism A
E1.14.13.1; salicylate hydroxylase	3285.68462263175	1.45713924082676	0.133169277544451	10.9420075538097	7.25747976343291e-28	3.16650280806517e-27	E1.14.13.1; salicylate hydroxylase
pobA; p-hydroxybenzoate 3-monooxygenase	2690.30228757738	1.08889165505989	0.118734639130083	9.17080022340341	4.69520505409266e-20	1.52059750674619e-19	pobA; p-hydroxybenzoate 3-monooxygenase
hpaC; flavin reductase (NADH)	486.686354918629	2.31574396309314	0.237197374298683	9.7629409682129	1.62376775340618e-22	5.80635443958125e-22	hpaC; flavin reductase (NADH)
FMO; dimethylaniline monooxygenase (N-oxide forming)	2.39999932216667	1.52364386800458	0.298753773513732	5.09999873837424	3.39655745407867e-07	5.52365242634105e-07	FMO; dimethylaniline monooxygenase (N-oxide forming)
KMO; kynurenine 3-monooxygenase	430.187255354533	-0.991635267743022	0.210790807264271	-4.70435727540907	2.54666945696647e-06	3.95503227361635e-06	KMO; kynurenine 3-monooxygenase
nos; nitric-oxide synthase, bacterial	351.518332513367	-2.14599266222634	0.195104219930715	-10.9992119237012	3.85486014092392e-28	1.70053547855708e-27	nos; nitric-oxide synthase, bacterial
CMO; choline monooxygenase	766.949737655536	0.757520673374836	0.220211637213042	3.4399665837913	0.00058178601372696	0.00079083589342479	CMO; choline monooxygenase
phhA, PAH; phenylalanine-4-hydroxylase	2231.95381274996	1.45699876861231	0.129247864954131	11.2729039596081	1.78581070979659e-29	8.14399194330248e-29	phhA, PAH; phenylalanine-4-hydroxylase
TH; tyrosine 3-monooxygenase	21.5926398047754	-2.45576776787512	0.370871570200013	-6.62161234561797	3.55301829881371e-11	7.17356735596777e-11	TH; tyrosine 3-monooxygenase
PAM, PHM; peptidylglycine monooxygenase	2.27404768111641	2.07744252243376	0.230580123117753	9.00963402371351	2.06745262464263e-19	6.51300714137122e-19	PAM, PHM; peptidylglycine monooxygenase
SCD, desC; stearoyl-CoA desaturase (Delta-9 desaturase)	5959.46714616024	-0.523614341215674	0.123668466523884	-4.2340166085471	2.29553979858725e-05	3.38489090789277e-05	SCD, desC; stearoyl-CoA desaturase (Delta-9 desaturase)
E1.14.19.3; linoleoyl-CoA desaturase	1569.42392122102	0.831599473164515	0.145158785958809	5.72889520721464	1.01086813793707e-08	1.77665706043341e-08	E1.14.19.3; linoleoyl-CoA desaturase
HMOX1; heme oxygenase 1	404.598734071952	-0.907398681890636	0.219846246890312	-4.12742402804522	3.66849571198436e-05	5.3450814442903e-05	HMOX1; heme oxygenase 1
SQLE, ERG1; squalene monooxygenase	41.341429090434	-1.27279451915014	0.251850139001809	-5.05377731453622	4.33156618758736e-07	7.00417857042998e-07	SQLE, ERG1; squalene monooxygenase
ZDS, crtQ; zeta-carotene desaturase	137.612431883883	-3.09706324852746	0.21621415680119	-14.3240539581098	1.54822019333443e-46	1.26379818445649e-45	ZDS, crtQ; zeta-carotene desaturase
CYP81F; indol-3-yl-methylglucosinolate hydroxylase	3864.47668032477	-1.51049129312024	0.15007135187838	-10.0651541697603	7.8763832045829e-24	2.97539805551977e-23	CYP81F; indol-3-yl-methylglucosinolate hydroxylase
sodN; nickel superoxide dismutase	543.06004041999	-2.22450073199237	0.21398823827543	-10.3954345805172	2.60098547502479e-25	1.04158894593347e-24	sodN; nickel superoxide dismutase
merA; mercuric reductase	336.566537591114	1.88676330549576	0.215702725707242	8.74705360958917	2.18995673680064e-18	6.27378112984202e-18	merA; mercuric reductase
FTH1; ferritin heavy chain	3.33522489834842	1.94943806270378	0.337917567210817	5.76897519354945	7.97550421423981e-09	1.40608192243524e-08	FTH1; ferritin heavy chain
ascD, ddhD, rfbI; CDP-4-dehydro-6-deoxyglucose reductase, E3	2066.6704005223	1.12136281950257	0.151097587789572	7.42144752876036	1.1584714906187e-13	2.64078465400836e-13	ascD, ddhD, rfbI; CDP-4-dehydro-6-deoxyglucose reductase, E3
E1.12.7.2L; ferredoxin hydrogenase large subunit	1.83940078791715	1.39583789071026	0.231663311592016	6.02528678847724	1.68810020936991e-09	3.07618809882206e-09	E1.12.7.2L; ferredoxin hydrogenase large subunit
E1.12.7.2S; ferredoxin hydrogenase small subunit	110.671667885465	1.63131192967944	0.313899560633792	5.19692326547277	2.02613948435686e-07	3.33931594370524e-07	E1.12.7.2S; ferredoxin hydrogenase small subunit
ARSC1, arsC; arsenate reductase	7984.25125420711	0.566812471600002	0.0996763122741173	5.68653131991105	1.29645618336586e-08	2.26808660800961e-08	ARSC1, arsC; arsenate reductase
ASMT; acetylserotonin O-methyltransferase	4.40947355769373	1.95927031753698	0.32237846153457	6.07754720402399	1.22034763592083e-09	2.23557360666389e-09	ASMT; acetylserotonin O-methyltransferase
BHMT; betaine-homocysteine S-methyltransferase	2.53711154980087	1.16830801389581	0.255326435939691	4.57574245924057	4.74534024560726e-06	7.26761355954499e-06	BHMT; betaine-homocysteine S-methyltransferase
COMT; catechol O-methyltransferase	79.6607790620145	-2.09431038063432	0.27855601529992	-7.51845325752302	5.5428054819285e-14	1.28669962921108e-13	COMT; catechol O-methyltransferase
mmuM, BHMT2; homocysteine S-methyltransferase	1373.85902126927	-1.3918133122206	0.159310124371323	-8.7365025776801	2.40438423392692e-18	6.87324334111796e-18	mmuM, BHMT2; homocysteine S-methyltransferase
TRMT1, trm1; tRNA (guanine26-N2/guanine27-N2)-dimethyltransferase	257.09954120962	-2.82632350245236	0.31536698812942	-8.96201444297174	3.1880008767851e-19	9.90592940146134e-19	TRMT1, trm1; tRNA (guanine26-N2/guanine27-N2)-dimethyltransferase
trmH; tRNA (guanosine-2-O-)-methyltransferase	800.123914840429	1.36219516817679	0.141848634825078	9.60316022679096	7.75300938849843e-22	2.70913271044592e-21	trmH; tRNA (guanosine-2-O-)-methyltransferase
trmA; tRNA (uracil-5-)-methyltransferase	338.258793929397	2.72180836261247	0.265337721439792	10.2579020722844	1.09050125394281e-24	4.23806023910358e-24	trmA; tRNA (uracil-5-)-methyltransferase
DNMT1, dcm; DNA (cytosine-5)-methyltransferase 1	4456.3248422803	0.636176555400548	0.0993164335744603	6.40555175517442	1.49826548821216e-10	2.88604476416495e-10	DNMT1, dcm; DNA (cytosine-5)-methyltransferase 1
E2.1.1.41, SMT1, ERG6; sterol 24-C-methyltransferase	2.32977384569168	1.53075757893924	0.242615607541026	6.30939449631405	2.80129249376865e-10	5.30620477837729e-10	E2.1.1.41, SMT1, ERG6; sterol 24-C-methyltransferase
thyA, TYMS; thymidylate synthase	6055.02093876695	0.435760791778023	0.0874028308384587	4.98565993341123	6.17506740449675e-07	9.8927733785694e-07	thyA, TYMS; thymidylate synthase
ermC, ermA; 23S rRNA (adenine-N6)-dimethyltransferase	186.902606547003	-2.62049301373968	0.219018477480843	-11.9647120365399	5.43859372555286e-33	2.79724184709359e-32	ermC, ermA; 23S rRNA (adenine-N6)-dimethyltransferase
rlmA1; 23S rRNA (guanine745-N1)-methyltransferase	791.032318950398	0.673082655913421	0.135786628631242	4.95691411369616	7.16216174250114e-07	1.1439643665298e-06	rlmA1; 23S rRNA (guanine745-N1)-methyltransferase
rsmC; 16S rRNA (guanine1207-N2)-methyltransferase	2137.97872542727	0.54398517926438	0.133208574476035	4.0837099368723	4.43223501545537e-05	6.42613582677578e-05	rsmC; 16S rRNA (guanine1207-N2)-methyltransferase
ogt, MGMT; methylated-DNA-	9171.4696576191	-0.422191115442755	0.0796449489387075	-5.30091513735117	1.15223642225531e-07	1.92168046391209e-07	ogt, MGMT; methylated-DNA-
ubiG; 2-polyprenyl-6-hydroxyphenyl methylase / 3-demethylubiquinone-9 3-methyltransferase	4745.16847417563	0.602186314268119	0.0908053139473248	6.63161975980218	3.32022991659557e-11	6.71207098338413e-11	ubiG; 2-polyprenyl-6-hydroxyphenyl methylase / 3-demethylubiquinone-9 3-methyltransferase
TPMT, tpmT; thiopurine S-methyltransferase	366.860579316912	2.01446235241835	0.200905104951746	10.0269346212093	1.1606399525012e-23	4.3534927031907e-23	TPMT, tpmT; thiopurine S-methyltransferase
pmtA; phosphatidylethanolamine/phosphatidyl-N-methylethanolamine N-methyltransferase	2341.98366334861	0.660158441464531	0.155397000795964	4.24820580888378	2.15489386789905e-05	3.18398357669728e-05	pmtA; phosphatidylethanolamine/phosphatidyl-N-methylethanolamine N-methyltransferase
E2.1.1.72; site-specific DNA-methyltransferase (adenine-specific)	4038.05564874302	-1.00391787739064	0.135108879473733	-7.43043596617067	1.08240325926345e-13	2.47233565554814e-13	E2.1.1.72; site-specific DNA-methyltransferase (adenine-specific)
cheR; chemotaxis protein methyltransferase CheR	10643.1927518973	0.491691469148377	0.0925856668478836	5.31066509415779	1.09225887269235e-07	1.82355960577116e-07	cheR; chemotaxis protein methyltransferase CheR
mtrA; tetrahydromethanopterin S-methyltransferase subunit A	241.858130309046	-2.7101086133785	0.322020610679464	-8.41594768626817	3.89731216205489e-17	1.06044692606186e-16	mtrA; tetrahydromethanopterin S-methyltransferase subunit A
mtrH; tetrahydromethanopterin S-methyltransferase subunit H	1.74135249444989	1.95286760275653	0.245929610266239	7.94075833586037	2.0094885601279e-15	5.01082796824381e-15	mtrH; tetrahydromethanopterin S-methyltransferase subunit H
DPH5; diphthine methyl ester synthase	256.68637809491	-2.82678252796546	0.316550604776485	-8.92995459592135	4.26183671776811e-19	1.2755091333756e-18	DPH5; diphthine methyl ester synthase
ICMT, STE14; protein-S-isoprenylcysteine O-methyltransferase	18.9226047068415	2.40035009600884	0.351912248742533	6.82087680831194	9.04865135337098e-12	1.88324465340404e-11	ICMT, STE14; protein-S-isoprenylcysteine O-methyltransferase
E2.1.1.104; caffeoyl-CoA O-methyltransferase	272.147480027525	-3.00573691656815	0.224445820652824	-13.3918150394855	6.75105254187276e-41	4.61283324194685e-40	E2.1.1.104; caffeoyl-CoA O-methyltransferase
E4.1.1.64; 2,2-dialkylglycine decarboxylase (pyruvate)	436.621283697317	1.03520823059606	0.214190334568701	4.83312299166341	1.34407690177592e-06	2.11625705068158e-06	E4.1.1.64; 2,2-dialkylglycine decarboxylase (pyruvate)
tam; trans-aconitate 2-methyltransferase	2937.22945056889	0.471883995766313	0.118915574349147	3.96822702450073	7.24093371889342e-05	0.000103868417245992	tam; trans-aconitate 2-methyltransferase
E2.1.2.2; phosphoribosylglycinamide formyltransferase	54.5610606898847	-3.12341525122894	0.218897484846545	-14.2688494270209	3.42177508607539e-46	2.75923908003671e-45	E2.1.2.2; phosphoribosylglycinamide formyltransferase
fctD; glutamate formiminotransferase	391.962299549654	-2.54086818131074	0.231812692863512	-10.9608673706524	5.89318136120591e-28	2.58256193095311e-27	fctD; glutamate formiminotransferase
gcvT, AMT; aminomethyltransferase	8398.37425685778	-0.456398305106808	0.0759619539594194	-6.00824862075858	1.87538106907526e-09	3.40500478061134e-09	gcvT, AMT; aminomethyltransferase
pyrBI; aspartate carbamoyltransferase	1.80432814074872	1.73197766127892	0.250336808400089	6.9185896886201	4.56161957608628e-12	9.58902985822676e-12	pyrBI; aspartate carbamoyltransferase
OTC, argF, argI; ornithine carbamoyltransferase	6393.03232566018	-0.566310799171955	0.0986598300670259	-5.74003420426758	9.46574306630533e-09	1.66512640779984e-08	OTC, argF, argI; ornithine carbamoyltransferase
GATM; glycine amidinotransferase	173.771440597071	0.945804871576539	0.223634946989308	4.22923556586064	2.34486717363308e-05	3.45442987654119e-05	GATM; glycine amidinotransferase
E2.2.1.2, talA, talB; transaldolase	9016.8782890185	-0.294971239687874	0.0807763198812407	-3.65170436238674	0.000260505676180066	0.000362333924952268	E2.2.1.2, talA, talB; transaldolase
argA; amino-acid N-acetyltransferase	1476.89076970438	-1.32545042097583	0.157994720220236	-8.38920705152824	4.89432052689297e-17	1.32404250043315e-16	argA; amino-acid N-acetyltransferase
argJ; glutamate N-acetyltransferase / amino-acid N-acetyltransferase	6897.35822979343	-0.530803896337136	0.0820661241477632	-6.46800250224323	9.93068541233838e-11	1.94344806386883e-10	argJ; glutamate N-acetyltransferase / amino-acid N-acetyltransferase
GNPNAT1, GNA1; glucosamine-phosphate N-acetyltransferase	254.075437476752	-2.80637225107695	0.317084788989232	-8.85054202701679	8.70952577990163e-19	2.53614005440337e-18	GNPNAT1, GNA1; glucosamine-phosphate N-acetyltransferase
E2.3.1.7; carnitine O-acetyltransferase	147.988742668543	-4.16103943629773	0.264383733785207	-15.7386363250255	8.21959927565016e-56	1.01843775161905e-54	E2.3.1.7; carnitine O-acetyltransferase
ATS1; glycerol-3-phosphate O-acyltransferase	8.64833652432309	-2.32882502406194	0.316700681519642	-7.35339441925864	1.93235651370099e-13	4.35997857396086e-13	ATS1; glycerol-3-phosphate O-acyltransferase
plsB; glycerol-3-phosphate O-acyltransferase	781.233921196865	0.914279232435518	0.156648114240299	5.83651604661521	5.33036309927764e-09	9.47289824045169e-09	plsB; glycerol-3-phosphate O-acyltransferase
ptb; phosphate butyryltransferase	284.15133038056	-1.11667523131613	0.182900994933447	-6.10535350954466	1.0257339590372e-09	1.88686734048704e-09	ptb; phosphate butyryltransferase
catB; chloramphenicol O-acetyltransferase type B	128.281716135476	1.24316656590863	0.24434161102908	5.08782176180655	3.62199532678225e-07	5.878271902317e-07	catB; chloramphenicol O-acetyltransferase type B
cysE; serine O-acetyltransferase	10064.8656660726	0.370689994597164	0.0845180987435449	4.38592443639743	1.15494213301858e-05	1.73252193066448e-05	cysE; serine O-acetyltransferase
E2.3.1.37, ALAS; 5-aminolevulinate synthase	1996.86759369309	0.944937878492382	0.157249440904291	6.00916526671475	1.86480956406375e-09	3.38967323680034e-09	E2.3.1.37, ALAS; 5-aminolevulinate synthase
pksF; malonyl-ACP decarboxylase	30.9097344031603	-3.19210320533118	0.269484354475731	-11.8452264568059	2.2780217026974e-32	1.14288406205228e-31	pksF; malonyl-ACP decarboxylase
fabB; 3-oxoacyl-	4377.89396453583	1.32905855042392	0.0981569246425781	13.5401404971016	9.06154410204584e-42	6.37750193118368e-41	fabB; 3-oxoacyl-
E2.3.1.54, pflD; formate C-acetyltransferase	739.044573019003	0.793376770401082	0.205863419321336	3.85389873060782	0.000116251694873408	0.000164741596061267	E2.3.1.54, pflD; formate C-acetyltransferase
speG, SAT; diamine N-acetyltransferase	1286.34955733188	1.15569754844157	0.155584053612367	7.42812339445115	1.10149181257081e-13	2.51521503890847e-13	speG, SAT; diamine N-acetyltransferase
maa; maltose O-acetyltransferase	1913.65911985382	0.651385879882415	0.132841679798451	4.9034751809124	9.41558441155592e-07	1.49400440165039e-06	maa; maltose O-acetyltransferase
aacC; aminoglycoside 3-N-acetyltransferase	408.302198318979	-2.60781999690435	0.213582793838817	-12.2098786612576	2.75299434413218e-34	1.49611909547757e-33	aacC; aminoglycoside 3-N-acetyltransferase
astA; arginine N-succinyltransferase	1715.34417393631	1.5568479814421	0.171274900144821	9.08976143104278	9.9256607934756e-20	3.17836573720338e-19	astA; arginine N-succinyltransferase
dapD; 2,3,4,5-tetrahydropyridine-2,6-dicarboxylate N-succinyltransferase	5710.40815671522	0.607848161339607	0.0868937921317878	6.99530019840441	2.64691551015002e-12	5.62196104221947e-12	dapD; 2,3,4,5-tetrahydropyridine-2,6-dicarboxylate N-succinyltransferase
GGCT; gamma-glutamylcyclotransferase	8.33375665697196	-2.41110201692553	0.315308894579376	-7.64679353604014	2.06052766314442e-14	4.89160425872216e-14	GGCT; gamma-glutamylcyclotransferase
aat; leucyl/phenylalanyl-tRNA---protein transferase	5643.7096939214	0.513929142443243	0.0910440695833992	5.64483930468934	1.65335603930541e-08	2.87667341453292e-08	aat; leucyl/phenylalanyl-tRNA---protein transferase
ATE1; arginyl-tRNA---protein transferase	3698.40528963635	0.755119619938781	0.10266066059938	7.35549153424541	1.90225813159827e-13	4.29571727166764e-13	ATE1; arginyl-tRNA---protein transferase
tgl; protein-glutamine gamma-glutamyltransferase	159.481687446309	-4.93442329116731	0.243719815387774	-20.2462950471069	3.82984328111114e-91	2.99140798241299e-89	tgl; protein-glutamine gamma-glutamyltransferase
pbp2B, penA; penicillin-binding protein 2B	4.30755725257351	4.03866591178087	0.274682861498679	14.7030138310988	6.16534661905642e-49	5.59445518382945e-48	pbp2B, penA; penicillin-binding protein 2B
E2.4.1.5; dextransucrase	5.96897446674546	3.23965775876094	0.294116900705948	11.0148643311045	3.24024390305274e-28	1.43098798091026e-27	E2.4.1.5; dextransucrase
E2.4.1.7; sucrose phosphorylase	134.766790717853	2.63093033585651	0.263758220250771	9.97478043852102	1.96535648750147e-23	7.32709178096595e-23	E2.4.1.7; sucrose phosphorylase
mapA; maltose phosphorylase	258.562189110805	1.77739200495389	0.262032106352179	6.7831077256045	1.17617865477635e-11	2.4377251151413e-11	mapA; maltose phosphorylase
sacB; levansucrase	207.694008622213	1.1944604515325	0.238827529751735	5.00135161459052	5.69297751016292e-07	9.14065937595083e-07	sacB; levansucrase
GYS; glycogen synthase	93.4861644722208	3.67087372468111	0.273578206288822	13.4180049444644	4.7431075157353e-41	3.2548094382311e-40	GYS; glycogen synthase
bcsA; cellulose synthase (UDP-forming)	1672.89077205812	1.67797205882441	0.169696276050083	9.88809005053938	4.68888081004992e-23	1.71280666729334e-22	bcsA; cellulose synthase (UDP-forming)
E2.4.1.13; sucrose synthase	17.6018019539372	-1.47539342372177	0.231622883027924	-6.36980856310255	1.89264285410155e-10	3.62468404293919e-10	E2.4.1.13; sucrose synthase
E2.4.1.14; sucrose-phosphate synthase	428.230158899504	1.77630186463967	0.165810908203737	10.7128166890991	8.86236119190793e-27	3.72986960464504e-26	E2.4.1.14; sucrose-phosphate synthase
cgt; cyclomaltodextrin glucanotransferase	3.83449277661423	1.15541694080957	0.28651450944549	4.03266467393125	5.51479447378489e-05	7.95804520424637e-05	cgt; cyclomaltodextrin glucanotransferase
E2.4.1.20; cellobiose phosphorylase	33.8644846138203	-2.28540244126313	0.261827056498341	-8.72867178750723	2.57680823602315e-18	7.35821907397721e-18	E2.4.1.20; cellobiose phosphorylase
waaD; UDP-glucose:(glucosyl)LPS alpha-1,2-glucosyltransferase	1.78786048054521	2.12721254689709	0.251985779907688	8.4417959921245	3.1249842414813e-17	8.5409089028753e-17	waaD; UDP-glucose:(glucosyl)LPS alpha-1,2-glucosyltransferase
MGAT3; beta-1,4-mannosyl-glycoprotein beta-1,4-N-acetylglucosaminyltransferase	3.80041860062084	1.64771572227172	0.260829470185913	6.31721454288607	2.66319745732639e-10	5.05183193869508e-10	MGAT3; beta-1,4-mannosyl-glycoprotein beta-1,4-N-acetylglucosaminyltransferase
E2.4.1.166; raffinose-raffinose alpha-galactotransferase	1.96965818773024	2.62130402783372	0.248127639730203	10.5643370915225	4.36038466940169e-26	1.78332570128969e-25	E2.4.1.166; raffinose-raffinose alpha-galactotransferase
hasA; hyaluronan synthase	369.860962661373	-1.23359121640862	0.270420115400342	-4.56175833880687	5.07270121938789e-06	7.7466380323679e-06	hasA; hyaluronan synthase
bshA; L-malate glycosyltransferase	951.454091074578	1.04173684436741	0.195159759288676	5.33786702834829	9.40463888631892e-08	1.57541543329064e-07	bshA; L-malate glycosyltransferase
pdp; pyrimidine-nucleoside phosphorylase	1477.3130581433	-1.76972104734728	0.200644837315767	-8.82016737147422	1.14288760695477e-18	3.30984571596097e-18	pdp; pyrimidine-nucleoside phosphorylase
udp, UPP; uridine phosphorylase	838.497693569845	2.98056337452191	0.153650166180789	19.3983739074834	7.96512024986128e-84	4.59841398772789e-82	udp, UPP; uridine phosphorylase
APRT, apt; adenine phosphoribosyltransferase	7399.86196652216	-0.513819978300099	0.0699907581743824	-7.34125464136155	2.11600780329295e-13	4.74612448446929e-13	APRT, apt; adenine phosphoribosyltransferase
hprT, hpt, HPRT1; hypoxanthine phosphoribosyltransferase	6536.72038280336	-0.387537916804268	0.0801436291485362	-4.83554239958382	1.32783066653029e-06	2.09109051596103e-06	hprT, hpt, HPRT1; hypoxanthine phosphoribosyltransferase
pyrE; orotate phosphoribosyltransferase	8706.23388499168	-0.450636019518057	0.0754169470178602	-5.97526202448022	2.29720653125631e-09	4.15007810306555e-09	pyrE; orotate phosphoribosyltransferase
hisG; ATP phosphoribosyltransferase	8442.9381623134	-0.260061757879472	0.0719614592197743	-3.6139033407484	0.000301621546576819	0.000416901259815669	hisG; ATP phosphoribosyltransferase
trpD; anthranilate phosphoribosyltransferase	8568.66903107907	-0.319173061641524	0.0739700822031523	-4.31489396976663	1.59679525702812e-05	2.37477465236943e-05	trpD; anthranilate phosphoribosyltransferase
nadC, QPRT; nicotinate-nucleotide pyrophosphorylase (carboxylating)	8330.75294534842	-0.347349531121972	0.0737915271459741	-4.70717363573255	2.51174954123277e-06	3.90156143400301e-06	nadC, QPRT; nicotinate-nucleotide pyrophosphorylase (carboxylating)
gpt; xanthine phosphoribosyltransferase	1325.90151652551	0.62700016709196	0.159669667171333	3.92685835825761	8.6062628087536e-05	0.000122922366076264	gpt; xanthine phosphoribosyltransferase
mtaP, MTAP; 5-methylthioadenosine phosphorylase	3693.21613933275	-1.13700977009185	0.122278570396476	-9.29852030822088	1.42413742895813e-20	4.698179253213e-20	mtaP, MTAP; 5-methylthioadenosine phosphorylase
rlmH; 23S rRNA (pseudouridine1915-N3)-methyltransferase	5898.05925423308	0.284323222130259	0.0831035690478811	3.42131180871958	0.000623198381530424	0.000845541809545791	rlmH; 23S rRNA (pseudouridine1915-N3)-methyltransferase
rnz; ribonuclease Z	3716.12772824412	-0.51023863614642	0.105506773890965	-4.83607466449237	1.32428195912806e-06	2.08591426816396e-06	rnz; ribonuclease Z
lst; beta-galactosamide-alpha-2,3-sialyltransferase	5.48687919107247	4.73013006612124	0.297110276081291	15.9204525959481	4.57058727817815e-57	5.87320465245892e-56	lst; beta-galactosamide-alpha-2,3-sialyltransferase
metK; S-adenosylmethionine synthetase	8692.14926497896	-0.245301839189753	0.0718289148941906	-3.41508485198616	0.000637621451452352	0.000864227646090658	metK; S-adenosylmethionine synthetase
ispA; farnesyl diphosphate synthase	4054.78715370665	0.510137881381784	0.0994181238096701	5.13123625586027	2.87845343098252e-07	4.70123790172975e-07	ispA; farnesyl diphosphate synthase
folP; dihydropteroate synthase	10030.8956718594	-0.377530196478233	0.0741217045759776	-5.09338254749997	3.51730982233082e-07	5.71302902232612e-07	folP; dihydropteroate synthase
MMAB, pduO; cob(I)alamin adenosyltransferase	7478.52590421496	-0.28485296711598	0.0835233244876084	-3.41046011833786	0.00064853368143124	0.000878569603802532	MMAB, pduO; cob(I)alamin adenosyltransferase
GST, gst; glutathione S-transferase	29524.0895129037	0.838570327549557	0.098235030432237	8.53636756521398	1.38507269223485e-17	3.85295884742844e-17	GST, gst; glutathione S-transferase
FDFT1; farnesyl-diphosphate farnesyltransferase	754.015623647845	-1.57125627010891	0.260792429375789	-6.02493053141817	1.69182274388011e-09	3.08226659055404e-09	FDFT1; farnesyl-diphosphate farnesyltransferase
AGPS, agpS; alkyldihydroxyacetonephosphate synthase	1515.9812065017	-1.26061792717386	0.144834661401486	-8.70384143529975	3.20835226689128e-18	9.09965913503838e-18	AGPS, agpS; alkyldihydroxyacetonephosphate synthase
hepST; heptaprenyl diphosphate synthase	2274.95695373853	-1.8317526377275	0.165860804825279	-11.043915044649	2.34584259354488e-28	1.03887314856987e-27	hepST; heptaprenyl diphosphate synthase
DHPS, dys; deoxyhypusine synthase	3227.37166997263	-0.634802903854856	0.132681938729812	-4.78439575070985	1.71502480856207e-06	2.68651251470979e-06	DHPS, dys; deoxyhypusine synthase
aspC; aspartate aminotransferase	320.807886758891	0.933643609506186	0.209352812348649	4.459665953526	8.20874922502991e-06	1.23932357543705e-05	aspC; aspartate aminotransferase
E2.6.1.11, argD; acetylornithine aminotransferase	4790.5030699377	-0.553199695617866	0.104060130688085	-5.31615415010437	1.05983373873911e-07	1.77128076285598e-07	E2.6.1.11, argD; acetylornithine aminotransferase
E2.6.1.18; beta-alanine--pyruvate transaminase	3292.93891745815	0.61051763136603	0.135693785310091	4.4992306019827	6.81998459240962e-06	1.03475180437493e-05	E2.6.1.18; beta-alanine--pyruvate transaminase
E2.6.1.42, ilvE; branched-chain amino acid aminotransferase	14254.9135026371	-0.276777992192921	0.0795913728058566	-3.47748735114863	0.000506136930825885	0.000690596493901323	E2.6.1.42, ilvE; branched-chain amino acid aminotransferase
AGXT2; alanine-glyoxylate transaminase / (R)-3-amino-2-methylpropionate-pyruvate transaminase	2.76521268786286	1.47777421969029	0.262809276733581	5.62299108333366	1.87679092441589e-08	3.25831189688851e-08	AGXT2; alanine-glyoxylate transaminase / (R)-3-amino-2-methylpropionate-pyruvate transaminase
AGXT; alanine-glyoxylate transaminase / serine-glyoxylate transaminase / serine-pyruvate transaminase	2118.75850506793	-1.10444514427134	0.131785838894807	-8.38060563664139	5.26560493980608e-17	1.42158842953016e-16	AGXT; alanine-glyoxylate transaminase / serine-glyoxylate transaminase / serine-pyruvate transaminase
serC, PSAT1; phosphoserine aminotransferase	6263.39101156161	0.414496913030673	0.079040170459207	5.2441297965646	1.57021636662024e-07	2.59811293725097e-07	serC, PSAT1; phosphoserine aminotransferase
tyrB; aromatic-amino-acid transaminase	3136.14765937217	1.78579392302621	0.133294992839819	13.3973068678747	6.26972339776106e-41	4.28762972617703e-40	tyrB; aromatic-amino-acid transaminase
avtA; valine--pyruvate aminotransferase	187.76579499134	3.068944342556	0.308907957061062	9.93481803367518	2.93711716958529e-23	1.08033298661524e-22	avtA; valine--pyruvate aminotransferase
pucG; (S)-ureidoglycine---glyoxylate transaminase	218.802687864752	2.66372428174065	0.262103730802285	10.1628629000707	2.90420981566323e-24	1.11186158584281e-23	pucG; (S)-ureidoglycine---glyoxylate transaminase
astC; succinylornithine aminotransferase	218.411804621875	4.79865994857668	0.414115853707675	11.5877233523256	4.75606437153472e-31	2.2922906744112e-30	astC; succinylornithine aminotransferase
E2.6.1.-E, patB; aminotransferase	3.15144053662317	1.44026978961126	0.225559010390253	6.38533476059929	1.71022925359596e-10	3.28322806346964e-10	E2.6.1.-E, patB; aminotransferase
HK; hexokinase	7.54257148735348	-1.5898367517004	0.290174344047534	-5.47890185439678	4.27973658095817e-08	7.27938969694571e-08	HK; hexokinase
glk; glucokinase	14142.3814355632	-0.68568408304254	0.0864575470308187	-7.93087598007055	2.17605448355851e-15	5.41600314605144e-15	glk; glucokinase
KHK; ketohexokinase	9.69676813689926	-2.96084005900092	0.24353325909775	-12.1578468171877	5.2114226946636e-34	2.79780354503942e-33	KHK; ketohexokinase
E2.7.1.4, scrK; fructokinase	7189.32538108122	0.45417563088619	0.092185087618646	4.92677983629019	8.3595857234095e-07	1.32935767382043e-06	E2.7.1.4, scrK; fructokinase
rhaB; rhamnulokinase	1445.12876778914	-1.47535450594278	0.160665363225108	-9.18277889102748	4.20107337304417e-20	1.36333814920745e-19	rhaB; rhamnulokinase
pfkA, PFK; 6-phosphofructokinase 1	7540.03896663427	-0.822949063024072	0.094841767352102	-8.67707431019139	4.06079794028995e-18	1.14846919383351e-17	pfkA, PFK; 6-phosphofructokinase 1
tdk, TK; thymidine kinase	3341.35523110079	0.587006931126934	0.109404265827192	5.36548485279477	8.07320555321382e-08	1.35551588287575e-07	tdk, TK; thymidine kinase
ppnK, NADK; NAD+ kinase	9289.91671538062	-0.327452974886567	0.0717427261117171	-4.5642672453882	5.01241951989114e-06	7.65751607190273e-06	ppnK, NADK; NAD+ kinase
cysC; adenylylsulfate kinase	2855.83688825703	-0.665427127043456	0.140347717972202	-4.74127500366805	2.12377423991207e-06	3.31117600183551e-06	cysC; adenylylsulfate kinase
eryA; erythritol kinase (D-erythritol 1-phosphate-forming)	113.521340955662	1.36337774632941	0.24935559167271	5.4676044647072	4.56158375806268e-08	7.73730845230688e-08	eryA; erythritol kinase (D-erythritol 1-phosphate-forming)
DAK, TKFC; triose/dihydroxyacetone kinase / FAD-AMP lyase (cyclizing)	1276.76370370378	1.84079852803369	0.185400497557645	9.92876800377169	3.12087552823512e-23	1.1468641758971e-22	DAK, TKFC; triose/dihydroxyacetone kinase / FAD-AMP lyase (cyclizing)
pdxK, pdxY; pyridoxine kinase	2662.12829426889	0.728753589961231	0.128610386306718	5.66636654230442	1.45857337323641e-08	2.54388223830439e-08	pdxK, pdxY; pyridoxine kinase
E2.7.1.36, MVK, mvaK1; mevalonate kinase	752.310788463938	0.733292076583587	0.180281986550859	4.06747279976704	4.75257539599597e-05	6.8805684499182e-05	E2.7.1.36, MVK, mvaK1; mevalonate kinase
E2.7.1.37; protein kinase	2.0000879205084	2.09357229489352	0.227805777347983	9.19016330167738	3.92245431184271e-20	1.27499769491844e-19	E2.7.1.37; protein kinase
thrB1; homoserine kinase	3577.70922230137	-0.934844913657848	0.100917426489191	-9.26346366708009	1.97905799480572e-20	6.5019196060277e-20	thrB1; homoserine kinase
kdgK; 2-dehydro-3-deoxygluconokinase	5449.18211607758	0.506165593673893	0.114221989879488	4.43141985363703	9.36146085012359e-06	1.40908291314821e-05	kdgK; 2-dehydro-3-deoxygluconokinase
E2.7.1.47; D-ribulokinase	375.503049768335	0.89746318631643	0.224719995731006	3.99369528019531	6.50514551652918e-05	9.3566518018032e-05	E2.7.1.47; D-ribulokinase
thiM; hydroxyethylthiazole kinase	1046.02173475893	0.844821727842143	0.163155252257331	5.17802348470938	2.24249007621676e-07	3.68673512943024e-07	thiM; hydroxyethylthiazole kinase
fucK; L-fuculokinase	11.6645684606289	1.1901902181273	0.327527315268224	3.63386552096461	0.000279206427968262	0.000387060659756942	fucK; L-fuculokinase
lyxK; L-xylulokinase	155.493380533075	3.23551241525113	0.23579210487274	13.7218861377796	7.50863546456486e-43	5.48316212155713e-42	lyxK; L-xylulokinase
alsK; allose kinase	23.8980438749483	6.47735640858057	0.333764168409205	19.4069855954074	6.73650136411655e-84	3.91749681517639e-82	alsK; allose kinase
dgoK; 2-dehydro-3-deoxygalactonokinase	2257.01909964069	1.54011067969396	0.150102522760386	10.2603917067569	1.06274763472402e-24	4.13625325151257e-24	dgoK; 2-dehydro-3-deoxygalactonokinase
NAGK, nagK; N-acetylglucosamine kinase	579.806785596453	2.94718803195057	0.215361264181929	13.6848566669859	1.25053495844048e-42	9.06552503539152e-42	NAGK, nagK; N-acetylglucosamine kinase
nanK; N-acylmannosamine kinase	84.5237136146707	5.95538331001451	0.381256850432547	15.6203968617428	5.28754949193859e-55	6.33472282740973e-54	nanK; N-acylmannosamine kinase
dgkA; undecaprenol kinase	532.79636542084	-1.11823802438402	0.203504718040401	-5.49489975049137	3.90932426124161e-08	6.66643544291779e-08	dgkA; undecaprenol kinase
gsk; inosine kinase	125.075289930111	6.55810080618237	0.391893890690026	16.7343787744055	7.36212207146986e-63	1.23482161144001e-61	gsk; inosine kinase
pfp, PFP; diphosphate-dependent phosphofructokinase	231.71489286443	2.72162152095746	0.221455407259631	12.289704526233	1.02881383944167e-34	5.68416078975852e-34	pfp, PFP; diphosphate-dependent phosphofructokinase
dgkA, DGK; diacylglycerol kinase (ATP)	3927.92653399663	0.545684327541912	0.0873940939707135	6.24394970814362	4.2665722713009e-10	8.04158535260332e-10	dgkA, DGK; diacylglycerol kinase (ATP)
epsB; protein-tyrosine kinase	1.78046478664798	1.58530359731002	0.236916118169208	6.69141301807831	2.21025865620246e-11	4.51053553124103e-11	epsB; protein-tyrosine kinase
aceK; isocitrate dehydrogenase kinase/phosphatase	1365.02253296513	1.46369743200824	0.175751551409749	8.32821912675903	8.20675067407025e-17	2.19849302691048e-16	aceK; isocitrate dehydrogenase kinase/phosphatase
lacC; tagatose 6-phosphate kinase	694.746007348024	-1.87290552508029	0.21818355577166	-8.58408196005558	9.15646765713876e-18	2.56593661007473e-17	lacC; tagatose 6-phosphate kinase
pfkC; ADP-dependent phosphofructokinase/glucokinase	50.9178798485322	6.43107452649797	0.341184956319286	18.8492323808078	2.98137049219855e-79	1.34957833587192e-77	pfkC; ADP-dependent phosphofructokinase/glucokinase
ispE; 4-diphosphocytidyl-2-C-methyl-D-erythritol kinase	7683.66729845788	-0.368238306720742	0.0781011345956178	-4.71489061749691	2.4184063183072e-06	3.76096879522809e-06	ispE; 4-diphosphocytidyl-2-C-methyl-D-erythritol kinase
E2.7.1.-; kinase	4470.2202233002	-0.820642375093165	0.130187338801325	-6.30354981251689	2.90904658956241e-10	5.50769348361306e-10	E2.7.1.-; kinase
ackA; acetate kinase	6317.32303434666	-0.561559918124325	0.0881852584605686	-6.36795682098525	1.91562824275731e-10	3.66782268926881e-10	ackA; acetate kinase
arcC; carbamate kinase	859.232611408767	0.743840465499226	0.185201701970143	4.01638029017219	5.90988622109966e-05	8.5204602829354e-05	arcC; carbamate kinase
lysC; aspartate kinase	9530.60285424967	-0.266913702528724	0.0762188157834073	-3.50193977412636	0.000461884012417128	0.000632055981952466	lysC; aspartate kinase
tdcD; propionate kinase	76.4708827454616	6.10568501653103	0.413140570334339	14.7787108189107	2.00976239728645e-49	1.87053469850247e-48	tdcD; propionate kinase
E2.7.3.2; creatine kinase	6.28555638975982	1.59717485788126	0.367497811425913	4.34607991727659	1.38592091938726e-05	2.06772134171503e-05	E2.7.3.2; creatine kinase
adk, AK; adenylate kinase	9378.2201496967	-0.34598403535889	0.0697742068227544	-4.95862369654426	7.09943296562072e-07	1.13462753133601e-06	adk, AK; adenylate kinase
ndk, NME; nucleoside-diphosphate kinase	8511.53373888003	-0.246898979646784	0.0721796285526788	-3.42061859554445	0.000624788876021362	0.00084755541891064	ndk, NME; nucleoside-diphosphate kinase
tmk, DTYMK; dTMP kinase	8860.18535880482	-0.643168201316442	0.073437886966903	-8.75798893296461	1.98764678649697e-18	5.69830224829844e-18	tmk, DTYMK; dTMP kinase
cmk; CMP/dCMP kinase	7954.0638795352	-0.364449388169861	0.0865043434520767	-4.21307617197009	2.51916059344071e-05	3.70434707418644e-05	cmk; CMP/dCMP kinase
PRPS, prsA; ribose-phosphate pyrophosphokinase	10334.4826725344	-0.30882102453272	0.0779104751240985	-3.96379336720536	7.37681105761087e-05	0.000105684326013281	PRPS, prsA; ribose-phosphate pyrophosphokinase
thiN, TPK1, THI80; thiamine pyrophosphokinase	1434.29375719286	0.552488276265934	0.149743336450133	3.68956835985768	0.000224634862745606	0.000313316868258796	thiN, TPK1, THI80; thiamine pyrophosphokinase
nadM; nicotinamide-nucleotide adenylyltransferase	496.534946523997	-2.79726494845134	0.337467966268272	-8.28897918633152	1.14224528746728e-16	3.0405172753932e-16	nadM; nicotinamide-nucleotide adenylyltransferase
cysN; sulfate adenylyltransferase subunit 1	3153.14499564626	1.26379617450834	0.11034851666592	11.4527699392143	2.27749549889231e-30	1.06734156703971e-29	cysN; sulfate adenylyltransferase subunit 1
sat, met3; sulfate adenylyltransferase	1421.79896582431	-2.59045049674626	0.172575858594443	-15.0105033105115	6.26703507735363e-51	6.1870468973081e-50	sat, met3; sulfate adenylyltransferase
galT, GALT; UDPglucose--hexose-1-phosphate uridylyltransferase	3305.95877598406	-0.744604726248612	0.113294375041035	-6.57230092825806	4.95436031740712e-11	9.82608629544002e-11	galT, GALT; UDPglucose--hexose-1-phosphate uridylyltransferase
GMPP; mannose-1-phosphate guanylyltransferase	2501.10743739196	-1.57571637559229	0.197548469598035	-7.97635324028832	1.50720189705332e-15	3.80357222484124e-15	GMPP; mannose-1-phosphate guanylyltransferase
PCYT2; ethanolamine-phosphate cytidylyltransferase	6.0764949487497	-1.86949393900379	0.281620822836503	-6.6383370383416	3.17241817166464e-11	6.42140639574496e-11	PCYT2; ethanolamine-phosphate cytidylyltransferase
pcnB; poly(A) polymerase	7087.99980169682	-0.407313898415103	0.079612072345941	-5.11623283269387	3.11698261844569e-07	5.07936193928346e-07	pcnB; poly(A) polymerase
UAP1; UDP-N-acetylglucosamine/UDP-N-acetylgalactosamine diphosphorylase	514.658131564116	-2.91892369794859	0.243029931344507	-12.0105522879438	3.12749367387278e-33	1.62429870272128e-32	UAP1; UDP-N-acetylglucosamine/UDP-N-acetylgalactosamine diphosphorylase
tagD; glycerol-3-phosphate cytidylyltransferase	466.981774905204	1.93785056504111	0.182309396388984	10.6294607048471	2.17365755647202e-26	8.98678243508696e-26	tagD; glycerol-3-phosphate cytidylyltransferase
neuA; N-acylneuraminate cytidylyltransferase	558.363005744074	1.27609936097847	0.217687638176314	5.86206626921508	4.57142498308e-09	8.13321635556015e-09	neuA; N-acylneuraminate cytidylyltransferase
ltrA; RNA-directed DNA polymerase	528.083966491064	-1.2432034584673	0.261342141128648	-4.75699576462611	1.96495290440441e-06	3.06896290715348e-06	ltrA; RNA-directed DNA polymerase
rph; ribonuclease PH	7183.17651664131	-0.48090419645238	0.0851099714969159	-5.65038605928574	1.60087890731894e-08	2.78719454864729e-08	rph; ribonuclease PH
ispD; 2-C-methyl-D-erythritol 4-phosphate cytidylyltransferase	5903.7270274535	-0.688517739339131	0.0834107471757866	-8.25454467981317	1.52482428777379e-16	4.03329186610019e-16	ispD; 2-C-methyl-D-erythritol 4-phosphate cytidylyltransferase
murU; N-acetyl-alpha-D-muramate 1-phosphate uridylyltransferase	3666.07796099921	0.753134305324074	0.105028389911103	7.17076883651679	7.45777400772077e-13	1.62828406466186e-12	murU; N-acetyl-alpha-D-muramate 1-phosphate uridylyltransferase
pgsA, PGS1; CDP-diacylglycerol---glycerol-3-phosphate 3-phosphatidyltransferase	9157.68124260138	-0.668876391544195	0.0714755286997768	-9.35811743839935	8.1169995195226e-21	2.73438203687258e-20	pgsA, PGS1; CDP-diacylglycerol---glycerol-3-phosphate 3-phosphatidyltransferase
rfbP; undecaprenyl-phosphate galactose phosphotransferase	645.904864386616	1.93371688463764	0.210300399115981	9.19502241919758	3.74916409404151e-20	1.22016300397176e-19	rfbP; undecaprenyl-phosphate galactose phosphotransferase
acpS; holo-	6340.07223404029	-0.317576755449278	0.0817126408797038	-3.88650705729619	0.00010169697141515	0.000144630448279989	acpS; holo-
pssA; CDP-diacylglycerol---serine O-phosphatidyltransferase	213.955659965284	2.70237764857941	0.307971726233945	8.77475890928572	1.71270393738274e-18	4.91893016190637e-18	pssA; CDP-diacylglycerol---serine O-phosphatidyltransferase
CDIPT; CDP-diacylglycerol--inositol 3-phosphatidyltransferase	67.8547241576719	-1.14553648955577	0.2206186500336	-5.19238282611786	2.07619537864629e-07	3.41827827684956e-07	CDIPT; CDP-diacylglycerol--inositol 3-phosphatidyltransferase
ALG7; UDP-N-acetylglucosamine--dolichyl-phosphate N-acetylglucosaminephosphotransferase	256.637116764285	-2.82638943251635	0.316572093928424	-8.92810669899222	4.33361562497189e-19	1.29189238350314e-18	ALG7; UDP-N-acetylglucosamine--dolichyl-phosphate N-acetylglucosaminephosphotransferase
mdoB; phosphoglycerol transferase	162.205377966664	2.67264239398961	0.335150037888374	7.97446543890819	1.53041762859996e-15	3.85849279970123e-15	mdoB; phosphoglycerol transferase
ppdK; pyruvate, orthophosphate dikinase	5489.94636834067	-0.958544471020826	0.117812752957129	-8.13616902212306	4.07982130444245e-16	1.05807084415667e-15	ppdK; pyruvate, orthophosphate dikinase
TST, MPST, sseA; thiosulfate/3-mercaptopyruvate sulfurtransferase	10710.4196838241	-0.353749517221285	0.0790640212298153	-4.47421610637589	7.66921468454375e-06	1.15984497706454e-05	TST, MPST, sseA; thiosulfate/3-mercaptopyruvate sulfurtransferase
SULT1A; aryl sulfotransferase	4.77037496391573	-1.42760846977164	0.228772754600115	-6.24029059870807	4.3675872233328e-10	8.22225127795189e-10	SULT1A; aryl sulfotransferase
TPST; protein-tyrosine sulfotransferase	3.27729197107567	3.42431925656873	0.261451168131583	13.0973568832759	3.40924636052989e-39	2.22088845088648e-38	TPST; protein-tyrosine sulfotransferase
assT; arylsulfate sulfotransferase	25.4503941363683	5.24750430614734	0.320769322340207	16.3591214641837	3.74491420370836e-60	5.42467844744446e-59	assT; arylsulfate sulfotransferase
E2.8.3.5A, scoA; 3-oxoacid CoA-transferase subunit A	4135.51346338348	1.19711591693625	0.107422214125575	11.1440257183382	7.65777884532434e-29	3.4371562851098e-28	E2.8.3.5A, scoA; 3-oxoacid CoA-transferase subunit A
E2.8.3.5B, scoB; 3-oxoacid CoA-transferase subunit B	4164.64001208883	1.20952171560128	0.10785678855517	11.2141454590278	3.47526784726676e-29	1.57583716216132e-28	E2.8.3.5B, scoB; 3-oxoacid CoA-transferase subunit B
pcaI; 3-oxoadipate CoA-transferase, alpha subunit	1606.37322269071	1.94447016127107	0.167793131904042	11.5884967352721	4.71332067614722e-31	2.2730645173647e-30	pcaI; 3-oxoadipate CoA-transferase, alpha subunit
pcaJ; 3-oxoadipate CoA-transferase, beta subunit	1724.74705237002	2.03837604009515	0.170259509106796	11.9721714856852	4.97103312956315e-33	2.5617219238829e-32	pcaJ; 3-oxoadipate CoA-transferase, beta subunit
gctA; glutaconate CoA-transferase, subunit A	1464.83688945086	-0.758433080374499	0.153179771855848	-4.95126132638605	7.37340108756504e-07	1.17699632267343e-06	gctA; glutaconate CoA-transferase, subunit A
PON; arylesterase / paraoxonase	1.79598153355712	1.68596181303462	0.239415556260302	7.04198941526413	1.89514227850953e-12	4.0522271961582e-12	PON; arylesterase / paraoxonase
pldB; lysophospholipase	1999.18897408968	1.11902128819809	0.127707181917632	8.76239903970188	1.9113827676201e-18	5.4836105544218e-18	pldB; lysophospholipase
E3.1.1.11; pectinesterase	1187.68431546433	2.42876468582428	0.192002637001326	12.6496423369826	1.12385271857584e-36	6.61280251764678e-36	E3.1.1.11; pectinesterase
E3.1.1.17, gnl, RGN; gluconolactonase	6602.49507514996	0.374963992156842	0.100058570944792	3.7474450076219	0.000178644986146026	0.000250795525044122	E3.1.1.17, gnl, RGN; gluconolactonase
pldA; phospholipase A1/A2	1135.87203966988	1.91510111060188	0.157521268499089	12.1577303741238	5.21885500885606e-34	2.79990692630008e-33	pldA; phospholipase A1/A2
E3.1.2.1, ACH1; acetyl-CoA hydrolase	492.19457312801	1.4656957385689	0.236377782550802	6.20064932817405	5.62306781535227e-10	1.05359786653132e-09	E3.1.2.1, ACH1; acetyl-CoA hydrolase
gloB, HAGH; hydroxyacylglutathione hydrolase	4406.98673512439	0.694313002022983	0.090007285973738	7.71396442534182	1.21968484695918e-14	2.92599493397283e-14	gloB, HAGH; hydroxyacylglutathione hydrolase
frmB, ESD, fghA; S-formylglutathione hydrolase	3355.57590096018	1.12619610304135	0.113048493031497	9.96206205709949	2.23380681790719e-23	8.28911919807481e-23	frmB, ESD, fghA; S-formylglutathione hydrolase
MCH; medium-chain acyl-	255.661277095665	-1.85626422680838	0.272541044594128	-6.81095293214551	9.69543517478404e-12	2.01469827953846e-11	MCH; medium-chain acyl-
E3.1.2.20; acyl-CoA hydrolase	169.336790023421	-1.79878265240659	0.31455983739419	-5.71841169332894	1.07524371574881e-08	1.8873026400905e-08	E3.1.2.20; acyl-CoA hydrolase
E3.1.2.23; 4-hydroxybenzoyl-CoA thioesterase	1660.35360121851	1.71850268055581	0.141340152032265	12.15863048006	5.16167591720302e-34	2.77296507298425e-33	E3.1.2.23; 4-hydroxybenzoyl-CoA thioesterase
PHO; acid phosphatase	885.381689622659	0.931455199475089	0.200485550198678	4.64599667433403	3.38438454335201e-06	5.21838429589423e-06	PHO; acid phosphatase
E3.1.3.5; 5-nucleotidase	4001.88204200176	0.835837385862227	0.0937290651569374	8.91759012492788	4.76544402123769e-19	1.40824527140952e-18	E3.1.3.5; 5-nucleotidase
E3.1.3.8; 3-phytase	885.965188494509	1.43522405596193	0.203000904612956	7.07003773553788	1.54891571378005e-12	3.33249027590754e-12	E3.1.3.8; 3-phytase
agp; glucose-1-phosphatase	110.785240775906	6.63583322859822	0.396511965830971	16.7355182199647	7.22257865346583e-63	1.21653877657848e-61	agp; glucose-1-phosphatase
fbp-SEBP; fructose-1,6-bisphosphatase I / sedoheptulose-1,7-bisphosphatase	137.476661342835	-0.874182167283018	0.257669624453822	-3.39264734497133	0.00069220692239897	0.00093661897940771	fbp-SEBP; fructose-1,6-bisphosphatase I / sedoheptulose-1,7-bisphosphatase
hisB; imidazoleglycerol-phosphate dehydratase / histidinol-phosphatase	999.662053619634	2.27414831383166	0.148512439384725	15.3128473497121	6.27553832721772e-53	6.92482186328858e-52	hisB; imidazoleglycerol-phosphate dehydratase / histidinol-phosphatase
E3.1.3.16; protein phosphatase	8211.73906337039	-1.73048739441053	0.104243535248196	-16.6004288926921	6.91947382485783e-62	1.07584103206911e-60	E3.1.3.16; protein phosphatase
gph; phosphoglycolate phosphatase	14182.9845594578	0.356728762978798	0.0946345034254233	3.76954229236187	0.00016354719509899	0.000230086615460649	gph; phosphoglycolate phosphatase
appA; 4-phytase / acid phosphatase	574.49064356352	1.7221722708358	0.164129446325487	10.4927684178045	9.32552242045076e-26	3.7809891666021e-25	appA; 4-phytase / acid phosphatase
pgpB; phosphatidylglycerophosphatase B	171.479083291405	7.37596948232134	0.392590124281356	18.787964918433	9.47435271514374e-79	4.17028552936741e-77	pgpB; phosphatidylglycerophosphatase B
E3.1.3.41; 4-nitrophenyl phosphatase	649.54723371039	-1.6222272999977	0.232253508141387	-6.9847267883254	2.85410851367849e-12	6.05074042801399e-12	E3.1.3.41; 4-nitrophenyl phosphatase
acpD, azoR; FMN-dependent NADH-azoreductase	5133.05491168562	0.752304130959692	0.115984863538556	6.48622680587634	8.80126454475398e-11	1.72496124546261e-10	acpD, azoR; FMN-dependent NADH-azoreductase
cpdP; 3,5-cyclic-nucleotide phosphodiesterase	292.343518548943	1.06890826491101	0.269464413571343	3.96678823279204	7.28476644291927e-05	0.000104459564886137	cpdP; 3,5-cyclic-nucleotide phosphodiesterase
CNP; 2,3-cyclic-nucleotide 3-phosphodiesterase	1.89372631623476	2.73193441767103	0.25019890205184	10.9190503845816	9.34679161049335e-28	4.0669518711524e-27	CNP; 2,3-cyclic-nucleotide 3-phosphodiesterase
E3.1.4.50; glycosylphosphatidylinositol phospholipase D	10.0395509932782	-2.87755997473983	0.323243977362334	-8.90213020586084	5.47849479367068e-19	1.61000250908057e-18	E3.1.4.50; glycosylphosphatidylinositol phospholipase D
SMPDL3; sphingomyelin phosphodiesterase acid-like 3	24.9516143920023	-3.97988178244276	0.256348742874394	-15.5252635055551	2.34040733736533e-54	2.73001833920784e-53	SMPDL3; sphingomyelin phosphodiesterase acid-like 3
E3.1.6.1, aslA; arylsulfatase	5876.67006453025	-0.911013892960836	0.108169295369587	-8.42211174481754	3.69758133473064e-17	1.0074771030711e-16	E3.1.6.1, aslA; arylsulfatase
betC; choline-sulfatase	841.930739501447	1.48763462769266	0.185913127770704	8.00177290076816	1.2264042165386e-15	3.10774885278722e-15	betC; choline-sulfatase
ARSA; arylsulfatase A	383.299262566279	-2.29554793468481	0.266023781095637	-8.62910798888145	6.18322924032364e-18	1.74069919991726e-17	ARSA; arylsulfatase A
IDS; iduronate 2-sulfatase	184.854770899118	-2.38196871237315	0.2530629981047	-9.41255232970746	4.84232830316239e-21	1.64165232303382e-20	IDS; iduronate 2-sulfatase
GNS; N-acetylglucosamine-6-sulfatase	100.940163481512	-3.34510286985236	0.235515623025029	-14.2033162254245	8.73776566213184e-46	6.94748293714615e-45	GNS; N-acetylglucosamine-6-sulfatase
K01138; uncharacterized sulfatase	980.572746245525	-2.41905831857832	0.235162758302387	-10.2867407069097	8.08674470189477e-25	3.16284217182109e-24	K01138; uncharacterized sulfatase
spoT; GTP diphosphokinase / guanosine-3,5-bis(diphosphate) 3-diphosphatase	1470.58170941501	0.769702499270749	0.111076655791664	6.92947130776434	4.22416286779999e-12	8.90079491345213e-12	spoT; GTP diphosphokinase / guanosine-3,5-bis(diphosphate) 3-diphosphatase
sbcB, exoI; exodeoxyribonuclease I	1415.72872518556	1.68023993239347	0.162766667579807	10.322997683599	5.54639281826904e-25	2.1842862868586e-24	sbcB, exoI; exodeoxyribonuclease I
E3.1.11.2, xthA; exodeoxyribonuclease III	12100.9433621021	0.323651491686525	0.0829172627537247	3.90330651227372	9.48874110335908e-05	0.000135235778838035	E3.1.11.2, xthA; exodeoxyribonuclease III
E3.1.11.3; exodeoxyribonuclease (lambda-induced)	2.86145410990315	2.6284705277844	0.265994416167063	9.88167558424812	4.998992716681e-23	1.82274485005938e-22	E3.1.11.3; exodeoxyribonuclease (lambda-induced)
E3.1.11.5; exodeoxyribonuclease V	1288.50046414895	1.30304843586198	0.148677327986509	8.76427128136316	1.8798865870768e-18	5.39519324180145e-18	E3.1.11.5; exodeoxyribonuclease V
xni; protein Xni	124.431689059236	6.86310817138067	0.400036910043941	17.1561873393803	5.65033468551045e-66	1.21665449836383e-64	xni; protein Xni
rnb; exoribonuclease II	1557.7682592864	1.18463721319224	0.170102250336262	6.9642653806779	3.30121798658624e-12	6.98375031841013e-12	rnb; exoribonuclease II
endA; deoxyribonuclease I	284.557813737653	4.361592438959	0.311996038928753	13.979640427278	2.07533883632074e-44	1.59596761669569e-43	endA; deoxyribonuclease I
nfo; deoxyribonuclease IV	3255.03559982877	-2.05512129803437	0.136012735904323	-15.109771039971	1.39624038147296e-51	1.43348545350452e-50	nfo; deoxyribonuclease IV
E3.1.21.4; type II restriction enzyme	92.0853345625366	0.941587088462843	0.261648189930031	3.59867610287936	0.000319841237325715	0.000441626893087078	E3.1.21.4; type II restriction enzyme
res; type III restriction enzyme	612.172520200368	1.27151603520187	0.181764707774144	6.99539559011541	2.64511508990075e-12	5.61963517899715e-12	res; type III restriction enzyme
DNASE2; deoxyribonuclease II	53.37018287527	4.25034524135088	0.356737383132662	11.9144935246954	9.94687682615161e-33	5.06692887940856e-32	DNASE2; deoxyribonuclease II
rusA; crossover junction endodeoxyribonuclease RusA	38.1790315716734	2.07833276141012	0.336218156884359	6.18150066810628	6.34950916202275e-10	1.1855293999024e-09	rusA; crossover junction endodeoxyribonuclease RusA
K01163; uncharacterized protein	98.8042136935311	2.53465395423518	0.281836836822719	8.99333807038687	2.39833138405047e-19	7.49902124675437e-19	K01163; uncharacterized protein
E3.1.27.1; ribonuclease T2	1542.63072681418	1.04275146446343	0.129867351494526	8.02935805237681	9.79840061636544e-16	2.49405296199947e-15	E3.1.27.1; ribonuclease T2
E3.1.27.3; ribonuclease T1	1127.10191951637	0.990155541507475	0.200187334512084	4.94614478943324	7.56976640258281e-07	1.20737395254009e-06	E3.1.27.3; ribonuclease T1
rna; ribonuclease I (enterobacter ribonuclease)	76.9569846822509	6.04802909525276	0.411421255122929	14.7003321290381	6.41443310089406e-49	5.76141922376809e-48	rna; ribonuclease I (enterobacter ribonuclease)
endA; tRNA-intron endonuclease, archaea type	511.448500156413	-2.85463113247867	0.335519328449581	-8.5080974192151	1.7681061095137e-17	4.9064790576439e-17	endA; tRNA-intron endonuclease, archaea type
ENDOG; endonuclease G, mitochondrial	1588.05879944133	2.59329376344683	0.152346496919834	17.0223393112311	5.6084448428598e-65	1.09784963299912e-63	ENDOG; endonuclease G, mitochondrial
nuc; micrococcal nuclease	699.824778045653	-1.48129264336235	0.191701226855542	-7.72709005393373	1.10032809979708e-14	2.64763333466727e-14	nuc; micrococcal nuclease
ybfF; esterase	203.948672628616	6.21639172086994	0.359452316852781	17.2940649688898	5.21421677244523e-67	1.1937260064963e-65	ybfF; esterase
AMY, amyA, malS; alpha-amylase	1440.5814242206	1.83428772146738	0.164876534082647	11.125220042216	9.45722325519034e-29	4.23290436371356e-28	AMY, amyA, malS; alpha-amylase
E3.2.1.14; chitinase	2192.15926858082	-1.18559707098415	0.18745395027414	-6.32473772492011	2.5366305614696e-10	4.81977955717346e-10	E3.2.1.14; chitinase
E3.2.1.15; polygalacturonase	329.600958198323	-1.17893544592181	0.259948685452748	-4.5352621955694	5.75319686017789e-06	8.7623244857651e-06	E3.2.1.15; polygalacturonase
E3.2.1.17; lysozyme	1821.58600397772	2.66293783597262	0.185079616771575	14.3880665111773	6.14910388666869e-47	5.08721813760015e-46	E3.2.1.17; lysozyme
NEU1; sialidase-1	1300.82328846537	-1.89505382448422	0.200259782610673	-9.46297753737409	2.99296703382452e-21	1.02559003692387e-20	NEU1; sialidase-1
E3.2.1.21; beta-glucosidase	2.0874436491788	1.12512670279075	0.248877476722655	4.52080564945847	6.16047272595998e-06	9.36829284361961e-06	E3.2.1.21; beta-glucosidase
lacZ; beta-galactosidase	3776.70173854706	1.0686495645734	0.158457613672625	6.74407205690502	1.5400809884632e-11	3.17871120079955e-11	lacZ; beta-galactosidase
MAN2C1; alpha-mannosidase	1435.10303573345	-1.75453507323868	0.201944900040253	-8.68818708909689	3.68268957891302e-18	1.04301414415926e-17	MAN2C1; alpha-mannosidase
E3.2.1.25, MANBA, manB; beta-mannosidase	1764.46056055741	1.65894454726225	0.140586370208185	11.8001805210962	3.89475039965876e-32	1.93692112572293e-31	E3.2.1.25, MANBA, manB; beta-mannosidase
TREH, treA, treF; alpha,alpha-trehalase	1558.24322160535	2.20815855558865	0.193166195252963	11.4313922925123	2.91398619020643e-30	1.35923465909687e-29	TREH, treA, treF; alpha,alpha-trehalase
hya; hyaluronoglucosaminidase	204.631324809274	1.76185006823915	0.227223828377396	7.75380857201691	8.91767261975516e-15	2.15098691376292e-14	hya; hyaluronoglucosaminidase
xynB; xylan 1,4-beta-xylosidase	1622.89993821976	0.852882501422796	0.172955576742205	4.9312229040989	8.17164224116047e-07	1.30076870600051e-06	xynB; xylan 1,4-beta-xylosidase
pulA; pullulanase	193.187568195653	1.44196285453513	0.271577225598101	5.3095868085384	1.09874041956487e-07	1.83399642209792e-07	pulA; pullulanase
GBA, srfJ; glucosylceramidase	1903.72039612768	1.26694945494848	0.197190863386983	6.4249906572097	1.31877616688987e-10	2.54584194853685e-10	GBA, srfJ; glucosylceramidase
GALC; galactosylceramidase	3.30971337153818	1.02873780949129	0.286918639572001	3.58546872739207	0.000336473323655302	0.000464187527196847	GALC; galactosylceramidase
NAGLU; alpha-N-acetylglucosaminidase	212.061590756062	1.97238928182716	0.254250382228707	7.75766496214322	8.65073183846759e-15	2.08849638051731e-14	NAGLU; alpha-N-acetylglucosaminidase
FUCA; alpha-L-fucosidase	4844.08513910787	0.955125900054292	0.156729585649896	6.09410084314177	1.10054270487897e-09	2.01981656986195e-09	FUCA; alpha-L-fucosidase
nagZ; beta-N-acetylhexosaminidase	8714.69337467452	-0.649805979763423	0.0886188723926546	-7.33259137945524	2.25744442942314e-13	5.05340257634565e-13	nagZ; beta-N-acetylhexosaminidase
cd, ma, nplT; cyclomaltodextrinase / maltogenic alpha-amylase / neopullulanase	45.6976486222491	3.87370986327283	0.310394782676443	12.4799451520124	9.60527935207572e-36	5.48961697259593e-35	cd, ma, nplT; cyclomaltodextrinase / maltogenic alpha-amylase / neopullulanase
abfA; alpha-N-arabinofuranosidase	3377.96046279424	0.882560058654404	0.141204611693274	6.25022120787038	4.09871751637832e-10	7.73070133830162e-10	abfA; alpha-N-arabinofuranosidase
E3.2.1.58; glucan 1,3-beta-glucosidase	418.415238896801	-1.69662077598516	0.223056611704578	-7.60623396464126	2.82198233276493e-14	6.66945513056606e-14	E3.2.1.58; glucan 1,3-beta-glucosidase
sacC, levB; levanase	146.376010387704	1.87517687369606	0.305312989705107	6.14181818961334	8.15822054172136e-10	1.51049368012768e-09	sacC, levB; levanase
ISA, treX; isoamylase	8.40746795064037	-2.32326236136486	0.318226261218869	-7.30066196443472	2.86355354947658e-13	6.3743870155574e-13	ISA, treX; isoamylase
dexB; glucan 1,6-alpha-glucosidase	34.9260634222521	1.92257718577096	0.302681043105995	6.35182555882001	2.12774532848281e-10	4.06516715396225e-10	dexB; glucan 1,6-alpha-glucosidase
IDUA; L-iduronidase	1.82110051691387	1.79078259112464	0.257415575700524	6.95677635765145	3.48146957896258e-12	7.35921149790259e-12	IDUA; L-iduronidase
E3.2.1.81; beta-agarase	2.6814862426957	1.69680410303554	0.233804149289551	7.25737378139579	3.94677973766069e-13	8.72959305106683e-13	E3.2.1.81; beta-agarase
E3.2.1.85, lacG; 6-phospho-beta-galactosidase	29.7397696792518	6.29978519285983	0.308233713229869	20.4383392291735	7.62913756454014e-93	6.33138947673868e-91	E3.2.1.85, lacG; 6-phospho-beta-galactosidase
E3.2.1.86B, bglA; 6-phospho-beta-glucosidase	820.559486449349	2.28104273299107	0.328084200029744	6.95261378872945	3.58579390779487e-12	7.57169893013564e-12	E3.2.1.86B, bglA; 6-phospho-beta-glucosidase
E3.2.1.96; mannosyl-glycoprotein endo-beta-N-acetylglucosaminidase	33.3784187099447	-1.03804563403502	0.299025616588796	-3.47142711676937	0.000517699843693003	0.000706010724871988	E3.2.1.96; mannosyl-glycoprotein endo-beta-N-acetylglucosaminidase
MAN1; mannosyl-oligosaccharide alpha-1,2-mannosidase	3.52394176059963	2.36853043646892	0.294620810587396	8.039250288351	9.03897856169205e-16	2.30706509303428e-15	MAN1; mannosyl-oligosaccharide alpha-1,2-mannosidase
glvA; maltose-6-phosphate glucosidase	110.591130183216	2.69482400480766	0.382981395187186	7.03643581299958	1.9721943784216e-12	4.21358879401578e-12	glvA; maltose-6-phosphate glucosidase
csn; chitosanase	163.29140460204	-2.11148783542465	0.22393506397467	-9.42901838572046	4.1394460407223e-21	1.40875551501216e-20	csn; chitosanase
aguA; alpha-glucuronidase	872.514011992043	1.25819720455492	0.202168728243354	6.22350061499326	4.86182910302479e-10	9.13542275089588e-10	aguA; alpha-glucuronidase
amn; AMP nucleosidase	3184.38356532273	1.44511205902739	0.120478036288834	11.9948175081711	3.78249893276011e-33	1.96192506492837e-32	amn; AMP nucleosidase
mtnN, mtn, pfs; adenosylhomocysteine nucleosidase	3899.84122116872	0.594291293429496	0.127741274767376	4.65230439035257	3.28246061927644e-06	5.0661301344005e-06	mtnN, mtn, pfs; adenosylhomocysteine nucleosidase
MTN; 5-methylthioadenosine nucleosidase	1.81600268308424	1.93382447524011	0.250676522620527	7.71442197707333	1.21531753913578e-14	2.91639603442612e-14	MTN; 5-methylthioadenosine nucleosidase
tag; DNA-3-methyladenine glycosylase I	6264.4808405872	0.717897510999226	0.102633118867238	6.99479387280309	2.65649202205936e-12	5.64079742530568e-12	tag; DNA-3-methyladenine glycosylase I
E3.3.1.1, ahcY; adenosylhomocysteinase	9004.15268010429	-0.429556796315236	0.0753083833045694	-5.70397049393534	1.17048347103558e-08	2.05085590801419e-08	E3.3.1.1, ahcY; adenosylhomocysteinase
entB, dhbB, vibB, mxcF; bifunctional isochorismate lyase / aryl carrier protein	326.434366757307	0.947078785901886	0.231008859330585	4.09975093009991	4.13595013198542e-05	6.00859130224796e-05	entB, dhbB, vibB, mxcF; bifunctional isochorismate lyase / aryl carrier protein
EPHX1; microsomal epoxide hydrolase	188.026015770505	-1.6129172495492	0.279451288289442	-5.77172951830741	7.84619922739257e-09	1.38590536001217e-08	EPHX1; microsomal epoxide hydrolase
pepN; aminopeptidase N	7016.26192847377	0.550219187748542	0.0907300595637673	6.06435386898247	1.32485171407808e-09	2.42367246981861e-09	pepN; aminopeptidase N
pepA; glutamyl aminopeptidase	31.6429645603477	7.29199787273433	0.30932725786417	23.5737319856123	7.16946288092684e-123	4.75992589769534e-120	pepA; glutamyl aminopeptidase
APE3; aminopeptidase Y	19.0861382954514	-1.68306404739499	0.254923690032799	-6.60222691417357	4.0502691726567e-11	8.13535821481402e-11	APE3; aminopeptidase Y
dmpA, dap; D-aminopeptidase	1429.8701869803	0.695308574221782	0.152574171406036	4.55718400968012	5.18440022601254e-06	7.91115046938171e-06	dmpA, dap; D-aminopeptidase
DNPEP; aspartyl aminopeptidase	487.978359456467	0.729709507089079	0.187574630136304	3.89023561746503	0.000100146935003828	0.000142553266245398	DNPEP; aspartyl aminopeptidase
E3.4.11.-; aminopeptidase	54.9117396416373	-1.35057025345202	0.292114260283539	-4.62343143447054	3.77443540977314e-06	5.81193021060351e-06	E3.4.11.-; aminopeptidase
pepD; dipeptidase D	701.7170407975	2.73878320958519	0.178840056570395	15.3141486426848	6.1512028994642e-53	6.79703654646759e-52	pepD; dipeptidase D
pepQ; Xaa-Pro dipeptidase	2866.62968308385	0.996094565227408	0.127630847168833	7.80449701089701	5.97393222398483e-15	1.45370549873204e-14	pepQ; Xaa-Pro dipeptidase
E3.4.13.-; D-alanyl-D-alanine dipeptidase	69.1758566863058	-1.22736242962465	0.254135208552607	-4.82956468965842	1.36831856575578e-06	2.15272393629074e-06	E3.4.13.-; D-alanyl-D-alanine dipeptidase
DPP4, CD26; dipeptidyl-peptidase 4	2935.87945510519	1.10279516504416	0.13440906757401	8.2047676168643	2.31037330322149e-16	6.07082589273273e-16	DPP4, CD26; dipeptidyl-peptidase 4
pepX; X-Pro dipeptidyl-peptidase	662.282686548454	-1.94657717226177	0.242919924249506	-8.01324625090205	1.11719631846793e-15	2.83552184429244e-15	pepX; X-Pro dipeptidyl-peptidase
ACE, CD143; peptidyl-dipeptidase A	742.698563046048	0.682765170217433	0.172000672297224	3.96954942732774	7.20086689259242e-05	0.000103312275406598	ACE, CD143; peptidyl-dipeptidase A
dcp; peptidyl-dipeptidase Dcp	3186.97698664162	1.59499588087383	0.129224149831305	12.3428622510267	5.32293623131405e-35	2.97807815694375e-34	dcp; peptidyl-dipeptidase Dcp
ldcA; muramoyltetrapeptide carboxypeptidase	3792.35044540772	1.02195525488561	0.102965893843483	9.92518218157823	3.23511405367044e-23	1.18829661897614e-22	ldcA; muramoyltetrapeptide carboxypeptidase
E3.4.17.19; carboxypeptidase Taq	2106.50568107916	-0.77732194463266	0.151497984393085	-5.13090618166757	2.88350612042219e-07	4.70756009454992e-07	E3.4.17.19; carboxypeptidase Taq
NAALAD; N-acetylated-alpha-linked acidic dipeptidase	480.437888105777	-1.41684766110985	0.23656807388427	-5.98917528407901	2.10907763443002e-09	3.81800079834218e-09	NAALAD; N-acetylated-alpha-linked acidic dipeptidase
CPQ; carboxypeptidase Q	52.7647358336708	-3.11550076892829	0.20759559212582	-15.0075477856969	6.55257512767955e-51	6.43703650335672e-50	CPQ; carboxypeptidase Q
APEH; acylaminoacyl-peptidase	239.823204289069	0.885679094185545	0.244098614046634	3.62836592761784	0.000285220804748535	0.000394642957872799	APEH; acylaminoacyl-peptidase
pcp; pyroglutamyl-peptidase	1969.37387682551	0.610146300781889	0.131252596443081	4.64864175884312	3.34127948838813e-06	5.15291786372207e-06	pcp; pyroglutamyl-peptidase
yqgT; g-D-glutamyl-meso-diaminopimelate peptidase	183.747520201622	-3.0388680087829	0.24310484680941	-12.5002362094629	7.44298032028555e-36	4.26605929580683e-35	yqgT; g-D-glutamyl-meso-diaminopimelate peptidase
KLK1_2; tissue kallikrein	2.76264156470968	3.4363871316445	0.261227433642771	13.1547712417669	1.59766308948581e-39	1.05108025053125e-38	KLK1_2; tissue kallikrein
lon; ATP-dependent Lon protease	10085.168910091	-0.344953157604799	0.072235896539501	-4.77537033704797	1.79376838750823e-06	2.80710130490631e-06	lon; ATP-dependent Lon protease
E3.4.21.59; tryptase	3.47559192356225	1.18487746001808	0.259319907414642	4.56917277131183	4.89653019902997e-06	7.48621302929798e-06	E3.4.21.59; tryptase
aprE; subtilisin	76.463596890203	-1.51460721021652	0.23648750625616	-6.40459715692516	1.50766922362629e-10	2.90205380638576e-10	aprE; subtilisin
iga; IgA-specific serine endopeptidase	2.40501513076544	3.0841013245153	0.259854786745929	11.8685569087891	1.7241602583849e-32	8.666488819276e-32	iga; IgA-specific serine endopeptidase
ptrB; oligopeptidase B	3296.05452487242	0.988586576962684	0.112052089126869	8.82256265515382	1.11869565519032e-18	3.24450246993129e-18	ptrB; oligopeptidase B
ompT; omptin	7.11680317084612	3.24731918486303	0.297280004626853	10.9234362699202	8.9061201342162e-28	3.877325634388e-27	ompT; omptin
lexA; repressor LexA	8050.83301515414	-0.53020864878688	0.0740232407218059	-7.16273218541607	7.90847602631171e-13	1.72291026802366e-12	lexA; repressor LexA
clpP, CLPP; ATP-dependent Clp protease, protease subunit	13020.9747794719	-0.412085419167919	0.0797037605806595	-5.17021300081434	2.33827324027613e-07	3.84182778001235e-07	clpP, CLPP; ATP-dependent Clp protease, protease subunit
CTSL; cathepsin L	1.75150054226045	1.85830307372161	0.24166896985587	7.6894566763366	1.47761158079829e-14	3.52987450201499e-14	CTSL; cathepsin L
BLMH, pepC; bleomycin hydrolase	379.883694098645	3.5382808217017	0.226759800375964	15.6036511579005	6.87473587519711e-55	8.21154733398732e-54	BLMH, pepC; bleomycin hydrolase
colA; microbial collagenase	115.401309278007	-3.05177170012876	0.265943291417447	-11.4752723554829	1.75623817073775e-30	8.24997022775217e-30	colA; microbial collagenase
lasB; pseudolysin	393.779764976434	-1.09932803941318	0.301696282033039	-3.6438236229003	0.000268617530120315	0.000372835516109503	lasB; pseudolysin
nprE; bacillolysin	10.3058939718848	-1.90556421722366	0.34660707676524	-5.49776488987937	3.84635278308116e-08	6.56186137533353e-08	nprE; bacillolysin
aur; aureolysin	14.6600610596191	5.50762160804559	0.259737715517822	21.2045508949881	8.66941218982515e-100	1.06260318332826e-97	aur; aureolysin
prtC; serralysin	788.074781869869	1.91973581538439	0.194652406397853	9.86237905253847	6.05963031303103e-23	2.20443263488211e-22	prtC; serralysin
ptrA; protease III	123.394334423889	6.81278801907292	0.399799740307842	17.0405013615745	4.11191476626229e-65	8.12893919176468e-64	ptrA; protease III
IDE, ide; insulysin	13.1905526862181	-3.02157047712246	0.248112203475959	-12.1782420807659	4.05937164152829e-34	2.19261110969871e-33	IDE, ide; insulysin
NRD1; nardilysin	1.73562916034714	2.02443661162405	0.24814170530672	8.15838921200974	3.39521937257919e-16	8.85424312318769e-16	NRD1; nardilysin
prlC; oligopeptidase A	2566.53631749766	1.43190842340009	0.135586651855375	10.5608362165875	4.52611667093e-26	1.84920879575894e-25	prlC; oligopeptidase A
snpA; snapalysin	240.829058172633	-4.27449259010957	0.203854965357352	-20.9683025508675	1.2774082180911e-97	1.41348767687942e-95	snpA; snapalysin
MEP; extracellular elastinolytic metalloproteinase	2.15771549828078	1.12534337943749	0.267865050108004	4.20115793002392	2.65553255591672e-05	3.8991205073698e-05	MEP; extracellular elastinolytic metalloproteinase
yhgE; putative membrane protein	1053.99191991857	-1.43044108739427	0.17765977256487	-8.05157558598113	8.17349127391358e-16	2.09114338404847e-15	yhgE; putative membrane protein
E3.5.1.1, ansA, ansB; L-asparaginase	5194.80675284662	1.15274561881548	0.102618316050061	11.2333320520785	2.79726709373076e-29	1.27057166110336e-28	E3.5.1.1, ansA, ansB; L-asparaginase
glsA, GLS; glutaminase	2291.61443018045	0.711318293575208	0.128440135972341	5.53813096031282	3.05716629952758e-08	5.24132642744485e-08	glsA, GLS; glutaminase
URE; urease	3.01799621694739	3.26589382203484	0.254608564367109	12.8271169123985	1.15585862107303e-37	7.05649473876537e-37	URE; urease
AFMID; arylformamidase	1253.24942892535	1.24379801098429	0.200781619578934	6.19478024727913	5.83664045808723e-10	1.09207408477175e-09	AFMID; arylformamidase
purU; formyltetrahydrofolate deformylase	6462.14591272865	0.423868689653834	0.102592109611271	4.13159151575986	3.60260207390785e-05	5.25099354607095e-05	purU; formyltetrahydrofolate deformylase
K01436; amidohydrolase	2972.47740390555	-0.46435039118043	0.132942789779148	-3.4928587849844	0.000477879150099722	0.000653270965827811	K01436; amidohydrolase
ASPA, aspA; aspartoacylase	3.33245549046802	2.08801951018922	0.251747288447471	8.29410923575806	1.09401886679221e-16	2.91604158974022e-16	ASPA, aspA; aspartoacylase
argE; acetylornithine deacetylase	6256.91111619371	0.539229036922803	0.0936536399694912	5.75769438431292	8.5270552299858e-09	1.50099533842901e-08	argE; acetylornithine deacetylase
AGA, aspG; N4-(beta-N-acetylglucosaminyl)-L-asparaginase	1270.96708366406	1.30319481774146	0.130892205806147	9.95624460383459	2.36840572354173e-23	8.7681637543945e-23	AGA, aspG; N4-(beta-N-acetylglucosaminyl)-L-asparaginase
PGRP; peptidoglycan recognition protein	4.32933346224858	4.34808317689114	0.285204237562731	15.2455069183002	1.76358897682079e-52	1.91163447324235e-51	PGRP; peptidoglycan recognition protein
xlyAB; N-acetylmuramoyl-L-alanine amidase	2420.27044985069	0.575223835219477	0.147835392405211	3.89097513025034	9.98421670341141e-05	0.000142171213402466	xlyAB; N-acetylmuramoyl-L-alanine amidase
cwlJ, sleB; N-acetylmuramoyl-L-alanine amidase	747.760432542071	-3.19777881517925	0.253412588881153	-12.6188632904854	1.66202961464677e-36	9.72916233643707e-36	cwlJ, sleB; N-acetylmuramoyl-L-alanine amidase
hipO; hippurate hydrolase	9670.20770306743	0.889943700470367	0.116116780357563	7.66421268080231	1.79931520436278e-14	4.27659434163433e-14	hipO; hippurate hydrolase
E3.5.1.41; chitin deacetylase	59.7211226513571	2.98261153237963	0.351642908019902	8.48193284822575	2.21483390999403e-17	6.11631950118629e-17	E3.5.1.41; chitin deacetylase
nylB; 6-aminohexanoate-oligomer exohydrolase	1434.53989242964	1.26851593720147	0.17147574754409	7.39764051400508	1.38625516454621e-13	3.1483166750113e-13	nylB; 6-aminohexanoate-oligomer exohydrolase
E3.5.1.49; formamidase	1527.78573569818	1.17442493332202	0.159915804557631	7.34402041481005	2.07271488329485e-13	4.65163928879157e-13	E3.5.1.49; formamidase
atzF; allophanate hydrolase	2105.23728391155	1.11333854923607	0.151198853226383	7.36340604097782	1.79275997173391e-13	4.05419207913825e-13	atzF; allophanate hydrolase
hutG; N-formylglutamate deformylase	2467.96182788714	1.27220301567995	0.174682659508805	7.28293821068039	3.26626854372733e-13	7.25058832206065e-13	hutG; N-formylglutamate deformylase
E3.5.1.77; N-carbamoyl-D-amino-acid hydrolase	395.949236014794	-2.06038085598619	0.222380078437795	-9.26513233766365	1.94835565514639e-20	6.40369203983141e-20	E3.5.1.77; N-carbamoyl-D-amino-acid hydrolase
gsp; glutathionylspermidine amidase/synthetase	81.287858716953	6.2286966813443	0.409990051530855	15.1923117599734	3.97644817218522e-52	4.19052415182535e-51	gsp; glutathionylspermidine amidase/synthetase
DPYS, dht, hydA; dihydropyrimidinase	2770.20901873085	0.711033500633832	0.117545646533895	6.0489990195324	1.45748546480665e-09	2.66203271391898e-09	DPYS, dht, hydA; dihydropyrimidinase
ampC; beta-lactamase class C	939.758785723963	1.08635865087883	0.145944842988139	7.44362478753101	9.79594800661158e-14	2.24072115327805e-13	ampC; beta-lactamase class C
hyuA; N-methylhydantoinase A	4606.98120899068	-0.563718601183716	0.124476046654735	-4.52873156188296	5.93388274005103e-06	9.03233545853774e-06	hyuA; N-methylhydantoinase A
hyuB; N-methylhydantoinase B	4509.63159236645	-0.644591126229016	0.124842072310948	-5.16325237395543	2.42695572246991e-07	3.98506929944719e-07	hyuB; N-methylhydantoinase B
hutG; formiminoglutamase	1742.67056362933	1.59593889119059	0.138236190132057	11.545015018614	7.82278074583328e-31	3.72974830652626e-30	hutG; formiminoglutamase
allA; ureidoglycolate lyase	1675.56032881728	1.57215073906049	0.177344912612085	8.86493283570715	7.65502026477746e-19	2.23315805380747e-18	allA; ureidoglycolate lyase
astB; succinylarginine dihydrolase	1039.04556513426	1.98158496262416	0.16113453179562	12.2977051569403	9.31840779208815e-35	5.16270896241768e-34	astB; succinylarginine dihydrolase
codA; cytosine deaminase	3394.9987542737	0.412343775706599	0.0966692778398556	4.26551004539101	1.994460394785e-05	2.95186066603234e-05	codA; cytosine deaminase
ade; adenine deaminase	2189.46361333934	0.628787481053878	0.158853798221957	3.95827791398044	7.54920890782514e-05	0.000108095879526677	ade; adenine deaminase
E3.5.4.3, guaD; guanine deaminase	2769.5292785492	1.48347200896951	0.124839975592728	11.8829886174371	1.45085619581505e-32	7.32972182121657e-32	E3.5.4.3, guaD; guanine deaminase
add, ADA; adenosine deaminase	4567.8489807626	0.371419434923529	0.105876146324004	3.50805585411945	0.000451394268144907	0.000618019957778051	add, ADA; adenosine deaminase
purNH; phosphoribosylglycinamide/phosphoribosylaminoimidazolecarboxamide formyltransferase	1.90128662252928	2.30554826222098	0.242748624614506	9.49767796164561	2.14622571315744e-21	7.38936052581042e-21	purNH; phosphoribosylglycinamide/phosphoribosylaminoimidazolecarboxamide formyltransferase
ribA, RIB1; GTP cyclohydrolase II	2594.58531228266	1.20435752208151	0.121054482859003	9.9488882496345	2.55016117088364e-23	9.43228135953109e-23	ribA, RIB1; GTP cyclohydrolase II
E3.5.5.1; nitrilase	2007.37395135549	0.834846450992874	0.148589036421069	5.61849293259496	1.92630273247985e-08	3.34208490193095e-08	E3.5.5.1; nitrilase
E3.5.5.7; aliphatic nitrilase	832.624871590573	2.5403922336748	0.181307464606782	14.0115148550799	1.32547200028338e-44	1.0252461578891e-43	E3.5.5.7; aliphatic nitrilase
E3.5.99.7; 1-aminocyclopropane-1-carboxylate deaminase	1305.29929233915	1.29104954212975	0.16804286126308	7.68285860182152	1.55577279442322e-14	3.71214191469595e-14	E3.5.99.7; 1-aminocyclopropane-1-carboxylate deaminase
ENTPD1_3_8, CD39; apyrase	1.83256787208069	1.09374270160257	0.238892400761304	4.57839051437812	4.68567309177519e-06	7.1789918311871e-06	ENTPD1_3_8, CD39; apyrase
acyP; acylphosphatase	6301.70099288486	-0.714538024366189	0.0951739841673486	-7.50770318819253	6.01737443714539e-14	1.39402216169635e-13	acyP; acylphosphatase
nudF; ADP-ribose pyrophosphatase	6124.32392111319	-0.542853862554565	0.0916535404224994	-5.9228902675461	3.1633193639245e-09	5.68000121081508e-09	nudF; ADP-ribose pyrophosphatase
NUDT2; bis(5-nucleosidyl)-tetraphosphatase	3.72794788453556	2.32909992219783	0.250354921807247	9.30319206582662	1.36291211565737e-20	4.5036585754634e-20	NUDT2; bis(5-nucleosidyl)-tetraphosphatase
cdh; CDP-diacylglycerol pyrophosphatase	572.828696929275	3.55134657459726	0.282245362636622	12.5824798020489	2.63622521984846e-36	1.53305155668122e-35	cdh; CDP-diacylglycerol pyrophosphatase
hisE; phosphoribosyl-ATP pyrophosphohydrolase	4121.13355431573	0.496857177337887	0.100555578767318	4.94111996001333	7.7675097443801e-07	1.23817027077784e-06	hisE; phosphoribosyl-ATP pyrophosphohydrolase
apaH; bis(5-nucleosyl)-tetraphosphatase (symmetrical)	2039.64186215692	0.984575080995305	0.13471803027048	7.30841357328732	2.70314719016611e-13	6.02742056088817e-13	apaH; bis(5-nucleosyl)-tetraphosphatase (symmetrical)
mgtA, mgtB; Mg2+-importing ATPase	1654.00158168303	1.11593211016059	0.136928996095004	8.1497136617166	3.64786980468701e-16	9.48517582700437e-16	mgtA, mgtB; Mg2+-importing ATPase
E3.6.3.8; Ca2+-transporting ATPase	2525.40676478802	-1.18193175699313	0.129813380653933	-9.10485306706572	8.63832849040048e-20	2.77506302754115e-19	E3.6.3.8; Ca2+-transporting ATPase
ATP1A; sodium/potassium-transporting ATPase subunit alpha	12.1068124468874	-3.03646611212156	0.336797502682629	-9.01570257479874	1.95612544186621e-19	6.16961654606021e-19	ATP1A; sodium/potassium-transporting ATPase subunit alpha
kdpF; K+-transporting ATPase ATPase F chain	203.259713896325	1.6648460391753	0.255913869596516	6.50549359360693	7.74386843581053e-11	1.52296716435701e-10	kdpF; K+-transporting ATPase ATPase F chain
kdpA; K+-transporting ATPase ATPase A chain	5001.80620866059	0.473918247400508	0.0889180694318748	5.32983060055756	9.8304416955902e-08	1.64501426147379e-07	kdpA; K+-transporting ATPase ATPase A chain
kdpB; K+-transporting ATPase ATPase B chain	5016.79600561211	0.567055283345702	0.0949178221421013	5.97417082006754	2.31263385327372e-09	4.1760548297896e-09	kdpB; K+-transporting ATPase ATPase B chain
kdpC; K+-transporting ATPase ATPase C chain	4957.78665204083	0.48961936938403	0.0892595891838547	5.48534195441483	4.12670361188991e-08	7.02509565724934e-08	kdpC; K+-transporting ATPase ATPase C chain
arsA, ASNA1, GET3; arsenite/tail-anchored protein-transporting ATPase	1495.36402615475	-1.54767960602637	0.157515809009022	-9.82555094477994	8.73948339563184e-23	3.15627670956477e-22	arsA, ASNA1, GET3; arsenite/tail-anchored protein-transporting ATPase
FAH, fahA; fumarylacetoacetase	2711.90799878039	0.861522855431643	0.123907305506057	6.95296255465366	3.57693658955604e-12	7.55499835869379e-12	FAH, fahA; fumarylacetoacetase
dhaA; haloalkane dehalogenase	1414.20231501998	-2.22441497545651	0.196239267158751	-11.3352185200377	8.78126495692546e-30	4.04628906372615e-29	dhaA; haloalkane dehalogenase
pdaA; peptidoglycan-N-acetylmuramic acid deacetylase	220.334189123673	-3.2449578460282	0.233474199241437	-13.8985714762965	6.46181800043121e-44	4.89366007694254e-43	pdaA; peptidoglycan-N-acetylmuramic acid deacetylase
PDC, pdc; pyruvate decarboxylase	3.71876601259929	3.80476136394011	0.266635780324823	14.2695078631422	3.38962197500182e-46	2.73608087890978e-45	PDC, pdc; pyruvate decarboxylase
oadB; oxaloacetate decarboxylase, beta subunit	232.453374867356	2.0945082324981	0.246307817960448	8.50362059085934	1.83767454441737e-17	5.09775525604915e-17	oadB; oxaloacetate decarboxylase, beta subunit
oadG; oxaloacetate decarboxylase, gamma subunit	150.746371845052	5.99865685779501	0.36971712821742	16.2249904047382	3.3577006061897e-59	4.70964801575939e-58	oadG; oxaloacetate decarboxylase, gamma subunit
adc; acetoacetate decarboxylase	893.953696259126	-0.940847145350756	0.206974435146203	-4.54571669533079	5.47486369892349e-06	8.3431979895416e-06	adc; acetoacetate decarboxylase
alsD, budA, aldC; acetolactate decarboxylase	258.796574705948	1.34634107862953	0.201148656738829	6.6932640787038	2.1824676601716e-11	4.45724682096568e-11	alsD, budA, aldC; acetolactate decarboxylase
panD; aspartate 1-decarboxylase	5756.55132395718	-0.494978777760338	0.0934042402568622	-5.29931806520928	1.16235994019031e-07	1.93815856917041e-07	panD; aspartate 1-decarboxylase
E4.1.1.15, gadB, gadA, GAD; glutamate decarboxylase	538.222048139491	-1.1374041205285	0.214077191572067	-5.31305606251661	1.07801854619174e-07	1.80053957180495e-07	E4.1.1.15, gadB, gadA, GAD; glutamate decarboxylase
E4.1.1.17, ODC1, speC, speF; ornithine decarboxylase	4077.02185471897	0.819426770703436	0.133030981585956	6.15966867969005	7.28972966001963e-10	1.35189190412887e-09	E4.1.1.17, ODC1, speC, speF; ornithine decarboxylase
E4.1.1.18, ldcC, cadA; lysine decarboxylase	742.399187231133	0.835534313709917	0.205972763995178	4.05652814237847	4.98075635302745e-05	7.20175787015784e-05	E4.1.1.18, ldcC, cadA; lysine decarboxylase
E4.1.1.19; arginine decarboxylase	41.7795406622021	-1.85680829816593	0.296537642802507	-6.26162763222124	3.80979808317645e-10	7.19427857991627e-10	E4.1.1.19; arginine decarboxylase
adiA; arginine decarboxylase	2163.55397093728	0.845418518854138	0.14645571869765	5.77251968289105	7.8094818514803e-09	1.37986564450529e-08	adiA; arginine decarboxylase
hdc, HDC; histidine decarboxylase	121.564026513182	1.17023440860833	0.280327586406162	4.17452461104843	2.98608939003267e-05	4.36837571986601e-05	hdc, HDC; histidine decarboxylase
pyrF; orotidine-5-phosphate decarboxylase	8316.25635416269	-0.373919564265027	0.0754467821090793	-4.95607040899932	7.1933158001403e-07	1.14871010181836e-06	pyrF; orotidine-5-phosphate decarboxylase
TYDC; tyrosine decarboxylase	3.51901162016236	1.11537616736207	0.292967223599549	3.80717048705304	0.000140565845826673	0.000198315582380221	TYDC; tyrosine decarboxylase
DDC, TDC; aromatic-L-amino-acid/L-tryptophan decarboxylase	804.539959497337	-2.18727041049332	0.189065282886907	-11.5688632894156	5.92626003004917e-31	2.84667673430848e-30	DDC, TDC; aromatic-L-amino-acid/L-tryptophan decarboxylase
CSAD; sulfinoalanine decarboxylase	1.92637277836755	1.36374306685425	0.249957881132882	5.4558914512852	4.87277551297108e-08	8.24934180022111e-08	CSAD; sulfinoalanine decarboxylase
E4.1.1.32, pckA, PCK; phosphoenolpyruvate carboxykinase (GTP)	3609.03847630801	-0.422651166828601	0.120237886318542	-3.51512472290877	0.000439547503474714	0.0006021105502378	E4.1.1.32, pckA, PCK; phosphoenolpyruvate carboxykinase (GTP)
MVD, mvaD; diphosphomevalonate decarboxylase	547.688275225044	1.85736659338038	0.180639053288727	10.2821984480379	8.47715304724625e-25	3.31228437113344e-24	MVD, mvaD; diphosphomevalonate decarboxylase
PPCDC, coaC; phosphopantothenoylcysteine decarboxylase	454.290399706968	-2.5105115791923	0.246896218757519	-10.1682868689776	2.7469738291517e-24	1.05318289205253e-23	PPCDC, coaC; phosphopantothenoylcysteine decarboxylase
rbcS; ribulose-bisphosphate carboxylase small chain	709.825171580271	-2.09112677097852	0.199158114502894	-10.4998321368831	8.65338691678975e-26	3.51204959582598e-25	rbcS; ribulose-bisphosphate carboxylase small chain
gcl; tartronate-semialdehyde synthase	1423.86443331792	0.980201526491734	0.175471475272964	5.58610181493562	2.32223122405836e-08	4.00459224287293e-08	gcl; tartronate-semialdehyde synthase
trpC; indole-3-glycerol phosphate synthase	8075.78109448748	-0.295853903789064	0.0767840805152068	-3.85306305426775	0.000116649335329459	0.000165275698838662	trpC; indole-3-glycerol phosphate synthase
E4.1.1.49, pckA; phosphoenolpyruvate carboxykinase (ATP)	3412.06912948075	0.646394485569655	0.101919803809916	6.3421873022362	2.26525669159263e-10	4.32063683550837e-10	E4.1.1.49, pckA; phosphoenolpyruvate carboxykinase (ATP)
gcdA; glutaconyl-CoA decarboxylase	7.87214431192302	2.47966459006731	0.307700845796496	8.05868629853323	7.71187224850889e-16	1.97494330452814e-15	gcdA; glutaconyl-CoA decarboxylase
kgd; 2-oxoglutarate decarboxylase	171.881441361857	-1.0687184866809	0.223316724425278	-4.78566255810585	1.7042418331549e-06	2.67014644734417e-06	kgd; 2-oxoglutarate decarboxylase
xfp, xpk; xylulose-5-phosphate/fructose-6-phosphate phosphoketolase	1630.29929633575	-0.754299537941205	0.141523402542044	-5.32985728432523	9.82899747279957e-08	1.64501426147379e-07	xfp, xpk; xylulose-5-phosphate/fructose-6-phosphate phosphoketolase
K01622; fructose 1,6-bisphosphate aldolase/phosphatase	276.062321446637	-2.85751430992508	0.297169142350967	-9.61578408618975	6.85847960773411e-22	2.40076920188127e-21	K01622; fructose 1,6-bisphosphate aldolase/phosphatase
fucA; L-fuculose-phosphate aldolase	3503.94315701032	-1.38850703866818	0.122650306904585	-11.3208606950194	1.03451200291305e-29	4.75040756611426e-29	fucA; L-fuculose-phosphate aldolase
rhaD; rhamnulose-1-phosphate aldolase	190.766951923333	1.12427733071519	0.297133909160375	3.78373957348762	0.000154489475218101	0.000217497375695814	rhaD; rhamnulose-1-phosphate aldolase
dgoA; 2-dehydro-3-deoxyphosphogalactonate aldolase	2107.45043598841	1.53103328766704	0.154131731122508	9.93327770029473	2.98285934762747e-23	1.09665161156198e-22	dgoA; 2-dehydro-3-deoxyphosphogalactonate aldolase
folB; 7,8-dihydroneopterin aldolase/epimerase/oxygenase	7294.56224364493	0.35597176993012	0.0930061462019011	3.82740049412825	0.000129503710108928	0.000183130290812537	folB; 7,8-dihydroneopterin aldolase/epimerase/oxygenase
lacD; tagatose 1,6-diphosphate aldolase	697.900268777162	-0.602381020910148	0.170256396670503	-3.5380815798418	0.000403045511773932	0.000553250102050813	lacD; tagatose 1,6-diphosphate aldolase
E4.1.3.1, aceA; isocitrate lyase	4068.22446463995	0.904620810567446	0.100183206743106	9.02966515023935	1.72197893562989e-19	5.44837417798383e-19	E4.1.3.1, aceA; isocitrate lyase
aceB, glcB; malate synthase	5219.33077298947	0.540716099603777	0.0993343156208184	5.44339683848845	5.22740125445671e-08	8.83281140917426e-08	aceB, glcB; malate synthase
E4.1.3.4, HMGCL, hmgL; hydroxymethylglutaryl-CoA lyase	7223.94254199116	0.435598513754145	0.102788506377464	4.23781343951555	2.25707194168042e-05	3.32946893772698e-05	E4.1.3.4, HMGCL, hmgL; hydroxymethylglutaryl-CoA lyase
citF; citrate lyase subunit alpha / citrate CoA-transferase	164.113669892982	2.93001843738498	0.286257213915537	10.2356143180011	1.37320881573128e-24	5.3185972945703e-24	citF; citrate lyase subunit alpha / citrate CoA-transferase
citD; citrate lyase subunit gamma (acyl carrier protein)	109.205706277879	5.38531360072559	0.355599402003236	15.1443269319013	8.2595885192566e-52	8.56824762147361e-51	citD; citrate lyase subunit gamma (acyl carrier protein)
leuA, IMS; 2-isopropylmalate synthase	14768.2048205698	-0.540873473188559	0.0782524439391401	-6.91190518738581	4.78187435553334e-12	1.00493782618133e-11	leuA, IMS; 2-isopropylmalate synthase
LYS21, LYS20; homocitrate synthase	171.07018067689	-2.91573496139441	0.245529450586456	-11.8752962401458	1.59069557995966e-32	8.01585811862027e-32	LYS21, LYS20; homocitrate synthase
trpE; anthranilate synthase component I	8246.70967357924	-0.275812195507612	0.0732978229427692	-3.76289751092561	0.000167956044762259	0.00023608077075175	trpE; anthranilate synthase component I
prpC; 2-methylcitrate synthase	1929.87662075289	1.24106278721411	0.14774384007477	8.40009834986041	4.46104851671995e-17	1.20970638300571e-16	prpC; 2-methylcitrate synthase
HIS7; glutamine amidotransferase / cyclase	13.9964282372135	-1.14576970150235	0.270911386066271	-4.22931541615629	2.34403511567079e-05	3.4538427531994e-05	HIS7; glutamine amidotransferase / cyclase
pabA; para-aminobenzoate synthetase component II	1942.97174433586	-0.798176761169182	0.112928741154846	-7.06796828696366	1.57218464153263e-12	3.37981517514583e-12	pabA; para-aminobenzoate synthetase component II
tnaA; tryptophanase	156.539262277176	1.66691231831374	0.231952591826985	7.18643540554661	6.65047311556479e-13	1.45601317152253e-12	tnaA; tryptophanase
phrB; deoxyribodipyrimidine photo-lyase	7203.98273450094	0.587823421272091	0.083371755157669	7.05063027832898	1.78109166227776e-12	3.81861067636354e-12	phrB; deoxyribodipyrimidine photo-lyase
yihT; sulfofructosephosphate aldolase	42.2553065343178	3.06644087837295	0.296330253715103	10.3480520126746	4.27086947182347e-25	1.69705820857943e-24	yihT; sulfofructosephosphate aldolase
E4.2.1.2A, fumA, fumB; fumarate hydratase, class I	4502.8074127751	0.379137736267529	0.101187943313721	3.7468667101184	0.000179057167750967	0.00025128561836744	E4.2.1.2A, fumA, fumB; fumarate hydratase, class I
E4.2.1.2AA, fumA; fumarate hydratase subunit alpha	295.759434945222	2.551623336421	0.22079691869131	11.5564263828716	6.85005685343687e-31	3.27971171582521e-30	E4.2.1.2AA, fumA; fumarate hydratase subunit alpha
E4.2.1.2AB, fumB; fumarate hydratase subunit beta	253.596304506651	2.32581656620497	0.240962022563352	9.65221216797133	4.81065821054472e-22	1.69137307870299e-21	E4.2.1.2AB, fumB; fumarate hydratase subunit beta
acnB; aconitate hydratase 2 / 2-methylisocitrate dehydratase	1765.73114200437	2.25510416307094	0.151862578677568	14.8496369725088	6.99464015349742e-50	6.61832519036983e-49	acnB; aconitate hydratase 2 / 2-methylisocitrate dehydratase
dgoD; galactonate dehydratase	2973.40007917594	0.644631504494961	0.169023060084588	3.81386719760223	0.00013680900383515	0.000193289117495059	dgoD; galactonate dehydratase
uxaA; altronate hydrolase	3578.80099245962	1.258451406478	0.136669490699491	9.20799075226738	3.32286317850224e-20	1.08452482356114e-19	uxaA; altronate hydrolase
uxuA; mannonate dehydratase	2173.88409380361	1.5515793399248	0.173776757695541	8.92857802447429	4.31519499741087e-19	1.28905731324981e-18	uxuA; mannonate dehydratase
edd; phosphogluconate dehydratase	2971.24466378702	1.55610781750374	0.121521295960198	12.8052273077586	1.53276329325153e-37	9.26519359433608e-37	edd; phosphogluconate dehydratase
hisB; imidazoleglycerol-phosphate dehydratase	7150.82419507973	-0.5300887986286	0.0800708100636986	-6.62025022860265	3.58591336050396e-11	7.23631503118922e-11	hisB; imidazoleglycerol-phosphate dehydratase
trpA; tryptophan synthase alpha chain	8484.13840784702	-0.266772296555673	0.072785416864532	-3.66518882556088	0.000247156159822161	0.000344066595370114	trpA; tryptophan synthase alpha chain
trpB; tryptophan synthase beta chain	8634.79462268431	-0.250003853996679	0.0737007540379514	-3.39214784516238	0.000693470106061796	0.000938168846152883	trpB; tryptophan synthase beta chain
CBS; cystathionine beta-synthase	3094.86855366309	0.526569963640988	0.141798168221944	3.71351739055468	0.000204398412171483	0.000285591397714873	CBS; cystathionine beta-synthase
hemB, ALAD; porphobilinogen synthase	8746.25366322081	-0.28924571888081	0.0725759004197724	-3.98542377301334	6.73597996177863e-05	9.68168002083535e-05	hemB, ALAD; porphobilinogen synthase
LEU1; 3-isopropylmalate dehydratase	77.7998362354044	-1.79454666350279	0.214611597409187	-8.3618345195075	6.17504194104875e-17	1.66316968033588e-16	LEU1; 3-isopropylmalate dehydratase
gudD; glucarate dehydratase	2502.67937455207	1.0081705099779	0.160776254553436	6.2706430920296	3.595599438224e-10	6.79301416275329e-10	gudD; glucarate dehydratase
kdgD; 5-dehydro-4-deoxyglucarate dehydratase	1803.48579735611	1.31497913048224	0.148065439476697	8.88106728436919	6.62218808465107e-19	1.93966810552997e-18	kdgD; 5-dehydro-4-deoxyglucarate dehydratase
garD; galactarate dehydratase	1652.65635497851	1.88938059256564	0.154512211186259	12.2280341343899	2.20203439999975e-34	1.205746258749e-33	garD; galactarate dehydratase
E4.2.1.46, rfbB, rffG; dTDP-glucose 4,6-dehydratase	11136.1212503179	-0.358954538684858	0.0855624144177887	-4.19523620420685	2.72587370938939e-05	3.99724569164463e-05	E4.2.1.46, rfbB, rffG; dTDP-glucose 4,6-dehydratase
pheC; cyclohexadienyl dehydratase	808.562532970876	2.1279745008211	0.212216648262029	10.0273683438523	1.15555425026807e-23	4.33850174923926e-23	pheC; cyclohexadienyl dehydratase
crt; enoyl-CoA hydratase	2709.90521684476	-0.64282098559905	0.134547487258222	-4.77765136085638	1.77354539155206e-06	2.77654473069273e-06	crt; enoyl-CoA hydratase
fabA; 3-hydroxyacyl-	2097.41233214755	0.495495710661311	0.11128737112688	4.45239837767747	8.4916431947274e-06	1.28057772728361e-05	fabA; 3-hydroxyacyl-
hemD, UROS; uroporphyrinogen-III synthase	6661.1569167312	0.345501304797598	0.0844394944638103	4.09170266818302	4.28217473816619e-05	6.21648799908346e-05	hemD, UROS; uroporphyrinogen-III synthase
PCBD, phhB; 4a-hydroxytetrahydrobiopterin dehydratase	7323.12368060476	-0.660858941340356	0.0892724696843135	-7.40271825880134	1.3342463942859e-13	3.03279344458652e-13	PCBD, phhB; 4a-hydroxytetrahydrobiopterin dehydratase
cynS; cyanate lyase	1114.13244285058	0.81959745831261	0.140878933219563	5.81774321810948	5.96474364657999e-09	1.05861244447099e-08	cynS; cyanate lyase
hysA, hylA, hylB; hyaluronate lyase	90.0425227220531	-4.17522657070038	0.220196184421917	-18.9613938209767	3.55594541420248e-80	1.69642018652402e-78	hysA, hylA, hylB; hyaluronate lyase
ogl; oligogalacturonide lyase	565.984842996662	0.902602946633854	0.243265889662284	3.71035556150885	0.000206968355172985	0.000289080800431833	ogl; oligogalacturonide lyase
pelW; pectate disaccharide-lyase	2.12231373539651	2.1264493802813	0.296966901410721	7.16056021792241	8.03480255066636e-13	1.74995275891632e-12	pelW; pectate disaccharide-lyase
thrC; threonine synthase	12074.2540189661	-0.562708769284006	0.0742121121730347	-7.58243840266911	3.39120102818533e-14	7.97217426720346e-14	thrC; threonine synthase
queD, ptpS, PTS; 6-pyruvoyltetrahydropterin/6-carboxytetrahydropterin synthase	7505.99003028739	-0.607583452295491	0.0734278967982918	-8.27455883646699	1.28932093814157e-16	3.42286568283035e-16	queD, ptpS, PTS; 6-pyruvoyltetrahydropterin/6-carboxytetrahydropterin synthase
metB; cystathionine gamma-synthase	3771.4405558038	-0.402016392848959	0.0960988883086497	-4.1833615343995	2.87230061751829e-05	4.20577449361665e-05	metB; cystathionine gamma-synthase
aspA; aspartate ammonia-lyase	2081.02157362895	0.677641973194098	0.105916752328981	6.39787340806412	1.57555823409588e-10	3.03126598672829e-10	aspA; aspartate ammonia-lyase
hutH, HAL; histidine ammonia-lyase	6394.0122022974	0.500058015008125	0.093054571253813	5.37381461512708	7.70881157211975e-08	1.29515187252379e-07	hutH, HAL; histidine ammonia-lyase
E4.3.1.4; formiminotetrahydrofolate cyclodeaminase	5.24702786020431	2.99858666207832	0.270862044568762	11.0705310035312	1.74364335042972e-28	7.73474753500757e-28	E4.3.1.4; formiminotetrahydrofolate cyclodeaminase
hemC, HMBS; hydroxymethylbilane synthase	8605.50669772486	-0.293777166241207	0.0745158470421245	-3.94247905516167	8.06436947362834e-05	0.000115368704608362	hemC, HMBS; hydroxymethylbilane synthase
E4.3.1.12, ocd; ornithine cyclodeaminase	5732.10699157029	0.636107383797904	0.115007793942142	5.53099370046099	3.18421762183923e-08	5.45562619208455e-08	E4.3.1.12, ocd; ornithine cyclodeaminase
E4.3.1.17, sdaA, sdaB, tdcG; L-serine dehydratase	5061.8063697876	0.798965623552958	0.110777254229922	7.21236168116856	5.49896783122168e-13	1.20855935755429e-12	E4.3.1.17, sdaA, sdaB, tdcG; L-serine dehydratase
dsdA; D-serine dehydratase	1516.15119184419	1.78355973779329	0.17041068547412	10.4662435505792	1.23444859847268e-25	4.99992475039746e-25	dsdA; D-serine dehydratase
STR1; strictosidine synthase	2.26091756130989	0.870545421526074	0.238625882453815	3.64816009300485	0.000264125045475754	0.000366855689906787	STR1; strictosidine synthase
CTH; cystathionine gamma-lyase	2294.91430726566	-0.648590842494541	0.156709332001343	-4.13881441654658	3.49105195721975e-05	5.09212942936099e-05	CTH; cystathionine gamma-lyase
GLO1, gloA; lactoylglutathione lyase	8919.77196254697	0.508671696343015	0.0905190744547853	5.61949732039183	1.91513849308206e-08	3.3234389837475e-08	GLO1, gloA; lactoylglutathione lyase
metC; cystathionine beta-lyase	5369.21470054971	0.884423681711545	0.102173818008218	8.65606961697771	4.88310459879875e-18	1.37760957289765e-17	metC; cystathionine beta-lyase
ACS; 1-aminocyclopropane-1-carboxylate synthase	2.0874436491788	1.12512670279075	0.248877476722655	4.52080564945847	6.16047272595998e-06	9.36829284361961e-06	ACS; 1-aminocyclopropane-1-carboxylate synthase
csdA; cysteine sulfinate desulfinase	193.811594449758	6.16461608947166	0.362223524697054	17.018817578531	5.95612977215928e-65	1.16020747909029e-63	csdA; cysteine sulfinate desulfinase
E4.6.1.1; adenylate cyclase	10476.9945082038	-0.578945359001124	0.11290591821684	-5.12767947105516	2.93335300810885e-07	4.7879580855569e-07	E4.6.1.1; adenylate cyclase
ispF; 2-C-methyl-D-erythritol 2,4-cyclodiphosphate synthase	5732.50560375071	-0.753000580625189	0.0828485934778198	-9.08887585190909	1.00068305751807e-19	3.20307027691701e-19	ispF; 2-C-methyl-D-erythritol 2,4-cyclodiphosphate synthase
racD; aspartate racemase	3219.94050194294	1.04218174846983	0.0986316307060459	10.5664049251692	4.26533400921085e-26	1.74714221343871e-25	racD; aspartate racemase
galE, GALE; UDP-glucose 4-epimerase	20814.4984567635	-0.706038378117231	0.0718993473890859	-9.81981622582022	9.25120409213483e-23	3.33654789506737e-22	galE, GALE; UDP-glucose 4-epimerase
galM, GALM; aldose 1-epimerase	7775.26613478118	0.576444930335641	0.113031177663704	5.09987547020619	3.39877019506309e-07	5.52612288654442e-07	galM, GALM; aldose 1-epimerase
RENBP; N-acylglucosamine 2-epimerase	165.812804940615	1.88729350920306	0.330396442637722	5.71220892735965	1.11519055283417e-08	1.95569516496364e-08	RENBP; N-acylglucosamine 2-epimerase
wecB; UDP-N-acetylglucosamine 2-epimerase (non-hydrolysing)	6221.05536616598	-0.398493496461528	0.0781561343785719	-5.09868482659735	3.42021475008278e-07	5.55985531807988e-07	wecB; UDP-N-acetylglucosamine 2-epimerase (non-hydrolysing)
E5.1.3.15; glucose-6-phosphate 1-epimerase	1309.71028297191	2.30417216640585	0.166902314681148	13.8055135472972	2.36084061753059e-43	1.7447882374644e-42	E5.1.3.15; glucose-6-phosphate 1-epimerase
algG; mannuronan 5-epimerase	67.2717675591776	3.43025231674809	0.329977620709714	10.3954089655241	2.60168445137141e-25	1.04158894593347e-24	algG; mannuronan 5-epimerase
nicE, maiA; maleate isomerase	2513.3713005164	1.32527120334148	0.181762175147945	7.29123758704351	3.07120609944429e-13	6.82328471675199e-13	nicE, maiA; maleate isomerase
maiA, GSTZ1; maleylacetoacetate isomerase	1501.68293078164	1.50221121543124	0.13775112053316	10.9052558673715	1.08786785307165e-27	4.71804201710496e-27	maiA, GSTZ1; maleylacetoacetate isomerase
nagL; maleylpyruvate isomerase	3357.93877761019	0.674316987974437	0.133767720247584	5.04095447486418	4.63215662636477e-07	7.48112544947256e-07	nagL; maleylpyruvate isomerase
araA; L-arabinose isomerase	1408.75623877114	0.681305237184224	0.15355655467265	4.43683591779342	9.12908262107204e-06	1.37566486177569e-05	araA; L-arabinose isomerase
rpiB; ribose 5-phosphate isomerase B	6040.76582632323	-0.437479555887613	0.0988193688675291	-4.4270628410314	9.55249097085044e-06	1.43729358951398e-05	rpiB; ribose 5-phosphate isomerase B
uxaC; glucuronate isomerase	2056.04289468677	0.54196331386269	0.126607456631885	4.28065872485273	1.86340928257522e-05	2.76413759393617e-05	uxaC; glucuronate isomerase
kduI; 4-deoxy-L-threo-5-hexosulose-uronate ketol-isomerase	1649.24935305412	1.98625004079647	0.184322241050933	10.7759651221234	4.47068705141577e-27	1.89861213958579e-26	kduI; 4-deoxy-L-threo-5-hexosulose-uronate ketol-isomerase
hyi, gip; hydroxypyruvate isomerase	6455.33763261184	0.60728750405459	0.0987984649401271	6.14673015843528	7.90965195634635e-10	1.46549295665608e-09	hyi, gip; hydroxypyruvate isomerase
E5.3.1.26, lacA, lacB; galactose-6-phosphate isomerase	67.9996382680259	8.17678886249348	0.327661585630174	24.9549816673429	1.88539722549956e-137	3.75523992388875e-134	E5.3.1.26, lacA, lacB; galactose-6-phosphate isomerase
rhaA; L-rhamnose isomerase / sugar isomerase	1521.50230784721	0.683393707548069	0.161694989442048	4.22643713269173	2.37420563114366e-05	3.49635790449566e-05	rhaA; L-rhamnose isomerase / sugar isomerase
praC, xylH; 4-oxalocrotonate tautomerase	4892.13400522804	0.408114671124232	0.111859740865972	3.64844999608239	0.000263827238432135	0.00036650594744356	praC, xylH; 4-oxalocrotonate tautomerase
E5.3.3.1; steroid Delta-isomerase	326.580376842159	-1.43577302548338	0.25491388691555	-5.63238449994304	1.77734875202695e-08	3.08768807400756e-08	E5.3.3.1; steroid Delta-isomerase
fadB; 3-hydroxyacyl-CoA dehydrogenase / enoyl-CoA hydratase / 3-hydroxybutyryl-CoA epimerase / enoyl-CoA isomerase	416.386430075772	1.93763025655052	0.183301557468834	10.5707244570465	4.07335724582581e-26	1.67108327381536e-25	fadB; 3-hydroxyacyl-CoA dehydrogenase / enoyl-CoA hydratase / 3-hydroxybutyryl-CoA epimerase / enoyl-CoA isomerase
hpaF, hpcD; 5-carboxymethyl-2-hydroxymuconate isomerase	1598.8056452459	1.31749523927908	0.168939521219566	7.79862065293037	6.25874961654191e-15	1.5216191087882e-14	hpaF, hpcD; 5-carboxymethyl-2-hydroxymuconate isomerase
PTGDS; prostaglandin-H2 D-isomerase	2.62358135824133	2.06449517830426	0.32090082097443	6.43343688568737	1.24750409049256e-10	2.41234589537724e-10	PTGDS; prostaglandin-H2 D-isomerase
PGAM, gpmA; 2,3-bisphosphoglycerate-dependent phosphoglycerate mutase	4908.6254236621	0.35847860911073	0.089451368383379	4.00752515684645	6.13583276338318e-05	8.83502252410515e-05	PGAM, gpmA; 2,3-bisphosphoglycerate-dependent phosphoglycerate mutase
pgmB; beta-phosphoglucomutase	538.538975869786	0.721147130921642	0.204692565639446	3.52307436603193	0.000426571650871455	0.000584536694615219	pgmB; beta-phosphoglucomutase
kamD; beta-lysine 5,6-aminomutase alpha subunit	253.208365578336	-3.03939326587106	0.2193758042259	-13.8547333266583	1.19098359426363e-43	8.90109408583336e-43	kamD; beta-lysine 5,6-aminomutase alpha subunit
hemL; glutamate-1-semialdehyde 2,1-aminomutase	10394.2022140502	-0.569879503724863	0.0647123432161418	-8.80634938255046	1.29287629993008e-18	3.7374257915613e-18	hemL; glutamate-1-semialdehyde 2,1-aminomutase
glmS, mutS, mamA; methylaspartate mutase sigma subunit	43.1786508963315	-1.91606330927851	0.215690799043839	-8.88337990202851	6.4858994621581e-19	1.90184619120403e-18	glmS, mutS, mamA; methylaspartate mutase sigma subunit
MUT; methylmalonyl-CoA mutase	4864.45671955646	0.606011910524097	0.110583641001032	5.48012260256871	4.25031207129755e-08	7.23088538800503e-08	MUT; methylmalonyl-CoA mutase
E5.4.99.2A, mcmA1; methylmalonyl-CoA mutase, N-terminal domain	2877.71104882374	-2.02162688672858	0.194954523333351	-10.369735732019	3.40465000863943e-25	1.35663474943892e-24	E5.4.99.2A, mcmA1; methylmalonyl-CoA mutase, N-terminal domain
E5.4.99.2B, mcmA2; methylmalonyl-CoA mutase, C-terminal domain	2222.81072080009	-1.83442957254587	0.186739568356345	-9.82346477874108	8.92230917881357e-23	3.22084445979192e-22	E5.4.99.2B, mcmA2; methylmalonyl-CoA mutase, C-terminal domain
pchA; salicylate biosynthesis isochorismate synthase	203.654986539121	-1.23368391345802	0.293970474863198	-4.19662523602795	2.70921679987562e-05	3.97428286588272e-05	pchA; salicylate biosynthesis isochorismate synthase
LSS, ERG7; lanosterol synthase	76.6118126054895	-1.20253585156137	0.275136956966286	-4.37068093221925	1.23859672137987e-05	1.8531267754429e-05	LSS, ERG7; lanosterol synthase
CAS1; cycloartenol synthase	1.79598153355712	1.68596181303462	0.239415556260302	7.04198941526413	1.89514227850953e-12	4.0522271961582e-12	CAS1; cycloartenol synthase
catB; muconate cycloisomerase	1578.66217078048	0.870355375119048	0.168672880426974	5.16001963632717	2.46923942295539e-07	4.05115948984464e-07	catB; muconate cycloisomerase
pcaB; 3-carboxy-cis,cis-muconate cycloisomerase	3051.19452683246	0.939052113484288	0.11476969067915	8.18205667304186	2.79039752858308e-16	7.30085290976073e-16	pcaB; 3-carboxy-cis,cis-muconate cycloisomerase
INO1, ISYNA1; myo-inositol-1-phosphate synthase	3225.71403165169	-1.32468852834906	0.140586472047329	-9.42258888112007	4.40100437300794e-21	1.49649175585806e-20	INO1, ISYNA1; myo-inositol-1-phosphate synthase
hab; (hydroxyamino)benzene mutase	34.5086386345626	-3.0015192526812	0.231956870535444	-12.9399885666355	2.67669332554026e-38	1.67651067017133e-37	hab; (hydroxyamino)benzene mutase
AARS, alaS; alanyl-tRNA synthetase	9307.69859791031	-0.29858609837731	0.073126919999897	-4.08312148765092	4.44347781359258e-05	6.44126414499491e-05	AARS, alaS; alanyl-tRNA synthetase
MARS, metG; methionyl-tRNA synthetase	8743.23069674845	-0.243296841629438	0.0706736820543253	-3.44253807863614	0.000576282727048901	0.000783756313827005	MARS, metG; methionyl-tRNA synthetase
SARS, serS; seryl-tRNA synthetase	8879.30805070085	-0.293554745932338	0.0734850800301297	-3.99475302758026	6.47617255447775e-05	9.31666066116364e-05	SARS, serS; seryl-tRNA synthetase
aspS; aspartyl-tRNA synthetase	8854.59692148771	-0.279476913355472	0.0719350165827844	-3.88513031110299	0.000102275015293393	0.000145400615068249	aspS; aspartyl-tRNA synthetase
glyQ; glycyl-tRNA synthetase alpha chain	4607.38467665258	0.450142872394836	0.100658073206643	4.47199969217299	7.74915390670537e-06	1.17126748576592e-05	glyQ; glycyl-tRNA synthetase alpha chain
glyS; glycyl-tRNA synthetase beta chain	4627.50940967214	0.3323724151302	0.0928796433846023	3.57852811464715	0.000345534703332679	0.000476440806758645	glyS; glycyl-tRNA synthetase beta chain
GARS, glyS1; glycyl-tRNA synthetase	3970.36087323532	-0.975751188640389	0.128196962836686	-7.61134403693657	2.71260098569063e-14	6.41856015830033e-14	GARS, glyS1; glycyl-tRNA synthetase
PARS, proS; prolyl-tRNA synthetase	8956.69332990834	-0.274052983731102	0.0707386451908611	-3.87416217813722	0.000106992147031813	0.000151971195472001	PARS, proS; prolyl-tRNA synthetase
CARS, cysS; cysteinyl-tRNA synthetase	9077.28635355394	-0.266391194834102	0.072176991191188	-3.690804928796	0.000223545528686637	0.000311852079678941	CARS, cysS; cysteinyl-tRNA synthetase
RARS, argS; arginyl-tRNA synthetase	9114.71038728502	-0.263253741280491	0.0741955352241543	-3.54810758471069	0.000388009698440729	0.00053316199853006	RARS, argS; arginyl-tRNA synthetase
NARS, asnS; asparaginyl-tRNA synthetase	2800.93992961428	-0.457249840332539	0.0982154161917923	-4.65558115071909	3.23068123757911e-06	4.98911366927559e-06	NARS, asnS; asparaginyl-tRNA synthetase
gluQ; glutamyl-Q tRNA(Asp) synthetase	3856.29037586249	0.77644885895793	0.100471410903049	7.72805768306738	1.09199865417626e-14	2.62838467607922e-14	gluQ; glutamyl-Q tRNA(Asp) synthetase
ACSM; medium-chain acyl-CoA synthetase	153.152558773689	-5.33075779303386	0.277640534756861	-19.2002143984566	3.68567577837811e-82	1.91920123701558e-80	ACSM; medium-chain acyl-CoA synthetase
ACSL, fadD; long-chain acyl-CoA synthetase	22418.905330899	-0.334790273203834	0.0762989448886848	-4.38787552950138	1.14463247572081e-05	1.71802692804591e-05	ACSL, fadD; long-chain acyl-CoA synthetase
LSC2; succinyl-CoA synthetase beta subunit	2.14546716268238	1.2114494859675	0.256676779667526	4.71974709803003	2.36138042155251e-06	3.67587296180321e-06	LSC2; succinyl-CoA synthetase beta subunit
sucD; succinyl-CoA synthetase alpha subunit	8528.2169256014	-0.287918799230657	0.0740207436462658	-3.88970422408316	0.000100366474835043	0.000142814735669011	sucD; succinyl-CoA synthetase alpha subunit
sucC; succinyl-CoA synthetase beta subunit	8505.20422412951	-0.282581454294537	0.0740279547162485	-3.81722628131063	0.000134960382621732	0.00019074496511395	sucC; succinyl-CoA synthetase beta subunit
4CL; 4-coumarate--CoA ligase	12.5024229666981	-1.20571877604309	0.339530813292937	-3.55113211772869	0.000383577815623421	0.000527527094264077	4CL; 4-coumarate--CoA ligase
acdA; acetate---CoA ligase (ADP-forming) subunit alpha	75.7255609353839	-2.99500269504429	0.24420499524211	-12.2642974279661	1.40828463534699e-34	7.75920033873405e-34	acdA; acetate---CoA ligase (ADP-forming) subunit alpha
bioW; 6-carboxyhexanoate--CoA ligase	16.911979469515	3.36130944610811	0.276583282572479	12.1529740150773	5.53161281836913e-34	2.95972863156124e-33	bioW; 6-carboxyhexanoate--CoA ligase
AACS, acsA; acetoacetyl-CoA synthetase	2730.59138184549	-0.469110662025527	0.102735733132595	-4.56618790484585	4.96673591660292e-06	7.5891801011844e-06	AACS, acsA; acetoacetyl-CoA synthetase
prpE; propionyl-CoA synthetase	3019.71386370055	0.731963715844911	0.113392278771305	6.45514600973112	1.08114613955117e-10	2.11218521182054e-10	prpE; propionyl-CoA synthetase
mbtM; long-chain-fatty-acid--	85.1237629793098	-1.50040933621827	0.245811120243	-6.10391155101127	1.03503578520973e-09	1.90266038319473e-09	mbtM; long-chain-fatty-acid--
citC;	103.511763894836	5.25234266231226	0.409827282416768	12.8159907542977	1.33423169624293e-37	8.09582934041695e-37	citC;
asnA; aspartate--ammonia ligase	191.427230893438	4.5116858443947	0.348741434897402	12.9370513306571	2.78099858256017e-38	1.74047256144987e-37	asnA; aspartate--ammonia ligase
glnA, GLUL; glutamine synthetase	18719.3895924485	-0.298225700108426	0.0797790237290576	-3.73814677303207	0.000185381717211264	0.000259886704385385	glnA, GLUL; glutamine synthetase
panC; pantoate--beta-alanine ligase	8246.10995725344	-0.30718729371879	0.0749066889582274	-4.10093274700871	4.11488147587702e-05	5.97907363091596e-05	panC; pantoate--beta-alanine ligase
gshA; glutamate--cysteine ligase	5483.82842319254	0.588512753330367	0.101649930407808	5.78960311108252	7.05529350618675e-09	1.24854561003531e-08	gshA; glutamate--cysteine ligase
gshB; glutathione synthase	4036.17947923903	0.722742830660362	0.0965277871643093	7.48740701400428	7.02475988333154e-14	1.61845754744079e-13	gshB; glutathione synthase
ddl; D-alanine-D-alanine ligase	9729.90519623232	-0.245882799223759	0.0677554761409274	-3.62897308421739	0.000284550903930397	0.000393852858167733	ddl; D-alanine-D-alanine ligase
PPCS, COAB; phosphopantothenate---cysteine ligase (ATP)	162.144211402253	-1.75862692863774	0.245058660949977	-7.17635084522365	7.15966814533223e-13	1.5653423741455e-12	PPCS, COAB; phosphopantothenate---cysteine ligase (ATP)
rex; redox-sensing transcriptional repressor	2928.48843937305	-1.97648433331269	0.164107131481307	-12.0438661956493	2.08929305675474e-33	1.09293485115988e-32	rex; redox-sensing transcriptional repressor
fhs; formate--tetrahydrofolate ligase	2142.59320138898	-0.517264958039968	0.133371057818311	-3.87838985835015	0.000105150113915385	0.000149408053783462	fhs; formate--tetrahydrofolate ligase
argG, ASS1; argininosuccinate synthase	8746.59867201484	-0.29832757604045	0.0735363807935204	-4.05687052886259	4.97346335780749e-05	7.19251816512112e-05	argG, ASS1; argininosuccinate synthase
E6.3.4.6; urea carboxylase	1442.05445065414	1.95230971289728	0.171131526457868	11.408241095646	3.80342400501983e-30	1.76893631336795e-29	E6.3.4.6; urea carboxylase
purD; phosphoribosylamine---glycine ligase	8562.21337008762	-0.254286485688061	0.0719903216779749	-3.53223155225682	0.000412068366064913	0.000565051406616035	purD; phosphoribosylamine---glycine ligase
birA-coaX; biotin---	3.04672553905433	3.7783516766259	0.277125537654005	13.6340797337242	2.51138868132266e-42	1.80416894716841e-41	birA-coaX; biotin---
purL, PFAS; phosphoribosylformylglycinamidine synthase	18344.4873894877	-0.505722757622551	0.0812016948951627	-6.22798278133819	4.72478979186101e-10	8.88421059045473e-10	purL, PFAS; phosphoribosylformylglycinamidine synthase
asnB, ASNS; asparagine synthase (glutamine-hydrolysing)	11892.3024848671	-0.702652730068241	0.0892104104955695	-7.87635351261092	3.37073687990698e-15	8.34254759932243e-15	asnB, ASNS; asparagine synthase (glutamine-hydrolysing)
carB, CPA2; carbamoyl-phosphate synthase large subunit	9881.47907974187	-0.356145720984027	0.0752428146569034	-4.73328546530325	2.20914444938264e-06	3.4415826805302e-06	carB, CPA2; carbamoyl-phosphate synthase large subunit
pycA; pyruvate carboxylase subunit A	159.752575540651	1.60276941865711	0.310554186109549	5.16099763051246	2.45637289653841e-07	4.03171052054419e-07	pycA; pyruvate carboxylase subunit A
pycB; pyruvate carboxylase subunit B	232.547696789535	0.884762453561178	0.199383814903877	4.43748382479152	9.10165590558628e-06	1.37179138478634e-05	pycB; pyruvate carboxylase subunit B
PCCA, pccA; propionyl-CoA carboxylase alpha chain	2975.87745477608	0.421449850613104	0.124315569581151	3.39016144182961	0.000698514746485959	0.000944512387178145	PCCA, pccA; propionyl-CoA carboxylase alpha chain
E6.4.1.4A; 3-methylcrotonyl-CoA carboxylase alpha subunit	3743.99522872015	0.588463425175143	0.105238331434946	5.59172135429484	2.24829428750965e-08	3.88129156849174e-08	E6.4.1.4A; 3-methylcrotonyl-CoA carboxylase alpha subunit
E6.4.1.4B; 3-methylcrotonyl-CoA carboxylase beta subunit	4041.42218119033	0.359944005315779	0.103948940351573	3.46270009197194	0.000534784117662648	0.000728311976994584	E6.4.1.4B; 3-methylcrotonyl-CoA carboxylase beta subunit
thpR; RNA 2,3-cyclic 3-phosphodiesterase	6086.91325734938	-0.550084588659096	0.0888744545972018	-6.18945670217836	6.03719325199194e-10	1.12853868227639e-09	thpR; RNA 2,3-cyclic 3-phosphodiesterase
ABC-2.A; ABC-2 type transport system ATP-binding protein	49054.6459090116	-0.795325217814417	0.0723248461107738	-10.9965697900869	3.96945595413769e-28	1.75011929090288e-27	ABC-2.A; ABC-2 type transport system ATP-binding protein
ABC-2.OM, wza; polysaccharide biosynthesis/export protein	10375.2024975185	0.731351826506775	0.0978066382176069	7.47752749542023	7.57339261449208e-14	1.74233955990928e-13	ABC-2.OM, wza; polysaccharide biosynthesis/export protein
ABC-2.P; ABC-2 type transport system permease protein	47245.9694905248	-0.539409884657606	0.0721439911892937	-7.47685116619463	7.61245443569099e-14	1.75082056839348e-13	ABC-2.P; ABC-2 type transport system permease protein
ABC-2.TX; HlyD family secretion protein	5686.1163837052	0.386244380900506	0.0971262415887782	3.97672528641458	6.98708034092346e-05	0.000100299223560608	ABC-2.TX; HlyD family secretion protein
gerE; LuxR family transcriptional regulator, transcriptional regulator of spore coat protein	216.297169930669	-2.88585720201827	0.236034799736294	-12.2264056200291	2.24661654401943e-34	1.22678505868422e-33	gerE; LuxR family transcriptional regulator, transcriptional regulator of spore coat protein
proV; glycine betaine/proline transport system ATP-binding protein	2427.93546563399	0.735644679969016	0.14254892824449	5.16064686720961	2.46098008435934e-07	4.03844043915363e-07	proV; glycine betaine/proline transport system ATP-binding protein
proW; glycine betaine/proline transport system permease protein	2291.11498204803	0.935454631578044	0.142602711704495	6.55986566031451	5.38562745548489e-11	1.06601972516393e-10	proW; glycine betaine/proline transport system permease protein
proX; glycine betaine/proline transport system substrate-binding protein	3886.9854441509	1.09528431638861	0.155562609277001	7.04079419520601	1.91147162186173e-12	4.08604626009455e-12	proX; glycine betaine/proline transport system substrate-binding protein
ABC.CD.A; putative ABC transport system ATP-binding protein	32502.4307971772	-0.728945987296429	0.0755977994213843	-9.64242336252756	5.29235635369347e-22	1.85745387973022e-21	ABC.CD.A; putative ABC transport system ATP-binding protein
ABC.CD.P; putative ABC transport system permease protein	36735.0022773208	-0.486922513006478	0.0831410472730865	-5.85658382925011	4.72485145815502e-09	8.40430711478479e-09	ABC.CD.P; putative ABC transport system permease protein
cbiO; cobalt/nickel transport system ATP-binding protein	1486.79644515688	-1.44589776299259	0.193073413367157	-7.48884964416622	6.94798790275217e-14	1.60169616959568e-13	cbiO; cobalt/nickel transport system ATP-binding protein
cbiM; cobalt/nickel transport system permease protein	1163.85423695327	-1.24475994909048	0.194344136429363	-6.40492670352781	1.50441636376619e-10	2.89649230790846e-10	cbiM; cobalt/nickel transport system permease protein
cbiQ; cobalt/nickel transport system permease protein	1205.49135379408	-1.34028812116102	0.185067422674723	-7.24216127176923	4.41590295491133e-13	9.75096974550405e-13	cbiQ; cobalt/nickel transport system permease protein
cbiN; cobalt/nickel transport protein	511.562185225943	-1.75317219007006	0.19818245730192	-8.84625316457347	9.05068052780558e-19	2.63259480704735e-18	cbiN; cobalt/nickel transport protein
afuC, fbpC; iron(III) transport system ATP-binding protein	7623.04383761842	0.982362756961298	0.122935436003974	7.99088357997564	1.33975030837033e-15	3.3885049862814e-15	afuC, fbpC; iron(III) transport system ATP-binding protein
afuB, fbpB; iron(III) transport system permease protein	7615.2377743911	0.614585553695626	0.1159904535654	5.29858738201328	1.16702023923889e-07	1.94511511422933e-07	afuB, fbpB; iron(III) transport system permease protein
afuA, fbpA; iron(III) transport system substrate-binding protein	7975.44213933444	0.745372478703854	0.115300173162855	6.46462583929566	1.01549760073542e-10	1.98587859230709e-10	afuA, fbpA; iron(III) transport system substrate-binding protein
TC.FEV.OM; iron complex outermembrane recepter protein	34299.1701922692	1.35602702322052	0.0976197461796732	13.890909127388	7.19166658726361e-44	5.44121630586222e-43	TC.FEV.OM; iron complex outermembrane recepter protein
ABC.FEV.P; iron complex transport system permease protein	18959.0212864852	0.37038040190857	0.0916657592285796	4.04055347411656	5.33252040664576e-05	7.70618358058168e-05	ABC.FEV.P; iron complex transport system permease protein
modE; molybdate transport system regulatory protein	3570.09936645804	1.2079719533721	0.12031773074433	10.0398498699995	1.01829019476265e-23	3.82855968932232e-23	modE; molybdate transport system regulatory protein
ABC.MR; putative ABC transport system ATP-binding protein	807.48245402037	0.815250773929312	0.155558488033126	5.24079903473803	1.59882764588902e-07	2.64490445489987e-07	ABC.MR; putative ABC transport system ATP-binding protein
ABC.MR.TX; HlyD family secretion protein	3303.92908404826	0.996188706800318	0.156851706791559	6.35114993121598	2.13711285236962e-10	4.08208537396998e-10	ABC.MR.TX; HlyD family secretion protein
lamB; maltoporin	568.754280634348	2.50974295681764	0.24260056544453	10.3451653223434	4.40155945352125e-25	1.74463801821909e-24	lamB; maltoporin
ABC.MS.P; multiple sugar transport system permease protein	15526.8973709465	-0.539882900999122	0.127224840655283	-4.24353371730242	2.20027295779338e-05	3.248623916742e-05	ABC.MS.P; multiple sugar transport system permease protein
ABC.MS.P1; multiple sugar transport system permease protein	15554.1067119352	-0.562094039685766	0.126241962802148	-4.45251346865308	8.48709147569576e-06	1.28013361959235e-05	ABC.MS.P1; multiple sugar transport system permease protein
ABC.PA.A; polar amino acid transport system ATP-binding protein	12675.4151359837	0.72626903650027	0.116333497138054	6.24299152322739	4.29280174868575e-10	8.08910868774347e-10	ABC.PA.A; polar amino acid transport system ATP-binding protein
ABC.PA.P; polar amino acid transport system permease protein	18512.8146447115	0.842289330532967	0.114806369460615	7.33660801652574	2.19075016323794e-13	4.90548244814971e-13	ABC.PA.P; polar amino acid transport system permease protein
ABC.PA.S; polar amino acid transport system substrate-binding protein	23460.2504151105	0.600257972834514	0.106467407878867	5.63795047511117	1.7208598052776e-08	2.99150994297331e-08	ABC.PA.S; polar amino acid transport system substrate-binding protein
pstB; phosphate transport system ATP-binding protein	8774.69230946944	-0.552440632565811	0.0730560632777694	-7.56187245493032	3.97307876341091e-14	9.30438521695905e-14	pstB; phosphate transport system ATP-binding protein
pstC; phosphate transport system permease protein	8373.35240750096	-0.465910877579786	0.0725573111395809	-6.42128091934799	1.35132388300795e-10	2.60677902564753e-10	pstC; phosphate transport system permease protein
pstA; phosphate transport system permease protein	8628.98808319755	-0.513417882316654	0.0723425123986182	-7.09704246221977	1.2745490861038e-12	2.75409074287741e-12	pstA; phosphate transport system permease protein
phoU; phosphate transport system protein	8450.22120691702	-0.447414129458958	0.081684038760357	-5.47737521612481	4.3168121936204e-08	7.33775181279576e-08	phoU; phosphate transport system protein
phnC; phosphonate transport system ATP-binding protein	3299.41234584608	0.679446362071543	0.104535742410264	6.49965596843391	8.05038995510243e-11	1.58168820646858e-10	phnC; phosphonate transport system ATP-binding protein
phnE; phosphonate transport system permease protein	4407.50678121966	0.937105266538894	0.106752970673303	8.77825938358872	1.66024025255647e-18	4.77341540675475e-18	phnE; phosphonate transport system permease protein
phnF; GntR family transcriptional regulator, phosphonate transport system regulatory protein	1047.47496292273	0.583801145598772	0.127782464798155	4.56871094575412	4.90733009485973e-06	7.49984631992087e-06	phnF; GntR family transcriptional regulator, phosphonate transport system regulatory protein
phnD; phosphonate transport system substrate-binding protein	4117.45743590832	0.861702627528739	0.09536054696949	9.03625928031259	1.62124848862699e-19	5.13986737321576e-19	phnD; phosphonate transport system substrate-binding protein
cysP, sbp; sulfate transport system substrate-binding protein	5191.18056216176	0.472335355780824	0.0969494822881088	4.87197398720671	1.10488719070101e-06	1.74759504632022e-06	cysP, sbp; sulfate transport system substrate-binding protein
ABC.SP.A; putative spermidine/putrescine transport system ATP-binding protein	10019.0395848488	0.673069217928419	0.130103812590119	5.1733243210087	2.29965339470794e-07	3.77993369004295e-07	ABC.SP.A; putative spermidine/putrescine transport system ATP-binding protein
ABC.SP.P; putative spermidine/putrescine transport system permease protein	10565.8255061238	0.829903985482494	0.136170269040831	6.09460487467822	1.09708090018176e-09	2.01392708104794e-09	ABC.SP.P; putative spermidine/putrescine transport system permease protein
ABC.SP.P1; putative spermidine/putrescine transport system permease protein	8235.44687037574	0.731348802376133	0.133600761074374	5.47413649813714	4.39650095179044e-08	7.46206286385054e-08	ABC.SP.P1; putative spermidine/putrescine transport system permease protein
ABC.SP.S; putative spermidine/putrescine transport system substrate-binding protein	11383.3928970553	0.791336036610961	0.13194567229275	5.99743836126137	2.00454413911196e-09	3.63289425757621e-09	ABC.SP.S; putative spermidine/putrescine transport system substrate-binding protein
ABC.SS.P; simple sugar transport system permease protein	18144.7737729137	0.441883830520492	0.117963619006322	3.74593314653064	0.000179724452767962	0.000252088858310273	ABC.SS.P; simple sugar transport system permease protein
ABC.SS.S; simple sugar transport system substrate-binding protein	7665.31929276009	0.723230859702657	0.127425274064106	5.67572536150724	1.38102195764017e-08	2.41232228382356e-08	ABC.SS.S; simple sugar transport system substrate-binding protein
thiQ; thiamine transport system ATP-binding protein	820.804048826697	1.93663176438627	0.162266699233042	11.9348687903298	7.78816001415585e-33	3.9876780740861e-32	thiQ; thiamine transport system ATP-binding protein
thiP; thiamine transport system permease protein	738.118786460617	1.75976628136159	0.149104066262497	11.8022688815443	3.79927354991072e-32	1.89290769506264e-31	thiP; thiamine transport system permease protein
thiB, tbpA; thiamine transport system substrate-binding protein	740.334538059142	1.75955651375374	0.148871893276696	11.8192660483157	3.1038432411064e-32	1.55231130583143e-31	thiB, tbpA; thiamine transport system substrate-binding protein
metN; D-methionine transport system ATP-binding protein	5366.51475513232	1.24132006715509	0.123256440191664	10.0710361683725	7.4192284346509e-24	2.80802816811704e-23	metN; D-methionine transport system ATP-binding protein
metI; D-methionine transport system permease protein	5485.4377033008	1.29992184881319	0.127355056529802	10.2070689946182	1.84349523816462e-24	7.10230719128668e-24	metI; D-methionine transport system permease protein
metQ; D-methionine transport system substrate-binding protein	8192.28868913334	1.56686642748398	0.142985826634705	10.9581939997937	6.06985611105557e-28	2.6585235644189e-27	metQ; D-methionine transport system substrate-binding protein
ABC.ZM.A; zinc/manganese transport system ATP-binding protein	2186.40010541171	0.482609569398218	0.123456688341558	3.90914073495167	9.26249940820217e-05	0.000132058576924028	ABC.ZM.A; zinc/manganese transport system ATP-binding protein
zurR, zur; Fur family transcriptional regulator, zinc uptake regulator	357.467507753295	-2.40575234690877	0.216443864057854	-11.1149020434496	1.06167084561244e-28	4.74653851122016e-28	zurR, zur; Fur family transcriptional regulator, zinc uptake regulator
agaA; N-acetylgalactosamine-6-phosphate deacetylase	39.8964043079	5.42643013728579	0.32200991134644	16.8517488005134	1.01857579071022e-63	1.77183260362191e-62	agaA; N-acetylgalactosamine-6-phosphate deacetylase
agaI; galactosamine-6-phosphate isomerase	74.1688538452707	6.03291931045953	0.292816999405166	20.6030364449978	2.57763282294203e-94	2.36124749392796e-92	agaI; galactosamine-6-phosphate isomerase
dnaD; DNA replication protein	368.836906722509	-1.67046396802566	0.226878922461323	-7.36279928476137	1.80093061034888e-13	4.07151366987785e-13	dnaD; DNA replication protein
apcA; allophycocyanin alpha subunit	5.00013799359915	1.86652041367906	0.282767375250118	6.60090440783013	4.08657004841041e-11	8.13535821481402e-11	apcA; allophycocyanin alpha subunit
apcB; allophycocyanin beta subunit	5.00013799359915	1.86652041367906	0.282767375250118	6.60090440783013	4.08657004841041e-11	8.13535821481402e-11	apcB; allophycocyanin beta subunit
apcC; phycobilisome core linker protein	5.00013799359915	1.86652041367906	0.282767375250118	6.60090440783013	4.08657004841041e-11	8.13535821481402e-11	apcC; phycobilisome core linker protein
apcD; allophycocyanin-B	5.00013799359915	1.86652041367906	0.282767375250118	6.60090440783013	4.08657004841041e-11	8.13535821481402e-11	apcD; allophycocyanin-B
apcE; phycobilisome core-membrane linker protein	5.00013799359915	1.86652041367906	0.282767375250118	6.60090440783013	4.08657004841041e-11	8.13535821481402e-11	apcE; phycobilisome core-membrane linker protein
apcF; phycobilisome core component	5.00013799359915	1.86652041367906	0.282767375250118	6.60090440783013	4.08657004841041e-11	8.13535821481402e-11	apcF; phycobilisome core component
araR; GntR family transcriptional regulator, arabinose operon transcriptional repressor	180.412749854578	-4.88502308506931	0.245380379255551	-19.9079612636094	3.4715765597475e-88	2.49171625689265e-86	araR; GntR family transcriptional regulator, arabinose operon transcriptional repressor
atoE; short-chain fatty acids transporter	797.519074922005	1.40837417267486	0.186197688809118	7.56386495279578	3.91265957220088e-14	9.16828200344837e-14	atoE; short-chain fatty acids transporter
ATPVG, ahaH, atpH; V/A-type H+/Na+-transporting ATPase subunit G/H	26.8061354499535	-1.01160947048542	0.259988785425412	-3.8909734849915	9.98428441052839e-05	0.000142171213402466	ATPVG, ahaH, atpH; V/A-type H+/Na+-transporting ATPase subunit G/H
atpI; ATP synthase protein I	4282.10598770768	0.382174048732441	0.101993518258289	3.74704251072721	0.000178931771345257	0.000251153879899166	atpI; ATP synthase protein I
ATPVA, ntpA, atpA; V/A-type H+/Na+-transporting ATPase subunit A	312.269225520139	-1.6222198178706	0.264396597234227	-6.135554824987	8.48624922112203e-10	1.56576997555996e-09	ATPVA, ntpA, atpA; V/A-type H+/Na+-transporting ATPase subunit A
ATPVB, ntpB, atpB; V/A-type H+/Na+-transporting ATPase subunit B	312.269225520139	-1.6222198178706	0.264396597234227	-6.135554824987	8.48624922112203e-10	1.56576997555996e-09	ATPVB, ntpB, atpB; V/A-type H+/Na+-transporting ATPase subunit B
ATPVC, ntpC, atpC; V/A-type H+/Na+-transporting ATPase subunit C	288.129572636283	-1.57834300393461	0.279942560553316	-5.63809590372738	1.71940747877783e-08	2.98963757822413e-08	ATPVC, ntpC, atpC; V/A-type H+/Na+-transporting ATPase subunit C
ATPVD, ntpD, atpD; V/A-type H+/Na+-transporting ATPase subunit D	306.701908982251	-1.61241675759361	0.271355097906272	-5.94209126725362	2.81408658302539e-09	5.06090921150413e-09	ATPVD, ntpD, atpD; V/A-type H+/Na+-transporting ATPase subunit D
ATPVE, ntpE, atpE; V/A-type H+/Na+-transporting ATPase subunit E	42.3052019248621	1.37865171952674	0.24806960639465	5.55751967991382	2.73635140243318e-08	4.69939892717937e-08	ATPVE, ntpE, atpE; V/A-type H+/Na+-transporting ATPase subunit E
ATPVF, ntpF, atpF; V/A-type H+/Na+-transporting ATPase subunit F	285.045457310012	-1.59836650390524	0.279494131053833	-5.71878378225188	1.07289213651289e-08	1.88359005103531e-08	ATPVF, ntpF, atpF; V/A-type H+/Na+-transporting ATPase subunit F
ATPVI, ntpI, atpI; V/A-type H+/Na+-transporting ATPase subunit I	316.679981852476	-1.6464675283772	0.263531205555149	-6.24771371917336	4.16504166732741e-10	7.85355774098756e-10	ATPVI, ntpI, atpI; V/A-type H+/Na+-transporting ATPase subunit I
ATPVK, ntpK, atpK; V/A-type H+/Na+-transporting ATPase subunit K	312.269225520139	-1.6222198178706	0.264396597234227	-6.135554824987	8.48624922112203e-10	1.56576997555996e-09	ATPVK, ntpK, atpK; V/A-type H+/Na+-transporting ATPase subunit K
ATPeF0C, ATP5G, ATP9; F-type H+-transporting ATPase subunit c	1.73879458366795	1.9283278254703	0.24482410921316	7.87638044172919	3.37001083285034e-15	8.34254759932243e-15	ATPeF0C, ATP5G, ATP9; F-type H+-transporting ATPase subunit c
ATPeF0O, ATP5O, ATP5; F-type H+-transporting ATPase subunit O	19.7599592638378	-1.75702605713947	0.341344745360763	-5.14736518144579	2.64170737496658e-07	4.3261012654386e-07	ATPeF0O, ATP5O, ATP5; F-type H+-transporting ATPase subunit O
ATPeF0D, ATP5H, ATP7; F-type H+-transporting ATPase subunit d	2.62358135824133	2.06449517830426	0.32090082097443	6.43343688568737	1.24750409049256e-10	2.41234589537724e-10	ATPeF0D, ATP5H, ATP7; F-type H+-transporting ATPase subunit d
norE; nitric oxide reductase NorE protein	418.796646858684	1.55402111734812	0.22207832485685	6.99762625798728	2.60335428639384e-12	5.53681890008002e-12	norE; nitric oxide reductase NorE protein
betI; TetR/AcrR family transcriptional regulator, transcriptional repressor of bet genes	481.802703639552	3.03117315543687	0.191954814585902	15.7910764675318	3.58410929256695e-56	4.50387992647964e-55	betI; TetR/AcrR family transcriptional regulator, transcriptional repressor of bet genes
betT, betS; choline/glycine/proline betaine transport protein	1565.26421250476	4.23720712424735	0.190926304879148	22.1928933623337	4.02262074667791e-109	8.6616809429143e-107	betT, betS; choline/glycine/proline betaine transport protein
bioC; malonyl-CoA O-methyltransferase	2507.90630494908	1.11685922142436	0.121191989871932	9.21561913955359	3.09487013834191e-20	1.01094015548053e-19	bioC; malonyl-CoA O-methyltransferase
bioH; pimeloyl-	822.380354062696	0.890796966939086	0.154058062172966	5.78221583716248	7.37230336930277e-09	1.3043557837716e-08	bioH; pimeloyl-
blaI; BlaI family transcriptional regulator, penicillinase repressor	47.4677965757829	-3.58410295073399	0.227800372189951	-15.7335254384281	8.91084432784744e-56	1.10237106770125e-54	blaI; BlaI family transcriptional regulator, penicillinase repressor
yggC; putative kinase	1.97104063041553	1.83734961666931	0.247551648563264	7.42208596603128	1.15289938452845e-13	2.62883497325077e-13	yggC; putative kinase
CALM; calmodulin	13.6723896469447	-1.29083109434771	0.281730556150156	-4.58179301523731	4.61006076950784e-06	7.06858240005176e-06	CALM; calmodulin
cbiG; cobalt-precorrin 5A hydrolase	2264.07040611687	0.588412444234672	0.128411926446916	4.58222581434378	4.60052707220762e-06	7.05567778250953e-06	cbiG; cobalt-precorrin 5A hydrolase
cbiK; sirohydrochlorin cobaltochelatase	38.1331208410199	1.8745478250782	0.362554810542311	5.17038464411559	2.33612645267101e-07	3.83909229546822e-07	cbiK; sirohydrochlorin cobaltochelatase
bfd; bacterioferritin-associated ferredoxin	2642.80578814095	0.846273126200153	0.127812198907711	6.6212234311939	3.56238032335971e-11	7.19064708290012e-11	bfd; bacterioferritin-associated ferredoxin
ccmD; heme exporter protein D	2009.09072274384	0.592853452765	0.124705369856846	4.75403307368044	1.99398396679813e-06	3.11369468119966e-06	ccmD; heme exporter protein D
ccmH; cytochrome c-type biogenesis protein CcmH	5598.34895670334	0.416630570461828	0.108102770191085	3.85402307198402	0.000116192638797144	0.000164687200373037	ccmH; cytochrome c-type biogenesis protein CcmH
E2.7.7.3B; pantetheine-phosphate adenylyltransferase	256.484808825452	-2.82606075757219	0.316547728130717	-8.92775561606678	4.34738732292196e-19	1.29189238350314e-18	E2.7.7.3B; pantetheine-phosphate adenylyltransferase
thrH; phosphoserine / homoserine phosphotransferase	212.11658330215	2.36877868386457	0.226820122531987	10.4434238788955	1.5704225620742e-25	6.32855667781748e-25	thrH; phosphoserine / homoserine phosphotransferase
thrB2; homoserine kinase type II	3565.41903667493	0.753761809547005	0.108860529892278	6.92410564502015	4.38738413068228e-12	9.23983329874325e-12	thrB2; homoserine kinase type II
ftnA, ftn; ferritin	1225.93104517268	2.80421079032068	0.144460036492147	19.411671618075	6.14935983475787e-84	3.60234925025853e-82	ftnA, ftn; ferritin
cobC1, cobC; cobalamin biosynthetic protein CobC	2207.53049112859	1.1398242056252	0.145174570230776	7.85140402904781	4.11405265223533e-15	1.01570057267923e-14	cobC1, cobC; cobalamin biosynthetic protein CobC
cobC, phpB; alpha-ribazole phosphatase	2894.13769381208	0.947420988691711	0.109879310782515	8.62237833441595	6.55776230329923e-18	1.84548542106623e-17	cobC, phpB; alpha-ribazole phosphatase
cobF; precorrin-6A synthase	1210.5605771267	0.654176169667051	0.133983151363132	4.8825256236439	1.04735624189306e-06	1.65824466994476e-06	cobF; precorrin-6A synthase
cobG; precorrin-3B synthase	2034.32216877038	0.646105558582987	0.133922922189178	4.82445833783633	1.40384256759804e-06	2.20686932439889e-06	cobG; precorrin-3B synthase
cobN; cobaltochelatase CobN	3219.08356668898	0.544533507014122	0.133756752130556	4.07107303624282	4.67970729248628e-05	6.78000145467143e-05	cobN; cobaltochelatase CobN
cobW; cobalamin biosynthesis protein CobW	2438.62704645609	0.964809862517846	0.152691249653531	6.31869779510664	2.63776528012405e-10	5.00478113521037e-10	cobW; cobalamin biosynthesis protein CobW
comC; leader peptidase (prepilin peptidase) / N-methyltransferase	214.183431593292	-1.19598085832518	0.223968703871437	-5.33994633023239	9.29741014889837e-08	1.5581082594925e-07	comC; leader peptidase (prepilin peptidase) / N-methyltransferase
comEA; competence protein ComEA	4482.67273564439	-0.487715685669514	0.0871094971197915	-5.59888073970644	2.1574014361268e-08	3.72680339150525e-08	comEA; competence protein ComEA
comER; competence protein ComER	213.029311001822	-3.0261270767256	0.240077710093878	-12.6047814915524	1.98722580831902e-36	1.16072052894998e-35	comER; competence protein ComER
comFB; competence protein ComFB	113.55297417294	-3.87450430894859	0.251844895651801	-15.3844861493856	2.08021360031169e-53	2.33095102020862e-52	comFB; competence protein ComFB
comFC; competence protein ComFC	118.867002228641	0.946156034848262	0.246318205832901	3.84119408327504	0.000122437257321998	0.000173322251081087	comFC; competence protein ComFC
comGA; competence protein ComGA	110.728814303088	1.00921978268082	0.250250432034561	4.03283932209732	5.51069602734586e-05	7.95357160323632e-05	comGA; competence protein ComGA
comGB; competence protein ComGB	112.519960300212	1.01898630044073	0.248052650624203	4.10794360744198	3.99197537854681e-05	5.80578091290296e-05	comGB; competence protein ComGB
comGC; competence protein ComGC	111.657852971573	1.03167890567755	0.250471188163901	4.11895241620544	3.80598722505476e-05	5.54034354504134e-05	comGC; competence protein ComGC
comQ; competence protein ComQ	17.7888053656604	-3.99948097092091	0.234123879557184	-17.0827554134393	1.99472469547139e-65	4.12778484384949e-64	comQ; competence protein ComQ
comX; competence protein ComX	3.81256926888349	-1.32477428141607	0.236848189295266	-5.59334772774872	2.22732572918645e-08	3.84592632952502e-08	comX; competence protein ComX
comZ; competence protein ComZ	28.4898204898616	-2.56134778621349	0.304944371519788	-8.39939354659405	4.48790357250463e-17	1.2161608082362e-16	comZ; competence protein ComZ
ftnB; ferritin-like protein 2	76.5573577108029	6.10755449653084	0.412365232326807	14.8110316237585	1.2431758601057e-49	1.17211622218486e-48	ftnB; ferritin-like protein 2
COX10, ctaB, cyoE; heme o synthase	1.8827023371286	1.63082141005689	0.242666604729795	6.72041961386813	1.81201978046613e-11	3.73225480635307e-11	COX10, ctaB, cyoE; heme o synthase
COX11, ctaG; cytochrome c oxidase assembly protein subunit 11	3182.70930514984	0.824007589029571	0.107091174236154	7.6944490982282	1.42105102288574e-14	3.40087518754301e-14	COX11, ctaG; cytochrome c oxidase assembly protein subunit 11
COX15, ctaA; cytochrome c oxidase assembly protein subunit 15	7514.0546451184	-0.366707906182759	0.0916376197653135	-4.00171793114998	6.28842379371704e-05	9.04983243579185e-05	COX15, ctaA; cytochrome c oxidase assembly protein subunit 15
COX4; cytochrome c oxidase subunit 4	2.79971188737685	1.99653023843248	0.324095055505796	6.16032304262283	7.25966974391608e-10	1.34663070663049e-09	COX4; cytochrome c oxidase subunit 4
coxA, ctaD; cytochrome c oxidase subunit I	11316.6875188876	-0.549373468169059	0.0890004586241768	-6.17270378896478	6.71319136791146e-10	1.2525525908232e-09	coxA, ctaD; cytochrome c oxidase subunit I
coxD, ctaF; cytochrome c oxidase subunit IV	1501.14432726854	-1.82797601587788	0.154929820129038	-11.7987358040912	3.9621912307524e-32	1.96800358699528e-31	coxD, ctaF; cytochrome c oxidase subunit IV
cpaD; pilus assembly protein CpaD	1390.71176774129	0.683286763339711	0.134965231259883	5.06268730814092	4.13387580389741e-07	6.687226097391e-07	cpaD; pilus assembly protein CpaD
cpaF, tadA; pilus assembly protein CpaF	6441.0974192045	-0.504592247207457	0.0829629032451851	-6.08214307202107	1.18586674366367e-09	2.17340702709189e-09	cpaF, tadA; pilus assembly protein CpaF
cpcA; phycocyanin alpha chain	5.00013799359915	1.86652041367906	0.282767375250118	6.60090440783013	4.08657004841041e-11	8.13535821481402e-11	cpcA; phycocyanin alpha chain
cpcB; phycocyanin beta chain	5.00013799359915	1.86652041367906	0.282767375250118	6.60090440783013	4.08657004841041e-11	8.13535821481402e-11	cpcB; phycocyanin beta chain
cpcC; phycocyanin-associated rod linker protein	4.91494559936188	1.79448785766465	0.267855674733079	6.69945805498754	2.09193902279829e-11	4.27564858764341e-11	cpcC; phycocyanin-associated rod linker protein
cpcD; phycocyanin-associated, rod	5.00013799359915	1.86652041367906	0.282767375250118	6.60090440783013	4.08657004841041e-11	8.13535821481402e-11	cpcD; phycocyanin-associated, rod
cpcE; phycocyanobilin lyase subunit alpha	5.00013799359915	1.86652041367906	0.282767375250118	6.60090440783013	4.08657004841041e-11	8.13535821481402e-11	cpcE; phycocyanobilin lyase subunit alpha
cpcF; phycocyanobilin lyase subunit beta	5.00013799359915	1.86652041367906	0.282767375250118	6.60090440783013	4.08657004841041e-11	8.13535821481402e-11	cpcF; phycocyanobilin lyase subunit beta
crtO; beta-carotene ketolase (CrtO type)	4.16679901371832	2.58711737483804	0.280162328701534	9.23435133777098	2.59855686335092e-20	8.50213656275843e-20	crtO; beta-carotene ketolase (CrtO type)
PDS, crtP; 15-cis-phytoene desaturase	35.0259813862645	-2.18220210166045	0.328278782311255	-6.64740525201357	2.98304884716877e-11	6.0442396148e-11	PDS, crtP; 15-cis-phytoene desaturase
crtR; beta-carotene hydroxylase	36.4971121644025	-1.18792734693706	0.257012175125602	-4.62206643073044	3.79936297200989e-06	5.84918353584595e-06	crtR; beta-carotene hydroxylase
cyoA; cytochrome o ubiquinol oxidase subunit II	2743.3299071492	1.6949152549292	0.104748444185437	16.1808155539635	6.88760340993668e-59	9.52665561926484e-58	cyoA; cytochrome o ubiquinol oxidase subunit II
cyoB; cytochrome o ubiquinol oxidase subunit I	2735.48746195273	2.05062576579109	0.111818417025355	18.3388910372976	4.04974034449811e-75	1.53639434879126e-73	cyoB; cytochrome o ubiquinol oxidase subunit I
cyoC; cytochrome o ubiquinol oxidase subunit III	3020.12543802525	1.45520497650547	0.102300258691973	14.2248416095126	6.42496552893645e-46	5.1238939308345e-45	cyoC; cytochrome o ubiquinol oxidase subunit III
cyoD; cytochrome o ubiquinol oxidase subunit IV	2835.11513042641	1.59198923878966	0.103555819518853	15.3732474542373	2.47448850948212e-53	2.76885533076462e-52	cyoD; cytochrome o ubiquinol oxidase subunit IV
cysG; uroporphyrin-III C-methyltransferase / precorrin-2 dehydrogenase / sirohydrochlorin ferrochelatase	3619.33642464971	0.533093354446461	0.112968665024597	4.71894887250715	2.37066386886729e-06	3.68960325127285e-06	cysG; uroporphyrin-III C-methyltransferase / precorrin-2 dehydrogenase / sirohydrochlorin ferrochelatase
cobA; uroporphyrin-III C-methyltransferase	4640.54487319779	1.12717470987267	0.104520979920767	10.784195773204	4.08803380124806e-27	1.73795972756368e-26	cobA; uroporphyrin-III C-methyltransferase
MET8; precorrin-2 dehydrogenase / sirohydrochlorin ferrochelatase	1738.6328218816	-1.46686921291463	0.166504285588146	-8.80979854502352	1.25370962535491e-18	3.62683536136623e-18	MET8; precorrin-2 dehydrogenase / sirohydrochlorin ferrochelatase
norC; nitric oxide reductase subunit C	332.518039160321	2.24015120149724	0.227755193336179	9.8357853829074	7.89491712326664e-23	2.85773760659088e-22	norC; nitric oxide reductase subunit C
dnaT; DNA replication protein DnaT	91.8516776356301	6.34377601908827	0.40241639688286	15.7642085864978	5.48551677770933e-56	6.81795821653825e-55	dnaT; DNA replication protein DnaT
pol; DNA polymerase, archaea type	256.90661309487	-2.82769336698835	0.316551998469139	-8.93279265543485	4.1538773450596e-19	1.2755091333756e-18	pol; DNA polymerase, archaea type
polC; DNA polymerase II large subunit	256.68637809491	-2.82678252796546	0.316550604776485	-8.92995459592135	4.26183671776811e-19	1.2755091333756e-18	polC; DNA polymerase II large subunit
polB; DNA polymerase II small subunit	256.68637809491	-2.82678252796546	0.316550604776485	-8.92995459592135	4.26183671776811e-19	1.2755091333756e-18	polB; DNA polymerase II small subunit
polA; DNA polymerase I	9301.23820310115	-0.251056859988646	0.0709188290665912	-3.54005929444928	0.000400037143095697	0.000549215219549099	polA; DNA polymerase I
polB; DNA polymerase II	936.163460192255	1.4388300049905	0.232188585171357	6.19681628159554	5.76166866716608e-10	1.07880644585927e-09	polB; DNA polymerase II
holC; DNA polymerase III subunit chi	3825.47470981558	0.806050194078586	0.101332641655157	7.95449700030161	1.79860730631967e-15	4.51749823753115e-15	holC; DNA polymerase III subunit chi
dnaQ; DNA polymerase III subunit epsilon	12291.8880492965	0.599300644429485	0.0856596478034526	6.99630058956803	2.62809379483358e-12	5.58645231148323e-12	dnaQ; DNA polymerase III subunit epsilon
holD; DNA polymerase III subunit psi	127.93386573115	6.91308312686115	0.399024026301152	17.3249796282786	3.04803353263294e-67	7.0387487404309e-66	holD; DNA polymerase III subunit psi
holE; DNA polymerase III subunit theta	185.610264914124	6.57074316989535	0.424986028737526	15.4610804251956	6.35240414454714e-54	7.27149480166768e-53	holE; DNA polymerase III subunit theta
polX, dpx; DNA polymerase (family X)	3326.82615108396	-1.70758295988016	0.147705302307357	-11.560742459515	6.5143093681672e-31	3.12083600337872e-30	polX, dpx; DNA polymerase (family X)
elaA; ElaA protein	2000.08136815471	1.52490928114092	0.134572115745872	11.3315397672767	9.1580465401607e-30	4.21746571014221e-29	elaA; ElaA protein
K02351; putative membrane protein	1499.69882862665	1.47947606576042	0.193907193378141	7.62981527392474	2.35090328377076e-14	5.56932692887353e-14	K02351; putative membrane protein
drp35; lactonase	23.8844805387179	-1.03011725110265	0.286249046403565	-3.59867487436218	0.000319842747974449	0.000441626893087078	drp35; lactonase
fusA, GFM, EFG; elongation factor G	15596.3392925659	-0.406632844326462	0.0782439669473675	-5.19698655616468	2.02545004937098e-07	3.3388703793376e-07	fusA, GFM, EFG; elongation factor G
entC; isochorismate synthase	701.04129861678	2.20473801035739	0.168934870817505	13.0508165643262	6.28699166023019e-39	4.05903262212755e-38	entC; isochorismate synthase
entD; enterobactin synthetase component D	133.319761271486	3.15816277900498	0.351961061671508	8.97304595004476	2.88425706746552e-19	8.98314153889671e-19	entD; enterobactin synthetase component D
entF; enterobactin synthetase component F	223.971188882758	1.37088267030972	0.249836110297173	5.48712781622757	4.0852154655244e-08	6.95744155917762e-08	entF; enterobactin synthetase component F
fabK; enoyl-	1705.33619660703	0.877007163685874	0.164540124451805	5.33005044579723	9.81854899257549e-08	1.64371464223259e-07	fabK; enoyl-
fdhE; FdhE protein	1323.80203495371	1.32825992435876	0.168773032639935	7.87009573497743	3.54369970268569e-15	8.76790544450213e-15	fdhE; FdhE protein
flbB; flagellar protein FlbB	2.0674467588057	1.36540872431316	0.256776135357834	5.31750632670895	1.05199027862978e-07	1.75854103018117e-07	flbB; flagellar protein FlbB
flbD; flagellar protein FlbD	779.498254076735	-1.8743968964952	0.191686394816144	-9.77845557736651	1.39320163424274e-22	4.99758551103643e-22	flbD; flagellar protein FlbD
flgA; flagella basal body P-ring formation protein FlgA	4149.04186848848	0.819294399423898	0.112004782231335	7.31481623464721	2.57733855931146e-13	5.75172445435137e-13	flgA; flagella basal body P-ring formation protein FlgA
flgF; flagellar basal-body rod protein FlgF	4701.80674045652	0.577744815995822	0.104641118837166	5.52120258667017	3.36687319144228e-08	5.76361811693611e-08	flgF; flagellar basal-body rod protein FlgF
flgH; flagellar L-ring protein precursor FlgH	5464.8418897562	0.55014802612199	0.105747172906898	5.20248448255306	1.96641783174635e-07	3.24357160776877e-07	flgH; flagellar L-ring protein precursor FlgH
flgI; flagellar P-ring protein precursor FlgI	5084.55124701728	0.50811395775847	0.0968091167635994	5.24861681156793	1.53245457464506e-07	2.53668514361046e-07	flgI; flagellar P-ring protein precursor FlgI
flgJ; flagellar protein FlgJ	2480.05955164547	0.943100042667921	0.124601417386728	7.56893510882624	3.7629605023906e-14	8.82788760970138e-14	flgJ; flagellar protein FlgJ
flgL; flagellar hook-associated protein 3 FlgL	4287.92023377941	0.458986663642366	0.0983492348170898	4.66690630075557	3.05768681491505e-06	4.73113048250693e-06	flgL; flagellar hook-associated protein 3 FlgL
flgM; negative regulator of flagellin synthesis FlgM	2670.24311056925	0.695247182423481	0.116060101309409	5.99040647543462	2.09317218824463e-09	3.7900688235784e-09	flgM; negative regulator of flagellin synthesis FlgM
flgN; flagella synthesis protein FlgN	1064.58145979339	1.4139677112997	0.200260987769548	7.06062487281265	1.65755512696634e-12	3.55949910957974e-12	flgN; flagella synthesis protein FlgN
flhC; flagellar transcriptional activator FlhC	1876.06780777161	1.12233317846044	0.200881518412651	5.58704049695074	2.30971878391312e-08	3.98387736554142e-08	flhC; flagellar transcriptional activator FlhC
flhD; flagellar transcriptional activator FlhD	2055.26709380896	1.08773522358447	0.209418353537863	5.19407781222865	2.05737083785841e-07	3.3879854206734e-07	flhD; flagellar transcriptional activator FlhD
fliA; RNA polymerase sigma factor for flagellar operon FliA	5368.42569334833	-0.462601494606542	0.0831258593654928	-5.56507322916865	2.62042344237236e-08	4.50321690366276e-08	fliA; RNA polymerase sigma factor for flagellar operon FliA
fliC; flagellin	8423.50910051624	0.709536507785784	0.0940627931228139	7.54322175888793	4.58500491565779e-14	1.07059596022994e-13	fliC; flagellin
fliK; flagellar hook-length control protein FliK	1984.93191762654	0.724864887318745	0.148687621432356	4.87508563480865	1.08761264042751e-06	1.72129716056536e-06	fliK; flagellar hook-length control protein FliK
fliL; flagellar FliL protein	5001.55743599111	0.644390194771404	0.109135628345242	5.90448971194746	3.53739944658997e-09	6.33598502495106e-09	fliL; flagellar FliL protein
fliOZ, fliO; flagellar protein FliO/FliZ	2938.26250682059	0.469622000812056	0.115721314181378	4.05821524007225	4.94491819697475e-05	7.15383389782056e-05	fliOZ, fliO; flagellar protein FliO/FliZ
fliT; flagellar protein FliT	1569.61271056827	0.911920836048887	0.180840720010611	5.0426742162682	4.59070466111441e-07	7.4156820833533e-07	fliT; flagellar protein FliT
fliY; cystine transport system substrate-binding protein	1701.69968427459	1.25289378071811	0.187427564819641	6.68468259684084	2.31425681568986e-11	4.70709319647717e-11	fliY; cystine transport system substrate-binding protein
fliZ; regulator of sigma S factor FliZ	42.8559844379432	7.37244383204259	0.365223186019027	20.1861330667503	1.29621412580183e-90	1.00261533400613e-88	fliZ; regulator of sigma S factor FliZ
sufE; cysteine desulfuration protein SufE	3796.87724348195	0.626098727545411	0.104205080769387	6.00833205946082	1.87441637566013e-09	3.40469247124717e-09	sufE; cysteine desulfuration protein SufE
rlmE, rrmJ, ftsJ; 23S rRNA (uridine2552-2-O)-methyltransferase	4185.03608497381	0.576829454820829	0.0989696941758203	5.82834431918206	5.59799853829419e-09	9.94187569206194e-09	rlmE, rrmJ, ftsJ; 23S rRNA (uridine2552-2-O)-methyltransferase
fucP; MFS transporter, FHS family, L-fucose permease	3204.82650438112	2.27227719964048	0.143716674919721	15.810811103929	2.62070919408527e-56	3.32471180720976e-55	fucP; MFS transporter, FHS family, L-fucose permease
fucR; DeoR family transcriptional regulator, L-fucose operon activator	43.7268739380482	7.40682635442788	0.364241771592976	20.3349174424308	6.3145730810344e-92	5.08163674107081e-90	fucR; DeoR family transcriptional regulator, L-fucose operon activator
fucU, FUOM; L-fucose mutarotase	1197.55115849104	1.57191954098583	0.175730074891445	8.94507978760533	3.71681149107807e-19	1.1522115622342e-18	fucU, FUOM; L-fucose mutarotase
gatB, PET112; aspartyl-tRNA(Asn)/glutamyl-tRNA(Gln) amidotransferase subunit B	8048.05881865103	-0.433500963873663	0.0818046569172701	-5.29922109828132	1.1629773575508e-07	1.9387822991436e-07	gatB, PET112; aspartyl-tRNA(Asn)/glutamyl-tRNA(Gln) amidotransferase subunit B
gatC, GATC; aspartyl-tRNA(Asn)/glutamyl-tRNA(Gln) amidotransferase subunit C	7978.19799595867	-0.44877818364451	0.081484202131975	-5.5075483578725	3.63865475841256e-08	6.2181815659101e-08	gatC, GATC; aspartyl-tRNA(Asn)/glutamyl-tRNA(Gln) amidotransferase subunit C
gatR; DeoR family transcriptional regulator, galactitol utilization operon repressor	8.40104117042878	5.33028453568664	0.293315255666882	18.1725444984704	8.51561335076169e-74	2.9756092791894e-72	gatR; DeoR family transcriptional regulator, galactitol utilization operon repressor
glgX; glycogen debranching enzyme	6109.97421118018	0.52782301506263	0.10997195042127	4.7996149294497	1.58970988427347e-06	2.49413522016674e-06	glgX; glycogen debranching enzyme
glpE; thiosulfate sulfurtransferase	197.280330279063	5.70905676084974	0.35856794465413	15.9218269395404	4.47128095006712e-57	5.76419018271597e-56	glpE; thiosulfate sulfurtransferase
glpG; GlpG protein	478.661342224233	0.678883665590466	0.187411199930431	3.62242846661499	0.00029185018250268	0.000403465279194665	glpG; GlpG protein
glpM; membrane protein GlpM	100.996689566024	6.01286778751136	0.331630946927744	18.1312022994689	1.8076335628378e-73	6.07654708655222e-72	glpM; membrane protein GlpM
glpR; DeoR family transcriptional regulator, glycerol-3-phosphate regulon repressor	2733.84581735859	1.5410296143688	0.116057558865144	13.2781494754636	3.09959743163403e-40	2.07516745696036e-39	glpR; DeoR family transcriptional regulator, glycerol-3-phosphate regulon repressor
glpT; MFS transporter, OPA family, glycerol-3-phosphate transporter	354.843768421628	3.12137338461207	0.242731549060058	12.8593641687664	7.62008869484407e-38	4.67713764497863e-37	glpT; MFS transporter, OPA family, glycerol-3-phosphate transporter
glpX; fructose-1,6-bisphosphatase II	2218.18453241495	-1.11640343880952	0.13563069972417	-8.23120017134709	1.85346944064519e-16	4.8895996800067e-16	glpX; fructose-1,6-bisphosphatase II
norD; nitric oxide reductase NorD protein	401.034271597338	1.68215399912507	0.223522449907074	7.52566017339379	5.24546058926749e-14	1.21980690352289e-13	norD; nitric oxide reductase NorD protein
gspB; general secretion pathway protein B	429.975225978188	-0.79692407292449	0.219892113490627	-3.62415941287708	0.000289902764907355	0.000400912224963878	gspB; general secretion pathway protein B
gspC; general secretion pathway protein C	1529.20788727516	1.17017288104749	0.137020487979002	8.54013073743261	1.3407006032149e-17	3.73082839881701e-17	gspC; general secretion pathway protein C
gspD; general secretion pathway protein D	5201.34335147969	-0.334957354160144	0.0931004491584349	-3.59780599543753	0.000320912841121331	0.000443027656422395	gspD; general secretion pathway protein D
gspG; general secretion pathway protein G	6981.16631863506	-0.575420379573713	0.0936476817226286	-6.1445234840733	8.02039239725767e-10	1.48566533896656e-09	gspG; general secretion pathway protein G
gspH; general secretion pathway protein H	2523.36117311051	0.662164043547888	0.114230480922595	5.79673689719109	6.7617645528252e-09	1.19793146969888e-08	gspH; general secretion pathway protein H
gspI; general secretion pathway protein I	2540.42787063643	1.01047405479978	0.111030135654145	9.1008990383239	8.95871323892595e-20	2.87566754127812e-19	gspI; general secretion pathway protein I
gspJ; general secretion pathway protein J	2455.35317069245	0.775204559835066	0.114309202159989	6.78164614210215	1.18814203909115e-11	2.46187974653816e-11	gspJ; general secretion pathway protein J
gspK; general secretion pathway protein K	2678.00362486405	0.646612183867831	0.108814166242213	5.94235296926796	2.8095962630712e-09	5.05397458295062e-09	gspK; general secretion pathway protein K
gspL; general secretion pathway protein L	2571.60947129725	0.720813431289634	0.112803209104095	6.39000820113606	1.65876858202126e-10	3.18597138210303e-10	gspL; general secretion pathway protein L
gspM; general secretion pathway protein M	2138.21204583464	1.32065076739818	0.129703460924674	10.1820780878404	2.38414682241936e-24	9.16280643232755e-24	gspM; general secretion pathway protein M
gspN; general secretion pathway protein N	1726.70888974487	1.30953021217891	0.142708936417333	9.17623132127739	4.46442659681508e-20	1.44809616651862e-19	gspN; general secretion pathway protein N
gspO; general secretion pathway protein O	4.08722947091576	2.63615550446949	0.259433467312452	10.1612006029068	2.95415961430591e-24	1.13044138555116e-23	gspO; general secretion pathway protein O
gspS; general secretion pathway protein S	3.01582069712597	3.7036421992705	0.274040544713349	13.514942481028	1.27655436743827e-41	8.90569933921253e-41	gspS; general secretion pathway protein S
gutM; glucitol operon activator protein	113.864396783805	4.21028997799701	0.307496878761353	13.6921389087159	1.13129388894953e-42	8.22355694640594e-42	gutM; glucitol operon activator protein
gutQ; arabinose 5-phosphate isomerase	98.9292972606769	6.460901758809	0.403388249300546	16.0165839486199	9.78820197733935e-58	1.2805025476759e-56	gutQ; arabinose 5-phosphate isomerase
srlR, gutR; DeoR family transcriptional regulator, glucitol operon repressor	98.9292972606769	6.460901758809	0.403388249300546	16.0165839486199	9.78820197733935e-58	1.2805025476759e-56	srlR, gutR; DeoR family transcriptional regulator, glucitol operon repressor
gyrB; DNA gyrase subunit B	9550.00812928309	-0.346740070224182	0.0715371804738948	-4.84699100421932	1.25348109143253e-06	1.97713004463334e-06	gyrB; DNA gyrase subunit B
bacA; vitamin B12/bleomycin/antimicrobial peptide transport system ATP-binding/permease protein	3257.72756623138	0.626400618659626	0.117164419662956	5.34633825236005	8.97514116759617e-08	1.50536736173134e-07	bacA; vitamin B12/bleomycin/antimicrobial peptide transport system ATP-binding/permease protein
wecC; UDP-N-acetyl-D-mannosaminuronic acid dehydrogenase	924.380918646376	0.977300398997105	0.178738983803367	5.4677517920335	4.55779499763511e-08	7.73252826792141e-08	wecC; UDP-N-acetyl-D-mannosaminuronic acid dehydrogenase
wbpP; UDP-N-acetylglucosamine 4-epimerase	385.074515784705	1.517588131417	0.211692298699358	7.16883958812434	7.56361172426883e-13	1.65003544926752e-12	wbpP; UDP-N-acetylglucosamine 4-epimerase
wbpO; UDP-N-acetyl-D-galactosamine dehydrogenase	2036.00447947702	0.71138351092042	0.130024725272103	5.47114027298811	4.47149194256242e-08	7.58772658283169e-08	wbpO; UDP-N-acetyl-D-galactosamine dehydrogenase
K02477; two-component system, LytTR family, response regulator	4623.74797745574	0.867745849228339	0.130825561203616	6.63284637378916	3.2927447309368e-11	6.65819727699835e-11	K02477; two-component system, LytTR family, response regulator
K02478; two-component system, LytTR family, sensor kinase	928.417749148468	-0.855010537020958	0.168417838137475	-5.07672195817544	3.84002159369948e-07	6.22324085374364e-07	K02478; two-component system, LytTR family, sensor kinase
K02479; two-component system, NarL family, response regulator	426.932498504143	-0.875839769205109	0.234427367411075	-3.73608157988354	0.000186910052051497	0.000261891027909651	K02479; two-component system, NarL family, response regulator
K02481; two-component system, NtrC family, response regulator	2318.98270848635	-1.03459861727236	0.161518710732107	-6.40544128035008	1.4993508345703e-10	2.88743729732211e-10	K02481; two-component system, NtrC family, response regulator
K02483; two-component system, OmpR family, response regulator	19122.4833483328	0.611696734522406	0.0948984328148484	6.44580438663152	1.14988894643182e-10	2.24483343205644e-10	K02483; two-component system, OmpR family, response regulator
rssB, hnr; two-component system, response regulator	582.896064668012	1.6175390877494	0.198322198768447	8.15611715579036	3.45966872776598e-16	9.01641503242118e-16	rssB, hnr; two-component system, response regulator
pilL; type IV pili sensor histidine kinase and response regulator	211.805681716321	5.04317491748286	0.341344238623053	14.7744544856726	2.14083519418408e-49	1.98325976651914e-48	pilL; type IV pili sensor histidine kinase and response regulator
pleD; two-component system, cell cycle response regulator	1642.1752851694	-0.530183075465762	0.140873281417438	-3.76354600482908	0.000167520891733177	0.000235593811904364	pleD; two-component system, cell cycle response regulator
spo0F; two-component system, response regulator, stage 0 sporulation protein F	488.36887162272	-3.75995882397549	0.230338679005707	-16.3236102603607	6.70502596841401e-60	9.59047430706542e-59	spo0F; two-component system, response regulator, stage 0 sporulation protein F
kinA; two-component system, sporulation sensor kinase A	236.424790818735	-5.33819044391067	0.24864820688916	-21.4688475364324	3.0447535398125e-102	4.41046390030657e-100	kinA; two-component system, sporulation sensor kinase A
hemA; glutamyl-tRNA reductase	6810.95646217245	-0.446935485346813	0.0750907840927772	-5.95193525738937	2.6499020491707e-09	4.76994343103096e-09	hemA; glutamyl-tRNA reductase
hemK, prmC, HEMK; release factor glutamine methyltransferase	9795.1608524088	-0.358505431066709	0.0699169128543274	-5.1275924011928	2.93470954451704e-07	4.78919109814979e-07	hemK, prmC, HEMK; release factor glutamine methyltransferase
lolB; outer membrane lipoprotein LolB	1994.77216662492	1.06812118979127	0.136817239270214	7.80691962130393	5.86026169369953e-15	1.42691640934304e-14	lolB; outer membrane lipoprotein LolB
hemX; uroporphyrin-III C-methyltransferase	1538.10368601919	1.2710969847735	0.142078559906846	8.94643770043058	3.67139021795128e-19	1.13946107777241e-18	hemX; uroporphyrin-III C-methyltransferase
hemX; HemX protein	210.245628289822	-2.03415572493479	0.207448466105168	-9.80559539979222	1.06516954371745e-22	3.83470662214049e-22	hemX; HemX protein
hemY; HemY protein	3419.38324116749	0.514400014616264	0.113425424492664	4.53513854514633	5.75656850652263e-06	8.76578388598353e-06	hemY; HemY protein
yabN; tetrapyrrole methylase family protein / MazG family protein	2780.25050578564	-2.21776384091207	0.173230930394314	-12.8023548442759	1.59053794699717e-37	9.59986047252004e-37	yabN; tetrapyrrole methylase family protein / MazG family protein
HINT1, hinT, hit; histidine triad (HIT) family protein	9393.98228887792	-0.395381090276889	0.0622579454146403	-6.35069287371492	2.14347275149487e-10	4.0932520160977e-10	HINT1, hinT, hit; histidine triad (HIT) family protein
hofB; protein transport protein HofB	126.897725830342	6.89812158201828	0.400660145467258	17.2168898255991	1.9836541939411e-66	4.38993693420242e-65	hofB; protein transport protein HofB
hofC; protein transport protein HofC	163.024732619026	2.28852466270899	0.275357762289318	8.31109551327787	9.48225632034707e-17	2.53167346193717e-16	hofC; protein transport protein HofC
hofD, hopD; leader peptidase HopD	87.1002228990011	4.45435855938171	0.386655024114054	11.520239700979	1.04320387464562e-30	4.95009247724937e-30	hofD, hopD; leader peptidase HopD
hofQ; protein transport protein HofQ	131.326592321249	4.85396928467155	0.387220438559553	12.5354160093619	4.77847343572809e-36	2.75670513124154e-35	hofQ; protein transport protein HofQ
hpaA; AraC family transcriptional regulator, 4-hydroxyphenylacetate 3-monooxygenase operon regulatory protein	96.3346129987309	3.45731374162955	0.424883600937624	8.13708444854078	4.04910296645106e-16	1.05113077007871e-15	hpaA; AraC family transcriptional regulator, 4-hydroxyphenylacetate 3-monooxygenase operon regulatory protein
hpaH; 2-oxo-hept-3-ene-1,7-dioate hydratase	1449.92988996618	1.27294549219701	0.151566006487969	8.39862131155414	4.51751107346275e-17	1.22376779062488e-16	hpaH; 2-oxo-hept-3-ene-1,7-dioate hydratase
hpaX; MFS transporter, ACS family, 4-hydroxyphenylacetate permease	154.474532052861	3.6939827394192	0.360198367196124	10.2554122279179	1.11897521583785e-24	4.34659948541205e-24	hpaX; MFS transporter, ACS family, 4-hydroxyphenylacetate permease
ilvY; LysR family transcriptional regulator, positive regulator for ilvC	138.731137648514	5.84659386161577	0.315049493629189	18.5576995990896	7.06664558832167e-77	2.82914399005823e-75	ilvY; LysR family transcriptional regulator, positive regulator for ilvC
kdgR; LacI family transcriptional regulator, kdg operon repressor	761.110548735876	1.27861740656843	0.254831156820936	5.01750815135562	5.2345981281685e-07	8.42165656040356e-07	kdgR; LacI family transcriptional regulator, kdg operon repressor
kdgT; 2-keto-3-deoxygluconate permease	380.636580472368	3.00476858510415	0.250590170055461	11.9907679716213	3.9720536819265e-33	2.05756512899275e-32	kdgT; 2-keto-3-deoxygluconate permease
lacR; DeoR family transcriptional regulator, lactose phosphotransferase system repressor	34.4977465840771	6.02710032420715	0.300006733587488	20.0898834907302	9.04741231710235e-90	6.80006923871268e-88	lacR; DeoR family transcriptional regulator, lactose phosphotransferase system repressor
lacT; transcriptional antiterminator	10.8751633488472	5.39583657604855	0.279183564659288	19.3271999468649	3.17170610123809e-83	1.76605300253024e-81	lacT; transcriptional antiterminator
lacY; MFS transporter, OHS family, lactose permease	253.579549507919	3.10870853412217	0.408683285642085	7.6066446643103	2.81303327935343e-14	6.65225174728667e-14	lacY; MFS transporter, OHS family, lactose permease
lasT; tRNA/rRNA methyltransferase	3639.48931058017	0.612061720505889	0.109657252012705	5.58158908117608	2.38330930923179e-08	4.10902948856302e-08	lasT; tRNA/rRNA methyltransferase
lpxC; UDP-3-O-	4447.1248060758	0.348568127243252	0.0943913809386551	3.69279614067503	0.000221801820728169	0.000309582183907029	lpxC; UDP-3-O-
manR; activator of the mannose operon, transcriptional antiterminator	74.5145991263733	1.89076660720934	0.260303774733334	7.26369261892693	3.76663421705951e-13	8.34272304901671e-13	manR; activator of the mannose operon, transcriptional antiterminator
menC; O-succinylbenzoate synthase	1757.87453728147	-0.786201726539798	0.150341432272626	-5.22944150960406	1.70022881497148e-07	2.8091503460966e-07	menC; O-succinylbenzoate synthase
glcA; glycolate permease	1.85402419138273	2.33929955371429	0.250664908642824	9.33237750102306	1.03522226755753e-20	3.43650658567952e-20	glcA; glycolate permease
menF; menaquinone-specific isochorismate synthase	1265.7209033495	-0.682446295050764	0.155051607989087	-4.40141385117914	1.07547768809693e-05	1.61575160118201e-05	menF; menaquinone-specific isochorismate synthase
rraA, menG; regulator of ribonuclease activity A	1326.79893136824	1.20875120259711	0.15426968961099	7.83531233935279	4.67678666165212e-15	1.15142025134062e-14	rraA, menG; regulator of ribonuclease activity A
mpl; UDP-N-acetylmuramate: L-alanyl-gamma-D-glutamyl-meso-diaminopimelate ligase	3705.34418633322	0.543904836111417	0.0987913278409012	5.50559293005304	3.67927810487929e-08	6.28625534239188e-08	mpl; UDP-N-acetylmuramate: L-alanyl-gamma-D-glutamyl-meso-diaminopimelate ligase
lpxM, msbB; lauroyl-Kdo2-lipid IVA myristoyltransferase	134.726765791109	4.43765455275617	0.380048331546468	11.6765531760099	1.6796946529828e-31	8.20486039258983e-31	lpxM, msbB; lauroyl-Kdo2-lipid IVA myristoyltransferase
mtlR; mannitol operon repressor	100.141512688903	6.4825641787191	0.400834475705406	16.1726711937909	7.86145809676401e-59	1.07986614925722e-57	mtlR; mannitol operon repressor
nagB, GNPDA; glucosamine-6-phosphate deaminase	3179.1022080083	-0.482455276644312	0.135870585643697	-3.55084416806364	0.000383997704989168	0.000528013413125423	nagB, GNPDA; glucosamine-6-phosphate deaminase
nagD; NagD protein	1379.67564494199	-0.762132471683277	0.142507408164317	-5.34802001875232	8.89216321392027e-08	1.49176383081286e-07	nagD; NagD protein
napA; periplasmic nitrate reductase NapA	623.92990451482	1.59985197748419	0.223194526665807	7.16797137180551	7.61172140868656e-13	1.6596219064862e-12	napA; periplasmic nitrate reductase NapA
napB; cytochrome c-type protein NapB	661.82246737074	1.40484684309363	0.213118694490123	6.59185176811758	4.34374183292055e-11	8.63276144708293e-11	napB; cytochrome c-type protein NapB
napC; cytochrome c-type protein NapC	689.03743834256	1.30039744087023	0.210980047165348	6.16360389687036	7.11076853081361e-10	1.32487120872292e-09	napC; cytochrome c-type protein NapC
napD; periplasmic nitrate reductase NapD	611.532820875814	1.60361996056767	0.222815978832071	7.19705996389185	6.15247107669177e-13	1.34995144775553e-12	napD; periplasmic nitrate reductase NapD
napE; periplasmic nitrate reductase NapE	500.7671869975	1.43634430641473	0.255772102367282	5.61571920127621	1.95746326659175e-08	3.39319187226642e-08	napE; periplasmic nitrate reductase NapE
napF; ferredoxin-type protein NapF	324.651887118123	2.4010782132402	0.248635685523609	9.65701366713995	4.59050533981979e-22	1.61610941415573e-21	napF; ferredoxin-type protein NapF
napH; ferredoxin-type protein NapH	75.2839671902217	1.47375043315865	0.316405104675466	4.65779600702164	3.19612677517709e-06	4.94053977839268e-06	napH; ferredoxin-type protein NapH
NRT, narK, nrtP, nasA; MFS transporter, NNP family, nitrate/nitrite transporter	5110.43193122645	0.456684887012207	0.102202985705745	4.4684104271382	7.88029977643499e-06	1.19063812476498e-05	NRT, narK, nrtP, nasA; MFS transporter, NNP family, nitrate/nitrite transporter
nifA; Nif-specific regulatory protein	1483.6992397981	-1.62915105540996	0.185253481880151	-8.79417238950428	1.44106183366941e-18	4.15374082085536e-18	nifA; Nif-specific regulatory protein
nifD; nitrogenase molybdenum-iron protein alpha chain	376.904788696081	-0.8337416458518	0.19644261561005	-4.24419947404296	2.19375147575938e-05	3.23959555280351e-05	nifD; nitrogenase molybdenum-iron protein alpha chain
nifE; nitrogenase molybdenum-cofactor synthesis protein NifE	371.523372591629	-0.752941546383477	0.19498920712451	-3.86145242337791	0.00011271496317265	0.000159900304771457	nifE; nitrogenase molybdenum-cofactor synthesis protein NifE
nifH; nitrogenase iron protein NifH	386.00256509694	-0.771833519671106	0.194848400300897	-3.96120018680775	7.45739770355909e-05	0.000106819646717467	nifH; nitrogenase iron protein NifH
nifHD1, nifI1; nitrogen regulatory protein PII 1	7.681336428992	-2.27132844734374	0.261631252022943	-8.68141106913542	3.90888630314115e-18	1.10589833725588e-17	nifHD1, nifI1; nitrogen regulatory protein PII 1
nifHD2, nifI2; nitrogen regulatory protein PII 2	6.67226243278175	-1.98365550846358	0.272617940040221	-7.27632050983481	3.43048015724447e-13	7.60875150689496e-13	nifHD2, nifI2; nitrogen regulatory protein PII 2
nifK; nitrogenase molybdenum-iron protein beta chain	376.973264690473	-0.832377393863321	0.196416928756633	-4.237808823977	2.25711832969291e-05	3.32946893772698e-05	nifK; nitrogenase molybdenum-iron protein beta chain
nifN; nitrogenase molybdenum-iron protein NifN	351.515868140961	-0.671122885663981	0.196823213358827	-3.40977506774296	0.000650164774774522	0.00088062950707729	nifN; nitrogenase molybdenum-iron protein NifN
nifV; homocitrate synthase NifV	243.838746993727	-2.20105555499065	0.214191785789752	-10.2760969421637	9.03111458129348e-25	3.52527632871951e-24	nifV; homocitrate synthase NifV
nifW; nitrogenase-stabilizing/protective protein	280.885683987882	-1.82934139807688	0.206050982049268	-8.87810084612686	6.80115650352702e-19	1.99062505009551e-18	nifW; nitrogenase-stabilizing/protective protein
nifX; nitrogen fixation protein NifX	270.910571938932	-1.85602180854071	0.206536924873213	-8.98639218958097	2.55479087397388e-19	7.97571273234715e-19	nifX; nitrogen fixation protein NifX
nifZ; nitrogen fixation protein NifZ	486.581886395584	-1.96197825631244	0.221391881121574	-8.86201538364024	7.85807527527828e-19	2.29071663805862e-18	nifZ; nitrogen fixation protein NifZ
paaB; ring-1,2-phenylacetyl-CoA epoxidase subunit PaaB	2427.45554660224	0.586565134980496	0.115799538553071	5.06534950233565	4.07651730422895e-07	6.59577850584729e-07	paaB; ring-1,2-phenylacetyl-CoA epoxidase subunit PaaB
paaC; ring-1,2-phenylacetyl-CoA epoxidase subunit PaaC	2474.54305084854	0.535616601870672	0.113895967157223	4.70268276603072	2.56765201650386e-06	3.98528806068308e-06	paaC; ring-1,2-phenylacetyl-CoA epoxidase subunit PaaC
paaD; ring-1,2-phenylacetyl-CoA epoxidase subunit PaaD	2431.80853537545	0.580479704864799	0.115671637833714	5.01834084600131	5.21196457216847e-07	8.386936325281e-07	paaD; ring-1,2-phenylacetyl-CoA epoxidase subunit PaaD
paaE; ring-1,2-phenylacetyl-CoA epoxidase subunit PaaE	2979.51305853408	1.16479605820387	0.115836439503856	10.0555236607138	8.68584100826063e-24	3.27496901622397e-23	paaE; ring-1,2-phenylacetyl-CoA epoxidase subunit PaaE
paaI; acyl-CoA thioesterase	2293.79771510287	0.918239762674175	0.123748663760967	7.42019941684255	1.1694412221627e-13	2.66426600428088e-13	paaI; acyl-CoA thioesterase
paaX; phenylacetic acid degradation operon negative regulatory protein	1736.64961747818	-0.884219396448891	0.129876640375067	-6.80814805414875	9.88630959375979e-12	2.05382603737899e-11	paaX; phenylacetic acid degradation operon negative regulatory protein
paaY; phenylacetic acid degradation protein	887.666260698623	2.21787298333558	0.182357842799864	12.1622023450325	4.94084350825466e-34	2.65970947501789e-33	paaY; phenylacetic acid degradation protein
paaZ; oxepin-CoA hydrolase / 3-oxo-5,6-dehydrosuberyl-CoA semialdehyde dehydrogenase	1310.63917262664	1.19938764501256	0.159421119133953	7.52339245595667	5.33729045026528e-14	1.24043736923172e-13	paaZ; oxepin-CoA hydrolase / 3-oxo-5,6-dehydrosuberyl-CoA semialdehyde dehydrogenase
pabC; 4-amino-4-deoxychorismate lyase	1806.57826702067	0.803919065643449	0.118390636158467	6.7903940018313	1.11827715362161e-11	2.31952983152913e-11	pabC; 4-amino-4-deoxychorismate lyase
parC; topoisomerase IV subunit A	5429.47111838795	0.552450553264412	0.103455726022343	5.33997077305418	9.29615670857228e-08	1.5581082594925e-07	parC; topoisomerase IV subunit A
parE; topoisomerase IV subunit B	5851.43813265025	0.449954260136909	0.100199140128726	4.49060001471922	7.10228154618611e-06	1.07553463369064e-05	parE; topoisomerase IV subunit B
pcaQ; LysR family transcriptional regulator, pca operon transcriptional activator	444.544750471108	3.30340487506416	0.217502288926297	15.1879085566017	4.2527318272446e-52	4.47576148846206e-51	pcaQ; LysR family transcriptional regulator, pca operon transcriptional activator
pcaR; IclR family transcriptional regulator, pca regulon regulatory protein	4306.93642493279	1.14136675200349	0.136545309550827	8.3588865539071	6.33129569742221e-17	1.70410246018117e-16	pcaR; IclR family transcriptional regulator, pca regulon regulatory protein
pcaT; MFS transporter, MHS family, dicarboxylic acid transporter PcaT	199.797092654021	5.47468992469126	0.371526132119013	14.7356792736655	3.8035361457242e-49	3.48708543992919e-48	pcaT; MFS transporter, MHS family, dicarboxylic acid transporter PcaT
pdaD; arginine decarboxylase	421.319850034993	-2.99025478428312	0.276665561851864	-10.8081929831375	3.14810105133112e-27	1.34050887632042e-26	pdaD; arginine decarboxylase
petA; apocytochrome f	5.00013799359915	1.86652041367906	0.282767375250118	6.60090440783013	4.08657004841041e-11	8.13535821481402e-11	petA; apocytochrome f
petB; cytochrome b6	12.1901461588727	2.26975331843105	0.295533333260196	7.68019395102448	1.58847907606166e-14	3.78755769452683e-14	petB; cytochrome b6
petD; cytochrome b6-f complex subunit 4	5.00013799359915	1.86652041367906	0.282767375250118	6.60090440783013	4.08657004841041e-11	8.13535821481402e-11	petD; cytochrome b6-f complex subunit 4
petE; plastocyanin	109.574915406213	-2.88704128525928	0.237546626675844	-12.153577281478	5.49093621160999e-34	2.93993876329951e-33	petE; plastocyanin
petG; cytochrome b6-f complex subunit 5	4.80127528513574	2.13300387850061	0.291095191781594	7.32751326274389	2.34462473602599e-13	5.24413960469374e-13	petG; cytochrome b6-f complex subunit 5
petH; ferredoxin--NADP+ reductase	5.7473091973146	1.61396415043476	0.288182605697033	5.60049121122709	2.13745245309827e-08	3.69474586544455e-08	petH; ferredoxin--NADP+ reductase
petM; cytochrome b6-f complex subunit 7	4.75802437665626	1.89493374751267	0.263392412889319	7.19433687070154	6.27650574692630e-13	1.37618785186413e-12	petM; cytochrome b6-f complex subunit 7
pilB; type IV pilus assembly protein PilB	8871.10765042629	-1.42347677216275	0.11373425605343	-12.5158138062997	6.11776237605561e-36	3.5191489422408e-35	pilB; type IV pilus assembly protein PilB
pilC; type IV pilus assembly protein PilC	7229.78080596796	-1.26812180639837	0.108317769640809	-11.7074216963991	1.16776867255531e-31	5.72530031646042e-31	pilC; type IV pilus assembly protein PilC
pilD, pppA; leader peptidase (prepilin peptidase) / N-methyltransferase	6155.25977350201	-0.449741921579306	0.0826205816308673	-5.44346109288683	5.22551512873281e-08	8.83149746088551e-08	pilD, pppA; leader peptidase (prepilin peptidase) / N-methyltransferase
pilE; type IV pilus assembly protein PilE	3356.31698767841	1.04434776700713	0.136124758525149	7.6719898593185	1.69348344252793e-14	4.02866007363991e-14	pilE; type IV pilus assembly protein PilE
pilF; type IV pilus assembly protein PilF	1546.98539090105	0.796778403072525	0.120094335767579	6.63460435481773	3.25374089060017e-11	6.58099864823853e-11	pilF; type IV pilus assembly protein PilF
pilI; twitching motility protein PilI	1484.92145222342	0.888421554095815	0.133520899728169	6.65380143411648	2.85617957368248e-11	5.7945461328058e-11	pilI; twitching motility protein PilI
pilJ; twitching motility protein PilJ	1694.64496922553	1.10528716574531	0.147846464673813	7.47591204283343	7.66702270606329e-14	1.76286204615314e-13	pilJ; twitching motility protein PilJ
pilK; type IV pilus assembly protein PilK	80.5900468785674	5.18832302419395	0.331175823534229	15.6663701136919	2.56834674880165e-55	3.10501040177584e-54	pilK; type IV pilus assembly protein PilK
pilM; type IV pilus assembly protein PilM	3107.46238855115	-0.732078836409057	0.104692384383192	-6.99266561481226	2.69711828554615e-12	5.72096415893136e-12	pilM; type IV pilus assembly protein PilM
pilP; type IV pilus assembly protein PilP	1565.21783054441	0.407627794392997	0.117512888420458	3.46879223098079	0.000522803597875366	0.000712605006719084	pilP; type IV pilus assembly protein PilP
pilT; twitching motility protein PilT	7444.30927292991	-1.11573709042488	0.111137503925413	-10.03924913748	1.02451028656119e-23	3.85012898727972e-23	pilT; twitching motility protein PilT
pilU; twitching motility protein PilU	2903.3510317508	0.612262261098805	0.130624242333897	4.68720239183291	2.76965034770705e-06	4.29462910085288e-06	pilU; twitching motility protein PilU
pilV; type IV pilus assembly protein PilV	2769.07129829072	1.0292101615041	0.142231421001306	7.23616592071204	4.61546623955195e-13	1.01831679674634e-12	pilV; type IV pilus assembly protein PilV
pilW; type IV pilus assembly protein PilW	3065.86485632026	0.727768320009186	0.137358185941332	5.29832506902812	1.16869767836496e-07	1.94750353556446e-07	pilW; type IV pilus assembly protein PilW
pilX; type IV pilus assembly protein PilX	1671.27272908292	1.38665264588942	0.175487339678324	7.90172469667165	2.75070436826976e-15	6.8291871928966e-15	pilX; type IV pilus assembly protein PilX
pilY1; type IV pilus assembly protein PilY1	2524.54536981677	0.887215898300882	0.138027896392824	6.42780134659077	1.2946277254797e-10	2.50104245608554e-10	pilY1; type IV pilus assembly protein PilY1
pilZ; type IV pilus assembly protein PilZ	1564.75763043572	0.434786205763819	0.118421357352409	3.67151851223883	0.000241113609641464	0.000335772090196389	pilZ; type IV pilus assembly protein PilZ
ppdA; prepilin peptidase dependent protein A	126.897725830342	6.89812158201828	0.400660145467258	17.2168898255991	1.9836541939411e-66	4.38993693420242e-65	ppdA; prepilin peptidase dependent protein A
ppdB; prepilin peptidase dependent protein B	130.113367742704	4.99105285108476	0.41667937352995	11.9781615509365	4.62465697320355e-33	2.38631101719642e-32	ppdB; prepilin peptidase dependent protein B
ppdC; prepilin peptidase dependent protein C	103.8401442071	6.55248438760321	0.400624588588507	16.3556720537028	3.96311928362777e-60	5.73033962480262e-59	ppdC; prepilin peptidase dependent protein C
ppdD; prepilin peptidase dependent protein D	171.202320775401	6.88374701783949	0.380936862967517	18.0705720213443	5.43472991366218e-73	1.80410388425611e-71	ppdD; prepilin peptidase dependent protein D
priS, pri1, priA; DNA primase small subunit	256.68637809491	-2.82678252796546	0.316550604776485	-8.92995459592135	4.26183671776811e-19	1.2755091333756e-18	priS, pri1, priA; DNA primase small subunit
priB; primosomal replication protein N	1389.47906154256	1.48517299842504	0.186962145467862	7.94370964618789	1.9622260946513e-15	4.91914892891345e-15	priB; primosomal replication protein N
prpR; transcriptional regulator, propionate catabolism operon regulatory protein	942.931986591448	1.25621653245798	0.249283273829939	5.03931336089149	4.67204988466048e-07	7.54402542178558e-07	prpR; transcriptional regulator, propionate catabolism operon regulatory protein
psaA; photosystem I P700 chlorophyll a apoprotein A1	5.09697545101284	1.87536641016345	0.284296638535785	6.59651278264197	4.20941225468482e-11	8.37362982099224e-11	psaA; photosystem I P700 chlorophyll a apoprotein A1
psaB; photosystem I P700 chlorophyll a apoprotein A2	5.10853493386875	1.86385441184774	0.283936159844559	6.56434324134028	5.22626912050139e-11	1.03524828650011e-10	psaB; photosystem I P700 chlorophyll a apoprotein A2
psaC; photosystem I subunit VII	5.00013799359915	1.86652041367906	0.282767375250118	6.60090440783013	4.08657004841041e-11	8.13535821481402e-11	psaC; photosystem I subunit VII
psaD; photosystem I subunit II	5.00013799359915	1.86652041367906	0.282767375250118	6.60090440783013	4.08657004841041e-11	8.13535821481402e-11	psaD; photosystem I subunit II
psaE; photosystem I subunit IV	4.82930019907405	1.81740268185082	0.266250585613782	6.8259105521259	8.73693576102251e-12	1.82027110899755e-11	psaE; photosystem I subunit IV
psaF; photosystem I subunit III	5.00013799359915	1.86652041367906	0.282767375250118	6.60090440783013	4.08657004841041e-11	8.13535821481402e-11	psaF; photosystem I subunit III
psaI; photosystem I subunit VIII	4.97667213040536	1.87793375007421	0.283551021631739	6.6229130096846	3.52188303194416e-11	7.11611517004796e-11	psaI; photosystem I subunit VIII
psaJ; photosystem I subunit IX	5.00013799359915	1.86652041367906	0.282767375250118	6.60090440783013	4.08657004841041e-11	8.13535821481402e-11	psaJ; photosystem I subunit IX
psaK; photosystem I subunit X	5.4057476898074	1.23783352174223	0.293000307643496	4.22468335169239	2.39276974993832e-05	3.52304501899068e-05	psaK; photosystem I subunit X
psaL; photosystem I subunit XI	5.08880980702673	1.83357377373793	0.283724019871552	6.46252571272616	1.02969641955033e-10	2.01315125756012e-10	psaL; photosystem I subunit XI
psaM; photosystem I subunit XII	4.98312135552076	1.89402030769418	0.283200896646515	6.68790364056741	2.2639011481595e-11	4.60937910743335e-11	psaM; photosystem I subunit XII
psbB; photosystem II CP47 chlorophyll apoprotein	5.09697545101284	1.87536641016345	0.284296638535785	6.59651278264197	4.20941225468482e-11	8.37362982099224e-11	psbB; photosystem II CP47 chlorophyll apoprotein
psbC; photosystem II CP43 chlorophyll apoprotein	5.77324662362179	0.95194268135552	0.276713164423947	3.44017850880802	0.00058133062704792	0.000790351724520611	psbC; photosystem II CP43 chlorophyll apoprotein
psbE; photosystem II cytochrome b559 subunit alpha	5.00013799359915	1.86652041367906	0.282767375250118	6.60090440783013	4.08657004841041e-11	8.13535821481402e-11	psbE; photosystem II cytochrome b559 subunit alpha
psbF; photosystem II cytochrome b559 subunit beta	4.98312135552076	1.89402030769418	0.283200896646515	6.68790364056741	2.2639011481595e-11	4.60937910743335e-11	psbF; photosystem II cytochrome b559 subunit beta
psbH; photosystem II PsbH protein	5.00013799359915	1.86652041367906	0.282767375250118	6.60090440783013	4.08657004841041e-11	8.13535821481402e-11	psbH; photosystem II PsbH protein
psbI; photosystem II PsbI protein	4.98312135552076	1.89402030769418	0.283200896646515	6.68790364056741	2.2639011481595e-11	4.60937910743335e-11	psbI; photosystem II PsbI protein
psbJ; photosystem II PsbJ protein	4.95965549232697	1.90566831813993	0.284017593870087	6.70968404517785	1.9504627220087e-11	4.00808266862091e-11	psbJ; photosystem II PsbJ protein
psbK; photosystem II PsbK protein	5.00013799359915	1.86652041367906	0.282767375250118	6.60090440783013	4.08657004841041e-11	8.13535821481402e-11	psbK; photosystem II PsbK protein
psbL; photosystem II PsbL protein	4.98312135552076	1.89402030769418	0.283200896646515	6.68790364056741	2.2639011481595e-11	4.60937910743335e-11	psbL; photosystem II PsbL protein
psbM; photosystem II PsbM protein	4.98312135552076	1.89402030769418	0.283200896646515	6.68790364056741	2.2639011481595e-11	4.60937910743335e-11	psbM; photosystem II PsbM protein
psbN; PsbN protein	5.00013799359915	1.86652041367906	0.282767375250118	6.60090440783013	4.08657004841041e-11	8.13535821481402e-11	psbN; PsbN protein
psbO; photosystem II oxygen-evolving enhancer protein 1	5.00013799359915	1.86652041367906	0.282767375250118	6.60090440783013	4.08657004841041e-11	8.13535821481402e-11	psbO; photosystem II oxygen-evolving enhancer protein 1
psbP; photosystem II oxygen-evolving enhancer protein 2	5.00013799359915	1.86652041367906	0.282767375250118	6.60090440783013	4.08657004841041e-11	8.13535821481402e-11	psbP; photosystem II oxygen-evolving enhancer protein 2
psbT; photosystem II PsbT protein	4.98312135552076	1.89402030769418	0.283200896646515	6.68790364056741	2.2639011481595e-11	4.60937910743335e-11	psbT; photosystem II PsbT protein
psbU; photosystem II PsbU protein	5.00013799359915	1.86652041367906	0.282767375250118	6.60090440783013	4.08657004841041e-11	8.13535821481402e-11	psbU; photosystem II PsbU protein
psbV; photosystem II cytochrome c550	5.06524694379556	1.36653314198944	0.282976024836309	4.82914813288486	1.37118378587474e-06	2.15680576941047e-06	psbV; photosystem II cytochrome c550
psbX; photosystem II PsbX protein	5.00013799359915	1.86652041367906	0.282767375250118	6.60090440783013	4.08657004841041e-11	8.13535821481402e-11	psbX; photosystem II PsbX protein
psbY; photosystem II PsbY protein	5.00013799359915	1.86652041367906	0.282767375250118	6.60090440783013	4.08657004841041e-11	8.13535821481402e-11	psbY; photosystem II PsbY protein
psbZ; photosystem II PsbZ protein	5.00013799359915	1.86652041367906	0.282767375250118	6.60090440783013	4.08657004841041e-11	8.13535821481402e-11	psbZ; photosystem II PsbZ protein
sprT; SprT protein	202.52864695434	5.77922135069931	0.326835056477138	17.6823790354434	5.73254309833605e-70	1.71696131069336e-68	sprT; SprT protein
PTS-Aga-EIIA, agaF; PTS system, N-acetylgalactosamine-specific IIA component	125.575029690145	1.11441491146267	0.261706762847747	4.25825798055895	2.06026108226241e-05	3.04754920950327e-05	PTS-Aga-EIIA, agaF; PTS system, N-acetylgalactosamine-specific IIA component
PTS-Aga-EIIB, agaV; PTS system, N-acetylgalactosamine-specific IIB component	68.2270986522092	5.61900545230864	0.401183658935203	14.0060676130784	1.4311279043686e-44	1.10482519516518e-43	PTS-Aga-EIIB, agaV; PTS system, N-acetylgalactosamine-specific IIB component
PTS-Aga-EIIC, agaW; PTS system, N-acetylgalactosamine-specific IIC component	47.2721748242511	5.5106788413541	0.322599343750038	17.0821142327679	2.016768044557e-65	4.15183230258027e-64	PTS-Aga-EIIC, agaW; PTS system, N-acetylgalactosamine-specific IIC component
PTS-Aga-EIID, agaE; PTS system, N-acetylgalactosamine-specific IID component	47.2721748242511	5.5106788413541	0.322599343750038	17.0821142327679	2.016768044557e-65	4.15183230258027e-64	PTS-Aga-EIID, agaE; PTS system, N-acetylgalactosamine-specific IID component
PTS-Glv-EIIC, glvC, malP, aglA; PTS system, alpha-glucoside-specific IIC component	161.986702495985	4.89654855992129	0.430377328734418	11.377338519016	5.4229528477453e-30	2.5075255564705e-29	PTS-Glv-EIIC, glvC, malP, aglA; PTS system, alpha-glucoside-specific IIC component
PTS-Asc-EIIC, ascF; PTS system, beta-glucoside (arbutin/salicin/cellobiose)-specific IIC component	84.3175495520595	4.7181574141542	0.407322651965591	11.583341587771	5.00560539116413e-31	2.41110387856134e-30	PTS-Asc-EIIC, ascF; PTS system, beta-glucoside (arbutin/salicin/cellobiose)-specific IIC component
PTS-Bgl-EIIA, bglF, bglP; PTS system, beta-glucoside-specific IIA component	1.96965818773024	2.62130402783372	0.248127639730203	10.5643370915225	4.36038466940169e-26	1.78332570128969e-25	PTS-Bgl-EIIA, bglF, bglP; PTS system, beta-glucoside-specific IIA component
PTS-Bgl-EIIB, bglF, bglP; PTS system, beta-glucoside-specific IIB component	2.22962175620057	2.79258990956163	0.256808099741909	10.8742283143256	1.52944486463292e-27	6.58297527635358e-27	PTS-Bgl-EIIB, bglF, bglP; PTS system, beta-glucoside-specific IIB component
PTS-Bgl-EIIC, bglF, bglP; PTS system, beta-glucoside-specific IIC component	239.12805435897	1.16820210244131	0.298375226579554	3.91521144644977	9.03250131694716e-05	0.000128871665458664	PTS-Bgl-EIIC, bglF, bglP; PTS system, beta-glucoside-specific IIC component
PTS-Cel-EIIA, celC, chbA; PTS system, cellobiose-specific IIA component	387.246854681928	1.34750746385591	0.317728004263323	4.2410723819583	2.22454377876662e-05	3.28324199433747e-05	PTS-Cel-EIIA, celC, chbA; PTS system, cellobiose-specific IIA component
PTS-Cel-EIIB, celA, chbB; PTS system, cellobiose-specific IIB component	746.207278753793	1.06041561371898	0.269968631055326	3.92792158694046	8.56831358689626e-05	0.000122402285004129	PTS-Cel-EIIB, celA, chbB; PTS system, cellobiose-specific IIB component
PTS-Cel-EIIC, celB, chbC; PTS system, cellobiose-specific IIC component	744.741666721811	0.930916078420227	0.275818244382919	3.37510696764436	0.000737870047681039	0.000996205841361606	PTS-Cel-EIIC, celB, chbC; PTS system, cellobiose-specific IIC component
PTS-Dgl-EIIC, gamP; PTS system, D-glucosamine-specific IIC component	227.106352210371	-1.30872850415739	0.213262699788289	-6.13669669124791	8.42550293760807e-10	1.55584948527231e-09	PTS-Dgl-EIIC, gamP; PTS system, D-glucosamine-specific IIC component
PTS-Fru-EIIA, fruB; PTS system, fructose-specific IIA component	1089.15512811482	-1.30210859671464	0.202409694391286	-6.43303474485509	1.25081044226946e-10	2.41815258276165e-10	PTS-Fru-EIIA, fruB; PTS system, fructose-specific IIA component
PTS-Fru-EIIB, fruA; PTS system, fructose-specific IIB component	121.087058675852	3.27851628851512	0.298714342905312	10.9754230634796	5.01704511858258e-28	2.2034618776046e-27	PTS-Fru-EIIB, fruA; PTS system, fructose-specific IIB component
PTS-Fru-EIIC, fruA; PTS system, fructose-specific IIC component	1671.67214905719	1.58247475317688	0.151673573755971	10.4334243203298	1.74484459392613e-25	7.02079640394418e-25	PTS-Fru-EIIC, fruA; PTS system, fructose-specific IIC component
PTS-Gat-EIIA, gatA, sgcA; PTS system, galactitol-specific IIA component	154.401434791817	2.47009944763388	0.308843718006737	7.99789441590647	1.26564826591423e-15	3.20311935658789e-15	PTS-Gat-EIIA, gatA, sgcA; PTS system, galactitol-specific IIA component
PTS-Gat-EIIB, gatB, sgcB; PTS system, galactitol-specific IIB component	171.806419197925	1.87117145694265	0.315518410937042	5.93046678761329	3.020746824275e-09	5.4288946422285e-09	PTS-Gat-EIIB, gatB, sgcB; PTS system, galactitol-specific IIB component
PTS-Gat-EIIC, gatC, sgcC; PTS system, galactitol-specific IIC component	162.323132107402	2.08769677588698	0.293333966802267	7.11713272978807	1.10195358721738e-12	2.38631808354468e-12	PTS-Gat-EIIC, gatC, sgcC; PTS system, galactitol-specific IIC component
PTS-Glc-EIIB, ptsG; PTS system, glucose-specific IIB component	3.25568219089467	3.36732796703594	0.297350383992522	11.3244446562431	9.93062276085931e-30	4.56533592243313e-29	PTS-Glc-EIIB, ptsG; PTS system, glucose-specific IIB component
PTS-Glc-EIIC, ptsG; PTS system, glucose-specific IIC component	188.265100558101	2.95862791280174	0.344997940670542	8.57578427004902	9.84138602906538e-18	2.75399798010411e-17	PTS-Glc-EIIC, ptsG; PTS system, glucose-specific IIC component
PTS-Gut-EIIA, srlB; PTS system, glucitol/sorbitol-specific IIA component	256.410358244064	3.57223678688883	0.295090970366048	12.1055442071224	9.87125286434725e-34	5.23597014449098e-33	PTS-Gut-EIIA, srlB; PTS system, glucitol/sorbitol-specific IIA component
PTS-Gut-EIIB, srlE; PTS system, glucitol/sorbitol-specific IIB component	4.14605029816647	2.83267020004324	0.281243080319111	10.071964070473	7.34955158584912e-24	2.78430230549025e-23	PTS-Gut-EIIB, srlE; PTS system, glucitol/sorbitol-specific IIB component
PTS-Gut-EIIC, srlA; PTS system, glucitol/sorbitol-specific IIC component	368.068823486309	3.16806348758187	0.28262782740129	11.2093119658868	3.67035312707829e-29	1.65957453821979e-28	PTS-Gut-EIIC, srlA; PTS system, glucitol/sorbitol-specific IIC component
PTS-HPR.PTSH, ptsH; phosphocarrier protein HPr	205.722422136644	2.54073143043211	0.308406131157346	8.23826498162532	1.74725873258481e-16	4.61399082615287e-16	PTS-HPR.PTSH, ptsH; phosphocarrier protein HPr
PTS-Lac-EIIA, lacF; PTS system, lactose-specific IIA component	30.4006515021462	7.1242445606561	0.31360674835589	22.7171277340349	3.03410172794531e-114	1.20863442332702e-111	PTS-Lac-EIIA, lacF; PTS system, lactose-specific IIA component
PTS-Lac-EIIC, lacE; PTS system, lactose-specific IIC component	29.3177617235054	7.12251568418066	0.314347497276164	22.6580957249464	1.16092552778615e-113	4.40433032374869e-111	PTS-Lac-EIIC, lacE; PTS system, lactose-specific IIC component
PTS-MalGlc-EIIC, malX; PTS system, maltose/glucose-specific IIC component	128.611092333938	2.84105432048156	0.348427275883619	8.15393775724528	3.52262218206912e-16	9.16848445754483e-16	PTS-MalGlc-EIIC, malX; PTS system, maltose/glucose-specific IIC component
PTS-Man-EIIB, manX; PTS system, mannose-specific IIB component	400.979093555097	1.21904009846169	0.226221481330689	5.38870177708591	7.09684546916435e-08	1.19384644959528e-07	PTS-Man-EIIB, manX; PTS system, mannose-specific IIB component
PTS-Man-EIIC, manY; PTS system, mannose-specific IIC component	370.654162832931	1.49897755414203	0.228856591617106	6.54985527639914	5.75928695428535e-11	1.13687411211079e-10	PTS-Man-EIIC, manY; PTS system, mannose-specific IIC component
PTS-Man-EIID, manZ; PTS system, mannose-specific IID component	355.728026251603	1.40188712833395	0.215659338958764	6.50047030238742	8.00692953274385e-11	1.57353743432092e-10	PTS-Man-EIID, manZ; PTS system, mannose-specific IID component
PTS-Mtl-EIIA, mtlA, cmtB; PTS system, mannitol-specific IIA component	365.193221379932	-2.02248184155901	0.205606960949551	-9.83664090076822	7.82809221346775e-23	2.83483684839535e-22	PTS-Mtl-EIIA, mtlA, cmtB; PTS system, mannitol-specific IIA component
PTS-Mtl-EIIB, mtlA, cmtA; PTS system, mannitol-specific IIB component	134.166639474741	-3.34757321356786	0.229121084525931	-14.6104982895583	2.40750684727664e-48	2.11007778352618e-47	PTS-Mtl-EIIB, mtlA, cmtA; PTS system, mannitol-specific IIB component
PTS-Mtl-EIIC, mtlA, cmtA; PTS system, mannitol-specific IIC component	596.525196878846	-0.976302512183621	0.187006145746146	-5.22069747113506	1.78250524264067e-07	2.94325787940275e-07	PTS-Mtl-EIIC, mtlA, cmtA; PTS system, mannitol-specific IIC component
PTS-Nag-EIIA, nagE; PTS system, N-acetylglucosamine-specific IIA component	214.987522434859	-3.52244970107188	0.199947992629442	-17.6168295302666	1.82976484337015e-69	5.37715830235153e-68	PTS-Nag-EIIA, nagE; PTS system, N-acetylglucosamine-specific IIA component
PTS-Nag-EIIB, nagE; PTS system, N-acetylglucosamine-specific IIB component	252.741781556267	-2.21156692351139	0.225492015547587	-9.80773939219441	1.04278421194529e-22	3.75751325941572e-22	PTS-Nag-EIIB, nagE; PTS system, N-acetylglucosamine-specific IIB component
wecE, rffA; dTDP-4-amino-4,6-dideoxygalactose transaminase	362.537185658758	2.26354047061583	0.238455240830404	9.49251718156078	2.25521431852525e-21	7.74786221461434e-21	wecE, rffA; dTDP-4-amino-4,6-dideoxygalactose transaminase
PTS-Ula-EIIA, ulaC, sgaA; PTS system, ascorbate-specific IIA component	2045.94212142239	1.11553950007322	0.157905870326881	7.06458536192441	1.61096290026837e-12	3.46224478727762e-12	PTS-Ula-EIIA, ulaC, sgaA; PTS system, ascorbate-specific IIA component
PTS-Ula-EIIB, ulaB, sgaB; PTS system, ascorbate-specific IIB component	402.757984913792	1.61650923491171	0.253240677338352	6.3832921784201	1.73320759357355e-10	3.32573817389222e-10	PTS-Ula-EIIB, ulaB, sgaB; PTS system, ascorbate-specific IIB component
pyrDII; dihydroorotate dehydrogenase electron transfer subunit	2443.43812537222	-1.45016807535852	0.155565787911127	-9.32189586689192	1.14279738492144e-20	3.78729898738315e-20	pyrDII; dihydroorotate dehydrogenase electron transfer subunit
pyrR; pyrimidine operon attenuation protein / uracil phosphoribosyltransferase	5377.79450726271	-0.483787614632078	0.096971638076611	-4.98895990856491	6.0705242502066e-07	9.72920271603218e-07	pyrR; pyrimidine operon attenuation protein / uracil phosphoribosyltransferase
qoxA; cytochrome aa3-600 menaquinol oxidase subunit II	244.162860680989	0.966221345543527	0.214778548775202	4.49868644263363	6.83746170889889e-06	1.03700851770031e-05	qoxA; cytochrome aa3-600 menaquinol oxidase subunit II
qoxB; cytochrome aa3-600 menaquinol oxidase subunit I	224.759581456653	-2.60805778587788	0.225311010447209	-11.5753676693441	5.49352384540732e-31	2.64292901427295e-30	qoxB; cytochrome aa3-600 menaquinol oxidase subunit I
qoxC; cytochrome aa3-600 menaquinol oxidase subunit III	114.035091875482	-1.53114472119031	0.227030728592207	-6.74421797738471	1.53853416223307e-11	3.17634145387688e-11	qoxC; cytochrome aa3-600 menaquinol oxidase subunit III
qoxD; cytochrome aa3-600 menaquinol oxidase subunit IV	106.111693785445	-1.44137209692592	0.224122686633239	-6.43117445439436	1.266217308138e-10	2.44734432167284e-10	qoxD; cytochrome aa3-600 menaquinol oxidase subunit IV
prfC; peptide chain release factor 3	5382.24487375745	0.531784182689529	0.0976630959272389	5.44508831755364	5.17796878355123e-08	8.75299751719768e-08	prfC; peptide chain release factor 3
prfH; peptide chain release factor	778.92116820358	2.1503079726484	0.175348218461738	12.2630728245329	1.42973500267489e-34	7.86650467286661e-34	prfH; peptide chain release factor
waaC, rfaC; heptosyltransferase I	3091.11410925158	-0.588191204110213	0.162272031675369	-3.62472323811728	0.000289271060880957	0.000400108080215032	waaC, rfaC; heptosyltransferase I
waaF, rfaF; heptosyltransferase II	4350.89236492103	-1.28323703765606	0.128751828693767	-9.96674805068751	2.13091793018137e-23	7.9220826643747e-23	waaF, rfaF; heptosyltransferase II
waaG, rfaG; UDP-glucose:(heptosyl)LPS alpha-1,3-glucosyltransferase	394.892160613711	0.710792168896357	0.200769835039394	3.54033348065903	0.000399621728850156	0.000548739454282867	waaG, rfaG; UDP-glucose:(heptosyl)LPS alpha-1,3-glucosyltransferase
waaL, rfaL; O-antigen ligase	920.520535495564	2.103764779961	0.193921985384086	10.8485109400785	2.0270063262201e-27	8.69637016747202e-27	waaL, rfaL; O-antigen ligase
waaY, rfaY; heptose II phosphotransferase	6.75866515489213	5.14183976746204	0.299730568531182	17.1548727667633	5.77964975302266e-66	1.23780832210569e-64	waaY, rfaY; heptose II phosphotransferase
wecA, tagO, rfe; UDP-GlcNAc:undecaprenyl-phosphate/decaprenyl-phosphate GlcNAc-1-phosphate transferase	3424.4866478573	-1.27047146403175	0.127477555336922	-9.96623649295673	2.14191784932233e-23	7.95926282908161e-23	wecA, tagO, rfe; UDP-GlcNAc:undecaprenyl-phosphate/decaprenyl-phosphate GlcNAc-1-phosphate transferase
wecG, rffM; UDP-N-acetyl-D-mannosaminouronate:lipid I N-acetyl-D-mannosaminouronosyltransferase	123.586957877636	6.85093903506354	0.401712173356505	17.0543475887737	3.24475408691754e-65	6.47893629335138e-64	wecG, rffM; UDP-N-acetyl-D-mannosaminouronate:lipid I N-acetyl-D-mannosaminouronosyltransferase
wzyE, rffT; enterobacterial common antigen polymerase	122.146440007491	6.82979468516228	0.403118641219759	16.9423935953362	2.19028419891623e-64	3.97494173411517e-63	wzyE, rffT; enterobacterial common antigen polymerase
rhaR; AraC family transcriptional regulator, L-rhamnose operon transcriptional activator RhaR	124.398625955867	2.39245518124288	0.268187598550569	8.92082704111975	4.62818910249674e-19	1.3697170349031e-18	rhaR; AraC family transcriptional regulator, L-rhamnose operon transcriptional activator RhaR
rhaS; AraC family transcriptional regulator, L-rhamnose operon regulatory protein RhaS	116.604090062155	2.50557143002612	0.319136758239493	7.85109005884504	4.12436650608659e-15	1.01793147317199e-14	rhaS; AraC family transcriptional regulator, L-rhamnose operon regulatory protein RhaS
rhaT; L-rhamnose-H+ transport protein	802.122391035019	2.70949536359546	0.19346633506321	14.0049965939046	1.45286690713144e-44	1.12052184405771e-43	rhaT; L-rhamnose-H+ transport protein
ribB, RIB3; 3,4-dihydroxy 2-butanone 4-phosphate synthase	1153.08902602725	1.0609765901739	0.172152869874749	6.16299101458966	7.13835595415319e-10	1.32970030130321e-09	ribB, RIB3; 3,4-dihydroxy 2-butanone 4-phosphate synthase
ctaG; putative membrane protein	370.581374688641	-2.61692300233791	0.216685464102371	-12.0770583905045	1.39625966877445e-33	7.34742455820743e-33	ctaG; putative membrane protein
RP-L10, MRPL10, rplJ; large subunit ribosomal protein L10	8490.04077368684	-0.268154410972312	0.0728926267117166	-3.67875906067753	0.00023437154873631	0.000326725831807906	RP-L10, MRPL10, rplJ; large subunit ribosomal protein L10
RP-L10Ae, RPL10A; large subunit ribosomal protein L10Ae	2.62358135824133	2.06449517830426	0.32090082097443	6.43343688568737	1.24750409049256e-10	2.41234589537724e-10	RP-L10Ae, RPL10A; large subunit ribosomal protein L10Ae
RP-L10e, RPL10; large subunit ribosomal protein L10e	257.993991235841	-2.83151431470216	0.31458746107095	-9.00072210463455	2.24237880669034e-19	7.02794333316362e-19	RP-L10e, RPL10; large subunit ribosomal protein L10e
RP-L12, rpl12; large subunit ribosomal protein L12	256.68637809491	-2.82678252796546	0.316550604776485	-8.92995459592135	4.26183671776811e-19	1.2755091333756e-18	RP-L12, rpl12; large subunit ribosomal protein L12
RP-L12e, RPL12; large subunit ribosomal protein L12e	2.62358135824133	2.06449517830426	0.32090082097443	6.43343688568737	1.24750409049256e-10	2.41234589537724e-10	RP-L12e, RPL12; large subunit ribosomal protein L12e
RP-L13Ae, RPL13A; large subunit ribosomal protein L13Ae	2.79971188737685	1.99653023843248	0.324095055505796	6.16032304262283	7.25966974391608e-10	1.34663070663049e-09	RP-L13Ae, RPL13A; large subunit ribosomal protein L13Ae
RP-L14e, RPL14; large subunit ribosomal protein L14e	2.64075727721658	1.96080580381327	0.318515420582988	6.15607809576173	7.45684628524081e-10	1.38191891962116e-09	RP-L14e, RPL14; large subunit ribosomal protein L14e
RP-L15e, RPL15; large subunit ribosomal protein L15e	256.68637809491	-2.82678252796546	0.316550604776485	-8.92995459592135	4.26183671776811e-19	1.2755091333756e-18	RP-L15e, RPL15; large subunit ribosomal protein L15e
RP-L18e, RPL18; large subunit ribosomal protein L18e	256.68637809491	-2.82678252796546	0.316550604776485	-8.92995459592135	4.26183671776811e-19	1.2755091333756e-18	RP-L18e, RPL18; large subunit ribosomal protein L18e
RP-L19e, RPL19; large subunit ribosomal protein L19e	258.231445587313	-2.83262676711553	0.314406479562605	-9.00944144362486	2.07108612796017e-19	6.52187477528012e-19	RP-L19e, RPL19; large subunit ribosomal protein L19e
RP-L21e, RPL21; large subunit ribosomal protein L21e	257.993991235841	-2.83151431470216	0.31458746107095	-9.00072210463455	2.24237880669034e-19	7.02794333316362e-19	RP-L21e, RPL21; large subunit ribosomal protein L21e
RP-L22e, RPL22; large subunit ribosomal protein L22e	2.80200585086778	1.5725187401511	0.312765444342982	5.02778925419477	4.96166725947339e-07	8.00032443963257e-07	RP-L22e, RPL22; large subunit ribosomal protein L22e
RP-L23, MRPL23, rplW; large subunit ribosomal protein L23	8558.33298613854	-0.245146079087374	0.071996487342156	-3.40497277210681	0.000661706510599332	0.000896110108778664	RP-L23, MRPL23, rplW; large subunit ribosomal protein L23
RP-L24, MRPL24, rplX; large subunit ribosomal protein L24	8756.26877394633	-0.248853348022982	0.0709106798152376	-3.50939165540911	0.00044913300198886	0.000615029671166251	RP-L24, MRPL24, rplX; large subunit ribosomal protein L24
RP-L24e, RPL24; large subunit ribosomal protein L24e	256.68637809491	-2.82678252796546	0.316550604776485	-8.92995459592135	4.26183671776811e-19	1.2755091333756e-18	RP-L24e, RPL24; large subunit ribosomal protein L24e
RP-L27e, RPL27; large subunit ribosomal protein L27e	2.62358135824133	2.06449517830426	0.32090082097443	6.43343688568737	1.24750409049256e-10	2.41234589537724e-10	RP-L27e, RPL27; large subunit ribosomal protein L27e
RP-L29e, RPL29; large subunit ribosomal protein L29e	2.62358135824133	2.06449517830426	0.32090082097443	6.43343688568737	1.24750409049256e-10	2.41234589537724e-10	RP-L29e, RPL29; large subunit ribosomal protein L29e
RP-L30e, RPL30; large subunit ribosomal protein L30e	257.993991235841	-2.83151431470216	0.31458746107095	-9.00072210463455	2.24237880669034e-19	7.02794333316362e-19	RP-L30e, RPL30; large subunit ribosomal protein L30e
RP-L31e, RPL31; large subunit ribosomal protein L31e	257.993991235841	-2.83151431470216	0.31458746107095	-9.00072210463455	2.24237880669034e-19	7.02794333316362e-19	RP-L31e, RPL31; large subunit ribosomal protein L31e
RP-L32e, RPL32; large subunit ribosomal protein L32e	257.993991235841	-2.83151431470216	0.31458746107095	-9.00072210463455	2.24237880669034e-19	7.02794333316362e-19	RP-L32e, RPL32; large subunit ribosomal protein L32e
RP-L35e, RPL35; large subunit ribosomal protein L35e	2.62358135824133	2.06449517830426	0.32090082097443	6.43343688568737	1.24750409049256e-10	2.41234589537724e-10	RP-L35e, RPL35; large subunit ribosomal protein L35e
RP-L36e, RPL36; large subunit ribosomal protein L36e	2.62358135824133	2.06449517830426	0.32090082097443	6.43343688568737	1.24750409049256e-10	2.41234589537724e-10	RP-L36e, RPL36; large subunit ribosomal protein L36e
RP-L37Ae, RPL37A; large subunit ribosomal protein L37Ae	256.68637809491	-2.82678252796546	0.316550604776485	-8.92995459592135	4.26183671776811e-19	1.2755091333756e-18	RP-L37Ae, RPL37A; large subunit ribosomal protein L37Ae
RP-L37e, RPL37; large subunit ribosomal protein L37e	5.15181032453973	-1.25386704921534	0.30404656458004	-4.12393098717373	3.72460534311188e-05	5.4258421591831e-05	RP-L37e, RPL37; large subunit ribosomal protein L37e
RP-L38e, RPL38; large subunit ribosomal protein L38e	1.74135249444989	1.95286760275653	0.245929610266239	7.94075833586037	2.0094885601279e-15	5.01082796824381e-15	RP-L38e, RPL38; large subunit ribosomal protein L38e
RP-L39e, RPL39; large subunit ribosomal protein L39e	256.68637809491	-2.82678252796546	0.316550604776485	-8.92995459592135	4.26183671776811e-19	1.2755091333756e-18	RP-L39e, RPL39; large subunit ribosomal protein L39e
RP-L40e, RPL40; large subunit ribosomal protein L40e	4.14294405062381	-1.22588859030414	0.268137769363089	-4.57186092513565	4.83411756576303e-06	7.3928616946449e-06	RP-L40e, RPL40; large subunit ribosomal protein L40e
RP-L44e, RPL44; large subunit ribosomal protein L44e	259.301604376773	-2.83595745046707	0.313789722224844	-9.03776398525565	1.59909178213895e-19	5.07568295948249e-19	RP-L44e, RPL44; large subunit ribosomal protein L44e
RP-L4e, RPL4; large subunit ribosomal protein L4e	256.68637809491	-2.82678252796546	0.316550604776485	-8.92995459592135	4.26183671776811e-19	1.2755091333756e-18	RP-L4e, RPL4; large subunit ribosomal protein L4e
RP-L5e, RPL5; large subunit ribosomal protein L5e	2.79971188737685	1.99653023843248	0.324095055505796	6.16032304262283	7.25966974391608e-10	1.34663070663049e-09	RP-L5e, RPL5; large subunit ribosomal protein L5e
RP-L6, MRPL6, rplF; large subunit ribosomal protein L6	8499.62000244861	-0.27377371346678	0.0728173312597759	-3.75973286483257	0.000170094886999015	0.00023900281564747	RP-L6, MRPL6, rplF; large subunit ribosomal protein L6
RP-L6e, RPL6; large subunit ribosomal protein L6e	2.79971188737685	1.99653023843248	0.324095055505796	6.16032304262283	7.25966974391608e-10	1.34663070663049e-09	RP-L6e, RPL6; large subunit ribosomal protein L6e
RP-L7Ae, RPL7A; large subunit ribosomal protein L7Ae	257.993991235841	-2.83151431470216	0.31458746107095	-9.00072210463455	2.24237880669034e-19	7.02794333316362e-19	RP-L7Ae, RPL7A; large subunit ribosomal protein L7Ae
RP-LP0, RPLP0; large subunit ribosomal protein LP0	2.62358135824133	2.06449517830426	0.32090082097443	6.43343688568737	1.24750409049256e-10	2.41234589537724e-10	RP-LP0, RPLP0; large subunit ribosomal protein LP0
RP-LX, rplX; large subunit ribosomal protein LX	1.94292176390819	1.41434459936365	0.253946501017854	5.56945889663672	2.55531660631947e-08	4.39512249623213e-08	RP-LX, rplX; large subunit ribosomal protein LX
RP-S1, rpsA; small subunit ribosomal protein S1	8826.2860199759	-0.294219766811209	0.0706369324635172	-4.16523986178432	3.11025388180121e-05	4.54751196115072e-05	RP-S1, rpsA; small subunit ribosomal protein S1
RP-S10, MRPS10, rpsJ; small subunit ribosomal protein S10	8553.8181464692	-0.247557713960217	0.0721758667602543	-3.42992367216768	0.0006037510596099	0.000819993980891932	RP-S10, MRPS10, rpsJ; small subunit ribosomal protein S10
RP-S10e, RPS10; small subunit ribosomal protein S10e	2.62358135824133	2.06449517830426	0.32090082097443	6.43343688568737	1.24750409049256e-10	2.41234589537724e-10	RP-S10e, RPS10; small subunit ribosomal protein S10e
RP-S11, MRPS11, rpsK; small subunit ribosomal protein S11	8510.96112180354	-0.258550154952051	0.0749347827738016	-3.45033568366391	0.000559889888990987	0.000761851877983124	RP-S11, MRPS11, rpsK; small subunit ribosomal protein S11
RP-S11e, RPS11; small subunit ribosomal protein S11e	2.62358135824133	2.06449517830426	0.32090082097443	6.43343688568737	1.24750409049256e-10	2.41234589537724e-10	RP-S11e, RPS11; small subunit ribosomal protein S11e
RP-S12e, RPS12; small subunit ribosomal protein S12e	2.62358135824133	2.06449517830426	0.32090082097443	6.43343688568737	1.24750409049256e-10	2.41234589537724e-10	RP-S12e, RPS12; small subunit ribosomal protein S12e
RP-S16e, RPS16; small subunit ribosomal protein S16e	2.62358135824133	2.06449517830426	0.32090082097443	6.43343688568737	1.24750409049256e-10	2.41234589537724e-10	RP-S16e, RPS16; small subunit ribosomal protein S16e
RP-S17e, RPS17; small subunit ribosomal protein S17e	256.68637809491	-2.82678252796546	0.316550604776485	-8.92995459592135	4.26183671776811e-19	1.2755091333756e-18	RP-S17e, RPS17; small subunit ribosomal protein S17e
RP-S19e, RPS19; small subunit ribosomal protein S19e	256.68637809491	-2.82678252796546	0.316550604776485	-8.92995459592135	4.26183671776811e-19	1.2755091333756e-18	RP-S19e, RPS19; small subunit ribosomal protein S19e
RP-S20, rpsT; small subunit ribosomal protein S20	8137.28168182544	-0.276285660886185	0.0756760648215611	-3.65089888774803	0.000261324111358462	0.000363345409283223	RP-S20, rpsT; small subunit ribosomal protein S20
RP-S20e, RPS20; small subunit ribosomal protein S20e	2.79971188737685	1.99653023843248	0.324095055505796	6.16032304262283	7.25966974391608e-10	1.34663070663049e-09	RP-S20e, RPS20; small subunit ribosomal protein S20e
sra; stationary-phase-induced ribosome-associated protein	76.9404702784047	6.04751182913672	0.411498962236097	14.6962991018844	6.80801934674076e-49	6.10117999274281e-48	sra; stationary-phase-induced ribosome-associated protein
RP-S24e, RPS24; small subunit ribosomal protein S24e	256.406296958396	-2.82446755519634	0.316543567656378	-8.92283983562866	4.5448175802996e-19	1.34604318447015e-18	RP-S24e, RPS24; small subunit ribosomal protein S24e
RP-S25e, RPS25; small subunit ribosomal protein S25e	257.792421966383	-2.83079533576783	0.314581905284408	-8.99859555878956	2.28623473644341e-19	7.15413674204425e-19	RP-S25e, RPS25; small subunit ribosomal protein S25e
RP-S26e, RPS26; small subunit ribosomal protein S26e	256.484808825452	-2.82606075757219	0.316547728130717	-8.92775561606678	4.34738732292196e-19	1.29189238350314e-18	RP-S26e, RPS26; small subunit ribosomal protein S26e
RP-S27Ae, RPS27A; small subunit ribosomal protein S27Ae	256.68637809491	-2.82678252796546	0.316550604776485	-8.92995459592135	4.26183671776811e-19	1.2755091333756e-18	RP-S27Ae, RPS27A; small subunit ribosomal protein S27Ae
RP-S27e, RPS27; small subunit ribosomal protein S27e	256.68637809491	-2.82678252796546	0.316550604776485	-8.92995459592135	4.26183671776811e-19	1.2755091333756e-18	RP-S27e, RPS27; small subunit ribosomal protein S27e
RP-S28e, RPS28; small subunit ribosomal protein S28e	256.68637809491	-2.82678252796546	0.316550604776485	-8.92995459592135	4.26183671776811e-19	1.2755091333756e-18	RP-S28e, RPS28; small subunit ribosomal protein S28e
RP-S2e, RPS2; small subunit ribosomal protein S2e	2.62358135824133	2.06449517830426	0.32090082097443	6.43343688568737	1.24750409049256e-10	2.41234589537724e-10	RP-S2e, RPS2; small subunit ribosomal protein S2e
RP-S30e, RPS30; small subunit ribosomal protein S30e	257.792421966383	-2.83079533576783	0.314581905284408	-8.99859555878956	2.28623473644341e-19	7.15413674204425e-19	RP-S30e, RPS30; small subunit ribosomal protein S30e
RP-S3Ae, RPS3A; small subunit ribosomal protein S3Ae	257.993991235841	-2.83151431470216	0.31458746107095	-9.00072210463455	2.24237880669034e-19	7.02794333316362e-19	RP-S3Ae, RPS3A; small subunit ribosomal protein S3Ae
RP-S3e, RPS3; small subunit ribosomal protein S3e	2.79971188737685	1.99653023843248	0.324095055505796	6.16032304262283	7.25966974391608e-10	1.34663070663049e-09	RP-S3e, RPS3; small subunit ribosomal protein S3e
RP-S4, rpsD; small subunit ribosomal protein S4	8899.72371675176	-0.31657754038342	0.07135440024432	-4.43669261180036	9.13515959903837e-06	1.37606005909508e-05	RP-S4, rpsD; small subunit ribosomal protein S4
RP-S4e, RPS4; small subunit ribosomal protein S4e	257.993991235841	-2.83151431470216	0.31458746107095	-9.00072210463455	2.24237880669034e-19	7.02794333316362e-19	RP-S4e, RPS4; small subunit ribosomal protein S4e
RP-S5e, RPS5; small subunit ribosomal protein S5e	2.62358135824133	2.06449517830426	0.32090082097443	6.43343688568737	1.24750409049256e-10	2.41234589537724e-10	RP-S5e, RPS5; small subunit ribosomal protein S5e
RP-S6e, RPS6; small subunit ribosomal protein S6e	257.993991235841	-2.83151431470216	0.31458746107095	-9.00072210463455	2.24237880669034e-19	7.02794333316362e-19	RP-S6e, RPS6; small subunit ribosomal protein S6e
RP-S7, MRPS7, rpsG; small subunit ribosomal protein S7	8560.20590213133	-0.245959015245628	0.072005374953515	-3.41584243404625	0.000635850273534254	0.000862120341941355	RP-S7, MRPS7, rpsG; small subunit ribosomal protein S7
RP-S7e, RPS7; small subunit ribosomal protein S7e	3.33522489834842	1.94943806270378	0.337917567210817	5.76897519354945	7.97550421423981e-09	1.40608192243524e-08	RP-S7e, RPS7; small subunit ribosomal protein S7e
RP-S8e, RPS8; small subunit ribosomal protein S8e	257.993991235841	-2.83151431470216	0.31458746107095	-9.00072210463455	2.24237880669034e-19	7.02794333316362e-19	RP-S8e, RPS8; small subunit ribosomal protein S8e
RP-S9e, RPS9; small subunit ribosomal protein S9e	2.62358135824133	2.06449517830426	0.32090082097443	6.43343688568737	1.24750409049256e-10	2.41234589537724e-10	RP-S9e, RPS9; small subunit ribosomal protein S9e
RP-SAe, RPSA; small subunit ribosomal protein SAe	2.79971188737685	1.99653023843248	0.324095055505796	6.16032304262283	7.25966974391608e-10	1.34663070663049e-09	RP-SAe, RPSA; small subunit ribosomal protein SAe
RPB6, POLR2F; DNA-directed RNA polymerases I, II, and III subunit RPABC2	256.484808825452	-2.82606075757219	0.316547728130717	-8.92775561606678	4.34738732292196e-19	1.29189238350314e-18	RPB6, POLR2F; DNA-directed RNA polymerases I, II, and III subunit RPABC2
PSMD1, RPN2; 26S proteasome regulatory subunit N2	1.82466537535832	1.26488439700882	0.231061027375226	5.47424380207027	4.39383803907131e-08	7.4591322517113e-08	PSMD1, RPN2; 26S proteasome regulatory subunit N2
rpoA; DNA-directed RNA polymerase subunit alpha	8905.73884478424	-0.286594694161567	0.0719198007723532	-3.9849205793648	6.75026989668276e-05	9.69871961530596e-05	rpoA; DNA-directed RNA polymerase subunit alpha
rpoA1; DNA-directed RNA polymerase subunit A	256.68637809491	-2.82678252796546	0.316550604776485	-8.92995459592135	4.26183671776811e-19	1.2755091333756e-18	rpoA1; DNA-directed RNA polymerase subunit A
rpoA2; DNA-directed RNA polymerase subunit A	1.94292176390819	1.41434459936365	0.253946501017854	5.56945889663672	2.55531660631947e-08	4.39512249623213e-08	rpoA2; DNA-directed RNA polymerase subunit A
rpoD; DNA-directed RNA polymerase subunit D	256.68637809491	-2.82678252796546	0.316550604776485	-8.92995459592135	4.26183671776811e-19	1.2755091333756e-18	rpoD; DNA-directed RNA polymerase subunit D
rpoE; DNA-directed RNA polymerase subunit delta	365.579759995148	-1.67316290068298	0.227553639436238	-7.35282856748954	1.94055761229465e-13	4.37724306261367e-13	rpoE; DNA-directed RNA polymerase subunit delta
rpoE1; DNA-directed RNA polymerase subunit E	256.68637809491	-2.82678252796546	0.316550604776485	-8.92995459592135	4.26183671776811e-19	1.2755091333756e-18	rpoE1; DNA-directed RNA polymerase subunit E
rpoE2; DNA-directed RNA polymerase subunit E	256.68637809491	-2.82678252796546	0.316550604776485	-8.92995459592135	4.26183671776811e-19	1.2755091333756e-18	rpoE2; DNA-directed RNA polymerase subunit E
rpoF; DNA-directed RNA polymerase subunit F	256.68637809491	-2.82678252796546	0.316550604776485	-8.92995459592135	4.26183671776811e-19	1.2755091333756e-18	rpoF; DNA-directed RNA polymerase subunit F
rpoH; DNA-directed RNA polymerase subunit H	256.667712364408	-2.82659268691829	0.316553332612824	-8.92927793110772	4.28798345405937e-19	1.28140900894565e-18	rpoH; DNA-directed RNA polymerase subunit H
rpoK; DNA-directed RNA polymerase subunit K	1.94292176390819	1.41434459936365	0.253946501017854	5.56945889663672	2.55531660631947e-08	4.39512249623213e-08	rpoK; DNA-directed RNA polymerase subunit K
rpoL; DNA-directed RNA polymerase subunit L	256.68637809491	-2.82678252796546	0.316550604776485	-8.92995459592135	4.26183671776811e-19	1.2755091333756e-18	rpoL; DNA-directed RNA polymerase subunit L
tfs; transcription termination factor TFS	256.68637809491	-2.82678252796546	0.316550604776485	-8.92995459592135	4.26183671776811e-19	1.2755091333756e-18	tfs; transcription termination factor TFS
rpoN; DNA-directed RNA polymerase subunit N	256.68637809491	-2.82678252796546	0.316550604776485	-8.92995459592135	4.26183671776811e-19	1.2755091333756e-18	rpoN; DNA-directed RNA polymerase subunit N
rpoP; DNA-directed RNA polymerase subunit P	256.68637809491	-2.82678252796546	0.316550604776485	-8.92995459592135	4.26183671776811e-19	1.2755091333756e-18	rpoP; DNA-directed RNA polymerase subunit P
rpoZ; DNA-directed RNA polymerase subunit omega	6895.59596121042	-0.283654395864031	0.0818113928850999	-3.46717475232832	0.000525959829930856	0.000716539323710522	rpoZ; DNA-directed RNA polymerase subunit omega
secB; preprotein translocase subunit SecB	3797.16168248128	0.835583563133903	0.102274566719043	8.17000345187797	3.0838063252913e-16	8.06323760866287e-16	secB; preprotein translocase subunit SecB
ulaD, sgaH, sgbH; 3-dehydro-L-gulonate-6-phosphate decarboxylase	76.5408433069567	6.10669937330225	0.412438719237801	14.8063193111151	1.33344759684648e-49	1.25130471190529e-48	ulaD, sgaH, sgbH; 3-dehydro-L-gulonate-6-phosphate decarboxylase
ulaE, sgaU, sgbU; L-ribulose-5-phosphate 3-epimerase	86.4464263433265	2.82954073159079	0.36366111490015	7.78070741043539	7.21201200946089e-15	1.74697779505549e-14	ulaE, sgaU, sgbU; L-ribulose-5-phosphate 3-epimerase
rpoD; RNA polymerase primary sigma factor	15494.73376719	-1.00960672571046	0.0729112702586955	-13.8470598870146	1.32526429475736e-43	9.86764545451578e-43	rpoD; RNA polymerase primary sigma factor
rpoS; RNA polymerase nonessential primary-like sigma factor	1510.66583320879	0.578721390449825	0.149694973951262	3.86600414946627	0.00011063305609988	0.0001570307425526	rpoS; RNA polymerase nonessential primary-like sigma factor
rpoH; RNA polymerase sigma-32 factor	5372.28508892277	0.717367833361608	0.120120612372237	5.97206273922901	2.34272397247924e-09	4.22943165391844e-09	rpoH; RNA polymerase sigma-32 factor
sigB; RNA polymerase sigma-B factor	2909.8437275338	-2.21794465647562	0.204371063115017	-10.8525376473058	1.93964127990379e-27	8.33052403072427e-27	sigB; RNA polymerase sigma-B factor
sigH; RNA polymerase sporulation-specific sigma factor	1672.13489560294	-2.58427387564062	0.217252838634911	-11.895236406938	1.25297714030074e-32	6.34613406025176e-32	sigH; RNA polymerase sporulation-specific sigma factor
sigI; RNA polymerase sigma factor	441.535342234454	-3.14518429977006	0.236507632293976	-13.2984473662171	2.36324846762528e-40	1.58886080519583e-39	sigI; RNA polymerase sigma factor
sprL; SprT-like protein	319.339008505977	-2.55471700079475	0.213913518627532	-11.9427561997288	7.0836310723194e-33	3.63395291391943e-32	sprL; SprT-like protein
APOD; apolipoprotein D and lipocalin family protein	3059.43323193389	1.86498514401627	0.126211249090993	14.7766950842211	2.07080954524643e-49	1.92286009871542e-48	APOD; apolipoprotein D and lipocalin family protein
SOS; son of sevenless	1.87834438940666	1.5193630538758	0.247587319520115	6.13667556489041	8.42662298098408e-10	1.55584948527231e-09	SOS; son of sevenless
lepB; signal peptidase I	11719.4526295579	-0.388727116226084	0.0758377668924596	-5.12577218653223	2.96320733498975e-07	4.83371679726931e-07	lepB; signal peptidase I
SRP19; signal recognition particle subunit SRP19	256.68637809491	-2.82678252796546	0.316550604776485	-8.92995459592135	4.26183671776811e-19	1.2755091333756e-18	SRP19; signal recognition particle subunit SRP19
damX; DamX protein	214.123602276448	6.0282987237926	0.347233195149721	17.360951683186	1.62999009097944e-67	3.98347578369116e-66	damX; DamX protein
tatA; sec-independent protein translocase protein TatA	10040.434811061	-0.338386702193725	0.0854840681459197	-3.95847681951806	7.54292599816157e-05	0.000108025330626197	tatA; sec-independent protein translocase protein TatA
tatB; sec-independent protein translocase protein TatB	5165.26167423922	0.517897657867838	0.0806260093603143	6.42345642525075	1.33214290481182e-10	2.57102289792534e-10	tatB; sec-independent protein translocase protein TatB
tatC; sec-independent protein translocase protein TatC	8834.12000967944	-0.31560878723494	0.0723072089632673	-4.36483155359063	1.27220754085484e-05	1.90234186899221e-05	tatC; sec-independent protein translocase protein TatC
tauD; taurine dioxygenase	4992.69589865228	0.583358316041856	0.123110746037261	4.73848412765931	2.15322891227902e-06	3.35578535683235e-06	tauD; taurine dioxygenase
TBP, tbp; transcription initiation factor TFIID TATA-box-binding protein	257.246540367938	-2.83139992181716	0.316570649512792	-8.94397483207853	3.75418081388458e-19	1.16289107870212e-18	TBP, tbp; transcription initiation factor TFIID TATA-box-binding protein
TFIIB, GTF2B, SUA7, tfb; transcription initiation factor TFIIB	1247.16172583048	-2.8295488154763	0.366013326926655	-7.73072619851165	1.06934797593161e-14	2.57542180297676e-14	TFIIB, GTF2B, SUA7, tfb; transcription initiation factor TFIIB
TAF12; transcription initiation factor TFIID subunit 12	2.46624990803272	3.5248685736687	0.273101540457276	12.906805899984	4.12041035733122e-38	2.55863673553062e-37	TAF12; transcription initiation factor TFIID subunit 12
TAF4; transcription initiation factor TFIID subunit 4	16.6332126638236	-2.73981836255363	0.375172745499902	-7.30281822285074	2.81801791027613e-13	6.27653024634329e-13	TAF4; transcription initiation factor TFIID subunit 4
TFIIE1, GTF2E1, TFA1, tfe; transcription initiation factor TFIIE subunit alpha	256.484808825452	-2.82606075757219	0.316547728130717	-8.92775561606678	4.34738732292196e-19	1.29189238350314e-18	TFIIE1, GTF2E1, TFA1, tfe; transcription initiation factor TFIIE subunit alpha
THI4, THI1; cysteine-dependent adenosine diphosphate thiazole synthase	275.190721751431	-2.84640058162435	0.308630800170974	-9.222671813855	2.897876823302e-20	9.46980502512183e-20	THI4, THI1; cysteine-dependent adenosine diphosphate thiazole synthase
thiF; sulfur carrier protein ThiS adenylyltransferase	142.662204781252	4.2138244682355	0.353423251153902	11.9228841183416	8.99401479821611e-33	4.59623578559255e-32	thiF; sulfur carrier protein ThiS adenylyltransferase
thiH; 2-iminoacetate synthase	1384.73515725639	0.788160354675571	0.181363689036448	4.34574505438724	1.38803712020131e-05	2.0704908699951e-05	thiH; 2-iminoacetate synthase
thiJ; protein deglycase	227.319457247989	2.00709665204793	0.227001218969171	8.84178799198656	9.41988382481029e-19	2.73784483457719e-18	thiJ; protein deglycase
thiO; glycine oxidase	4348.86089142133	-0.535014491455749	0.0973700166485807	-5.49465338376881	3.91478547242075e-08	6.67431967874516e-08	thiO; glycine oxidase
thiS; sulfur carrier protein	6752.64034382336	-0.257383139478536	0.0756886748264411	-3.40055021532259	0.000672503827226907	0.00091042276831211	thiS; sulfur carrier protein
TOP1; DNA topoisomerase I	256.46614309495	-2.82587082157124	0.316550456594208	-8.92707864640291	4.37406453665445e-19	1.29836707017608e-18	TOP1; DNA topoisomerase I
TOP2; DNA topoisomerase II	2.204105373406	0.835770701495902	0.230457652848691	3.62656952878295	0.000287211509087435	0.000397328371748497	TOP2; DNA topoisomerase II
top6A; DNA topoisomerase VI subunit A	293.866690201917	-2.95373468099816	0.287615268888837	-10.2697422581545	9.64620266035662e-25	3.75800961345043e-24	top6A; DNA topoisomerase VI subunit A
top6B; DNA topoisomerase VI subunit B	293.866690201917	-2.95373468099816	0.287615268888837	-10.2697422581545	9.64620266035662e-25	3.75800961345043e-24	top6B; DNA topoisomerase VI subunit B
topA; DNA topoisomerase I	9305.26666706162	0.277686608752808	0.079080200682663	3.51145553951137	0.000445660002199067	0.000610378758384041	topA; DNA topoisomerase I
topB; DNA topoisomerase III	3853.68920643234	0.531629343554234	0.107625591920431	4.93961830144705	7.82756428332547e-07	1.24699469396629e-06	topB; DNA topoisomerase III
topG, rgy; reverse gyrase	1.87499470278166	1.72934453802667	0.257946522737478	6.70427544311845	2.02408151229579e-11	4.14089983793569e-11	topG, rgy; reverse gyrase
ubiC; chorismate--pyruvate lyase	1126.23569685351	1.59190168177802	0.181052402124468	8.79249136216178	1.46279439565998e-18	4.21333439993604e-18	ubiC; chorismate--pyruvate lyase
ubiE; demethylmenaquinone methyltransferase / 2-methoxy-6-polyprenyl-1,4-benzoquinol methylase	9640.70929411713	-0.312181907573084	0.0695616286807466	-4.48784643910286	7.19467563077317e-06	1.08931928449962e-05	ubiE; demethylmenaquinone methyltransferase / 2-methoxy-6-polyprenyl-1,4-benzoquinol methylase
ubiF; 2-octaprenyl-3-methyl-6-methoxy-1,4-benzoquinol hydroxylase	401.969994945358	1.24898967462868	0.23020064583894	5.42565669212994	5.77418488702821e-08	9.73813103195465e-08	ubiF; 2-octaprenyl-3-methyl-6-methoxy-1,4-benzoquinol hydroxylase
ubiH; 2-octaprenyl-6-methoxyphenol hydroxylase	4268.92929452015	0.62791607743164	0.108347205129351	5.79540632065219	6.81559645006907e-09	1.20693169410314e-08	ubiH; 2-octaprenyl-6-methoxyphenol hydroxylase
ubiX, bsdB, PAD1; flavin prenyltransferase	4900.77113091731	-0.431129899016793	0.118128764180005	-3.64966062253758	0.000262587004135817	0.000365037630771254	ubiX, bsdB, PAD1; flavin prenyltransferase
ureE; urease accessory protein	3146.32934547356	0.702290091588705	0.102633845559621	6.84267541335319	7.7727636775559e-12	1.62151370042126e-11	ureE; urease accessory protein
ureJ; urease accessory protein	2421.71797337804	1.16218467915344	0.145587372750635	7.98272993870186	1.43131836373519e-15	3.61436241010403e-15	ureJ; urease accessory protein
virB1; type IV secretion system protein VirB1	441.70912053936	1.11749565939773	0.258611519517721	4.32113643460944	1.55227651674538e-05	2.30985935915399e-05	virB1; type IV secretion system protein VirB1
virB10, lvhB10; type IV secretion system protein VirB10	2157.30088689424	0.582810278011512	0.138171081916869	4.21803368639874	2.46442007920568e-05	3.62653024954409e-05	virB10, lvhB10; type IV secretion system protein VirB10
virB11, lvhB11; type IV secretion system protein VirB11	1823.54062290598	0.966695568018891	0.140308665095631	6.88977810001981	5.58794830767635e-12	1.17124925459767e-11	virB11, lvhB11; type IV secretion system protein VirB11
virB2, lvhB2; type IV secretion system protein VirB2	1300.90783304629	0.994344863087355	0.152867276624977	6.50462862321241	7.78855513712329e-11	1.53137756114169e-10	virB2, lvhB2; type IV secretion system protein VirB2
virB3, lvhB3; type IV secretion system protein VirB3	1272.62011571367	0.811844479892962	0.162064250444201	5.00939891226957	5.46002962015311e-07	8.77371036380795e-07	virB3, lvhB3; type IV secretion system protein VirB3
virB4, lvhB4; type IV secretion system protein VirB4	1874.43480076304	0.899488845188483	0.141390526768653	6.36173346082976	1.99489402063938e-10	3.81592332831547e-10	virB4, lvhB4; type IV secretion system protein VirB4
virB5, lvhB5; type IV secretion system protein VirB5	1614.56979234166	0.703564514200798	0.133445873194354	5.27228379086784	1.34736520087256e-07	2.24007899736053e-07	virB5, lvhB5; type IV secretion system protein VirB5
virB6, lvhB6; type IV secretion system protein VirB6	517.066064828652	1.02583420265407	0.186075446481936	5.51300143059799	3.52765363528489e-08	6.03366606103794e-08	virB6, lvhB6; type IV secretion system protein VirB6
virB7, lvhB7; type IV secretion system protein VirB7	10.2522953111279	1.2485477167439	0.233293047221599	5.35184280720522	8.70630143631704e-08	1.46089097605598e-07	virB7, lvhB7; type IV secretion system protein VirB7
virB8, lvhB8; type IV secretion system protein VirB8	279.562461947004	1.7666730020543	0.215473988258855	8.19900822521532	2.42378344773067e-16	6.36043568118256e-16	virB8, lvhB8; type IV secretion system protein VirB8
virB9, lvhB9; type IV secretion system protein VirB9	1874.37246379297	0.802694594304957	0.142403805850407	5.63674959044407	1.73289809105619e-08	3.01112302975892e-08	virB9, lvhB9; type IV secretion system protein VirB9
virD4, lvhD4; type IV secretion system protein VirD4	2963.15408115049	0.660307716650875	0.106948357864215	6.17407999372205	6.6549842109863e-10	1.24198311569285e-09	virD4, lvhD4; type IV secretion system protein VirD4
azr; azobenzene reductase	100.971550506554	-4.47948773726057	0.256334579154827	-17.4751598166353	2.21524059303854e-68	6.06488721812305e-67	azr; azobenzene reductase
wcaH; colanic acid biosynthesis protein WcaH	59.1416304842693	2.29896279559565	0.279580684245584	8.22289566176265	1.98647643648253e-16	5.23182075023348e-16	wcaH; colanic acid biosynthesis protein WcaH
rumB; 23S rRNA (uracil747-C5)-methyltransferase	265.266350123217	3.42301241303138	0.285587943858907	11.9858435436004	4.21531386406265e-33	2.17932547404199e-32	rumB; 23S rRNA (uracil747-C5)-methyltransferase
yfiF, trmG; RNA methyltransferase, TrmH family	462.126722482207	1.64659694570635	0.235467600225614	6.99288116126659	2.69297615118808e-12	5.71369933329306e-12	yfiF, trmG; RNA methyltransferase, TrmH family
yscF, sctF, ssaG, prgI; type III secretion protein F	13.8843282013419	4.04957989971938	0.325288650421793	12.4491890340115	1.41273307728263e-35	8.03372193198483e-35	yscF, sctF, ssaG, prgI; type III secretion protein F
EEF1A; elongation factor 1-alpha	257.993991235841	-2.83151431470216	0.31458746107095	-9.00072210463455	2.24237880669034e-19	7.02794333316362e-19	EEF1A; elongation factor 1-alpha
EEF1B; elongation factor 1-beta	256.68637809491	-2.82678252796546	0.316550604776485	-8.92995459592135	4.26183671776811e-19	1.2755091333756e-18	EEF1B; elongation factor 1-beta
EEF2; elongation factor 2	256.68637809491	-2.82678252796546	0.316550604776485	-8.92995459592135	4.26183671776811e-19	1.2755091333756e-18	EEF2; elongation factor 2
EIF1A; translation initiation factor 1A	258.624984975613	-2.84265214709213	0.316346094750495	-8.985892964268	2.56641693571475e-19	8.00886945822145e-19	EIF1A; translation initiation factor 1A
EIF2S1; translation initiation factor 2 subunit 1	256.68637809491	-2.82678252796546	0.316550604776485	-8.92995459592135	4.26183671776811e-19	1.2755091333756e-18	EIF2S1; translation initiation factor 2 subunit 1
EIF2S2; translation initiation factor 2 subunit 2	256.68637809491	-2.82678252796546	0.316550604776485	-8.92995459592135	4.26183671776811e-19	1.2755091333756e-18	EIF2S2; translation initiation factor 2 subunit 2
EIF2S3; translation initiation factor 2 subunit 3	256.68637809491	-2.82678252796546	0.316550604776485	-8.92995459592135	4.26183671776811e-19	1.2755091333756e-18	EIF2S3; translation initiation factor 2 subunit 3
EIF5B; translation initiation factor 5B	256.68637809491	-2.82678252796546	0.316550604776485	-8.92995459592135	4.26183671776811e-19	1.2755091333756e-18	EIF5B; translation initiation factor 5B
EIF3H; translation initiation factor 3 subunit H	2.62358135824133	2.06449517830426	0.32090082097443	6.43343688568737	1.24750409049256e-10	2.41234589537724e-10	EIF3H; translation initiation factor 3 subunit H
EIF4G; translation initiation factor 4G	2.26401023445828	1.64584599434084	0.285209227643705	5.77066179779041	7.89608083627008e-09	1.39423927354973e-08	EIF4G; translation initiation factor 4G
EIF5A; translation initiation factor 5A	256.68637809491	-2.82678252796546	0.316550604776485	-8.92995459592135	4.26183671776811e-19	1.2755091333756e-18	EIF5A; translation initiation factor 5A
EIF6; translation initiation factor 6	256.68637809491	-2.82678252796546	0.316550604776485	-8.92995459592135	4.26183671776811e-19	1.2755091333756e-18	EIF6; translation initiation factor 6
ETF1, ERF1; peptide chain release factor subunit 1	282.045409832327	-2.79411283035294	0.300438725718354	-9.30010877816159	1.40302070652985e-20	4.63235224572039e-20	ETF1, ERF1; peptide chain release factor subunit 1
lpxH; UDP-2,3-diacylglucosamine hydrolase	2793.02037169491	1.19642582736423	0.104074808453044	11.4958254081633	1.38451197352538e-30	6.53847474396959e-30	lpxH; UDP-2,3-diacylglucosamine hydrolase
kdsC; 3-deoxy-D-manno-octulosonate 8-phosphate phosphatase (KDO 8-P phosphatase)	3730.22072557522	0.431530336527343	0.0908334268076244	4.75078780679803	2.02625673458984e-06	3.16346999891775e-06	kdsC; 3-deoxy-D-manno-octulosonate 8-phosphate phosphatase (KDO 8-P phosphatase)
gmhA, lpcA; D-sedoheptulose 7-phosphate isomerase	6261.33094496482	-0.71323007597807	0.0950176663829373	-7.50628912631502	6.08269946487007e-14	1.40792756062231e-13	gmhA, lpcA; D-sedoheptulose 7-phosphate isomerase
gmhC, hldE, waaE, rfaE; D-beta-D-heptose 7-phosphate kinase / D-beta-D-heptose 1-phosphate adenosyltransferase	3050.66984848973	-0.87833187269043	0.151597974000083	-5.79382329139799	6.88018504019615e-09	1.2180985381165e-08	gmhC, hldE, waaE, rfaE; D-beta-D-heptose 7-phosphate kinase / D-beta-D-heptose 1-phosphate adenosyltransferase
waaO, rfaI; UDP-glucose:(glucosyl)LPS alpha-1,3-glucosyltransferase	66.3461853796464	5.74819533388924	0.39454155772278	14.5693025775707	4.4036365899059e-48	3.8217617333094e-47	waaO, rfaI; UDP-glucose:(glucosyl)LPS alpha-1,3-glucosyltransferase
waaR, waaT, rfaJ; UDP-glucose/galactose:(glucosyl)LPS alpha-1,2-glucosyl/galactosyltransferase	6.42676911052419	5.06085458786799	0.300284663711269	16.8535233378889	9.88462243199463e-64	1.72321196752081e-62	waaR, waaT, rfaJ; UDP-glucose/galactose:(glucosyl)LPS alpha-1,2-glucosyl/galactosyltransferase
waaI, rfaI; UDP-D-galactose:(glucosyl)LPS alpha-1,3-D-galactosyltransferase	7.33742864436304	2.97129382072342	0.277574489689119	10.7044916989715	9.69613230920058e-27	4.07002561155959e-26	waaI, rfaI; UDP-D-galactose:(glucosyl)LPS alpha-1,3-D-galactosyltransferase
waaJ, rfaJ; UDP-glucose:(galactosyl)LPS alpha-1,2-glucosyltransferase	6.6058747546841	5.07882718955161	0.299702045358202	16.9462546826513	2.05111076483653e-64	3.86316772185642e-63	waaJ, rfaJ; UDP-glucose:(galactosyl)LPS alpha-1,2-glucosyltransferase
waaK, rfaK; UDP-N-acetylglucosamine:(glucosyl)LPS alpha-1,2-N-acetylglucosaminyltransferase	6.46064939774533	5.04298860443994	0.303283969740386	16.6279431410661	4.37352188006493e-62	6.88613613013386e-61	waaK, rfaK; UDP-N-acetylglucosamine:(glucosyl)LPS alpha-1,2-N-acetylglucosaminyltransferase
TC.CIC; chloride channel protein, CIC family	4211.31764924744	0.551746398274746	0.127087883417278	4.34145556160655	1.41541908246899e-05	2.11015041729612e-05	TC.CIC; chloride channel protein, CIC family
TC.OOP; OmpA-OmpF porin, OOP family	5231.02765993758	1.51351173223189	0.12048020221717	12.5623272901196	3.40177316121632e-36	1.97392037694176e-35	TC.OOP; OmpA-OmpF porin, OOP family
TC.OMF; outer membrane factor, OMF family	3.91021507547867	1.24708922432834	0.250352353693729	4.98133612857494	6.31467454189153e-07	1.01143972809107e-06	TC.OMF; outer membrane factor, OMF family
citA, tcuC; MFS transporter, MHS family, citrate/tricarballylate:H+ symporter	1220.03667100788	2.094666217828	0.185772970066563	11.2754089956008	1.73570122644241e-29	7.92454537023877e-29	citA, tcuC; MFS transporter, MHS family, citrate/tricarballylate:H+ symporter
nupG; MFS transporter, NHS family, nucleoside permease	81.9881640929682	5.72426879461466	0.391202200956463	14.6325066183657	1.74247311537694e-48	1.5373514186277e-47	nupG; MFS transporter, NHS family, nucleoside permease
nanT; MFS transporter, SHS family, sialic acid transporter	74.6498832440151	6.17069995108295	0.338567839469208	18.2258892656701	3.21605236693375e-74	1.1807506547171e-72	nanT; MFS transporter, SHS family, sialic acid transporter
MFS.SET; MFS transporter, SET family, sugar efflux transporter	496.211310739428	2.20867421381622	0.25131631829413	8.78842340524535	1.51673390876615e-18	4.36554156471819e-18	MFS.SET; MFS transporter, SET family, sugar efflux transporter
TC.GPH; glycoside/pentoside/hexuronide:cation symporter, GPH family	1517.76150613985	0.937223674666193	0.204180089877145	4.59018151686641	4.42860711981465e-06	6.80214245682732e-06	TC.GPH; glycoside/pentoside/hexuronide:cation symporter, GPH family
emrE, qac, mmr, smr; small multidrug resistance pump	2978.69475358834	0.566117598272837	0.108678368999202	5.20911017975431	1.89748416317425e-07	3.13116328252056e-07	emrE, qac, mmr, smr; small multidrug resistance pump
TC.GNTP; gluconate:H+ symporter, GntP family	2494.93086160966	0.702992386233333	0.151956916577166	4.62626119342414	3.72325709888055e-06	5.7353420933452e-06	TC.GNTP; gluconate:H+ symporter, GntP family
TC.CITMHS; citrate-Mg2+:H+ or citrate-Ca2+:H+ symporter, CitMHS family	1413.12886095209	2.01447209019174	0.195688365490564	10.294286454597	7.47718669183863e-25	2.92874859261939e-24	TC.CITMHS; citrate-Mg2+:H+ or citrate-Ca2+:H+ symporter, CitMHS family
tehA; tellurite resistance protein	449.604970031205	1.18169187856774	0.204593117409343	5.77581442392047	7.65817436482201e-09	1.35343112609887e-08	tehA; tellurite resistance protein
TC.POT; proton-dependent oligopeptide transporter, POT family	5067.78184040621	1.2015117285031	0.122803353314134	9.78403028970718	1.31853096732816e-22	4.73186316067722e-22	TC.POT; proton-dependent oligopeptide transporter, POT family
TC.DAACS; dicarboxylate/amino acid:cation (Na+ or H+) symporter, DAACS family	538.202411038097	-1.52669381294781	0.210633618132252	-7.2481013547858	4.22654298737172e-13	9.34060138152302e-13	TC.DAACS; dicarboxylate/amino acid:cation (Na+ or H+) symporter, DAACS family
TC.LIVCS; branched-chain amino acid:cation transporter, LIVCS family	1191.91366872091	1.93208848856605	0.201618009395659	9.5829162005785	9.4342767931003e-22	3.28796514482196e-21	TC.LIVCS; branched-chain amino acid:cation transporter, LIVCS family
gltS; glutamate:Na+ symporter, ESS family	774.016697934666	2.89526395199526	0.190441362272469	15.2029155717387	3.38226144883741e-52	3.58330810676697e-51	gltS; glutamate:Na+ symporter, ESS family
nhaA; Na+:H+ antiporter, NhaA family	3467.2760086122	1.32198391036151	0.0974892525563473	13.5603040919554	6.88500641750285e-42	4.87580854473291e-41	nhaA; Na+:H+ antiporter, NhaA family
nhaB; Na+:H+ antiporter, NhaB family	115.631098600289	5.66589735234785	0.393993105214149	14.3807017873276	6.83974561170218e-47	5.65272337016922e-46	nhaB; Na+:H+ antiporter, NhaB family
nhaC; Na+:H+ antiporter, NhaC family	195.387146454466	0.857761991190135	0.243394682148257	3.52416077302648	0.000424826397025229	0.000582245295905728	nhaC; Na+:H+ antiporter, NhaC family
TC.CPA1; monovalent cation:H+ antiporter, CPA1 family	6858.20427140648	0.929335860374808	0.100190941269694	9.27564756451605	1.76543339381179e-20	5.80966866935091e-20	TC.CPA1; monovalent cation:H+ antiporter, CPA1 family
TC.CNT; concentrative nucleoside transporter, CNT family	1778.98597359538	0.732350367057342	0.114066678437069	6.42037076113673	1.35942840271312e-10	2.62177828235668e-10	TC.CNT; concentrative nucleoside transporter, CNT family
tutB; tyrosine permease	16.4673191997425	6.24063019946595	0.33141262783392	18.8303935195653	4.25586531804781e-79	1.89421670328977e-77	tutB; tyrosine permease
TC.DASS; divalent anion:Na+ symporter, DASS family	883.519575759102	3.40716146477551	0.245303788194588	13.8895591048629	7.3285030748894e-44	5.53943418575382e-43	TC.DASS; divalent anion:Na+ symporter, DASS family
TC.SULP; sulfate permease, SulP family	8112.77553267746	0.508186211298504	0.0935727219340348	5.43092261072363	5.60634447263816e-08	9.46107740171749e-08	TC.SULP; sulfate permease, SulP family
mntH; manganese transport protein	4494.21967291894	0.538765199421577	0.102600160604986	5.25111458154381	1.51181594364016e-07	2.50356217480381e-07	mntH; manganese transport protein
ACR3, arsB; arsenite transporter	4461.78130300162	0.393874548889496	0.108112611390329	3.64318781892572	0.000269282197984604	0.000373627877280276	ACR3, arsB; arsenite transporter
TC.MATE, SLC47A, norM, mdtK, dinF; multidrug resistance protein, MATE family	7248.95288525623	0.449972900602473	0.096732570733631	4.65172068921384	3.29176739760582e-06	5.07951014075645e-06	TC.MATE, SLC47A, norM, mdtK, dinF; multidrug resistance protein, MATE family
TC.PST; polysaccharide transporter, PST family	2090.44479698202	1.91130232623951	0.163283237011706	11.705441178279	1.19535882056064e-31	5.85696415953667e-31	TC.PST; polysaccharide transporter, PST family
yahN; amino acid exporter	48.438024365841	6.34434182072544	0.343048727956723	18.4939960527293	2.30800128283804e-76	9.05805232530574e-75	yahN; amino acid exporter
gatE; glutamyl-tRNA(Gln) amidotransferase subunit E	271.14948566918	-2.85310088361895	0.306786832877618	-9.29994568820722	1.4051744424467e-20	4.63754133511717e-20	gatE; glutamyl-tRNA(Gln) amidotransferase subunit E
choD; cholesterol oxidase	1711.32034970537	-2.02974924452466	0.197580083199446	-10.2730458032844	9.32143436271967e-25	3.63682015513161e-24	choD; cholesterol oxidase
iolE; inosose dehydratase	2284.63315558188	0.528727047047087	0.124722366503418	4.23923199879788	2.24285776419433e-05	3.30965879002338e-05	iolE; inosose dehydratase
iolJ; 6-phospho-5-dehydro-2-deoxy-D-gluconate aldolase	9.33699707409427	-1.04644784328855	0.245383361994027	-4.26454277415118	2.00311968984835e-05	2.96412603436512e-05	iolJ; 6-phospho-5-dehydro-2-deoxy-D-gluconate aldolase
pabBC; para-aminobenzoate synthetase / 4-amino-4-deoxychorismate lyase	2080.70309980923	1.44098557763108	0.158352361273768	9.09986795296238	9.04417219750813e-20	2.90076167059369e-19	pabBC; para-aminobenzoate synthetase / 4-amino-4-deoxychorismate lyase
dnaB; replication initiation and membrane attachment protein	341.09567750594	-1.92785572423262	0.226746898169386	-8.50223636925988	1.8597265270166e-17	5.15354477938827e-17	dnaB; replication initiation and membrane attachment protein
butA, budC; meso-butanediol dehydrogenase / (S,S)-butanediol dehydrogenase / diacetyl reductase	724.376599774483	1.62849263232802	0.171492972275692	9.49597298780297	2.18164332207236e-21	7.50481534842423e-21	butA, budC; meso-butanediol dehydrogenase / (S,S)-butanediol dehydrogenase / diacetyl reductase
dltA; D-alanine--poly(phosphoribitol) ligase subunit 1	628.352547642903	1.58351136844261	0.265899304863723	5.95530465660369	2.59587796578089e-09	4.67586700279817e-09	dltA; D-alanine--poly(phosphoribitol) ligase subunit 1
E1.14.13.7; phenol 2-monooxygenase	525.180070679182	1.36937031305247	0.215960524721795	6.34083620058119	2.28521403595025e-10	4.35765922077923e-10	E1.14.13.7; phenol 2-monooxygenase
catA; catechol 1,2-dioxygenase	1555.32930258768	1.67204988590094	0.164750237788008	10.1489983161811	3.34781868717855e-24	1.27984987911476e-23	catA; catechol 1,2-dioxygenase
atzD; cyanuric acid amidohydrolase	481.628602039226	1.36458663429825	0.163689488215963	8.33643411785787	7.6564444849215e-17	2.05452654804209e-16	atzD; cyanuric acid amidohydrolase
ahpF; alkyl hydroperoxide reductase subunit F	2268.0888130854	1.06919246364749	0.142806189310795	7.48701767624763	7.04562164511376e-14	1.6227946703273e-13	ahpF; alkyl hydroperoxide reductase subunit F
hdrB2; heterodisulfide reductase subunit B2	31.0614438406227	-2.45176321282132	0.285529436262267	-8.58672662586459	8.94822109284237e-18	2.50846155688512e-17	hdrB2; heterodisulfide reductase subunit B2
hdrC2; heterodisulfide reductase subunit C2	29.6959755076385	-2.33941944975195	0.285772073060423	-8.18631234570395	2.69352124668344e-16	7.05433391595232e-16	hdrC2; heterodisulfide reductase subunit C2
pcpB; pentachlorophenol monooxygenase	59.1161556701289	-2.25164462068199	0.231083174116323	-9.74387092133571	1.95944888334376e-22	6.98475581816542e-22	pcpB; pentachlorophenol monooxygenase
aac3-I; aminoglycoside 3-N-acetyltransferase I	11.6504329660988	2.49235445993294	0.289193717537019	8.61828701245525	6.79631539361083e-18	1.91194367022943e-17	aac3-I; aminoglycoside 3-N-acetyltransferase I
gfa; S-(hydroxymethyl)glutathione synthase	202.714411756785	-1.87760090210173	0.211394832217107	-8.88196216723685	6.56911798592094e-19	1.9255394773301e-18	gfa; S-(hydroxymethyl)glutathione synthase
E6.3.2.20; indoleacetate---lysine synthetase	1.90761824229632	2.40327916039361	0.251313435630823	9.56287575457766	1.14529198769922e-21	3.97583497429181e-21	E6.3.2.20; indoleacetate---lysine synthetase
argR, ahrC; transcriptional regulator of arginine metabolism	1906.44734577474	-1.17073797080326	0.131874463343981	-8.87767002887824	6.82754240412936e-19	1.99761404089969e-18	argR, ahrC; transcriptional regulator of arginine metabolism
chlH, bchH; magnesium chelatase subunit H	251.698539934512	3.3090094786594	0.217633460556708	15.2045070192558	3.30106405243813e-52	3.50194105269968e-51	chlH, bchH; magnesium chelatase subunit H
mcp; methyl-accepting chemotaxis protein	32563.6400629177	0.56351075339179	0.108437377152648	5.19664684067869	2.02915328046512e-07	3.3435913516992e-07	mcp; methyl-accepting chemotaxis protein
cheW; purine-binding chemotaxis protein CheW	10441.4962771869	0.673146518691502	0.0937768200779167	7.17817599415508	7.06475821315096e-13	1.54501588482497e-12	cheW; purine-binding chemotaxis protein CheW
cheX; chemotaxis protein CheX	1067.58109294787	0.601005280800866	0.154256060041447	3.89615345186039	9.77324806719362e-05	0.000139215925891885	cheX; chemotaxis protein CheX
cheD; chemotaxis protein CheD	3100.5005263157	0.621346893049139	0.113445086659119	5.47707187104691	4.3242161638864e-08	7.34720199993238e-08	cheD; chemotaxis protein CheD
cheB; two-component system, chemotaxis family, protein-glutamate methylesterase/glutaminase	10911.2758538365	0.738449292017666	0.0978838183526949	7.54414063984392	4.55279609991787e-14	1.06338688150237e-13	cheB; two-component system, chemotaxis family, protein-glutamate methylesterase/glutaminase
cheZ; chemotaxis protein CheZ	3258.04022984098	1.05075299299642	0.142091606190833	7.39489841212177	1.41516423590324e-13	3.21214058901455e-13	cheZ; chemotaxis protein CheZ
cheV; two-component system, chemotaxis family, chemotaxis protein CheV	1524.98434220694	1.3877162157822	0.184844966212915	7.50746013923773	6.02855320744999e-14	1.39620591289983e-13	cheV; two-component system, chemotaxis family, chemotaxis protein CheV
E2.1.3.1-5S; methylmalonyl-CoA carboxyltransferase 5S subunit	2.08439799217575	1.70455975820402	0.243534300851573	6.99925945644468	2.57318953052681e-12	5.47412576494182e-12	E2.1.3.1-5S; methylmalonyl-CoA carboxyltransferase 5S subunit
E3.5.1.56; N,N-dimethylformamidase	165.405757255925	-1.89746078137928	0.184336934446877	-10.2934378673098	7.54339842596919e-25	2.95323121669271e-24	E3.5.1.56; N,N-dimethylformamidase
psmR; proteasome regulatory subunit	1.9242560334068	1.50264720181458	0.256260180171268	5.86375612789432	4.52511954080753e-09	8.05442970992261e-09	psmR; proteasome regulatory subunit
mcrC; methyl-coenzyme M reductase subunit C	1.87499470278166	1.72934453802667	0.257946522737478	6.70427544311845	2.02408151229579e-11	4.14089983793569e-11	mcrC; methyl-coenzyme M reductase subunit C
mcrD; methyl-coenzyme M reductase subunit D	1.87499470278166	1.72934453802667	0.257946522737478	6.70427544311845	2.02408151229579e-11	4.14089983793569e-11	mcrD; methyl-coenzyme M reductase subunit D
tatE; sec-independent protein translocase protein TatE	122.175358554864	6.83036075569272	0.4028337761855	16.9557796775894	1.74432046591168e-64	3.30095039237966e-63	tatE; sec-independent protein translocase protein TatE
E3.6.1.22, NUDT12, nudC; NAD+ diphosphatase	3212.29993212377	0.473828078440341	0.0972746874399685	4.87103162097289	1.1101706917984e-06	1.75560339451327e-06	E3.6.1.22, NUDT12, nudC; NAD+ diphosphatase
bchM, chlM; magnesium-protoporphyrin O-methyltransferase	233.435968881663	4.12091820177454	0.232954062856653	17.689831854576	5.0225067776525e-70	1.51569361733172e-68	bchM, chlM; magnesium-protoporphyrin O-methyltransferase
ugtP; processive 1,2-diacylglycerol beta-glucosyltransferase	1359.06605666282	-1.75894483205014	0.184830561235578	-9.51652594836985	1.79065270000843e-21	6.18116553768076e-21	ugtP; processive 1,2-diacylglycerol beta-glucosyltransferase
phnW; 2-aminoethylphosphonate-pyruvate transaminase	671.904916499937	1.43330420215626	0.238026347801777	6.02161993994838	1.72679990042289e-09	3.1452708748672e-09	phnW; 2-aminoethylphosphonate-pyruvate transaminase
psmA, prcA; proteasome alpha subunit	1219.01060879044	-2.09838160325287	0.218364961538379	-9.6095160527119	7.28907647208387e-22	2.54925690312082e-21	psmA, prcA; proteasome alpha subunit
psmB, prcB; proteasome beta subunit	1565.42667883615	-2.29443010780045	0.227559818431002	-10.0827559259814	6.58526850626201e-24	2.49951568315338e-23	psmB, prcB; proteasome beta subunit
fruR1, fruR; LacI family transcriptional regulator, fructose operon transcriptional repressor	1259.36993437939	4.0397576834539	0.201032290175764	20.0950687072306	8.15016475002569e-90	6.18403452985283e-88	fruR1, fruR; LacI family transcriptional regulator, fructose operon transcriptional repressor
fruR2, fruR; DeoR family transcriptional regulator, fructose operon transcriptional repressor	1323.95396914331	-0.771303854271485	0.160864810822397	-4.79473323176342	1.6289145016125e-06	2.55463815636748e-06	fruR2, fruR; DeoR family transcriptional regulator, fructose operon transcriptional repressor
mscS; small conductance mechanosensitive channel	4023.7739597363	0.363020107589621	0.10134829356725	3.58190646149102	0.000341095929733561	0.000470401812737974	mscS; small conductance mechanosensitive channel
nepI; MFS transporter, DHA1 family, purine ribonucleoside efflux pump	556.536005744425	3.43802822188317	0.236282252069967	14.550514021955	5.79658457858617e-48	4.96675669514549e-47	nepI; MFS transporter, DHA1 family, purine ribonucleoside efflux pump
emrB; MFS transporter, DHA2 family, multidrug resistance protein	9713.9171962029	0.848742842938789	0.123830464025023	6.85407140820596	7.17772232536304e-12	1.49934225920732e-11	emrB; MFS transporter, DHA2 family, multidrug resistance protein
MFS.CP; MFS transporter, CP family, cyanate transporter	2683.82383520587	0.697911296159848	0.118767015949165	5.87630572833936	4.19523216684027e-09	7.49740122772913e-09	MFS.CP; MFS transporter, CP family, cyanate transporter
TC.BCT; betaine/carnitine transporter, BCCT family	179.046333106906	4.06127380023447	0.283693925829658	14.3156882487256	1.74626728163659e-46	1.42254718126776e-45	TC.BCT; betaine/carnitine transporter, BCCT family
TC.KEF; monovalent cation:H+ antiporter-2, CPA2 family	8844.91126972079	0.591775434469006	0.102792846009603	5.75697100957511	8.5636610561296e-09	1.50710597822365e-08	TC.KEF; monovalent cation:H+ antiporter-2, CPA2 family
PPP2R1; serine/threonine-protein phosphatase 2A regulatory subunit A	1.78222249551679	1.77504691849013	0.250102135662281	7.0972881290667	1.27228635320744e-12	2.74994719913284e-12	PPP2R1; serine/threonine-protein phosphatase 2A regulatory subunit A
TC.NCS1; nucleobase:cation symporter-1, NCS1 family	3367.71609157797	1.40022570735953	0.152321581978818	9.19256279490486	3.83591396425714e-20	1.2478859352077e-19	TC.NCS1; nucleobase:cation symporter-1, NCS1 family
TC.NCS2; nucleobase:cation symporter-2, NCS2 family	1912.13752103456	2.60932142321991	0.177433144524654	14.7059413854741	5.90440633509467e-49	5.36990927759124e-48	TC.NCS2; nucleobase:cation symporter-2, NCS2 family
focB; formate transporter	1.85402419138273	2.33929955371429	0.250664908642824	9.33237750102306	1.03522226755753e-20	3.43650658567952e-20	focB; formate transporter
NAMPT; nicotinamide phosphoribosyltransferase	243.801543397716	1.59731780049762	0.222099604058702	7.19189846045577	6.3896544420672e-13	1.40045053479916e-12	NAMPT; nicotinamide phosphoribosyltransferase
catC; muconolactone D-isomerase	1303.30571908943	1.79871772686328	0.16639818745961	10.8097194706516	3.09615428859076e-27	1.31909418273811e-26	catC; muconolactone D-isomerase
thyX, thy1; thymidylate synthase (FAD)	1238.21772725725	-1.59341274846309	0.189928353844337	-8.3895464590244	4.88021198318841e-17	1.32067421433635e-16	thyX, thy1; thymidylate synthase (FAD)
ftsK, spoIIIE; DNA segregation ATPase FtsK/SpoIIIE, S-DNA-T family	11890.756399978	-0.345634645303549	0.0772808728006616	-4.47244748639265	7.73293940571722e-06	1.16903848662901e-05	ftsK, spoIIIE; DNA segregation ATPase FtsK/SpoIIIE, S-DNA-T family
aaeB; p-hydroxybenzoic acid efflux pump subunit AaeB	122.146440007491	6.82979468516228	0.403118641219759	16.9423935953362	2.19028419891623e-64	3.97494173411517e-63	aaeB; p-hydroxybenzoic acid efflux pump subunit AaeB
rnhC; ribonuclease HIII	808.025386984986	-2.252479625097	0.216335088185677	-10.4119939302853	2.18594475999968e-25	8.77351229366117e-25	rnhC; ribonuclease HIII
epd; D-erythrose 4-phosphate dehydrogenase	246.692965993909	4.49568454679202	0.292187295219692	15.3863108367247	2.02238887071711e-53	2.26934818774694e-52	epd; D-erythrose 4-phosphate dehydrogenase
pdxB; erythronate-4-phosphate dehydrogenase	295.461890241845	5.06093720027569	0.254196847787664	19.9095199028715	3.36524371521759e-88	2.43735424355805e-86	pdxB; erythronate-4-phosphate dehydrogenase
PTS-Ula-EIIC, ulaA, sgaT; PTS system, ascorbate-specific IIC component	398.357312943205	1.76196832765539	0.268724396495257	6.55678587666487	5.49798680149928e-11	1.08664006071805e-10	PTS-Ula-EIIC, ulaA, sgaT; PTS system, ascorbate-specific IIC component
ulaG; L-ascorbate 6-phosphate lactonase	77.2411681964529	5.86433869881751	0.398227553641952	14.7260998019493	4.38280870919199e-49	3.9997522320885e-48	ulaG; L-ascorbate 6-phosphate lactonase
ulaR; DeoR family transcriptional regulator, ulaG and ulaABCDEF operon transcriptional repressor	517.443621888266	1.672693369135	0.19942442458127	8.38760534296211	4.96144537509231e-17	1.34174593697761e-16	ulaR; DeoR family transcriptional regulator, ulaG and ulaABCDEF operon transcriptional repressor
glvR; RpiR family transcriptional regulator, glv operon transcriptional regulator	20.6899631713316	1.15783992461941	0.309251866747159	3.74400302510074	0.00018111147044241	0.000253989629469227	glvR; RpiR family transcriptional regulator, glv operon transcriptional regulator
yidP; GntR family transcriptional regulator, glv operon transcriptional regulator	75.3620914348865	5.94442469894703	0.402305571516397	14.7758945433962	2.09556317281375e-49	1.94357995317895e-48	yidP; GntR family transcriptional regulator, glv operon transcriptional regulator
mtlR; mannitol operon transcriptional antiterminator	294.965408007032	-2.37843711285497	0.245517070167876	-9.68746128824637	3.40896767087255e-22	1.20493546733991e-21	mtlR; mannitol operon transcriptional antiterminator
treR; LacI family transcriptional regulator, trehalose operon repressor	85.2453563432518	6.2241044370271	0.41030272446178	15.1695420623678	5.62680205968616e-52	5.8907663613035e-51	treR; LacI family transcriptional regulator, trehalose operon repressor
treR2, treR; GntR family transcriptional regulator, trehalose operon transcriptional repressor	214.865047818146	-1.29479007857622	0.232523607626138	-5.56842417763465	2.57053440490585e-08	4.41843529749405e-08	treR2, treR; GntR family transcriptional regulator, trehalose operon transcriptional repressor
ascG; LacI family transcriptional regulator, asc operon repressor	96.9474795827276	6.16696751194436	0.397647999931758	15.5086094058129	3.03378236784697e-54	3.51310234369721e-53	ascG; LacI family transcriptional regulator, asc operon repressor
licT, bglG; beta-glucoside operon transcriptional antiterminator	220.079599542366	1.64483869210279	0.292883045879965	5.61602562948255	1.95399690250934e-08	3.38865766702044e-08	licT, bglG; beta-glucoside operon transcriptional antiterminator
chbR, celD; AraC family transcriptional regulator, dual regulator of chb operon	113.674061640957	4.73212529904079	0.345743502000846	13.6868090698902	1.21739093658607e-42	8.83329106719602e-42	chbR, celD; AraC family transcriptional regulator, dual regulator of chb operon
ydhQ; GntR family transcriptional regulator	50.6726892366674	2.37002837530204	0.31296580929582	7.57280285867219	3.65256389856041e-14	8.576474087778e-14	ydhQ; GntR family transcriptional regulator
parA, soj; chromosome partitioning protein	21414.171352839	0.303149486829928	0.0873998961367188	3.46853371948766	0.000523306850707912	0.000713168949639059	parA, soj; chromosome partitioning protein
trkA, ktrA; trk system potassium uptake protein	6298.25235438408	-0.733537661381651	0.106198529487875	-6.90722992982123	4.94208583114901e-12	1.03833327575855e-11	trkA, ktrA; trk system potassium uptake protein
umuC; DNA polymerase V	1704.45040836898	1.54904370776706	0.128793111712895	12.0273800917256	2.55128659116856e-33	1.32937215643165e-32	umuC; DNA polymerase V
umuD; DNA polymerase V	1000.95871779173	3.03382888105765	0.171234437283755	17.7173991936579	3.07818524683819e-70	9.39613098144056e-69	umuD; DNA polymerase V
flhE; flagellar protein FlhE	197.806312481412	5.61716352242974	0.380550708509707	14.7606176964625	2.62862234508744e-49	2.42667835727829e-48	flhE; flagellar protein FlhE
nadA; quinolinate synthase	8072.68106609686	-0.382039352521059	0.0742821527706065	-5.14308401509107	2.70264684967522e-07	4.42316915599065e-07	nadA; quinolinate synthase
coxS; aerobic carbon-monoxide dehydrogenase small subunit	6124.32666361745	-0.890621325528234	0.114643548127101	-7.76861271373804	7.93503777854678e-15	1.91919993872745e-14	coxS; aerobic carbon-monoxide dehydrogenase small subunit
coxM, cutM; aerobic carbon-monoxide dehydrogenase medium subunit	5430.16726511615	-0.726209981998822	0.123348977295192	-5.88744226278341	3.92218123665955e-09	7.02044886822435e-09	coxM, cutM; aerobic carbon-monoxide dehydrogenase medium subunit
coxL, cutL; aerobic carbon-monoxide dehydrogenase large subunit	5844.21327325915	-0.825710811902215	0.12856660695549	-6.42243605439533	1.34110593417768e-10	2.58769459374995e-10	coxL, cutL; aerobic carbon-monoxide dehydrogenase large subunit
birA; BirA family transcriptional regulator, biotin operon repressor / biotin---	8618.5899104088	-0.254778254294392	0.0723255465573655	-3.52265923206419	0.000427240307085917	0.000585352283156234	birA; BirA family transcriptional regulator, biotin operon repressor / biotin---
coaX; type III pantothenate kinase	7015.35699141632	-0.359712918667566	0.0901346150175014	-3.99084101704679	6.58394058531659e-05	9.4665682445799e-05	coaX; type III pantothenate kinase
gcpE, ispG; (E)-4-hydroxy-3-methylbut-2-enyl-diphosphate synthase	7877.96730145446	-0.34023900698619	0.0783858255052609	-4.34056801460048	1.42114870258611e-05	2.11829592394827e-05	gcpE, ispG; (E)-4-hydroxy-3-methylbut-2-enyl-diphosphate synthase
ispH, lytB; 4-hydroxy-3-methylbut-2-en-1-yl diphosphate reductase	8610.73290316524	-0.382301560657596	0.0846452758985292	-4.516513846749	6.28660081945091e-06	9.5564489083315e-06	ispH, lytB; 4-hydroxy-3-methylbut-2-en-1-yl diphosphate reductase
zipA; cell division protein ZipA	593.367164160444	1.76033207596591	0.195125852637498	9.02152150610317	1.85494820460642e-19	5.85282073112846e-19	zipA; cell division protein ZipA
smc; chromosome segregation protein	8001.15987321545	-0.523004877976529	0.0800976114060574	-6.52959393913933	6.59482386658448e-11	1.29955383984859e-10	smc; chromosome segregation protein
torC; trimethylamine-N-oxide reductase (cytochrome c), cytochrome c-type subunit TorC	100.189328913557	4.2605282021034	0.364447829346306	11.6903651470372	1.42771456597076e-31	6.98685623285569e-31	torC; trimethylamine-N-oxide reductase (cytochrome c), cytochrome c-type subunit TorC
torD; TorA specific chaperone	29.7724544346363	6.15937963956914	0.353089737280336	17.4442329788784	3.80796188565733e-68	1.01805477661181e-66	torD; TorA specific chaperone
rhaM; L-rhamnose mutarotase	3254.34670217582	1.31691105204158	0.128804235927152	10.2241284423781	1.54612455347143e-24	5.97959918325578e-24	rhaM; L-rhamnose mutarotase
POP5; ribonuclease P/MRP protein subunit POP5	1.74135249444989	1.95286760275653	0.245929610266239	7.94075833586037	2.0094885601279e-15	5.01082796824381e-15	POP5; ribonuclease P/MRP protein subunit POP5
POP4, RPP29; ribonuclease P protein subunit POP4	256.68637809491	-2.82678252796546	0.316550604776485	-8.92995459592135	4.26183671776811e-19	1.2755091333756e-18	POP4, RPP29; ribonuclease P protein subunit POP4
RPP1, RPP30; ribonuclease P/MRP protein subunit RPP1	1.74135249444989	1.95286760275653	0.245929610266239	7.94075833586037	2.0094885601279e-15	5.01082796824381e-15	RPP1, RPP30; ribonuclease P/MRP protein subunit RPP1
RPR2, RPP21; ribonuclease P protein subunit RPR2	421.131070416819	-2.7105798288279	0.279119390903323	-9.71118423573353	2.70179557375648e-22	9.57953063467642e-22	RPR2, RPP21; ribonuclease P protein subunit RPR2
emrA; membrane fusion protein, multidrug efflux system	9099.36366223085	1.05234847865651	0.112285406964859	9.37208589345771	7.11130125571142e-21	2.40066682645139e-20	emrA; membrane fusion protein, multidrug efflux system
sbcD, mre11; DNA repair protein SbcD/Mre11	2303.00501556009	0.483846329909254	0.113267044726243	4.27173085586078	1.93961590054462e-05	2.87282392259508e-05	sbcD, mre11; DNA repair protein SbcD/Mre11
perM; putative permease	250.459180712219	3.29849065876507	0.253212897998423	13.0265507201202	8.64271818604452e-39	5.55742823149449e-38	perM; putative permease
kup; KUP system potassium uptake protein	5440.401489514	1.07027581584788	0.0880407422304739	12.1565969201634	5.29175330515511e-34	2.83710623029413e-33	kup; KUP system potassium uptake protein
ruvB; holliday junction DNA helicase RuvB	8824.54069497688	-0.260093149749019	0.0731170808204777	-3.55721463207233	0.000374807911955069	0.000515911305208369	ruvB; holliday junction DNA helicase RuvB
hjr; holliday junction resolvase Hjr	241.589920923537	-2.70770667419028	0.322013511405699	-8.40867410305305	4.14671533825828e-17	1.12715390992507e-16	hjr; holliday junction resolvase Hjr
rdgC; recombination associated protein RdgC	1616.60950044069	1.561373849481	0.146612236329082	10.6496830590346	1.74959718306961e-26	7.25236251691757e-26	rdgC; recombination associated protein RdgC
malT; LuxR family transcriptional regulator, maltose regulon positive regulatory protein	2125.10934138495	0.633627655840768	0.167589722889173	3.78082644279915	0.000156308616551967	0.000220019566796735	malT; LuxR family transcriptional regulator, maltose regulon positive regulatory protein
fis; Fis family transcriptional regulator, factor for inversion stimulation protein	2021.6301392651	1.02762149109076	0.134956264187779	7.6144778997507	2.64759476813502e-14	6.26660354062143e-14	fis; Fis family transcriptional regulator, factor for inversion stimulation protein
cvpA; membrane protein required for colicin V production	4481.58536604184	0.646938227495403	0.0912271846319107	7.09150709961851	1.32659272000851e-12	2.86421794046282e-12	cvpA; membrane protein required for colicin V production
csrA; carbon storage regulator	4018.05656171117	-1.24850203043087	0.131203472711959	-9.51576970200933	1.80372603863135e-21	6.22359694663314e-21	csrA; carbon storage regulator
BCP, PRXQ, DOT5; peroxiredoxin Q/BCP	10689.131382784	-0.528297750247771	0.0713262728513225	-7.4067763410124	1.29406431910916e-13	2.94313743372615e-13	BCP, PRXQ, DOT5; peroxiredoxin Q/BCP
recX; regulatory protein	5939.50639708929	0.338110286201878	0.0787990323313377	4.29079236379676	1.78036722644427e-05	2.64285181536827e-05	recX; regulatory protein
gcvA; LysR family transcriptional regulator, glycine cleavage system transcriptional activator	10108.4540836337	1.27681436243289	0.122179632398833	10.450304501367	1.46055532557103e-25	5.89695393379618e-25	gcvA; LysR family transcriptional regulator, glycine cleavage system transcriptional activator
mutH; DNA mismatch repair protein MutH	137.536467494708	4.89719370267326	0.327855838151772	14.9370336983484	1.8921220599604e-50	1.82943403540103e-49	mutH; DNA mismatch repair protein MutH
mutT, NUDT15, MTH2; 8-oxo-dGTP diphosphatase	14141.6643346598	-0.399038719303825	0.0725574767704836	-5.49962232791086	3.80605582325404e-08	6.49589690314158e-08	mutT, NUDT15, MTH2; 8-oxo-dGTP diphosphatase
metR; LysR family transcriptional regulator, regulator for metE and metH	1687.33312087225	1.4005168055001	0.151572578110036	9.23990884738645	2.46707315586088e-20	8.07525547770896e-20	metR; LysR family transcriptional regulator, regulator for metE and metH
acrR, smeT; TetR/AcrR family transcriptional regulator, acrAB operon repressor	1508.40297310506	2.1465043856525	0.186645302549309	11.5004468707988	1.31234214298343e-30	6.20132257007651e-30	acrR, smeT; TetR/AcrR family transcriptional regulator, acrAB operon repressor
hepA; ATP-dependent helicase HepA	468.958797003917	2.33261274178813	0.189050382453153	12.3385772169287	5.61391473140548e-35	3.13867078351631e-34	hepA; ATP-dependent helicase HepA
acrA, mexA, adeI, smeD, mtrC, cmeA; membrane fusion protein, multidrug efflux system	11223.2911109456	1.12180984694737	0.0974782552896039	11.5083086337	1.19805011555249e-30	5.6646084692028e-30	acrA, mexA, adeI, smeD, mtrC, cmeA; membrane fusion protein, multidrug efflux system
ftsL; cell division protein FtsL	2008.08666487257	1.03022254020472	0.136267074726804	7.56031889779805	4.02082350371039e-14	9.41342957803723e-14	ftsL; cell division protein FtsL
ftsQ; cell division protein FtsQ	6099.1663384129	0.433115372840716	0.0862411702366511	5.02214164826638	5.10984749774284e-07	8.22593554546721e-07	ftsQ; cell division protein FtsQ
ftsN; cell division protein FtsN	129.999501636922	5.91141555147478	0.378955507689537	15.5992337662968	7.36730351006192e-55	8.76049359174079e-54	ftsN; cell division protein FtsN
pmbA; PmbA protein	3882.92274298109	0.518694259177661	0.114043478434724	4.54821499919917	5.41028483567777e-06	8.24636297796915e-06	pmbA; PmbA protein
mrp, NUBPL; ATP-binding protein involved in chromosome partitioning	8493.82409856323	-0.310022664530524	0.0737274838211166	-4.20498094418528	2.61104154914303e-05	3.83733038591081e-05	mrp, NUBPL; ATP-binding protein involved in chromosome partitioning
rseA; sigma-E factor negative regulatory protein RseA	1543.92186597027	1.39538297109331	0.166610248205193	8.37513289923673	5.51615876446614e-17	1.48872753646686e-16	rseA; sigma-E factor negative regulatory protein RseA
rseB; sigma-E factor negative regulatory protein RseB	1224.96690964484	0.928164886789612	0.157771142349934	5.88298260990568	4.02938277300085e-09	7.20747475359177e-09	rseB; sigma-E factor negative regulatory protein RseB
sspA, mglA; stringent starvation protein A	2099.39074045871	1.15229577341427	0.129218742636526	8.91740431692262	4.77344373544063e-19	1.41008625288304e-18	sspA, mglA; stringent starvation protein A
sspB; stringent starvation protein B	2018.76647288075	1.02100570238246	0.135514853256021	7.53427154183262	4.91068434529373e-14	1.14462908656978e-13	sspB; stringent starvation protein B
xseA; exodeoxyribonuclease VII large subunit	7964.22408970621	-0.284150767490343	0.0795900539707536	-3.57017935425397	0.000356736888783331	0.000491801833005156	xseA; exodeoxyribonuclease VII large subunit
xseB; exodeoxyribonuclease VII small subunit	7535.65252935418	-0.266363984320873	0.0761548686057864	-3.49766192493481	0.000469355692377338	0.000642127599850496	xseB; exodeoxyribonuclease VII small subunit
fadR; GntR family transcriptional regulator, negative regulator for fad regulon and positive regulator of fabA	166.078773692539	3.66981482055463	0.345391391233791	10.6250905891009	2.27790900918613e-26	9.40316117937094e-26	fadR; GntR family transcriptional regulator, negative regulator for fad regulon and positive regulator of fabA
purR; LacI family transcriptional regulator, purine nucleotide synthesis repressor	194.198088648066	1.56164855127502	0.362953630258757	4.30261174178556	1.68796492636775e-05	2.509426491579e-05	purR; LacI family transcriptional regulator, purine nucleotide synthesis repressor
hyaD, hybD; hydrogenase maturation protease	1042.53493651194	-0.922195092546225	0.209051906276067	-4.41132113537585	1.02741806205093e-05	1.54413123945666e-05	hyaD, hybD; hydrogenase maturation protease
wcaJ; putative colanic acid biosysnthesis UDP-glucose lipid carrier transferase	2696.34164125675	1.13295083021077	0.147144530327946	7.6995782832411	1.36516017203477e-14	3.27203101401957e-14	wcaJ; putative colanic acid biosysnthesis UDP-glucose lipid carrier transferase
proQ; ProP effector	568.49697850432	1.22055201971935	0.234672487418323	5.20108698359522	1.98126342681306e-07	3.26670648208188e-07	proQ; ProP effector
minE; cell division topological specificity factor	3077.53000900433	0.793392892615932	0.10987883454287	7.22061619889481	5.1752526022747e-13	1.13866991113843e-12	minE; cell division topological specificity factor
minD; septum site-determining protein MinD	3560.99343792568	0.446750482505003	0.116614311433358	3.83100905037981	0.000127618810602082	0.00018056101297581	minD; septum site-determining protein MinD
minC; septum site-determining protein MinC	3473.59235181239	0.473714057208049	0.111983637933358	4.23020778705153	2.33475550457087e-05	3.44080597575215e-05	minC; septum site-determining protein MinC
dsbB; disulfide bond formation protein DsbB	2501.60040197298	0.545041468866369	0.121232809290477	4.49582478585014	6.93007868826463e-06	1.05005585601758e-05	dsbB; disulfide bond formation protein DsbB
rnfG; electron transport complex protein RnfG	484.493285738964	0.833591700246405	0.179036801342862	4.65597963097009	3.22443813992646e-06	4.98043789468672e-06	rnfG; electron transport complex protein RnfG
rnfE; electron transport complex protein RnfE	483.578929639329	0.823144130248882	0.179291801833385	4.59108627294529	4.40945008093228e-06	6.77533052937078e-06	rnfE; electron transport complex protein RnfE
rnfD; electron transport complex protein RnfD	484.562180388684	0.820451351774603	0.179047823400614	4.58230285178541	4.59883207298713e-06	7.0554390767357e-06	rnfD; electron transport complex protein RnfD
rnfC; electron transport complex protein RnfC	605.09553250521	0.94972444921575	0.184323346910425	5.15249134271245	2.57048487512464e-07	4.2129300555684e-07	rnfC; electron transport complex protein RnfC
rnfB; electron transport complex protein RnfB	2105.43273222337	1.00321220176125	0.133777019845575	7.49913701859488	6.42393507111234e-14	1.48475458983325e-13	rnfB; electron transport complex protein RnfB
rnfA; electron transport complex protein RnfA	484.478580347763	0.863283648465406	0.179736801080321	4.80304335715656	1.56272030074962e-06	2.45372342058971e-06	rnfA; electron transport complex protein RnfA
hyaF; hydrogenase-1 operon protein HyaF	124.815556758922	2.94557656683254	0.268354763935217	10.9764273368504	4.96160000772625e-28	2.18031259026779e-27	hyaF; hydrogenase-1 operon protein HyaF
hyaE; hydrogenase-1 operon protein HyaE	122.498167071322	3.03497666677708	0.2698501127096	11.246897903071	2.39880969644727e-29	1.0914515620557e-28	hyaE; hydrogenase-1 operon protein HyaE
hyaC; Ni/Fe-hydrogenase 1 B-type cytochrome subunit	218.601059012553	2.46111173858642	0.256278749491089	9.60326107206947	7.74542504913986e-22	2.70767009067562e-21	hyaC; Ni/Fe-hydrogenase 1 B-type cytochrome subunit
plsX; glycerol-3-phosphate acyltransferase PlsX	7128.99712385884	-0.346861914740925	0.0854195990146012	-4.06068301352754	4.89293654848941e-05	7.07991745038415e-05	plsX; glycerol-3-phosphate acyltransferase PlsX
ssh10b; archaea-specific DNA-binding protein	511.697985692803	-2.85568851552091	0.335531375662774	-8.5109433056151	1.72523982916932e-17	4.79253337482287e-17	ssh10b; archaea-specific DNA-binding protein
yhcO; ribonuclease inhibitor	359.222659392928	4.49407038881323	0.306674520618795	14.654202050256	1.26635596398043e-48	1.12475562597905e-47	yhcO; ribonuclease inhibitor
EGD2, NACA; nascent polypeptide-associated complex subunit alpha	256.68637809491	-2.82678252796546	0.316550604776485	-8.92995459592135	4.26183671776811e-19	1.2755091333756e-18	EGD2, NACA; nascent polypeptide-associated complex subunit alpha
MBF1; putative transcription factor	256.406296958396	-2.82446755519634	0.316543567656378	-8.92283983562866	4.5448175802996e-19	1.34604318447015e-18	MBF1; putative transcription factor
rho; transcription termination factor Rho	9506.91774649258	-0.411937628995837	0.0751938387135974	-5.47834285419114	4.293276372622e-08	7.3008608027064e-08	rho; transcription termination factor Rho
radC; DNA repair protein RadC	7537.83479431969	0.610554532890446	0.0895235387508764	6.82004466545363	9.10122093186145e-12	1.89369096798486e-11	radC; DNA repair protein RadC
mukB; chromosome partition protein MukB	127.93386573115	6.91308312686115	0.399024026301152	17.3249796282786	3.04803353263294e-67	7.0387487404309e-66	mukB; chromosome partition protein MukB
mukF; chromosome partition protein MukF	127.93386573115	6.91308312686115	0.399024026301152	17.3249796282786	3.04803353263294e-67	7.0387487404309e-66	mukF; chromosome partition protein MukF
lolA; outer membrane lipoprotein carrier protein	2557.24458123146	0.933777412734827	0.114260758318025	8.17233691146891	3.02472434612812e-16	7.91135222114337e-16	lolA; outer membrane lipoprotein carrier protein
MOCS2B, moaE; molybdopterin synthase catalytic subunit	7187.98007900502	-0.277367807061546	0.0778978819858338	-3.56065916030922	0.000369925004991492	0.000509542274337347	MOCS2B, moaE; molybdopterin synthase catalytic subunit
moaC, CNX3; cyclic pyranopterin monophosphate synthase	7426.41413986385	-0.477941330526004	0.0799641918965145	-5.97694191850935	2.27365214884494e-09	4.10938899043731e-09	moaC, CNX3; cyclic pyranopterin monophosphate synthase
moaB; molybdopterin adenylyltransferase	2614.04027513486	0.49824059923786	0.110740281298675	4.49918126805248	6.8215673189045e-06	1.03479487489932e-05	moaB; molybdopterin adenylyltransferase
moaA, CNX2; GTP 3,8-cyclase	8759.98215985915	-0.33566226525603	0.0751899626214383	-4.46418981408464	8.03722905927872e-06	1.21365814850784e-05	moaA, CNX2; GTP 3,8-cyclase
pal; peptidoglycan-associated lipoprotein	4935.99029535064	0.536177788291613	0.0976088386210389	5.49312742438515	3.94877660394261e-08	6.72939105959588e-08	pal; peptidoglycan-associated lipoprotein
rlpA; rare lipoprotein A	6676.83479258019	0.680806992846793	0.0877304182971698	7.76021596683479	8.4784882292893e-15	2.04753306222334e-14	rlpA; rare lipoprotein A
lptE, rlpB; LPS-assembly lipoprotein	3604.61958498775	0.948310951982672	0.103054333921173	9.20204823901962	3.51190606449245e-20	1.14528676282486e-19	lptE, rlpB; LPS-assembly lipoprotein
seqA; negative modulator of initiation of replication	129.534227815951	6.81702140505795	0.392526196699527	17.3670482693319	1.46574551984618e-67	3.74281876814568e-66	seqA; negative modulator of initiation of replication
tolA; colicin import membrane protein	2819.17179400099	0.792251788885463	0.100768813227803	7.86207322988375	3.77827027055105e-15	9.3395840041825e-15	tolA; colicin import membrane protein
nrdI; protein involved in ribonucleotide reduction	584.191622662318	0.7037054216359	0.204471361458637	3.44158427183092	0.000578318300619812	0.000786390493435406	nrdI; protein involved in ribonucleotide reduction
UNG, UDG; uracil-DNA glycosylase	4568.40173351219	0.637177787373499	0.0906674689223953	7.0276340008882	2.10065036238423e-12	4.48442696600085e-12	UNG, UDG; uracil-DNA glycosylase
cpdA; 3,5-cyclic-AMP phosphodiesterase	408.242702040714	2.37354598093253	0.190297008232829	12.4728496941397	1.05002625305276e-35	5.99252088687058e-35	cpdA; 3,5-cyclic-AMP phosphodiesterase
K03653; N-glycosylase/DNA lyase	152.624528748345	-2.21393165780874	0.454610975177078	-4.86994766667562	1.11627809315806e-06	1.76491120622946e-06	K03653; N-glycosylase/DNA lyase
rep; ATP-dependent DNA helicase Rep	1990.55244801427	1.43608507322958	0.151726611450186	9.46495185981972	2.93696313273966e-21	1.00683241301794e-20	rep; ATP-dependent DNA helicase Rep
uvrD, pcrA; DNA helicase II / ATP-dependent DNA helicase PcrA	15399.9363242984	-0.511637952643179	0.0740901415545974	-6.90561445703475	4.99865865609121e-12	1.04966561710803e-11	uvrD, pcrA; DNA helicase II / ATP-dependent DNA helicase PcrA
helD; DNA helicase IV	134.717545897528	6.47548836433139	0.382030710197532	16.9501775419656	1.91873504512055e-64	3.62240808162925e-63	helD; DNA helicase IV
OGG1; N-glycosylase/DNA lyase	1033.91945542269	-2.46688697568421	0.271386711754031	-9.08993281115419	9.91002787344788e-20	3.17463578881219e-19	OGG1; N-glycosylase/DNA lyase
hflX; GTPase	9053.12040929607	-0.340025694977064	0.0716448936142722	-4.74598645938011	2.07492593086097e-06	3.23755089917144e-06	hflX; GTPase
hslJ; heat shock protein HslJ	350.81695820611	5.99443340735675	0.335325695016752	17.8764511531312	1.79931843742302e-71	5.68855952021795e-70	hslJ; heat shock protein HslJ
mdoH; membrane glycosyltransferase	2792.10710209822	0.837686909451212	0.137243802713573	6.10364105984048	1.0367898155296e-09	1.90544508888682e-09	mdoH; membrane glycosyltransferase
mdoG; periplasmic glucans biosynthesis protein	3213.81825072274	1.3283867943573	0.155191777521271	8.55964675174385	1.13213872643423e-17	3.1603886592507e-17	mdoG; periplasmic glucans biosynthesis protein
trxC; thioredoxin 2	1978.13975192804	1.0082608462028	0.104466491404067	9.65152397339491	4.84305697274756e-22	1.70201300846404e-21	trxC; thioredoxin 2
dsbA; thiol:disulfide interchange protein DsbA	2670.36879211154	1.04138319665971	0.14311047407551	7.27677833077575	3.4188633558424e-13	7.58509728654871e-13	dsbA; thiol:disulfide interchange protein DsbA
grxA; glutaredoxin 1	156.138540398074	7.25903408606239	0.396505583043556	18.3075204902348	7.20779999392013e-75	2.67090895588659e-73	grxA; glutaredoxin 1
grxB; glutaredoxin 2	35.2512780195068	6.25384494081558	0.354397554916936	17.6464110828343	1.0843162703923e-69	3.21143038149273e-68	grxB; glutaredoxin 2
grxC, GLRX, GLRX2; glutaredoxin 3	4419.29918820242	0.467865776881209	0.0916933000919227	5.1025077776912	3.35181967124255e-07	5.45423760637038e-07	grxC, GLRX, GLRX2; glutaredoxin 3
RRP4, EXOSC2; exosome complex component RRP4	256.68637809491	-2.82678252796546	0.316550604776485	-8.92995459592135	4.26183671776811e-19	1.2755091333756e-18	RRP4, EXOSC2; exosome complex component RRP4
EIF2B4; translation initiation factor eIF-2B subunit delta	216.558922933938	-4.0675338590017	0.244004509572658	-16.6699126427026	2.16911318855657e-62	3.45626495464604e-61	EIF2B4; translation initiation factor eIF-2B subunit delta
rnt; ribonuclease T	674.430213366977	1.23706959271597	0.179110367693604	6.90674475545809	4.9590100591475e-12	1.04161437229708e-11	rnt; ribonuclease T
dnaJ; molecular chaperone DnaJ	11177.832478224	-0.55732169299974	0.0698130893501336	-7.98305444133269	1.42755903721937e-15	3.60601231754177e-15	dnaJ; molecular chaperone DnaJ
GRPE; molecular chaperone GrpE	9219.94301062885	-0.262142143855365	0.0709517641027998	-3.69465294020816	0.000220187329986265	0.00030738259295612	GRPE; molecular chaperone GrpE
ubiB, aarF; ubiquinone biosynthesis protein	5992.32523189327	0.518315302799396	0.0837475662423514	6.18901928802896	6.05396761269956e-10	1.1314088663002e-09	ubiB, aarF; ubiquinone biosynthesis protein
petN; cytochrome b6-f complex subunit 8	2.32005021072047	0.995545262014549	0.254451851882841	3.91250939872482	9.13419820126366e-05	0.000130252652710699	petN; cytochrome b6-f complex subunit 8
ubiJ; ubiquinone biosynthesis protein UbiJ	1998.98654895245	1.01836542721152	0.136980146440692	7.43440165361803	1.05042344386536e-13	2.39997808353177e-13	ubiJ; ubiquinone biosynthesis protein UbiJ
pbp1b; penicillin-binding protein 1B	222.569933455054	-1.63341379727575	0.243891672298239	-6.69729221126646	2.12316806580596e-11	4.33836367793694e-11	pbp1b; penicillin-binding protein 1B
clpA; ATP-dependent Clp protease ATP-binding subunit ClpA	4013.69618991949	0.688548992683049	0.0952919293105628	7.22568005144509	4.98600377795016e-13	1.09794063291677e-12	clpA; ATP-dependent Clp protease ATP-binding subunit ClpA
clpC; ATP-dependent Clp protease ATP-binding subunit ClpC	6138.06686276709	-1.24130931743469	0.123598110729526	-10.0431091552127	9.85189228177728e-24	3.7058557983437e-23	clpC; ATP-dependent Clp protease ATP-binding subunit ClpC
cbf, cbf1; 3-5 exoribonuclease	1541.7236988197	-2.16622319537558	0.201600906415613	-10.7451064277944	6.24898111919023e-27	2.64254949981893e-26	cbf, cbf1; 3-5 exoribonuclease
recU; recombination protein U	113.319725764714	0.982459893817262	0.248576949165845	3.95233708159234	7.73916181851871e-05	0.000110775965160148	recU; recombination protein U
uvrC; excinuclease ABC subunit C	8684.55711923592	-0.245948368052353	0.0728369029317712	-3.37669997147931	0.000733610238585413	0.000990622503527116	uvrC; excinuclease ABC subunit C
hrcA; heat-inducible transcriptional repressor	6227.02339202688	-0.396244025552639	0.0866464566105934	-4.57311286638574	4.80531116399078e-06	7.35521883641009e-06	hrcA; heat-inducible transcriptional repressor
codY; transcriptional pleiotropic repressor	234.760742257197	-1.80613205244671	0.206286885968749	-8.75543805882227	2.03312263198231e-18	5.82657842050469e-18	codY; transcriptional pleiotropic repressor
ctsR; transcriptional regulator of stress and heat shock response	389.846671398803	-1.53756626224763	0.232175982592868	-6.62241737959532	3.53371579898062e-11	7.13821343064873e-11	ctsR; transcriptional regulator of stress and heat shock response
troR; DtxR family transcriptional regulator, Mn-dependent transcriptional regulator	4088.28210923119	-0.830706206085228	0.13382529325959	-6.20739313063826	5.38707181908976e-10	1.01032959469605e-09	troR; DtxR family transcriptional regulator, Mn-dependent transcriptional regulator
marR; MarR family transcriptional regulator, multiple antibiotic resistance protein MarR	94.974733460869	3.06808907866706	0.369039690047733	8.31371031736512	9.27554097778708e-17	2.47814335915592e-16	marR; MarR family transcriptional regulator, multiple antibiotic resistance protein MarR
glnR; MerR family transcriptional regulator, glutamine synthetase repressor	346.454860098565	-2.13204876308742	0.223197427129098	-9.55229991004436	1.26848429526045e-21	4.3996579801219e-21	glnR; MerR family transcriptional regulator, glutamine synthetase repressor
MGD; 1,2-diacylglycerol 3-beta-galactosyltransferase	403.059224968377	-1.61030526438495	0.282349515305681	-5.70323367703176	1.17555648888647e-08	2.05883898592185e-08	MGD; 1,2-diacylglycerol 3-beta-galactosyltransferase
splB; spore photoproduct lyase	562.876127009916	1.19086575937639	0.178499052365942	6.67155227768371	2.53111759414323e-11	5.13899436099366e-11	splB; spore photoproduct lyase
nhaR; LysR family transcriptional regulator, transcriptional activator of nhaA	1457.14115431323	1.58417786649587	0.159007621243764	9.96290526268088	2.21493661941656e-23	8.22292639650127e-23	nhaR; LysR family transcriptional regulator, transcriptional activator of nhaA
lrp; Lrp/AsnC family transcriptional regulator, leucine-responsive regulatory protein	11917.0574362761	0.891184951026666	0.105167119533313	8.47398840037994	2.37131055005108e-17	6.54163128540754e-17	lrp; Lrp/AsnC family transcriptional regulator, leucine-responsive regulatory protein
trpR; TrpR family transcriptional regulator, trp operon repressor	133.250035791318	6.86119453124777	0.38957293391036	17.6120924582161	1.98952447556774e-69	5.80605915635465e-68	trpR; TrpR family transcriptional regulator, trp operon repressor
tyrR; transcriptional regulator of aroF, aroG, tyrA and aromatic amino acid transport	190.75569437446	5.63586134687659	0.359707827315895	15.6678863202139	2.50781485473367e-55	3.03643783399136e-54	tyrR; transcriptional regulator of aroF, aroG, tyrA and aromatic amino acid transport
dinG; ATP-dependent DNA helicase DinG	6801.5924516327	-0.402801411254804	0.0876642391818092	-4.59482013434718	4.33122704042307e-06	6.65898993266125e-06	dinG; ATP-dependent DNA helicase DinG
helS; helicase	275.249327475213	-2.86097695455258	0.301362625103735	-9.49346971465947	2.23469419083407e-21	7.68067671198232e-21	helS; helicase
helY; ATP-dependent RNA helicase HelY	835.903119824594	-1.1112501921579	0.182668056774425	-6.08344015795916	1.17630834456691e-09	2.15688114641303e-09	helY; ATP-dependent RNA helicase HelY
E2.4.1.216; trehalose 6-phosphate phosphorylase	1.96965818773024	2.62130402783372	0.248127639730203	10.5643370915225	4.36038466940169e-26	1.78332570128969e-25	E2.4.1.216; trehalose 6-phosphate phosphorylase
rhlB; ATP-dependent RNA helicase RhlB	675.698386804002	1.24677692633007	0.175215757351006	7.11566667963791	1.11373159025163e-12	2.41116836400401e-12	rhlB; ATP-dependent RNA helicase RhlB
eutB; ethanolamine ammonia-lyase large subunit	2216.12632019533	0.72795408076868	0.150815650814365	4.82678075410555	1.38757732700816e-06	2.18216118521002e-06	eutB; ethanolamine ammonia-lyase large subunit
eutC; ethanolamine ammonia-lyase small subunit	2184.25981683094	0.742361805882962	0.149605691284433	4.962122760902	6.97269006086384e-07	1.1148188182802e-06	eutC; ethanolamine ammonia-lyase small subunit
dltB; membrane protein involved in D-alanine export	60.1433165044279	1.91003557952707	0.254162120241212	7.51502850902548	5.68985337800741e-14	1.31968156805197e-13	dltB; membrane protein involved in D-alanine export
dltD; D-alanine transfer protein	48.7061771796902	0.89062736606647	0.250892593862772	3.54983521974191	0.0003854723495282	0.000529949647746534	dltD; D-alanine transfer protein
pncC; nicotinamide-nucleotide amidase	3931.84929015113	-1.02359889671736	0.143522479425033	-7.13197612539866	9.89380390190675e-13	2.14603690951514e-12	pncC; nicotinamide-nucleotide amidase
slyX; SlyX protein	2178.70233471927	1.32304397758784	0.111774391456832	11.8367361284074	2.52072954001709e-32	1.26385476685438e-31	slyX; SlyX protein
hns; DNA-binding protein H-NS	6978.22263129503	1.00083497236276	0.184626939589843	5.42085014562964	5.93162682791747e-08	1.00015388228611e-07	hns; DNA-binding protein H-NS
sanA; SanA protein	660.224622177529	4.23629295648612	0.192183239880942	22.0429885515018	1.11527309524329e-107	2.01940471586438e-105	sanA; SanA protein
dedD; DedD protein	1655.92472793445	0.851071096410652	0.143714852407937	5.92194252821463	3.18160822121723e-09	5.71026643352955e-09	dedD; DedD protein
mobA; molybdenum cofactor guanylyltransferase	6688.36402581042	-0.315926152346912	0.0818556067800804	-3.85955421716809	0.000113594053531652	0.00016111871541511	mobA; molybdenum cofactor guanylyltransferase
adiY; AraC family transcriptional regulator, transcriptional activator of adiA	6.54462225085438	5.06399155097732	0.302525690219691	16.7390463510715	6.80699936451618e-63	1.14896957493857e-61	adiY; AraC family transcriptional regulator, transcriptional activator of adiA
potE; putrescine:ornithine antiporter	154.766167658243	4.36895907512919	0.318229592550398	13.7289528610928	6.81107847469087e-43	4.98748733528145e-42	potE; putrescine:ornithine antiporter
cadB; cadaverine:lysine antiporter	83.8796024922737	6.25982161906237	0.411102146406548	15.2269251663597	2.34357092232079e-52	2.51842780463785e-51	cadB; cadaverine:lysine antiporter
arcD, lysl, lysP; arginine:ornithine antiporter / lysine permease	713.890014023571	1.54049999565898	0.185511669993869	8.30405976998581	1.00612987274331e-16	2.68357438772881e-16	arcD, lysl, lysP; arginine:ornithine antiporter / lysine permease
adiC; arginine:agmatine antiporter	92.8131965244534	5.25727081046418	0.356816195133551	14.7338346245648	3.90882070152684e-49	3.57538169105217e-48	adiC; arginine:agmatine antiporter
eptA, pmrC; lipid A ethanolaminephosphotransferase	1219.38368389166	2.31715830687292	0.159671133480978	14.5120677504865	1.01610735963283e-47	8.57555861673176e-47	eptA, pmrC; lipid A ethanolaminephosphotransferase
kgtP; MFS transporter, MHS family, alpha-ketoglutarate permease	2224.05391647815	1.66788744706143	0.124873760905599	13.3565885656499	1.08420235028495e-40	7.37017075488069e-40	kgtP; MFS transporter, MHS family, alpha-ketoglutarate permease
proP; MFS transporter, MHS family, proline/betaine transporter	2735.83082148948	0.843479713587455	0.205334713661952	4.10782813361065	3.99397120777102e-05	5.80762340067745e-05	proP; MFS transporter, MHS family, proline/betaine transporter
polC; DNA polymerase III subunit alpha, Gram-positive type	429.147226132365	-1.22136064285758	0.229631057683729	-5.31879552869438	1.0445644449849e-07	1.7464942147313e-07	polC; DNA polymerase III subunit alpha, Gram-positive type
metJ; MetJ family transcriptional regulator, methionine regulon repressor	129.182974882088	6.93088133884658	0.399170933917017	17.3631914298836	1.56762092076683e-67	3.85470243078682e-66	metJ; MetJ family transcriptional regulator, methionine regulon repressor
cadC; transcriptional activator of cad operon	83.8796024922737	6.25982161906237	0.411102146406548	15.2269251663597	2.34357092232079e-52	2.51842780463785e-51	cadC; transcriptional activator of cad operon
PPIA; peptidyl-prolyl cis-trans isomerase A (cyclophilin A)	4335.5424031547	0.707039358429126	0.0896681426814746	7.8850675087664	3.14365519997522e-15	7.79020248155601e-15	PPIA; peptidyl-prolyl cis-trans isomerase A (cyclophilin A)
ppiC; peptidyl-prolyl cis-trans isomerase C	5496.01448959529	0.318204422045921	0.0914473092641927	3.47964772945504	0.000502073476760232	0.000685404281930906	ppiC; peptidyl-prolyl cis-trans isomerase C
ppiD; peptidyl-prolyl cis-trans isomerase D	5145.39541464569	0.777545581380557	0.0905172105674668	8.59003029927678	8.69463938096267e-18	2.4382327331267e-17	ppiD; peptidyl-prolyl cis-trans isomerase D
surA; peptidyl-prolyl cis-trans isomerase SurA	6005.91626004246	0.416562787552552	0.0929468666163711	4.48173029083243	7.40402786975832e-06	1.12016502161725e-05	surA; peptidyl-prolyl cis-trans isomerase SurA
fkpA; FKBP-type peptidyl-prolyl cis-trans isomerase FkpA	4080.624961331	0.571256908021338	0.13024678892176	4.38595770959463	1.15476557549263e-05	1.73252193066448e-05	fkpA; FKBP-type peptidyl-prolyl cis-trans isomerase FkpA
fklB; FKBP-type peptidyl-prolyl cis-trans isomerase FklB	2735.48216297873	1.48839851458376	0.141526462256511	10.5167506546309	7.23249441948084e-26	2.94436806540643e-25	fklB; FKBP-type peptidyl-prolyl cis-trans isomerase FklB
slpA; FKBP-type peptidyl-prolyl cis-trans isomerase SlpA	1544.02477070577	1.93416000983645	0.168590001829885	11.4725665154694	1.81203963404207e-30	8.50708294897652e-30	slpA; FKBP-type peptidyl-prolyl cis-trans isomerase SlpA
slyD; FKBP-type peptidyl-prolyl cis-trans isomerase SlyD	3254.03803028784	1.65759801096606	0.118203348829777	14.0232745296679	1.12310595118571e-44	8.69561235480715e-44	slyD; FKBP-type peptidyl-prolyl cis-trans isomerase SlyD
aer; aerotaxis receptor	3225.43476609177	1.69891327738906	0.179639196762184	9.4573640275077	3.158037481972e-21	1.08168893460322e-20	aer; aerotaxis receptor
dld; D-lactate dehydrogenase (quinone)	908.000644340183	2.70733128644216	0.214524957032992	12.6201227301763	1.63566171184373e-36	9.58185063107281e-36	dld; D-lactate dehydrogenase (quinone)
ldhA; D-lactate dehydrogenase	1751.51670236843	0.640837535034979	0.145459616479044	4.40560445948448	1.0548930096918e-05	1.58512497325812e-05	ldhA; D-lactate dehydrogenase
ttdA; L(+)-tartrate dehydratase alpha subunit	99.1816174606348	3.38228496849014	0.349317743473584	9.6825455668441	3.57696816971484e-22	1.26207729885377e-21	ttdA; L(+)-tartrate dehydratase alpha subunit
ttdB; L(+)-tartrate dehydratase beta subunit	95.9651606956459	3.88489950238847	0.338028054389128	11.4928315917716	1.43335274915385e-30	6.76511928466157e-30	ttdB; L(+)-tartrate dehydratase beta subunit
katE, CAT, catB, srpA; catalase	8165.41483011487	0.536634039736018	0.0897377538021018	5.98002531821172	2.23102941167547e-09	4.03326782909428e-09	katE, CAT, catB, srpA; catalase
katG; catalase-peroxidase	3953.26988287315	0.992733791123314	0.0955392493311683	10.390847720419	2.72916528126823e-25	1.09152910621807e-24	katG; catalase-peroxidase
punA, PNP; purine-nucleoside phosphorylase	4019.98196718176	-0.535724160729474	0.120607498564348	-4.44188103647344	8.91758613596567e-06	1.34430290908682e-05	punA, PNP; purine-nucleoside phosphorylase
surE; 5-nucleotidase	6786.92565333196	0.313386476693672	0.0858877447524614	3.64879154292488	0.00026347678351883	0.000366082932384812	surE; 5-nucleotidase
aphA; acid phosphatase (class B)	138.193902723439	6.0595453784933	0.425347915830473	14.2460916181106	4.74081521834086e-46	3.80363291485616e-45	aphA; acid phosphatase (class B)
rimI;	7601.42809502081	-0.270268022205638	0.0726772512489289	-3.71874303941319	0.000200216596232318	0.000279895704892592	rimI;
K03791; putative chitinase	529.910236741365	3.16441224790967	0.264984729786952	11.9418664254874	7.15982898992322e-33	3.6706793798403e-32	K03791; putative chitinase
PTR1; pteridine reductase	1285.77813297316	-1.5071058745893	0.192243428061406	-7.83957032907206	4.52090696914629e-15	1.1137311633639e-14	PTR1; pteridine reductase
sirB; sirohydrochlorin ferrochelatase	59.4808950384089	-1.0309768022723	0.281774298481816	-3.65887452413915	0.00025332532593657	0.000352531505980201	sirB; sirohydrochlorin ferrochelatase
ftsH, hflB; cell division protease FtsH	11070.2932278463	-0.449182628567123	0.0697573745180981	-6.43921351212244	1.20094163210439e-10	2.34105749522283e-10	ftsH, hflB; cell division protease FtsH
htpX; heat shock protein HtpX	6588.6694528643	-0.525372103954935	0.0804565818842661	-6.52988346821226	6.58208826323981e-11	1.29736509631943e-10	htpX; heat shock protein HtpX
lplA, lplJ; lipoate---protein ligase	3231.43114119209	-1.69014541677945	0.133519363937512	-12.6584292115895	1.00489926739448e-36	5.92162164447621e-36	lplA, lplJ; lipoate---protein ligase
cphA; cyanophycin synthetase	2646.09109339729	1.44148210816658	0.169519611046239	8.50333539152228	1.84219683929687e-17	5.10852148231053e-17	cphA; cyanophycin synthetase
rseC; sigma-E factor negative regulatory protein RseC	330.488980772261	1.85070873159925	0.203639752264045	9.08815057484244	1.00737958731635e-19	3.22321010929693e-19	rseC; sigma-E factor negative regulatory protein RseC
mukE; chromosome partition protein MukE	127.93386573115	6.91308312686115	0.399024026301152	17.3249796282786	3.04803353263294e-67	7.0387487404309e-66	mukE; chromosome partition protein MukE
dsbG; thiol:disulfide interchange protein DsbG	800.20480586327	4.08846464297028	0.258589794528692	15.8106187076019	2.62872506541238e-56	3.32957910908433e-55	dsbG; thiol:disulfide interchange protein DsbG
ampD; N-acetyl-anhydromuramoyl-L-alanine amidase	1560.13552435471	1.39321943595934	0.154258003095824	9.03174816216099	1.68950871088144e-19	5.34988708250891e-19	ampD; N-acetyl-anhydromuramoyl-L-alanine amidase
ampE; AmpE protein	459.112836358078	1.6713844477576	0.20890005509069	8.00088083764269	1.23532294081039e-15	3.12935385355687e-15	ampE; AmpE protein
pqiA; paraquat-inducible protein A	2759.51427027098	1.57097562715236	0.204549654647025	7.68016758504566	1.58880605185247e-14	3.78755769452683e-14	pqiA; paraquat-inducible protein A
pnuC; nicotinamide mononucleotide transporter	2644.40954520772	1.30049975126415	0.113326710095866	11.4756684471297	1.74821412971871e-30	8.22197282849408e-30	pnuC; nicotinamide mononucleotide transporter
rmf; ribosome modulation factor	163.466024370579	5.47616254053315	0.335872679402789	16.3042809860875	9.20153400432917e-60	1.31142435442738e-58	rmf; ribosome modulation factor
modD; molybdenum transport protein	32.6884045387186	3.17968042368936	0.274899382922286	11.5667062977302	6.07710675799873e-31	2.91664515307084e-30	modD; molybdenum transport protein
mtgA; monofunctional glycosyltransferase	4550.35376061101	0.960320822581192	0.0902901154590518	10.6359463347537	2.02759801977932e-26	8.39162255770487e-26	mtgA; monofunctional glycosyltransferase
rimL; ribosomal-protein-serine acetyltransferase	492.198987296324	-1.29070736695435	0.208766166095283	-6.18255051139495	6.30741192984887e-10	1.17822159074105e-09	rimL; ribosomal-protein-serine acetyltransferase
wcaF; putative colanic acid biosynthesis acetyltransferase WcaF	711.385594622372	0.730069320941013	0.212455291758913	3.43634331202948	0.000589623299262904	0.000801079267603608	wcaF; putative colanic acid biosynthesis acetyltransferase WcaF
wcaB; putative colanic acid biosynthesis acetyltransferase WcaB	170.662654037299	4.81430420999625	0.316371314020274	15.2172589506258	2.71677488570772e-52	2.89365581743762e-51	wcaB; putative colanic acid biosynthesis acetyltransferase WcaB
K03822; putative long chain acyl-CoA synthase	179.321821375726	-2.46358862948737	0.26967616371117	-9.13535922339036	6.51899852232808e-20	2.10270693228291e-19	K03822; putative long chain acyl-CoA synthase
pat; phosphinothricin acetyltransferase	7366.48317699103	0.697095689231788	0.0993962550589283	7.01329933223848	2.32762721086714e-12	4.95966996228364e-12	pat; phosphinothricin acetyltransferase
yhbS; putative acetyltransferase	1258.90504263582	0.90164914485946	0.125433736933855	7.18825068039648	6.5626689720959e-13	1.43797534930385e-12	yhbS; putative acetyltransferase
yhhY; putative acetyltransferase	939.301290954891	2.9380908777436	0.18988923128529	15.4726566528114	5.3070866604424e-54	6.08367761492728e-53	yhhY; putative acetyltransferase
yiaC; putative acetyltransferase	176.597379040141	4.42787934401405	0.353205718005277	12.536261782568	4.72776236708382e-36	2.72942628830122e-35	yiaC; putative acetyltransferase
yjaB; putative acetyltransferase	1201.22084619924	1.3131256075555	0.152120434252126	8.63214474775369	6.02121186413499e-18	1.69628694913591e-17	yjaB; putative acetyltransferase
yjgM; putative acetyltransferase	538.436779749329	1.69509261777417	0.181100204939687	9.3599707318868	7.97587830218209e-21	2.68797895234707e-20	yjgM; putative acetyltransferase
yedL; putative acetyltransferase	1432.01060626008	1.25035006582074	0.139422618881732	8.96805752071957	3.01789440429005e-19	9.38835014407606e-19	yedL; putative acetyltransferase
tonB; periplasmic protein TonB	15036.7147924274	0.872050741825225	0.0982956477300552	8.87171265425808	7.20294426464344e-19	2.10513048262708e-18	tonB; periplasmic protein TonB
selB, EEFSEC; selenocysteine-specific elongation factor	2648.08522542584	-0.373625984175411	0.11042919756379	-3.38339852519152	0.000715946593187413	0.000967754751938263	selB, EEFSEC; selenocysteine-specific elongation factor
tyrP; tyrosine-specific transport protein	166.598607696559	2.03567054259426	0.327446771817192	6.21679832510531	5.07401221726523e-10	9.52288700470015e-10	tyrP; tyrosine-specific transport protein
mtr; tryptophan-specific transport protein	117.154850551771	5.2183892575736	0.419203640349823	12.4483395545394	1.42784817059353e-35	8.11388471834429e-35	mtr; tryptophan-specific transport protein
tnaB; low affinity tryptophan permease	16.5986566271768	6.24858814565721	0.331538666473303	18.8472379771738	3.0959020157434e-79	1.38567704266448e-77	tnaB; low affinity tryptophan permease
sdaC; serine transporter	200.805561534682	4.26747969057377	0.341925558320247	12.4807274177991	9.51137109347014e-36	5.43984877973271e-35	sdaC; serine transporter
tdcC; threonine transporter	91.2099582520885	6.39990314805063	0.403389310403385	15.8653265790578	1.10143070292325e-56	1.40626577086371e-55	tdcC; threonine transporter
fldA, nifF, isiB; flavodoxin I	248.688692761386	1.19464564033641	0.241451611967588	4.94776419424684	7.50707739129694e-07	1.19761484934847e-06	fldA, nifF, isiB; flavodoxin I
fldB; flavodoxin II	124.486844840032	6.81440930987241	0.39750259020624	17.1430563668449	7.08278041267003e-66	1.50075828584421e-64	fldB; flavodoxin II
FBP, fbp; fructose-1,6-bisphosphatase I	3779.24513090368	1.57550980787133	0.115383974950921	13.6544941231352	1.8980281759819e-42	1.36846972652016e-41	FBP, fbp; fructose-1,6-bisphosphatase I
tpa; taurine-pyruvate aminotransferase	69.58668239197	7.54378911220814	0.314827476701092	23.9616604981733	6.98482065690148e-127	7.9497237390763e-124	tpa; taurine-pyruvate aminotransferase
xsc; sulfoacetaldehyde acetyltransferase	394.260446966271	1.72592065843639	0.262921223396212	6.56440220436483	5.22420169250655e-11	1.03509611748818e-10	xsc; sulfoacetaldehyde acetyltransferase
AROA2, aroA; 3-deoxy-7-phosphoheptulonate synthase	3028.99955890526	-1.99107217376854	0.203621365499736	-9.77830675519718	1.39525136507607e-22	5.00268570007248e-22	AROA2, aroA; 3-deoxy-7-phosphoheptulonate synthase
vanA; vanillate monooxygenase	2451.10001824682	1.58832606948681	0.158958745143665	9.99206472126655	1.65106274194314e-23	6.1698015314545e-23	vanA; vanillate monooxygenase
vanB; vanillate monooxygenase ferredoxin subunit	2334.20932659674	2.26052753087292	0.1761727783455	12.8313099906939	1.09496958206192e-37	6.69502890275314e-37	vanB; vanillate monooxygenase ferredoxin subunit
BGLUT; UDP-glucose:tetrahydrobiopterin glucosyltransferase	4.83641010129162	2.09659017877763	0.288766987092069	7.26049123513266	3.85687040324702e-13	8.53309816791697e-13	BGLUT; UDP-glucose:tetrahydrobiopterin glucosyltransferase
MQCRA, qcrA, bfcA, petC; menaquinol-cytochrome c reductase iron-sulfur subunit	353.019178070443	-2.74896904747072	0.194715043755454	-14.117907863982	2.94608391369035e-45	2.3101821398003e-44	MQCRA, qcrA, bfcA, petC; menaquinol-cytochrome c reductase iron-sulfur subunit
MQCRB, qcrB, bfcB, petB; menaquinol-cytochrome c reductase cytochrome b subunit	457.150331146569	-2.55007386696432	0.21757491112858	-11.7204408069702	1.00149517878761e-31	4.91615039396233e-31	MQCRB, qcrB, bfcB, petB; menaquinol-cytochrome c reductase cytochrome b subunit
MQCRC, qcrC, bfcC, petD; menaquinol-cytochrome c reductase cytochrome b/c subunit	454.792211504267	-2.58258794463775	0.216762057169645	-11.9143911917044	9.95909623111109e-33	5.06991180020844e-32	MQCRC, qcrC, bfcC, petD; menaquinol-cytochrome c reductase cytochrome b/c subunit
qcrC; ubiquinol-cytochrome c reductase cytochrome c subunit	799.594272764192	-1.11733203116057	0.184951217255078	-6.04122561475002	1.5294793201138e-09	2.79096695908077e-09	qcrC; ubiquinol-cytochrome c reductase cytochrome c subunit
qcrA; ubiquinol-cytochrome c reductase iron-sulfur subunit	737.870229207774	-0.952234230005506	0.18573073657534	-5.1269609304502	2.94456591549877e-07	4.80429175686641e-07	qcrA; ubiquinol-cytochrome c reductase iron-sulfur subunit
qcrB; ubiquinol-cytochrome c reductase cytochrome b subunit	1049.60872824374	-1.4450300457648	0.189139776297639	-7.64001139290149	2.1720252034716e-14	5.15015618930305e-14	qcrB; ubiquinol-cytochrome c reductase cytochrome b subunit
arsR; ArsR family transcriptional regulator, arsenate/arsenite/antimonite-responsive transcriptional repressor	12713.2129941233	-0.639392398111746	0.0722576821592375	-8.84878090474433	8.8480482617443e-19	2.5745946129042e-18	arsR; ArsR family transcriptional regulator, arsenate/arsenite/antimonite-responsive transcriptional repressor
arsB; arsenical pump membrane protein	2649.45509170451	0.819448913615386	0.130856202458631	6.26220919007985	3.79561281166603e-10	7.16919091288366e-10	arsB; arsenical pump membrane protein
iucA; N2-citryl-N6-acetyl-N6-hydroxylysine synthase	22.4847177418422	2.90202215007164	0.293850243926937	9.87585414696201	5.29796525514453e-23	1.92999036066468e-22	iucA; N2-citryl-N6-acetyl-N6-hydroxylysine synthase
iucC; aerobactin synthase	21.9716957856765	2.67703882542948	0.270895106625986	9.88219705690573	4.97304105288016e-23	1.81411254891466e-22	iucC; aerobactin synthase
iucB; acetyl CoA:N6-hydroxylysine acetyl transferase	20.9588441795969	5.33777561419985	0.319548673769768	16.7041081761637	1.22343493366656e-62	1.98920532990235e-61	iucB; acetyl CoA:N6-hydroxylysine acetyl transferase
lat; L-lysine 6-transaminase	506.302750327359	2.29617798160542	0.198699399500257	11.5560388575933	6.8810298880575e-31	3.29256246955881e-30	lat; L-lysine 6-transaminase
alkB; DNA oxidative demethylase	2070.96993548787	0.769064599805463	0.13431591041463	5.72578927865939	1.02953948885606e-08	1.80827625831487e-08	alkB; DNA oxidative demethylase
desA2; acyl-	48.4721393934768	-1.50153486770383	0.237299544320225	-6.32759271411655	2.49015355544556e-10	4.73485760769326e-10	desA2; acyl-
mdaB; modulator of drug activity B	668.412070132908	4.80027863934165	0.232794590449919	20.6202327556848	1.80687164299878e-94	1.69357016232603e-92	mdaB; modulator of drug activity B
moxR; MoxR-like ATPase	17614.3453888422	-0.692584007385956	0.0723623083066963	-9.57106017749665	1.05814964347863e-21	3.67813185409871e-21	moxR; MoxR-like ATPase
cutA; periplasmic divalent cation tolerance protein	4660.21331374663	-0.50277185607389	0.122573662773027	-4.10179352317216	4.09960026484357e-05	5.95795609449265e-05	cutA; periplasmic divalent cation tolerance protein
CES2; carboxylesterase 2	2.78310821307399	1.18722463293705	0.287254775244004	4.13300225184623	3.58055216892529e-05	5.21980953885229e-05	CES2; carboxylesterase 2
pnbA; para-nitrobenzyl esterase	5694.62754121551	0.667302842180179	0.163074745193277	4.09200603925083	4.27657511350796e-05	6.20949041904828e-05	pnbA; para-nitrobenzyl esterase
estA; putative tributyrin esterase	5.0459840840512	2.66090770559441	0.257759816905254	10.3232060665704	5.53436475749198e-25	2.18062730083771e-24	estA; putative tributyrin esterase
ygjK; putative isomerase	93.526515725935	5.25479028269868	0.382931283595202	13.7225411132864	7.44110085753083e-43	5.43883032403194e-42	ygjK; putative isomerase
cpbD; chitin-binding protein	1334.21592333861	-2.77684224824959	0.22648233474689	-12.2607454190761	1.47140085781828e-34	8.07901490988161e-34	cpbD; chitin-binding protein
NDUFS6; NADH dehydrogenase (ubiquinone) Fe-S protein 6	1.83349856205557	1.63455215904928	0.236786317608114	6.90306845243689	5.08910910840634e-12	1.06809621355831e-11	NDUFS6; NADH dehydrogenase (ubiquinone) Fe-S protein 6
NDUFS8; NADH dehydrogenase (ubiquinone) Fe-S protein 8	1.74807740610023	1.98055356351598	0.24897053525108	7.95497170586331	1.79172450473783e-15	4.50163012590549e-15	NDUFS8; NADH dehydrogenase (ubiquinone) Fe-S protein 8
NDUFV2; NADH dehydrogenase (ubiquinone) flavoprotein 2	65.3004495112552	-3.41538851164872	0.2177849321403	-15.6823912383823	1.99596417750135e-55	2.43147501561976e-54	NDUFV2; NADH dehydrogenase (ubiquinone) flavoprotein 2
NDUFA4; NADH dehydrogenase (ubiquinone) 1 alpha subcomplex subunit 4	2.62358135824133	2.06449517830426	0.32090082097443	6.43343688568737	1.24750409049256e-10	2.41234589537724e-10	NDUFA4; NADH dehydrogenase (ubiquinone) 1 alpha subcomplex subunit 4
NDUFAB1; NADH dehydrogenase (ubiquinone) 1 alpha/beta subcomplex 1	22.3089806740484	-3.85641344927025	0.196501779928617	-19.6253359672933	9.39539450480441e-86	5.98824864158214e-84	NDUFAB1; NADH dehydrogenase (ubiquinone) 1 alpha/beta subcomplex 1
pspB; phage shock protein B	793.561806184606	2.30879429694305	0.201196238460044	11.4753352975909	1.75496064829963e-30	8.24883273451515e-30	pspB; phage shock protein B
pspD; phage shock protein D	122.146440007491	6.82979468516228	0.403118641219759	16.9423935953362	2.19028419891623e-64	3.97494173411517e-63	pspD; phage shock protein D
pspE; phage shock protein E	28.8931104716335	4.96645105990344	0.33238396002687	14.9419095298761	1.75862653112107e-50	1.70242740868063e-49	pspE; phage shock protein E
pspC; phage shock protein C	1033.07324645723	1.11177851400585	0.170473380442253	6.52171330867967	6.95087792641139e-11	1.36836284753446e-10	pspC; phage shock protein C
pspF; psp operon transcriptional activator	646.515458163921	2.34159980634035	0.181944284324422	12.8698728571494	6.65115458049733e-38	4.09820174345106e-37	pspF; psp operon transcriptional activator
dedA; membrane-associated protein	4287.46892690941	0.70232214543727	0.0920961767433018	7.62596418518916	2.42217077786291e-14	5.73645499025974e-14	dedA; membrane-associated protein
ybaK, ebsC; Cys-tRNA(Pro)/Cys-tRNA(Cys) deacylase	2583.42813421302	0.385866479113591	0.109170102533897	3.53454352572199	0.000408480153421503	0.000560516944937843	ybaK, ebsC; Cys-tRNA(Pro)/Cys-tRNA(Cys) deacylase
engB; GTP-binding protein	5413.46936462431	0.467404799215357	0.0866419827975813	5.39466877515186	6.86500721679922e-08	1.15533401977692e-07	engB; GTP-binding protein
murJ, mviN; putative peptidoglycan lipid II flippase	8154.04584478552	-0.481247311705591	0.0749668811466919	-6.41946556058411	1.36753588682486e-10	2.63677599475645e-10	murJ, mviN; putative peptidoglycan lipid II flippase
dsbC; thiol:disulfide interchange protein DsbC	2624.23231177038	1.42860074224154	0.142570425704742	10.0203161713224	1.24105292219701e-23	4.6485513075428e-23	dsbC; thiol:disulfide interchange protein DsbC
nrfB; cytochrome c-type protein NrfB	13.154534269537	6.17890780756687	0.312266428323152	19.787294589262	3.83059514511741e-87	2.67704837904828e-85	nrfB; cytochrome c-type protein NrfB
nrfC; protein NrfC	13.303891045652	5.9867713269115	0.315278095345391	18.9888590907431	2.10860058004329e-80	1.01813459522454e-78	nrfC; protein NrfC
nrfD; protein NrfD	13.1757704645407	6.08051691300931	0.308575820928951	19.7050983926875	1.94962860248064e-86	1.29439092299694e-84	nrfD; protein NrfD
nrfE; cytochrome c-type biogenesis protein NrfE	11.0825557897927	5.9112243506702	0.317281484962253	18.630851880227	1.80626382131424e-77	7.53429521696889e-76	nrfE; cytochrome c-type biogenesis protein NrfE
nrfF; formate-dependent nitrite reductase complex subunit NrfF	10.3444121409865	-1.22541706166856	0.333126430077671	-3.67853448729014	0.000234577975450643	0.000326956390905402	nrfF; formate-dependent nitrite reductase complex subunit NrfF
nrfG; formate-dependent nitrite reductase complex subunit NrfG	7.49463994663612	5.30473437688726	0.295986866996041	17.9221950984677	7.91427005486957e-72	2.55275261243505e-70	nrfG; formate-dependent nitrite reductase complex subunit NrfG
eutA; ethanolamine utilization protein EutA	47.9398933131757	-1.65829391767444	0.262391153496031	-6.31993074301387	2.61680553703284e-10	4.96619573929028e-10	eutA; ethanolamine utilization protein EutA
eutE; aldehyde dehydrogenase	296.783420741776	-2.52526077577954	0.241797658848739	-10.4436940696736	1.56595765995541e-25	6.31375742756314e-25	eutE; aldehyde dehydrogenase
eutG; alcohol dehydrogenase	15.4519266090892	1.12912690159728	0.323111650178998	3.49454097669263	0.000474877706567569	0.000649279335545533	eutG; alcohol dehydrogenase
eutH; ethanolamine transporter	43.8222079027533	1.93348872487402	0.32080569146488	6.02697762637946	1.67054118184564e-09	3.04488711868319e-09	eutH; ethanolamine transporter
eutK; ethanolamine utilization protein EutK	7.3054040349038	5.26652325785315	0.299314961827017	17.5952555986721	2.67844554284102e-69	7.7036735161785e-68	eutK; ethanolamine utilization protein EutK
eutM; ethanolamine utilization protein EutM	671.822794364466	-2.50875902852283	0.265459834000715	-9.4506162786046	3.36841577566742e-21	1.1522614205557e-20	eutM; ethanolamine utilization protein EutM
eutN; ethanolamine utilization protein EutN	1353.08304616327	-2.53073000030051	0.283768936528045	-8.91827707170619	4.73598327719187e-19	1.4000585814244e-18	eutN; ethanolamine utilization protein EutN
eutP; ethanolamine utilization protein EutP	24.3549472141483	1.05917717792749	0.281460823914813	3.76314246222791	0.000167791552476469	0.000235926262638522	eutP; ethanolamine utilization protein EutP
eutQ; ethanolamine utilization protein EutQ	117.406390309371	4.44040155615516	0.355091473737922	12.5049512155632	7.01428721126744e-36	4.02614021701496e-35	eutQ; ethanolamine utilization protein EutQ
eutS; ethanolamine utilization protein EutS	24.379043408352	1.0535422639344	0.282149071649792	3.7339916015817	0.000188468781136783	0.000263982204521228	eutS; ethanolamine utilization protein EutS
E1.14.13.81, acsF, chlE; magnesium-protoporphyrin IX monomethyl ester (oxidative) cyclase	254.609998101936	3.1715533186056	0.217808475398431	14.5612025097001	4.95779572057254e-48	4.28868170529874e-47	E1.14.13.81, acsF, chlE; magnesium-protoporphyrin IX monomethyl ester (oxidative) cyclase
bchJ; divinyl protochlorophyllide a 8-vinyl-reductase	70.9135869589736	-1.38131351687041	0.382556256372915	-3.61074611605336	0.000305317421601725	0.000421863319094856	bchJ; divinyl protochlorophyllide a 8-vinyl-reductase
chlL; light-independent protochlorophyllide reductase subunit L	316.179976680007	2.62666994141817	0.217084756502659	12.0997438223443	1.05941261293262e-33	5.60447562233345e-33	chlL; light-independent protochlorophyllide reductase subunit L
chlN; light-independent protochlorophyllide reductase subunit N	316.218316853553	2.61826008944759	0.217740182079024	12.024698723258	2.63547650393752e-33	1.37234256907649e-32	chlN; light-independent protochlorophyllide reductase subunit N
chlB; light-independent protochlorophyllide reductase subunit B	249.735511625108	3.31954213456687	0.219989206012196	15.089568232647	1.89679453657691e-51	1.92752067256483e-50	chlB; light-independent protochlorophyllide reductase subunit B
chlG, bchG; chlorophyll/bacteriochlorophyll a synthase	328.378606532458	2.40807693951428	0.214758021795256	11.2129778407536	3.52143031140462e-29	1.59586093805237e-28	chlG, bchG; chlorophyll/bacteriochlorophyll a synthase
glmU; bifunctional UDP-N-acetylglucosamine pyrophosphorylase / Glucosamine-1-phosphate N-acetyltransferase	7020.22712356356	-0.318299843600871	0.0727366047921956	-4.37606133129578	1.2084302527481e-05	1.80969244805341e-05	glmU; bifunctional UDP-N-acetylglucosamine pyrophosphorylase / Glucosamine-1-phosphate N-acetyltransferase
dnaK, HSPA9; molecular chaperone DnaK	10957.7146641595	-0.49340909930182	0.0712776479967956	-6.92235382576039	4.44200060719147e-12	9.34250761285491e-12	dnaK, HSPA9; molecular chaperone DnaK
hscA; molecular chaperone HscA	1944.41919727288	1.15405425063377	0.138780336073852	8.31568998377145	9.12199878418636e-17	2.43793909136574e-16	hscA; molecular chaperone HscA
hscC; molecular chaperone HscC	773.027411747865	2.27061273095823	0.221306345725252	10.2600434864039	1.06658696920825e-24	4.14916913265728e-24	hscC; molecular chaperone HscC
yegD; hypothetical chaperone protein	3086.05137861588	1.2918947568948	0.113283116789627	11.4041244053509	3.98769355715142e-30	1.85139595395253e-29	yegD; hypothetical chaperone protein
dps; starvation-inducible DNA-binding protein	7851.16534033718	0.675929154923476	0.0964967486473291	7.00468320848637	2.47545301949937e-12	5.26761063203832e-12	dps; starvation-inducible DNA-binding protein
yscB, sctB; type III secretion protein B	4.66890122053292	4.22332127786281	0.280880537451957	15.0360053999298	4.26523041428508e-51	4.24233342204859e-50	yscB, sctB; type III secretion protein B
yscE, sctE; type III secretion protein E	4.5289056235006	4.1692787887291	0.275457047084559	15.13585814143	9.39471809117606e-52	9.68275796020694e-51	yscE, sctE; type III secretion protein E
yscG, sctG; type III secretion protein G	4.66890122053292	4.22332127786281	0.280880537451957	15.0360053999298	4.26523041428508e-51	4.24233342204859e-50	yscG, sctG; type III secretion protein G
yscH, sctH; type III secretion protein H	2.76264156470968	3.4363871316445	0.261227433642771	13.1547712417669	1.59766308948581e-39	1.05108025053125e-38	yscH, sctH; type III secretion protein H
yscI, sctI; type III secretion protein I	4.66890122053292	4.22332127786281	0.280880537451957	15.0360053999298	4.26523041428508e-51	4.24233342204859e-50	yscI, sctI; type III secretion protein I
yscO, sctO; type III secretion protein O	4.66890122053292	4.22332127786281	0.280880537451957	15.0360053999298	4.26523041428508e-51	4.24233342204859e-50	yscO, sctO; type III secretion protein O
yscP, sctP; type III secretion protein P	2.902637161742	3.5126274666199	0.268438416137717	13.0854127257919	3.98987075725032e-39	2.5927651160696e-38	yscP, sctP; type III secretion protein P
yscW, sctW; type III secretion protein W	70.2431098320586	3.03404225739104	0.29550674242043	10.2672522208457	9.89838259754053e-25	3.85437019328472e-24	yscW, sctW; type III secretion protein W
yscX, sctX; type III secretion protein X	4.66890122053292	4.22332127786281	0.280880537451957	15.0360053999298	4.26523041428508e-51	4.24233342204859e-50	yscX, sctX; type III secretion protein X
yscY, sctY; type III secretion protein Y	11.4307320048107	1.21761004738509	0.304255027340086	4.0019389590039	6.28255087262116e-05	9.04301405639977e-05	yscY, sctY; type III secretion protein Y
flhB2; flagellar biosynthesis protein	1801.71622803319	-0.722461518391302	0.141630113128322	-5.10104456201859	3.37784012772899e-07	5.49433489130602e-07	flhB2; flagellar biosynthesis protein
osmB; osmotically inducible lipoprotein OsmB	2297.79345568543	1.82712488602482	0.217986904507361	8.38181032091824	5.21197790372841e-17	1.40758738844082e-16	osmB; osmotically inducible lipoprotein OsmB
osmE; osmotically inducible lipoprotein OsmE	220.56966255427	3.61276259040682	0.305994217201684	11.8066368163605	3.60702705387719e-32	1.79832193606005e-31	osmE; osmotically inducible lipoprotein OsmE
osmY; hyperosmotically inducible periplasmic protein	996.359528752778	1.78708094713704	0.172005924012193	10.389647667079	2.76372140673527e-25	1.10479520559257e-24	osmY; hyperosmotically inducible periplasmic protein
priC; primosomal replication protein N	126.939126152797	6.89919205100517	0.400636020213429	17.2205985056705	1.8605421536843e-66	4.17547586997262e-65	priC; primosomal replication protein N
pflA, pflC, pflE; pyruvate formate lyase activating enzyme	2626.81822106341	-0.71959059942733	0.151716302225904	-4.74300117304379	2.10575050008242e-06	3.28371779881711e-06	pflA, pflC, pflE; pyruvate formate lyase activating enzyme
pflX; putative pyruvate formate lyase activating enzyme	372.967175068503	-1.497650170727	0.317549088709541	-4.71627922729417	2.40196736973392e-06	3.73613315788171e-06	pflX; putative pyruvate formate lyase activating enzyme
divIVA; cell division initiation protein	592.310717782243	-0.995981556546083	0.188995978683559	-5.26985581113173	1.36530967072047e-07	2.2684926270344e-07	divIVA; cell division initiation protein
lonB; ATP-dependent Lon protease	223.760877796516	-2.98848891504515	0.234915408820698	-12.7215533882929	4.48847388368601e-37	2.68667704217329e-36	lonB; ATP-dependent Lon protease
groEL, HSPD1; chaperonin GroEL	12170.0277709419	-0.36496964647108	0.0720356451917268	-5.0665145776052	4.05165736428186e-07	6.55688690254592e-07	groEL, HSPD1; chaperonin GroEL
groES, HSPE1; chaperonin GroES	11291.6117386321	-0.359685853722065	0.0702830311512916	-5.11767702431336	3.09321694258946e-07	5.0416651762705e-07	groES, HSPE1; chaperonin GroES
ibpA; molecular chaperone IbpA	3010.43711020421	1.31560652810453	0.115238836997619	11.4163468009635	3.46494677844223e-30	1.61434099320756e-29	ibpA; molecular chaperone IbpA
ibpB; molecular chaperone IbpB	84.2790697470545	6.15802799707657	0.408615535354529	15.0704695839174	2.53306224754907e-51	2.56428296394198e-50	ibpB; molecular chaperone IbpB
hscB, HSCB, HSC20; molecular chaperone HscB	2072.04850719893	1.24015669849211	0.145207249058243	8.54059770800208	1.33529326851429e-17	3.71707947947358e-17	hscB, HSCB, HSC20; molecular chaperone HscB
hslO; molecular chaperone Hsp33	4449.71632702187	0.398670954150013	0.0945987171400762	4.21433784942014	2.50512054311877e-05	3.68438164427307e-05	hslO; molecular chaperone Hsp33
dsbD; thiol:disulfide interchange protein DsbD	5393.06799134251	0.323923861145972	0.0912826543631287	3.54858065210703	0.000387313364804124	0.000532388815975579	dsbD; thiol:disulfide interchange protein DsbD
tusA, sirA; tRNA 2-thiouridine synthesizing protein A	2568.31815815304	0.487825501555055	0.114294994875209	4.26812654471595	1.97121499793156e-05	2.91799886445945e-05	tusA, sirA; tRNA 2-thiouridine synthesizing protein A
clpL; ATP-dependent Clp protease ATP-binding subunit ClpL	6.20453224629522	4.55391105051678	0.281116221905999	16.1993890627896	5.09305352522807e-59	7.09376878242868e-58	clpL; ATP-dependent Clp protease ATP-binding subunit ClpL
hflC; membrane protease subunit HflC	4155.98666932291	0.459274354242846	0.0986272734412334	4.65666684496254	3.21369854881191e-06	4.96577508502414e-06	hflC; membrane protease subunit HflC
hflK; membrane protease subunit HflK	3964.38933864739	0.64464473884689	0.108115465208383	5.96255806331125	2.4831936881581e-09	4.47592853247864e-09	hflK; membrane protease subunit HflK
E1.2.7.8; indolepyruvate ferredoxin oxidoreductase	4227.81094630884	0.570146191509985	0.160504716754883	3.55220832781314	0.000382012277694272	0.000525464747304949	E1.2.7.8; indolepyruvate ferredoxin oxidoreductase
ssuD; alkanesulfonate monooxygenase	5749.17529937309	0.751176817601318	0.112587342373657	6.67194732342378	2.52431183947179e-11	5.12648290213402e-11	ssuD; alkanesulfonate monooxygenase
tyrA1; chorismate mutase	774.326151321631	2.75604242775535	0.146967699533977	18.7527084964556	1.83978008214897e-78	7.96604777960914e-77	tyrA1; chorismate mutase
fic; cell filamentation protein	643.83481631199	1.35736637042012	0.18230299904876	7.44566122062024	9.64600512746037e-14	2.20769097530815e-13	fic; cell filamentation protein
desB, galA; gallate dioxygenase	167.980306988471	4.32600679804412	0.377910400225882	11.447175826488	2.42931712367269e-30	1.1364867600881e-29	desB, galA; gallate dioxygenase
ligA; protocatechuate 4,5-dioxygenase, alpha chain	1494.63588613488	3.72700075144563	0.21921290130942	17.0017399942395	7.97181748220916e-65	1.53409347538069e-63	ligA; protocatechuate 4,5-dioxygenase, alpha chain
ligB; protocatechuate 4,5-dioxygenase, beta chain	1740.03222415649	2.42601654583596	0.200703658501066	12.087555174402	1.22889374933283e-33	6.48383874234083e-33	ligB; protocatechuate 4,5-dioxygenase, beta chain
hbaA; 4-hydroxybenzoate-CoA ligase	167.300505551508	-2.72826639597594	0.221281688186316	-12.329381695962	6.29277220361144e-35	3.50591022001205e-34	hbaA; 4-hydroxybenzoate-CoA ligase
hcrC, hbaB; 4-hydroxybenzoyl-CoA reductase subunit gamma	2.98565731191618	0.903206878637377	0.23213756683969	3.89082599138775	9.99035595654333e-05	0.000142232247865941	hcrC, hbaB; 4-hydroxybenzoyl-CoA reductase subunit gamma
hcrA, hbaC; 4-hydroxybenzoyl-CoA reductase subunit alpha	2.81220239072501	1.10663666466672	0.258648119874948	4.27854130624173	1.88122082879172e-05	2.78840676148532e-05	hcrA, hbaC; 4-hydroxybenzoyl-CoA reductase subunit alpha
hcrB, hbaD; 4-hydroxybenzoyl-CoA reductase subunit beta	150.517446397264	-5.37976035288985	0.28172679734751	-19.0956643228152	2.74345495645648e-81	1.39217233363623e-79	hcrB, hbaD; 4-hydroxybenzoyl-CoA reductase subunit beta
aliA; cyclohexanecarboxylate-CoA ligase	257.380736335385	-1.22687077017153	0.234398034104162	-5.23413421473636	1.65759978048568e-07	2.74099158387908e-07	aliA; cyclohexanecarboxylate-CoA ligase
E1.3.1.62; pimeloyl-CoA dehydrogenase	27.8152392659444	5.14119175581405	0.374959620263909	13.7113211075782	8.6861720652045e-43	6.32566113743e-42	E1.3.1.62; pimeloyl-CoA dehydrogenase
csgD; LuxR family transcriptional regulator, csgAB operon transcriptional regulatory protein	80.9809957794705	6.04521095271267	0.404507936224327	14.9446040765939	1.68891968049151e-50	1.63693711611629e-49	csgD; LuxR family transcriptional regulator, csgAB operon transcriptional regulatory protein
csgA; major curlin subunit	67.6532006280327	6.92144525497061	0.339169771767489	20.4070227688671	1.44843250728855e-92	1.17751650873142e-90	csgA; major curlin subunit
csgB; minor curlin subunit	88.3613546763311	1.16134501429692	0.276830112040595	4.19515422558733	2.72685981272024e-05	3.99795585718479e-05	csgB; minor curlin subunit
csgC; curli production protein	8.26929082128113	3.91986476880928	0.312125532551964	12.5586161976566	3.56513425260046e-36	2.06720702987394e-35	csgC; curli production protein
csgE; curli production assembly/transport component CsgE	60.6343257699218	1.79809277372282	0.341614226983708	5.26351841256476	1.41324346815718e-07	2.34276127981861e-07	csgE; curli production assembly/transport component CsgE
csgF; curli production assembly/transport component CsgF	148.623514897128	3.45523491417151	0.295059488495199	11.710299274879	1.12880476833629e-31	5.53767708702905e-31	csgF; curli production assembly/transport component CsgF
strK; streptomycin-6-phosphatase	42.9618970870951	-2.33141570157373	0.238919037423115	-9.75818305112664	1.70176661430619e-22	6.07980924492262e-22	strK; streptomycin-6-phosphatase
ycdX; putative hydrolase	1034.4272725234	-0.867019609013901	0.16311022908065	-5.31554405815468	1.06339115060365e-07	1.77648087583546e-07	ycdX; putative hydrolase
sgtB; monofunctional glycosyltransferase	14.5775146227559	6.03569868574999	0.273540328039964	22.065114599366	6.8395108413481e-108	1.26721820634931e-105	sgtB; monofunctional glycosyltransferase
dbh; DNA polymerase IV (archaeal DinB-like DNA polymerase)	265.015819868676	-2.89209280234186	0.314436930908593	-9.19768805141591	3.65733752279241e-20	1.19076452979514e-19	dbh; DNA polymerase IV (archaeal DinB-like DNA polymerase)
mtaB; methanol---5-hydroxybenzimidazolylcobamide Co-methyltransferase	1.75990134162049	1.60032646427825	0.239278055653904	6.68814555478078	2.26016282872448e-11	4.60937910743335e-11	mtaB; methanol---5-hydroxybenzimidazolylcobamide Co-methyltransferase
RAD51; DNA repair protein RAD51	255.926115874938	-2.82184013970963	0.316856192535304	-8.90574401317792	5.30291706208055e-19	1.55897934441313e-18	RAD51; DNA repair protein RAD51
radA; DNA repair protein RadA	750.998321718485	-2.82578012098236	0.351682848985161	-8.03502396871674	9.35606119261021e-16	2.38298400004877e-15	radA; DNA repair protein RadA
radB; DNA repair protein RadB	1.94292176390819	1.41434459936365	0.253946501017854	5.56945889663672	2.55531660631947e-08	4.39512249623213e-08	radB; DNA repair protein RadB
E3.1.3.15B; histidinol-phosphatase (PHP family)	1734.17975502801	-2.70683626484499	0.202839442761679	-13.3447234324407	1.27141556047106e-40	8.62808157604166e-40	E3.1.3.15B; histidinol-phosphatase (PHP family)
iscS, NFS1; cysteine desulfurase	12805.0418549817	-0.316733473618825	0.0836855516914048	-3.78480475084634	0.000153829301337565	0.000216606229013145	iscS, NFS1; cysteine desulfurase
iscU, nifU; nitrogen fixation protein NifU and related proteins	6787.64555575133	-0.855774010631751	0.101054328922844	-8.46845473868958	2.48669825634356e-17	6.85045816330884e-17	iscU, nifU; nitrogen fixation protein NifU and related proteins
CTBP; C-terminal binding protein	155.624516935207	-1.99840278571712	0.233942053498375	-8.54229821373693	1.31578335031387e-17	3.66404961620085e-17	CTBP; C-terminal binding protein
CAMK2; calcium/calmodulin-dependent protein kinase (CaM kinase) II	4.75546296216366	-1.0234446161977	0.292740830355614	-3.49607745169831	0.000472151632200119	0.000645773743131047	CAMK2; calcium/calmodulin-dependent protein kinase (CaM kinase) II
AROA1, aroA; chorismate mutase	621.746457025473	3.01190571855234	0.19072827442916	15.79160576777	3.55415866862664e-56	4.47329891199818e-55	AROA1, aroA; chorismate mutase
tyrA2; prephenate dehydrogenase	5879.87019286616	-0.643768219039288	0.106738348294518	-6.03127394535816	1.62672157308834e-09	2.96569582901482e-09	tyrA2; prephenate dehydrogenase
norB; nitric oxide reductase subunit B	945.617677556643	0.98189921775954	0.198032188175837	4.95828090778703	7.11196814331929e-07	1.13640293216656e-06	norB; nitric oxide reductase subunit B
SOD1; superoxide dismutase, Cu-Zn family	2910.28753688842	1.2716593063277	0.104675621581453	12.1485718175379	5.83764272774053e-34	3.11719166299657e-33	SOD1; superoxide dismutase, Cu-Zn family
KARS, lysS; lysyl-tRNA synthetase, class II	7259.93701785813	-0.423996716428106	0.0706494231832638	-6.00141794970163	1.95601779218555e-09	3.54817708341126e-09	KARS, lysS; lysyl-tRNA synthetase, class II
bop; bacteriorhodopsin	16.0021785928549	-1.45983390951809	0.340404203399281	-4.28853079644777	1.79858864370691e-05	2.6689058901868e-05	bop; bacteriorhodopsin
hypA, hybF; hydrogenase nickel incorporation protein HypA/HybF	1461.92305260564	-0.61014170635592	0.160197005056828	-3.80869608729251	0.000139701536702836	0.000197340805480761	hypA, hybF; hydrogenase nickel incorporation protein HypA/HybF
hypB; hydrogenase nickel incorporation protein HypB	1360.547131582	-0.587996292335525	0.152057970716747	-3.8669218690998	0.0001102177199265	0.000156469097408131	hypB; hydrogenase nickel incorporation protein HypB
hypD; hydrogenase expression/formation protein HypD	1488.8466972945	-0.831582772058627	0.161020518923969	-5.16445219289901	2.41144097067064e-07	3.96041026867305e-07	hypD; hydrogenase expression/formation protein HypD
hypE; hydrogenase expression/formation protein HypE	1438.63045675423	-0.87529666012684	0.157649458174534	-5.55217043091769	2.82144309144887e-08	4.8434469100567e-08	hypE; hydrogenase expression/formation protein HypE
hypF; hydrogenase maturation protein HypF	1193.8149024706	-0.727218914261492	0.164594498169527	-4.41824558140746	9.95053208885389e-06	1.49605376772785e-05	hypF; hydrogenase maturation protein HypF
hhoB, degS; serine protease DegS	414.894596828167	2.57412334024753	0.196509356784773	13.0992405774695	3.32568572672203e-39	2.16822734736452e-38	hhoB, degS; serine protease DegS
E1.1.1.102; 3-dehydrosphinganine reductase	85.889177619034	1.71870955062423	0.346711760349153	4.9571711928474	7.15269488353131e-07	1.1426813743151e-06	E1.1.1.102; 3-dehydrosphinganine reductase
CERS; ceramide synthetase	1.73058962302133	1.98736927988285	0.247284862755884	8.03676075330476	9.22445282867952e-16	2.35021476450559e-15	CERS; ceramide synthetase
ACER3, YDC1; dihydroceramidase	1.79598153355712	1.68596181303462	0.239415556260302	7.04198941526413	1.89514227850953e-12	4.0522271961582e-12	ACER3, YDC1; dihydroceramidase
bluB; 5,6-dimethylbenzimidazole synthase	2602.53718192998	0.505487319173587	0.132045933190736	3.82811728433489	0.000129127225050688	0.00018263032167208	bluB; 5,6-dimethylbenzimidazole synthase
cobD; threonine-phosphate decarboxylase	672.234402294705	-1.6913267407984	0.237295812454167	-7.12750352948212	1.02205653442742e-12	2.21596477912158e-12	cobD; threonine-phosphate decarboxylase
PRKAR; cAMP-dependent protein kinase regulator	4.81358805262878	-1.18085900313705	0.216840339018799	-5.44575335235332	5.15865787830328e-08	8.72590813512573e-08	PRKAR; cAMP-dependent protein kinase regulator
lptD, imp, ostA; LPS-assembly protein	4335.24393078466	0.60452861424919	0.0901697676417412	6.70433816188901	2.02321242758592e-11	4.14089983793569e-11	lptD, imp, ostA; LPS-assembly protein
norF; nitric oxide reductase NorF protein	95.3870571993957	4.98004667152777	0.263403997735641	18.9064961592795	1.00838360625133e-79	4.67080941337462e-78	norF; nitric oxide reductase NorF protein
rsbV; anti-sigma B factor antagonist	5826.3529240542	-1.47812993542715	0.182723685757558	-8.08942710026308	5.99460198457857e-16	1.54110984224387e-15	rsbV; anti-sigma B factor antagonist
phnB; PhnB protein	5218.95725429128	0.38187357684564	0.0975190150410249	3.91588836992448	9.00719202001593e-05	0.000128533581987224	phnB; PhnB protein
glnB; nitrogen regulatory protein P-II 1	9089.19884594419	-0.811957871211842	0.085976651608644	-9.44393455688159	3.59038284825396e-21	1.22608573304926e-20	glnB; nitrogen regulatory protein P-II 1
glnK; nitrogen regulatory protein P-II 2	4220.82937386318	0.534509870234644	0.0982450370091804	5.44057884760833	5.31077281034298e-08	8.96988064023797e-08	glnK; nitrogen regulatory protein P-II 2
sufI; suppressor of ftsI	151.445228917248	4.83712462426166	0.30782566198829	15.7138446256169	1.21577355867239e-55	1.49246039167071e-54	sufI; suppressor of ftsI
mlaA, vacJ; phospholipid-binding lipoprotein MlaA	3391.50680197586	1.10020965625623	0.154222914623302	7.1338922555286	9.75697175100439e-13	2.11808702834474e-12	mlaA, vacJ; phospholipid-binding lipoprotein MlaA
fdx; ferredoxin, 2Fe-2S	6613.09665754783	0.849486492719492	0.124481021274591	6.82422496233881	8.84012615205521e-12	1.84080724133361e-11	fdx; ferredoxin, 2Fe-2S
ahpD; alkyl hydroperoxide reductase subunit D	1301.26742931756	0.56685178011295	0.159376821070869	3.5566764119413	0.000375576304697401	0.000516879671709138	ahpD; alkyl hydroperoxide reductase subunit D
rsbW; serine/threonine-protein kinase RsbW	3635.20875185604	-1.33094978641409	0.168535199114618	-7.89716209673762	2.85325205568644e-15	7.07937064081404e-15	rsbW; serine/threonine-protein kinase RsbW
feoA; ferrous iron transport protein A	4343.05941145087	0.440379032031213	0.0919607547122532	4.78877139937756	1.6780550478438e-06	2.63066992644069e-06	feoA; ferrous iron transport protein A
greB; transcription elongation factor GreB	2760.18682511542	1.08835358248138	0.121063581343496	8.98993380505884	2.47379379821671e-19	7.72890791780099e-19	greB; transcription elongation factor GreB
oxyR; LysR family transcriptional regulator, hydrogen peroxide-inducible genes activator	5576.13484803833	0.839792291383661	0.0991111394583037	8.47323818466403	2.38663885752166e-17	6.58163786011597e-17	oxyR; LysR family transcriptional regulator, hydrogen peroxide-inducible genes activator
hslR; ribosome-associated heat shock protein Hsp15	4933.90737934176	0.724902927618086	0.0931390172370632	7.78302100582636	7.08128701871714e-15	1.71740072079511e-14	hslR; ribosome-associated heat shock protein Hsp15
xerD; integrase/recombinase XerD	10050.8031861729	-0.390786700112395	0.0745807909802552	-5.23977682424758	1.60770908928405e-07	2.65904469884285e-07	xerD; integrase/recombinase XerD
ihfA, himA; integration host factor subunit alpha	4783.03125317649	0.496270474386895	0.105886001512871	4.6868374222873	2.77459200199646e-06	4.30061760309451e-06	ihfA, himA; integration host factor subunit alpha
acuA; acetoin utilization protein AcuA	305.445246064029	-2.79573389920684	0.215838573670756	-12.952892764532	2.2626429635706e-38	1.42052612220386e-37	acuA; acetoin utilization protein AcuA
acuC; acetoin utilization protein AcuC	1257.74541296408	-1.12271889525029	0.202920617815947	-5.5327985265086	3.15161409986854e-08	5.40092698078139e-08	acuC; acetoin utilization protein AcuC
spoVT; AbrB family transcriptional regulator, stage V sporulation protein T	232.672477668721	-2.97725670227191	0.228993752372401	-13.0014756796952	1.20005047225599e-38	7.62424410882256e-38	spoVT; AbrB family transcriptional regulator, stage V sporulation protein T
lonH; Lon-like ATP-dependent protease	127.93386573115	6.91308312686115	0.399024026301152	17.3249796282786	3.04803353263294e-67	7.0387487404309e-66	lonH; Lon-like ATP-dependent protease
degP, htrA; serine protease Do	14625.9405008713	-0.5050186661281	0.0990935588215132	-5.09638236969304	3.46205514243293e-07	5.6267224234523e-07	degP, htrA; serine protease Do
sohB; serine protease SohB	341.876665624589	3.52590289924059	0.204778840942355	17.218101650615	1.94255902307014e-66	4.34729430808983e-65	sohB; serine protease SohB
ydgD; protease YdgD	459.401045467428	2.3709986512101	0.239571151347303	9.89684541680439	4.29612698730253e-23	1.57294318510291e-22	ydgD; protease YdgD
dhbF; nonribosomal peptide synthetase DhbF	60.4622306660414	-1.63084175647415	0.265616290030474	-6.13984088207483	8.26041811714533e-10	1.52906020305058e-09	dhbF; nonribosomal peptide synthetase DhbF
pchB; isochorismate pyruvate lyase	1107.0718405757	2.40846578534723	0.135555217733417	17.7674148263605	1.26382286543777e-70	3.91785088285709e-69	pchB; isochorismate pyruvate lyase
irp5, ybtE; yersiniabactin salicyl-AMP ligase	39.7223523009733	5.33440470669154	0.321294550766908	16.6028483644017	6.64608418457393e-62	1.03822260193138e-60	irp5, ybtE; yersiniabactin salicyl-AMP ligase
irp2, HMWP2; yersiniabactin nonribosomal peptide synthetase	48.0100896475523	4.42019179776991	0.343104601156216	12.8829277802584	5.61638409197669e-38	3.48215813702555e-37	irp2, HMWP2; yersiniabactin nonribosomal peptide synthetase
irp3, ybtU; yersiniabactin synthetase, thiazolinyl reductase component	37.5768281120617	5.46444572451231	0.333101236696315	16.404759642169	1.76825164700403e-60	2.58964354258844e-59	irp3, ybtU; yersiniabactin synthetase, thiazolinyl reductase component
irp1, HMWP1; yersiniabactin nonribosomal peptide/polyketide synthase	37.8724580351713	5.37591196018399	0.329916762618887	16.2947524021207	1.07538281269679e-59	1.5299240837063e-58	irp1, HMWP1; yersiniabactin nonribosomal peptide/polyketide synthase
mbtA; mycobactin salicyl-AMP ligase	83.0776324464043	-1.96327739977452	0.273788754598732	-7.17077442662656	7.45746945905916e-13	1.62828406466186e-12	mbtA; mycobactin salicyl-AMP ligase
mbtB; mycobactin phenyloxazoline synthetase	171.281876225497	-2.97690078108326	0.280825897768608	-10.6005208377759	2.96325293161042e-26	1.21754698845488e-25	mbtB; mycobactin phenyloxazoline synthetase
mbtE; mycobactin peptide synthetase MbtE	88.5181276995633	-2.18483400863567	0.274252015761991	-7.9665194166951	1.63205854954042e-15	4.10954818716453e-15	mbtE; mycobactin peptide synthetase MbtE
mbtC; mycobactin polyketide synthetase MbtC	81.4058118018356	-2.0131009107593	0.278461736022068	-7.22936278253959	4.85265534275115e-13	1.06916772996954e-12	mbtC; mycobactin polyketide synthetase MbtC
mbtD; mycobactin polyketide synthetase MbtD	86.4705144663106	-2.14555394443375	0.277856563454559	-7.72180407674496	1.14694599657627e-14	2.75647624576866e-14	mbtD; mycobactin polyketide synthetase MbtD
mbtF; mycobactin peptide synthetase MbtF	88.4521483672106	-2.18344967381604	0.274292223917819	-7.96030468027496	1.71616161968283e-15	4.31450287914582e-15	mbtF; mycobactin peptide synthetase MbtF
mbtG; mycobactin lysine-N-oxygenase	87.1751922538116	-2.04096263054903	0.266981159704799	-7.64459422082712	2.09605278602128e-14	4.97445711832932e-14	mbtG; mycobactin lysine-N-oxygenase
PTH2; peptidyl-tRNA hydrolase, PTH2 family	302.08969086528	-1.58203228938395	0.300427499487482	-5.26593701336541	1.39476102882823e-07	2.3126037703797e-07	PTH2; peptidyl-tRNA hydrolase, PTH2 family
flpA; fibrillarin-like pre-rRNA processing protein	256.68637809491	-2.82678252796546	0.316550604776485	-8.92995459592135	4.26183671776811e-19	1.2755091333756e-18	flpA; fibrillarin-like pre-rRNA processing protein
RUXX; small nuclear ribonucleoprotein	511.600808095246	-2.85479732168176	0.335530114995055	-8.5083192062323	1.76472800996173e-17	4.89881116911676e-17	RUXX; small nuclear ribonucleoprotein
pfdA, PFDN5; prefoldin alpha subunit	256.68637809491	-2.82678252796546	0.316550604776485	-8.92995459592135	4.26183671776811e-19	1.2755091333756e-18	pfdA, PFDN5; prefoldin alpha subunit
pfdB, PFDN6; prefoldin beta subunit	256.68637809491	-2.82678252796546	0.316550604776485	-8.92995459592135	4.26183671776811e-19	1.2755091333756e-18	pfdB, PFDN6; prefoldin beta subunit
FEN1, RAD2; flap endonuclease-1	256.68637809491	-2.82678252796546	0.316550604776485	-8.92995459592135	4.26183671776811e-19	1.2755091333756e-18	FEN1, RAD2; flap endonuclease-1
rfcL; replication factor C large subunit	256.68637809491	-2.82678252796546	0.316550604776485	-8.92995459592135	4.26183671776811e-19	1.2755091333756e-18	rfcL; replication factor C large subunit
rfcS; replication factor C small subunit	256.68637809491	-2.82678252796546	0.316550604776485	-8.92995459592135	4.26183671776811e-19	1.2755091333756e-18	rfcS; replication factor C small subunit
PCNA; proliferating cell nuclear antigen	256.68637809491	-2.82678252796546	0.316550604776485	-8.92995459592135	4.26183671776811e-19	1.2755091333756e-18	PCNA; proliferating cell nuclear antigen
mal; methylaspartate ammonia-lyase	32.6864681231629	-1.61533034444012	0.274775980572202	-5.87871742310336	4.13457479505526e-09	7.3923153932238e-09	mal; methylaspartate ammonia-lyase
RYR2; ryanodine receptor 2	19.7439705251722	-1.75518443578118	0.342014635281599	-5.13189862280615	2.8683398720561e-07	4.68568049224338e-07	RYR2; ryanodine receptor 2
GABRE; gamma-aminobutyric acid receptor subunit epsilon	1.97956041965823	1.83611176025957	0.241390224061821	7.60640480531364	2.81825635677595e-14	6.66262563633056e-14	GABRE; gamma-aminobutyric acid receptor subunit epsilon
caiT; L-carnitine/gamma-butyrobetaine antiporter	6.41328482342014	5.04423128098837	0.301682496114533	16.7203312951685	9.31996880273215e-63	1.54050189733127e-61	caiT; L-carnitine/gamma-butyrobetaine antiporter
E1.1.1.65; pyridoxine 4-dehydrogenase	202.444970717142	0.868796416854039	0.226465489917761	3.83633028224095	0.000124886429683704	0.000176726498275323	E1.1.1.65; pyridoxine 4-dehydrogenase
E1.3.1.45; 2-hydroxyisoflavone reductase	373.117251482173	-1.59066177344399	0.244819849640979	-6.49727452972724	8.17881352234423e-11	1.60612786128954e-10	E1.3.1.45; 2-hydroxyisoflavone reductase
PIGB; phosphatidylinositol glycan, class B	6.62588748697911	-0.946425470841066	0.252269273948422	-3.75164781674747	0.00017567612766187	0.000246671080204815	PIGB; phosphatidylinositol glycan, class B
rubB, alkT; rubredoxin---NAD+ reductase	292.609811378626	2.43141152944248	0.20171536335621	12.053675481073	1.85490344370619e-33	9.70960298029385e-33	rubB, alkT; rubredoxin---NAD+ reductase
E1.8.2.1; sulfite dehydrogenase	740.425844930356	1.75147749289621	0.372665897238375	4.69985986342046	2.60340078691727e-06	4.03998715803855e-06	E1.8.2.1; sulfite dehydrogenase
K05303; O-methyltransferase	181.58384889155	-2.60386884760819	0.262080750007967	-9.935368574491	2.92093721091382e-23	1.07487791036261e-22	K05303; O-methyltransferase
NANS, SAS; sialic acid synthase	20.583362547627	-1.39679322148784	0.344295452603917	-4.05696099359968	4.97153810705338e-05	7.19103923364094e-05	NANS, SAS; sialic acid synthase
phnX; phosphonoacetaldehyde hydrolase	1180.09291571542	1.43780839554797	0.165566081409013	8.68419656557564	3.81428706540404e-18	1.07951776376817e-17	phnX; phosphonoacetaldehyde hydrolase
gnaD; gluconate/galactonate dehydratase	19.8115218354009	-1.75976580077987	0.342053910659598	-5.1447030597792	2.67944288875491e-07	4.38699578600707e-07	gnaD; gluconate/galactonate dehydratase
cggR; central glycolytic genes regulator	383.529685332494	-1.32671498102328	0.241115815217139	-5.50239717717604	3.74661738908284e-08	6.39856393115176e-08	cggR; central glycolytic genes regulator
fer; ferredoxin	3290.90228928097	-2.35403854248584	0.163405937428546	-14.4060771568671	4.7387178233182e-47	3.92854993739606e-46	fer; ferredoxin
glcU; glucose uptake protein	102.558619245511	-0.833541320808229	0.207880737820958	-4.00970926669567	6.07935542392709e-05	8.755282838472e-05	glcU; glucose uptake protein
E2.4.1.4; amylosucrase	439.751060926195	0.850858830424009	0.217137025911794	3.91853405402009	8.90891442019736e-05	0.000127153925449144	E2.4.1.4; amylosucrase
E2.4.1.64; alpha,alpha-trehalose phosphorylase	838.307979033071	-1.67629662520631	0.176436541332647	-9.50084723121997	2.08189487262033e-21	7.17097122791446e-21	E2.4.1.64; alpha,alpha-trehalose phosphorylase
deoR; deoxyribonucleoside regulator	171.084746832166	-2.10959267211263	0.221906003109366	-9.50669491835657	1.96816378697055e-21	6.78509774590844e-21	deoR; deoxyribonucleoside regulator
bglX; beta-glucosidase	10932.2166287222	0.703915396202589	0.124383963784211	5.65921341294272	1.52068358357609e-08	2.64988760068914e-08	bglX; beta-glucosidase
bglB; beta-glucosidase	6065.8827833951	-0.953330247129378	0.142354965688751	-6.69685277585444	2.12955970333947e-11	4.35030824525783e-11	bglB; beta-glucosidase
E1.1.1.9; D-xylulose reductase	391.293665070059	3.12885409935413	0.226528970155935	13.8121587592101	2.15282040329203e-43	1.59549024679327e-42	E1.1.1.9; D-xylulose reductase
quiA; quinate dehydrogenase (quinone)	278.605215542967	5.36817065088711	0.344563619072587	15.5796211606317	1.00146496250468e-54	1.17853343519569e-53	quiA; quinate dehydrogenase (quinone)
TXNDC12; protein-disulfide reductase (glutathione)	14.2788709345452	-2.95198211729541	0.218330773963768	-13.5206872751035	1.1806758568235e-41	8.25126715027441e-41	TXNDC12; protein-disulfide reductase (glutathione)
murE; UDP-N-acetylmuramoyl-L-alanyl-D-glutamate-L-lysine ligase	25.4541502781533	5.19328666860528	0.273901497015476	18.9604172492414	3.62258867364497e-80	1.71792642636485e-78	murE; UDP-N-acetylmuramoyl-L-alanyl-D-glutamate-L-lysine ligase
murM; serine/alanine adding enzyme	4.27048266461478	3.96221217731002	0.275811216327633	14.3656673215325	8.49841613859075e-47	7.00899393127873e-46	murM; serine/alanine adding enzyme
pbpA; penicillin-binding protein A	1530.23678593728	-1.89295918334381	0.186635871798041	-10.1425260058912	3.5772759986281e-24	1.36691404705372e-23	pbpA; penicillin-binding protein A
mrcA; penicillin-binding protein 1A	12077.0508043724	0.441946110745775	0.0937643743819541	4.71336916242287	2.4365419409354e-06	3.7884327953615e-06	mrcA; penicillin-binding protein 1A
pbpC; penicillin-binding protein 1C	3231.30979741466	1.00713223607657	0.131218044700025	7.67525715216189	1.65087132731031e-14	3.92963605159284e-14	pbpC; penicillin-binding protein 1C
fre, ubiB; aquacobalamin reductase / NAD(P)H-flavin reductase	124.431689059236	6.86310817138067	0.400036910043941	17.1561873393803	5.65033468551045e-66	1.21665449836383e-64	fre, ubiB; aquacobalamin reductase / NAD(P)H-flavin reductase
pebA; 15,16-dihydrobiliverdin:ferredoxin oxidoreductase	1.7966537176922	1.69620365236612	0.23937899851458	7.08584989866108	1.38193533594483e-12	2.97483891420494e-12	pebA; 15,16-dihydrobiliverdin:ferredoxin oxidoreductase
pebB; phycoerythrobilin:ferredoxin oxidoreductase	1.7966537176922	1.69620365236612	0.23937899851458	7.08584989866108	1.38193533594483e-12	2.97483891420494e-12	pebB; phycoerythrobilin:ferredoxin oxidoreductase
pcyA; phycocyanobilin:ferredoxin oxidoreductase	5.00013799359915	1.86652041367906	0.282767375250118	6.60090440783013	4.08657004841041e-11	8.13535821481402e-11	pcyA; phycocyanobilin:ferredoxin oxidoreductase
ybtA; AraC family transcriptional regulator	74.7312928135964	1.07044460386922	0.250300408809707	4.27663945480421	1.89735718442279e-05	2.81127853604173e-05	ybtA; AraC family transcriptional regulator
ybtX, irp8; MFS transporter, putative signal transducer	116.581111470338	4.17913539811564	0.345483720101687	12.0964756223118	1.10243374193197e-33	5.8281948387339e-33	ybtX, irp8; MFS transporter, putative signal transducer
irp4, ybtT; yersiniabactin synthetase, thioesterase component	37.5768281120617	5.46444572451231	0.333101236696315	16.404759642169	1.76825164700403e-60	2.58964354258844e-59	irp4, ybtT; yersiniabactin synthetase, thioesterase component
cpeA, mpeA; phycoerythrin alpha chain	1.7966537176922	1.69620365236612	0.23937899851458	7.08584989866108	1.38193533594483e-12	2.97483891420494e-12	cpeA, mpeA; phycoerythrin alpha chain
cpeB, mpeB; phycoerythrin beta chain	1.7966537176922	1.69620365236612	0.23937899851458	7.08584989866108	1.38193533594483e-12	2.97483891420494e-12	cpeB, mpeB; phycoerythrin beta chain
cpeC, mpeC; phycoerythrin-associated linker protein	1.7966537176922	1.69620365236612	0.23937899851458	7.08584989866108	1.38193533594483e-12	2.97483891420494e-12	cpeC, mpeC; phycoerythrin-associated linker protein
cpeD, mpeD; phycoerythrin-associated linker protein	1.77243902399888	1.77922773161457	0.243991451277882	7.29217241955007	3.04996478828259e-13	6.77798311527123e-13	cpeD, mpeD; phycoerythrin-associated linker protein
cpeE; phycoerythrin-associated linker protein	1.74690145764182	1.99470898199427	0.24564318618812	8.12035136389523	4.64835945203769e-16	1.19965920811093e-15	cpeE; phycoerythrin-associated linker protein
cpeR; phycoerythrin-associated linker protein	1.80623450644605	1.62272205822252	0.236613364297466	6.85811667079997	6.97742660844437e-12	1.458267518087e-11	cpeR; phycoerythrin-associated linker protein
cpeS; phycoerythrin-associated linker protein	1.7966537176922	1.69620365236612	0.23937899851458	7.08584989866108	1.38193533594483e-12	2.97483891420494e-12	cpeS; phycoerythrin-associated linker protein
cpeT; CpeT protein	1.7966537176922	1.69620365236612	0.23937899851458	7.08584989866108	1.38193533594483e-12	2.97483891420494e-12	cpeT; CpeT protein
cpeU, mpeU; bilin biosynthesis protein	1.7966537176922	1.69620365236612	0.23937899851458	7.08584989866108	1.38193533594483e-12	2.97483891420494e-12	cpeU, mpeU; bilin biosynthesis protein
cpeY; bilin biosynthesis protein	1.7966537176922	1.69620365236612	0.23937899851458	7.08584989866108	1.38193533594483e-12	2.97483891420494e-12	cpeY; bilin biosynthesis protein
cpeZ; bilin biosynthesis protein	1.7966537176922	1.69620365236612	0.23937899851458	7.08584989866108	1.38193533594483e-12	2.97483891420494e-12	cpeZ; bilin biosynthesis protein
dcyD; D-cysteine desulfhydrase	691.021037226754	1.2298488953136	0.159099167831779	7.73007748609947	1.07481141726908e-14	2.58779769156324e-14	dcyD; D-cysteine desulfhydrase
cytR; LacI family transcriptional regulator, repressor for deo operon, udp, cdd, tsx, nupC, and nupG	1064.74971099794	0.71605033569236	0.135732955533349	5.27543464207872	1.32441807912849e-07	2.20376750969437e-07	cytR; LacI family transcriptional regulator, repressor for deo operon, udp, cdd, tsx, nupC, and nupG
slmA, ttk; TetR/AcrR family transcriptional regulator	1317.49959111141	1.39015056483701	0.180754923689863	7.69080330681455	1.46214069025751e-14	3.49711044109324e-14	slmA, ttk; TetR/AcrR family transcriptional regulator
tsx; nucleoside-specific channel-forming protein	147.561822485985	6.23185092400361	0.385920272425584	16.1480268575559	1.17252741968508e-58	1.59957636175188e-57	tsx; nucleoside-specific channel-forming protein
rsbX; phosphoserine phosphatase RsbX	69.2584664898165	-2.40679050411354	0.257666850183992	-9.34070681732989	9.56931379594008e-21	3.21275697481056e-20	rsbX; phosphoserine phosphatase RsbX
draG; ADP-ribosyl-	500.2135507299	2.25277758228197	0.227393115187346	9.90697357053201	3.88228104706836e-23	1.42272921352317e-22	draG; ADP-ribosyl-
hchA; D-lactate dehydratase / protein deglycase	234.208116552461	7.17331722790185	0.371157735343361	19.3268698044667	3.19206266303947e-83	1.76605300253024e-81	hchA; D-lactate dehydratase / protein deglycase
linC, CYP111A; linalool 8-monooxygenase	14.7051705160695	3.91178456075393	0.333528116594867	11.7285001357338	9.10578617465704e-32	4.47813570700572e-31	linC, CYP111A; linalool 8-monooxygenase
astE; succinylglutamate desuccinylase	746.716425088385	1.78396422219212	0.212183013521722	8.40766747810135	4.18244900363913e-17	1.13609730855881e-16	astE; succinylglutamate desuccinylase
bolA; BolA family transcriptional regulator, general stress-responsive regulator	3684.50551730075	0.722620599617176	0.100756083485415	7.17197984101653	7.39208292660184e-13	1.61526946451555e-12	bolA; BolA family transcriptional regulator, general stress-responsive regulator
MNN2; alpha 1,2-mannosyltransferase	2.13440306936056	2.81228908351455	0.251345106841867	11.1889549745001	4.61844642338392e-29	2.07882274887569e-28	MNN2; alpha 1,2-mannosyltransferase
dusA; tRNA-dihydrouridine synthase A	3337.66387089513	0.740770555746482	0.106836987445921	6.93365259968087	4.1011106567431e-12	8.6460832501382e-12	dusA; tRNA-dihydrouridine synthase A
dusB; tRNA-dihydrouridine synthase B	2868.07528406668	0.948595146701426	0.123224024793922	7.69813474513467	1.38066740121871e-14	3.30720901548691e-14	dusB; tRNA-dihydrouridine synthase B
dusC; tRNA-dihydrouridine synthase C	1021.7345846559	2.09610142496393	0.167532364345639	12.5116208629363	6.44946145352951e-36	3.70727701300647e-35	dusC; tRNA-dihydrouridine synthase C
benK; MFS transporter, AAHS family, benzoate transport protein	427.968638411596	1.5840269493548	0.21974292332569	7.20854590164456	5.65525088758098e-13	1.24256436352338e-12	benK; MFS transporter, AAHS family, benzoate transport protein
benA-xylX; benzoate/toluate 1,2-dioxygenase subunit alpha	802.653024926767	1.69868046886913	0.198012279369736	8.57866226415833	9.59828443446482e-18	2.68691258219892e-17	benA-xylX; benzoate/toluate 1,2-dioxygenase subunit alpha
benB-xylY; benzoate/toluate 1,2-dioxygenase subunit beta	764.128489194894	1.88471091110647	0.202744251617738	9.29600171678344	1.45826486762077e-20	4.80877326172791e-20	benB-xylY; benzoate/toluate 1,2-dioxygenase subunit beta
actI1, oxyA, tcmK, snoa1, aknB, mtmP; minimal PKS ketosynthase (KS/KS alpha)	124.229152470999	-4.1383683031574	0.22715179963658	-18.2185142700977	3.68012094003229e-74	1.32069925807375e-72	actI1, oxyA, tcmK, snoa1, aknB, mtmP; minimal PKS ketosynthase (KS/KS alpha)
actI2, oxyB, tcmL, snoa2, aknC, mtmK; minimal PKS chain-length factor (CLF/KS beta)	123.302261179616	-4.13280297358415	0.227473990471295	-18.1682440485682	9.20988602090549e-74	3.20415554273162e-72	actI2, oxyB, tcmL, snoa2, aknC, mtmK; minimal PKS chain-length factor (CLF/KS beta)
actI3, oxyC, tcmM, snoa3, aknD, mtmS; minimal PKS acyl carrier protein	117.535701642338	-4.20064445733971	0.229131080617038	-18.332931726362	4.5187945517338e-75	1.70621972481816e-73	actI3, oxyC, tcmM, snoa3, aknD, mtmS; minimal PKS acyl carrier protein
actVII; aromatase	148.375730044253	-4.33990853121868	0.222897377367217	-19.4704333558345	1.9560970393745e-84	1.18963550478601e-82	actVII; aromatase
actIV; cyclase	264.633273065152	-2.84096231344964	0.253701049754068	-11.1980707852947	4.16709252666339e-29	1.87778428506376e-28	actIV; cyclase
actVI1, RED1; ketoreductase RED1	30.3702584726017	-1.79169210545497	0.302517855592257	-5.92259951713354	3.16891916461342e-09	5.68877399379791e-09	actVI1, RED1; ketoreductase RED1
actVA1; MFS transporter, DHA2 family, integral membrane protein	34.8880397853558	-3.06478774940052	0.247613994382873	-12.3772800363682	3.46901092907462e-35	1.9504311977373e-34	actVA1; MFS transporter, DHA2 family, integral membrane protein
K05558; pyridoxamine 5-phosphate oxidase family protein	324.93893723552	-3.64290538825743	0.250608764792242	-14.5362249850976	7.14243000440982e-48	6.07297116810385e-47	K05558; pyridoxamine 5-phosphate oxidase family protein
phaA; multicomponent K+:H+ antiporter subunit A	1263.9530397967	2.278221799986	0.132860704843225	17.1474462872547	6.56758329708497e-66	1.39530496341003e-64	phaA; multicomponent K+:H+ antiporter subunit A
phaC; multicomponent K+:H+ antiporter subunit C	1261.83690277542	2.2789561201001	0.131795809380654	17.2915673936035	5.44513461279e-67	1.24301969799708e-65	phaC; multicomponent K+:H+ antiporter subunit C
phaD; multicomponent K+:H+ antiporter subunit D	1259.27287667679	2.27197989714301	0.133492302811038	17.0195573025589	5.88136120231943e-65	1.14845109556076e-63	phaD; multicomponent K+:H+ antiporter subunit D
phaE; multicomponent K+:H+ antiporter subunit E	1273.72467437542	2.19383133870459	0.131442636546511	16.6904088075584	1.53913257410123e-62	2.4722316971501e-61	phaE; multicomponent K+:H+ antiporter subunit E
phaF; multicomponent K+:H+ antiporter subunit F	1267.60453921071	2.29309279313919	0.130667655575032	17.5490467250516	6.04867246454078e-69	1.70885721719845e-67	phaF; multicomponent K+:H+ antiporter subunit F
phaG; multicomponent K+:H+ antiporter subunit G	1264.38310869606	2.28435043017942	0.131647166273765	17.3520668529167	1.90273463505927e-67	4.63580637232943e-66	phaG; multicomponent K+:H+ antiporter subunit G
mnhA, mrpA; multicomponent Na+:H+ antiporter subunit A	1464.86293520283	0.94842706837133	0.168050982580248	5.64368653969896	1.66447000544815e-08	2.8947462417388e-08	mnhA, mrpA; multicomponent Na+:H+ antiporter subunit A
[truncated: 3,933 more rows]
