# Supplementary material for: Effects of Inbreeding on Microbial Community Diversity of Zea mays
Source: Microorganisms. 2023 Mar 29;11(4):879. doi: 10.3390/microorganisms11040879 (PMC10145435; doi:10.3390/microorganisms11040879)
Supplement: Supplementary file 1 [file microorganisms-11-00879-s001.zip › DatasetS3_PicrustTables/stalks_vs_roots_agl.tsv]

baseMean	log2FoldChange	lfcSE	stat	pvalue	padj	Functional_Group
ABC transporters	752955.414662336	0.145776966219735	0.0393821832893475	3.70159686548325	0.000214246833512681	0.000399278189728179	ABC transporters
Adipocytokine signaling pathway	23457.2184679334	-0.240536704291109	0.038431845686913	-6.25878617047574	3.87985414606834e-10	1.56466249169313e-09	Adipocytokine signaling pathway
alpha-Linolenic acid metabolism	8885.43452197636	0.285240087122672	0.0549649637155227	5.18948922806469	2.10871701690002e-07	6.17552840663578e-07	alpha-Linolenic acid metabolism
Aminoacyl-tRNA biosynthesis	219692.704524858	-0.120338751511212	0.0185674084106554	-6.48118191024185	9.10068657621685e-11	4.07048890499881e-10	Aminoacyl-tRNA biosynthesis
Apoptosis	1381.90945055822	1.58080150620987	0.147277830584515	10.7334654505433	7.08868707979217e-27	1.08988563851805e-25	Apoptosis
Arachidonic acid metabolism	20225.7764133782	0.160107793775111	0.0294573596042229	5.43523913637389	5.47229908273617e-08	1.66195749920135e-07	Arachidonic acid metabolism
Arginine and proline metabolism	252462.570253269	0.0502480231108603	0.0129640882469035	3.87593960746619	0.000106214028036573	0.000209029207175977	Arginine and proline metabolism
Bacterial chemotaxis	140000.28200427	0.293075912253426	0.0446407287314134	6.56521344032609	5.1958383193207e-11	2.45385438810638e-10	Bacterial chemotaxis
Base excision repair	97927.3515817954	-0.0567343420444702	0.0158367345018092	-3.58245205398808	0.000340384104579923	0.000620255479456748	Base excision repair
Benzoate degradation	114495.699027581	0.262282670958613	0.0434874592116936	6.03122545471883	1.62720983833257e-09	6.15836338815096e-09	Benzoate degradation
beta-Lactam resistance	1018.11844314343	0.596411842108669	0.14630150458982	4.07659404310847	4.57001771948555e-05	9.69158930166763e-05	beta-Lactam resistance
Betalain biosynthesis	1147.84150478206	-1.13591680539405	0.205553779210438	-5.52612951100813	3.27372507679367e-08	1.04589138817045e-07	Betalain biosynthesis
Biosynthesis and biodegradation of secondary metabolites	21992.8707749605	0.206916141904856	0.0548999143857259	3.76897021097458	0.00016392244755962	0.000310191708458974	Biosynthesis and biodegradation of secondary metabolites
Biosynthesis of 12-, 14- and 16-membered macrolides	19.6996456577066	-2.86445694460216	0.35555125572598	-8.05638258470889	7.85854092751117e-16	6.23613247796048e-15	Biosynthesis of 12-, 14- and 16-membered macrolides
Biosynthesis of siderophore group nonribosomal peptides	5872.93424654862	0.99621593201517	0.125995337647683	7.90676822344698	2.64156782994545e-15	1.911252018137e-14	Biosynthesis of siderophore group nonribosomal peptides
Biosynthesis of type II polyketide backbone	603.984421993626	-4.99767702901392	0.272779399554099	-18.3213139891921	5.59456254841387e-75	1.37626238690981e-72	Biosynthesis of type II polyketide backbone
Biosynthesis of type II polyketide products	328.927728418756	-1.78033055922722	0.297115565771805	-5.99204741967162	2.07215480095702e-09	7.60821016470785e-09	Biosynthesis of type II polyketide products
Biosynthesis of unsaturated fatty acids	66851.5012895048	-0.157821072761256	0.0216862844211875	-7.27746024612055	3.40163195177193e-13	2.04097917106316e-12	Biosynthesis of unsaturated fatty acids
Biosynthesis of vancomycin group antibiotics	10482.5460258437	-0.334661360695847	0.0512728140190304	-6.52707223308699	6.70677079810930e-11	3.05530669691646e-10	Biosynthesis of vancomycin group antibiotics
Bisphenol degradation	16838.5226079319	-0.299860295174782	0.0610204821959739	-4.91409252079897	8.91946242672806e-07	2.38498669236424e-06	Bisphenol degradation
Butanoate metabolism	211345.525432069	0.0739031757821678	0.0170852562047638	4.32555268100468	1.52149899809477e-05	3.49802573393751e-05	Butanoate metabolism
Butirosin and neomycin biosynthesis	13570.0671064741	-0.48869987434959	0.0684693054785246	-7.13750301590061	9.50415372157557e-13	5.43726003606416e-12	Butirosin and neomycin biosynthesis
Calcium signaling pathway	90.8163405003802	-2.44452762880342	0.253514965809223	-9.64253775314783	5.2864606205386e-22	6.50234656326248e-21	Calcium signaling pathway
Caprolactam degradation	26837.133379379	0.126247107319237	0.0355350861888852	3.55274521210322	0.000381233519134329	0.000689584159610625	Caprolactam degradation
Carbohydrate digestion and absorption	1486.24311542098	1.4384413818724	0.17501441605958	8.21898797972567	2.05227609558882e-16	1.74089627418913e-15	Carbohydrate digestion and absorption
Carbohydrate metabolism	23664.7842261232	0.4323776573049	0.0641411531463876	6.74103342542184	1.57264019872633e-11	7.89529569156486e-11	Carbohydrate metabolism
Carbon fixation pathways in prokaryotes	236161.666475595	-0.0468461920576639	0.0121068062670537	-3.86940957213024	0.000109099235797064	0.000213003269889506	Carbon fixation pathways in prokaryotes
Carotenoid biosynthesis	12362.5663536298	0.345234586460992	0.0566388940594584	6.0953624217763	1.09189785402416e-09	4.19698237640535e-09	Carotenoid biosynthesis
Cell cycle	258.652222410182	-1.4681561586432	0.3483317909186	-4.21482103247444	2.49976337960061e-05	5.49055170876563e-05	Cell cycle
Cell motility and secretion	62150.5242641442	-0.247727054676315	0.0322010514700561	-7.6931355768515	1.43572235613665e-14	9.29441314762147e-14	Cell motility and secretion
Cellular antigens	19611.0624725358	0.261221148113017	0.0361552207256716	7.22499110419039	5.01134641404834e-13	2.93521718537117e-12	Cellular antigens
Chromosome	297927.211672566	0.12758280311788	0.0132658712701392	9.61737080964012	6.75352997458605e-22	7.91127797022937e-21	Chromosome
Citrate cycle (TCA cycle)	182998.229648297	-0.0579365339758541	0.0113072218903091	-5.12385221921829	2.99355641739293e-07	8.56296370556582e-07	Citrate cycle (TCA cycle)
Clavulanic acid biosynthesis	39.8921845274627	-3.42971739917231	0.354839992020655	-9.6655322858103	4.2241820258219e-22	5.46920409659046e-21	Clavulanic acid biosynthesis
Cysteine and methionine metabolism	173140.332768177	0.11526771986481	0.0145049925068149	7.94676176569225	1.9145008634773e-15	1.4271733709558e-14	Cysteine and methionine metabolism
Cytochrome P450	242.505031205285	-1.95288511226922	0.262577294222308	-7.43737236707081	1.02707736249272e-13	6.47848797880026e-13	Cytochrome P450
Cytoskeleton proteins	53768.1343067841	0.0944889187880817	0.0211682678484412	4.46370574411641	8.05541736205021e-06	1.94277712849446e-05	Cytoskeleton proteins
D-Glutamine and D-glutamate metabolism	28704.3302168554	0.157953632375522	0.0205269938429926	7.69492277260282	1.41579660353097e-14	9.29441314762147e-14	D-Glutamine and D-glutamate metabolism
Dioxin degradation	11898.6051569896	0.398910472573661	0.0566880535463231	7.03694072416314	1.96506398361772e-12	1.09864940902264e-11	Dioxin degradation
DNA replication	121824.076372085	0.0732359880629058	0.0169731598702003	4.31481165693171	1.59739032983658e-05	3.60511945999816e-05	DNA replication
DNA replication proteins	203298.117998876	0.0889392983236142	0.0160889561629352	5.5279719469003	3.2395383576012e-08	1.04589138817045e-07	DNA replication proteins
Drug metabolism - cytochrome P450	46186.4184922913	0.204043863247019	0.0434736944003163	4.69350180750993	2.68567616555222e-06	6.81109625490564e-06	Drug metabolism - cytochrome P450
Drug metabolism - other enzymes	42108.0654162127	0.235690392271073	0.0263369255918662	8.9490472777074	3.58563574326476e-19	4.00939269474151e-18	Drug metabolism - other enzymes
Energy metabolism	176229.438246505	0.116569162202972	0.0235521119847409	4.94941439979973	7.44371067108628e-07	2.05747508436767e-06	Energy metabolism
Ethylbenzene degradation	14627.032218979	0.251084026204467	0.0457045058515973	5.49363835197645	3.93736381536435e-08	1.24178397253799e-07	Ethylbenzene degradation
Fatty acid biosynthesis	138158.920536558	-0.0962537339705824	0.017893791655397	-5.37916925737488	7.48303320205595e-08	2.24490996061679e-07	Fatty acid biosynthesis
Fatty acid elongation in mitochondria	68.2603229761577	-3.09156715837737	0.19003305931004	-16.2685754236765	1.6495084256172e-59	1.01444768175458e-57	Fatty acid elongation in mitochondria
Flagellar assembly	165824.233015385	0.162939250952452	0.0398707300927777	4.08668841963262	4.37574139166172e-05	9.36028158564158e-05	Flagellar assembly
Fructose and mannose metabolism	101625.03314412	0.0972026525986728	0.0281580730298355	3.45203496331868	0.000556375626803345	0.000984664778371388	Fructose and mannose metabolism
Function unknown	378192.392229494	0.310648635429773	0.0219158460448434	14.1746129624262	1.31566509867851e-45	4.6236230610702e-44	Function unknown
G protein-coupled receptors	17.1847949803156	-1.45369754218579	0.373829036840459	-3.88866941549591	0.000100795299978886	0.000199964869312951	G protein-coupled receptors
General function prediction only	778689.83054356	0.155035944728883	0.0110228819394056	14.0649192816488	6.23940125204019e-45	1.91861588500236e-43	General function prediction only
Glutathione metabolism	109186.145170407	0.186099871040447	0.0265026667788352	7.02193000400491	2.18824163369492e-12	1.19623875975322e-11	Glutathione metabolism
Glycan bindng proteins	6.79665756621805	-1.47036631690246	0.263070859601835	-5.58924055339274	2.28064836170204e-08	7.48052662638268e-08	Glycan bindng proteins
Glycan biosynthesis and metabolism	15246.2735823422	0.228774843791462	0.0464004681478225	4.93044257792038	8.20435305954953e-07	2.21788005785625e-06	Glycan biosynthesis and metabolism
Glycerophospholipid metabolism	113966.967526964	0.111166690925343	0.0142867990877861	7.78107749974452	7.19094241971121e-15	5.05420524356845e-14	Glycerophospholipid metabolism
Glycosphingolipid biosynthesis - ganglio series	3404.53991946046	0.444327621736676	0.115455301606707	3.84848175487216	0.000118852147122968	0.000228418970251954	Glycosphingolipid biosynthesis - ganglio series
GTP-binding proteins	2.3780951310955	2.63277512841521	0.209288132046748	12.5796675744	2.73176982195189e-36	6.72015376200164e-35	GTP-binding proteins
Homologous recombination	159586.373098299	0.0608595320159041	0.0168459813198737	3.61270328277679	0.000303021381200448	0.000556292983397838	Homologous recombination
Indole alkaloid biosynthesis	821.248238753388	-1.50164537891695	0.213990112365211	-7.01735871026662	2.26101605984665e-12	1.20915206678756e-11	Indole alkaloid biosynthesis
Inorganic ion transport and metabolism	79717.1138473325	0.309520235734558	0.02775331479626	11.1525501730794	6.9583062668799e-29	1.31672564742497e-27	Inorganic ion transport and metabolism
Isoflavonoid biosynthesis	315.230219255292	-1.27544313791902	0.264648828353899	-4.81937949943783	1.44005399215952e-06	3.80917507603486e-06	Isoflavonoid biosynthesis
Isoquinoline alkaloid biosynthesis	16064.6013186538	0.131765579168759	0.0279097741771595	4.72112666811154	2.34541810665825e-06	6.01013389831176e-06	Isoquinoline alkaloid biosynthesis
Lipid biosynthesis proteins	211462.080954023	-0.0750571003299753	0.0145571577028721	-5.15602714911626	2.52244339426337e-07	7.30024794104459e-07	Lipid biosynthesis proteins
Lipoic acid metabolism	17762.0055846932	-0.111066660573483	0.0284513240008244	-3.90374312880007	9.47163079294607e-05	0.000190985342218421	Lipoic acid metabolism
Lipopolysaccharide biosynthesis	84534.6887747472	-0.22193307723726	0.0404920568928566	-5.48090401592844	4.23158020667402e-08	1.31768193777444e-07	Lipopolysaccharide biosynthesis
Lysine biosynthesis	129632.471925173	-0.0680195973561789	0.0113258512341584	-6.00569404894126	1.90515152049428e-09	7.10101930366048e-09	Lysine biosynthesis
Lysosome	10932.591840912	0.36976255939976	0.106084707941194	3.48554062669176	0.000491143636456537	0.000875516917161652	Lysosome
MAPK signaling pathway - yeast	8067.16419959066	0.280075716536388	0.0443668996730641	6.31271778285708	2.74177222756722e-10	1.16288959996817e-09	MAPK signaling pathway - yeast
Meiosis - yeast	10224.2548838724	-0.506502028455134	0.0808701438750731	-6.26315231041965	3.77271790399576e-10	1.54681434063826e-09	Meiosis - yeast
Membrane and intracellular structural molecules	153442.13553196	0.333473632508206	0.0308150439069682	10.8217802160197	2.71452768326347e-27	4.76981292916295e-26	Membrane and intracellular structural molecules
Metabolism of cofactors and vitamins	45309.2634474164	-0.115439259639766	0.0261092902582572	-4.42138635320651	9.80696408798533e-06	2.31972419773499e-05	Metabolism of cofactors and vitamins
Metabolism of xenobiotics by cytochrome P450	43244.309745299	0.216434813806045	0.0452293624591934	4.78527226646884	1.70755700392003e-06	4.4687130102588e-06	Metabolism of xenobiotics by cytochrome P450
Mineral absorption	3478.84427569784	0.367831875026418	0.0866667311484594	4.2442107848319	2.19364083898141e-05	4.86158239990475e-05	Mineral absorption
Mismatch repair	143163.914900025	0.0671215320970767	0.0154777683825814	4.33664146135014	1.44676329055182e-05	3.35758273090329e-05	Mismatch repair
mRNA surveillance pathway	541.040530790217	-1.48404210176789	0.356412612422631	-4.1638316098874	3.12950955369345e-05	6.75315219481217e-05	mRNA surveillance pathway
mTOR signaling pathway	259.979319583356	-1.48503121237546	0.346422778918639	-4.28675971311988	1.81298214604075e-05	4.05448734478203e-05	mTOR signaling pathway
Nicotinate and nicotinamide metabolism	98409.6982937826	0.0879335781867928	0.011405196154812	7.70995754857686	1.25859596458864e-14	8.60040575802235e-14	Nicotinate and nicotinamide metabolism
Nitrogen metabolism	154377.824427222	0.114685720779162	0.0231948354601874	4.94445071516085	7.63588556553627e-07	2.08714205457991e-06	Nitrogen metabolism
NOD-like receptor signaling pathway	59.3444920175995	5.99938975912394	0.355958240582988	16.8541954508432	9.7728971723929e-64	8.01377568136218e-62	NOD-like receptor signaling pathway
Nucleotide excision repair	82369.2851827015	-0.0798694014183661	0.0174557203729298	-4.57554312924416	4.74986096976914e-06	1.18026848339718e-05	Nucleotide excision repair
Nucleotide metabolism	11583.8157565955	0.4013354562175	0.0652906351548071	6.14690690733694	7.90084673043531e-10	3.13485208981788e-09	Nucleotide metabolism
Other glycan degradation	18947.8306882092	0.476254663883792	0.108640483453767	4.38376789888336	1.16644048386133e-05	2.73280341933226e-05	Other glycan degradation
Other ion-coupled transporters	215994.497119892	0.582206672148356	0.032527295374462	17.8990188223722	1.20017766236666e-71	1.476218524711e-69	Other ion-coupled transporters
Other transporters	55006.8680876514	0.320534386681036	0.0275987487494677	11.6140912615547	3.4948432021708e-31	7.16442856445014e-30	Other transporters
Others	150608.097089442	0.249179646330752	0.0191409427855939	13.0181490599456	9.64813155263051e-39	2.637155957719e-37	Others
Oxidative phosphorylation	328797.036233835	-0.0907336143410751	0.0124180193450946	-7.30660919584709	2.73967874016352e-13	1.68490242520057e-12	Oxidative phosphorylation
Pantothenate and CoA biosynthesis	138789.679225683	-0.0756795851678147	0.0129497276630132	-5.84410631151493	5.09294965320028e-09	1.76459945730601e-08	Pantothenate and CoA biosynthesis
Penicillin and cephalosporin biosynthesis	5763.60263282699	-0.312768778590326	0.0675321757744122	-4.63140384570332	3.63194663227875e-06	9.11692726061809e-06	Penicillin and cephalosporin biosynthesis
Pentose and glucuronate interconversions	88579.9504561874	0.182150033383534	0.0339165668078865	5.37053276693027	7.85043668965026e-08	2.32675593452285e-07	Pentose and glucuronate interconversions
Phenylalanine metabolism	93763.1054552391	0.1176178487622	0.0305938698775001	3.84449071768788	0.000120803057341158	0.000230368620976162	Phenylalanine metabolism
Phosphatidylinositol signaling system	24964.9171387028	0.0772425272462629	0.0194661044738662	3.96805263990868	7.24623302107102e-05	0.000148547776931956	Phosphatidylinositol signaling system
Phosphonate and phosphinate metabolism	12320.7640807469	0.670968354962051	0.0572551103775799	11.7189251847952	1.0195732713572e-31	2.28013658867156e-30	Phosphonate and phosphinate metabolism
Phosphotransferase system (PTS)	31576.6328138687	0.774294579877615	0.0872258685104892	8.87689160451872	6.87547455920565e-19	7.35376844158517e-18	Phosphotransferase system (PTS)
Photosynthesis - antenna proteins	35.1613062286962	2.66184912170698	0.420057490007144	6.33686860734636	2.34481787880843e-10	1.03004499676227e-09	Photosynthesis - antenna proteins
Plant-pathogen interaction	29134.6652587407	0.21365888347766	0.0259112836871794	8.24578535193822	1.64078973842024e-16	1.47585187137468e-15	Plant-pathogen interaction
Polycyclic aromatic hydrocarbon degradation	14009.4036047263	0.276257489242468	0.0701472567876582	3.93825078689424	8.20777831681258e-05	0.000166868881482305	Polycyclic aromatic hydrocarbon degradation
Polyketide sugar unit biosynthesis	34184.3528549766	-0.163894822777915	0.0369448664350274	-4.43620017049315	9.1560713470043e-06	2.18678985569229e-05	Polyketide sugar unit biosynthesis
Pores ion channels	99240.4557628264	0.503440030998049	0.0351376883330426	14.3276366454827	1.47039824336456e-46	6.02863279779468e-45	Pores ion channels
Porphyrin and chlorophyll metabolism	188969.305758627	0.102504125975568	0.0205988788293123	4.97619927885126	6.48448901831854e-07	1.81270943012086e-06	Porphyrin and chlorophyll metabolism
PPAR signaling pathway	52932.3280110511	-0.20381621030797	0.0364362663810116	-5.59377319774418	2.22187161922869e-08	7.38622186932782e-08	PPAR signaling pathway
Prenyltransferases	54794.8062918965	-0.137682334163711	0.0209797557373982	-6.56262808237948	5.28675945405033e-11	2.45385438810638e-10	Prenyltransferases
Proteasome	5022.64819200316	-0.981843359507967	0.21987129900006	-4.46553672067813	7.98682714332425e-06	1.94277712849446e-05	Proteasome
Protein digestion and absorption	2794.29943451561	0.860870513420066	0.125737986926338	6.84654283454048	7.56559999215451e-12	3.87736999597919e-11	Protein digestion and absorption
Protein export	124382.787735023	-0.0678722725433161	0.0169560116963849	-4.00284416870192	6.25855271987908e-05	0.000130474912634767	Protein export
Protein folding and associated processing	177408.099135321	0.0874484195361351	0.0124788157526077	7.00774987545278	2.42181249787745e-12	1.26758696697415e-11	Protein folding and associated processing
Protein processing in endoplasmic reticulum	12672.758864089	-0.559429857309949	0.0954284181281074	-5.86229834134886	4.565038544088e-09	1.60428497406521e-08	Protein processing in endoplasmic reticulum
Proximal tubule bicarbonate reclamation	9779.65273937612	-0.308879197437093	0.0487701591141894	-6.33336456241386	2.39871874359563e-10	1.0352365103939e-09	Proximal tubule bicarbonate reclamation
Replication, recombination and repair proteins	136920.9403907	0.218561447621675	0.0212495561600411	10.285459422097	8.19503106269932e-25	1.18586920083767e-23	Replication, recombination and repair proteins
Riboflavin metabolism	44738.6904639865	0.170197238874668	0.0192679296896077	8.83318766553652	1.01734129122051e-18	1.04277482350102e-17	Riboflavin metabolism
Ribosome	433401.235242644	-0.0912584443460939	0.0234506135543022	-3.89151627673946	9.96197047554098e-05	0.00019923940951082	Ribosome
Ribosome Biogenesis	260343.30980282	0.0861769980615257	0.0149253882581278	5.77385301950836	7.74790283988062e-09	2.64720013695921e-08	Ribosome Biogenesis
RIG-I-like receptor signaling pathway	1051.37825858614	1.37267583255597	0.166526784798332	8.24297325032914	1.67983139831265e-16	1.47585187137468e-15	RIG-I-like receptor signaling pathway
RNA polymerase	33466.5758217731	-0.185604627803431	0.0314388029664085	-5.90367985707804	3.5548167927829e-09	1.26736946525303e-08	RNA polymerase
Secondary bile acid biosynthesis	972.62333610578	0.856265297203453	0.17157979474853	4.99047861934097	6.02298673326176e-07	1.70305142112919e-06	Secondary bile acid biosynthesis
Selenocompound metabolism	83842.6867525745	0.0683528890150374	0.0120568412444142	5.66922028990842	1.43448830849963e-08	4.83402909439601e-08	Selenocompound metabolism
Sesquiterpenoid biosynthesis	390.055565640106	-4.00749382993485	0.259414957098995	-15.4481988037627	7.75812621188412e-54	3.81699809624699e-52	Sesquiterpenoid biosynthesis
Signal transduction mechanisms	94092.9367119652	0.137997886646541	0.0291106188531243	4.74046557865362	2.13227676416777e-06	5.52147456826602e-06	Signal transduction mechanisms
Sphingolipid metabolism	18759.6474229252	-0.255165623433074	0.0641968842352228	-3.97473532357311	7.04575669342893e-05	0.000145651777023825	Sphingolipid metabolism
Steroid biosynthesis	5552.74617628411	-1.43644465658127	0.165063040303881	-8.70240033102976	3.24936981219611e-18	3.19737989520097e-17	Steroid biosynthesis
Steroid hormone biosynthesis	7092.20871921767	-0.840053109766921	0.100774806849256	-8.33594363543179	7.68825406777708e-17	7.27427115643523e-16	Steroid hormone biosynthesis
Stilbenoid, diarylheptanoid and gingerol biosynthesis	4059.11259431246	-1.30277525784582	0.1615966012704	-8.06189763648479	7.51190932260535e-16	6.15976564453639e-15	Stilbenoid, diarylheptanoid and gingerol biosynthesis
Streptomycin biosynthesis	70403.316708593	-0.191414771374944	0.0290291922109945	-6.59387178202114	4.28501815060747e-11	2.06689110794008e-10	Streptomycin biosynthesis
Sulfur metabolism	79158.0035731286	0.081186712772988	0.0194406075985043	4.17614070762039	2.96496457936334e-05	6.4547016506494e-05	Sulfur metabolism
Synthesis and degradation of ketone bodies	46589.5212685375	0.182193887973079	0.0333343618961519	5.46564798632344	4.61218818025118e-08	1.41824786542724e-07	Synthesis and degradation of ketone bodies
Terpenoid backbone biosynthesis	110166.522661172	-0.0901829474519842	0.0152678881471086	-5.90670737059747	3.49012895057774e-09	1.26260547329724e-08	Terpenoid backbone biosynthesis
Tetracycline biosynthesis	29611.109088738	-0.0946194647789681	0.0252263613171864	-3.75081699612798	0.000176259313518611	0.00033099077195098	Tetracycline biosynthesis
Transcription factors	314411.842331841	0.324709577871388	0.0302326777997413	10.7403512193739	6.57936101239866e-27	1.07901520603338e-25	Transcription factors
Transcription machinery	176383.360817277	-0.181704415496683	0.0181717912689299	-9.99925724479129	1.53544356545781e-23	2.09843953945901e-22	Transcription machinery
Transcription related proteins	3418.42352224485	0.641910631581935	0.175092624771244	3.6661203315707	0.000246258083305003	0.000455484875887448	Transcription related proteins
Translation factors	102112.040609353	-0.0761528656186092	0.0187302771209698	-4.06576288897248	4.78755925771189e-05	0.000100661502341635	Translation factors
Transporters	1274398.24416542	0.12392037258031	0.0320703518297003	3.86401662315246	0.000111537626073458	0.000216049259953313	Transporters
Tropane, piperidine and pyridine alkaloid biosynthesis	31918.4444376893	0.0858027130059396	0.0191599341454524	4.47823632140745	7.52622580559946e-06	1.85145154817747e-05	Tropane, piperidine and pyridine alkaloid biosynthesis
Two-component system	468939.819356119	0.208657081253592	0.0331160874646133	6.30077697060547	2.96157283873228e-10	1.23482528530194e-09	Two-component system
Tyrosine metabolism	90338.0503350812	0.213197520590301	0.0318506506319391	6.69366296638572	2.1765238962105e-11	1.07084975693557e-10	Tyrosine metabolism
Valine, leucine and isoleucine biosynthesis	169961.099096932	-0.0806832570767984	0.0131840630903548	-6.11975659732885	9.37184013642794e-10	3.65948043422424e-09	Valine, leucine and isoleucine biosynthesis
Various types of N-glycan biosynthesis	264.8266270882	-1.46857685482894	0.340010107570255	-4.31921528840283	1.56584974147245e-05	3.56665774446503e-05	Various types of N-glycan biosynthesis
Vasopressin-regulated water reabsorption	2.28315443859268	1.87447331339998	0.234261529053736	8.00162673304332	1.22786122393273e-15	9.4391831589829e-15	Vasopressin-regulated water reabsorption
Xylene degradation	8262.37534503808	0.312841972027447	0.088702991939124	3.52684802607501	0.000420538071956091	0.000755126756943054	Xylene degradation
