# Supplementary material for: Effects of Inbreeding on Microbial Community Diversity of Zea mays
Source: Microorganisms. 2023 Mar 29;11(4):879. doi: 10.3390/microorganisms11040879 (PMC10145435; doi:10.3390/microorganisms11040879)
Supplement: Supplementary file 1 [file microorganisms-11-00879-s001.zip › DatasetS3_PicrustTables/stalks_vs_roots_raw.tsv]

baseMean	log2FoldChange	lfcSE	stat	pvalue	padj	Functional_Group
AKR1A1, adh; alcohol dehydrogenase (NADP+)	110.698711060885	7.43868155798758	0.38526410714743	19.3080056511493	4.59995162740835e-83	5.02024857747429e-81	AKR1A1, adh; alcohol dehydrogenase (NADP+)
E1.1.1.3; homoserine dehydrogenase	7792.99910466152	-0.556037988953111	0.0846870809193309	-6.56579472237055	5.1756075607327e-11	1.42432004961511e-10	E1.1.1.3; homoserine dehydrogenase
BDH, butB; (R,R)-butanediol dehydrogenase / meso-butanediol dehydrogenase / diacetyl reductase	1161.6266882914	2.56557663288589	0.144442659728303	17.761903842755	1.39424099879061e-70	9.18009755154116e-69	BDH, butB; (R,R)-butanediol dehydrogenase / meso-butanediol dehydrogenase / diacetyl reductase
gldA; glycerol dehydrogenase	423.444027440498	2.63095881799604	0.287746340326178	9.14332677528996	6.05600602921822e-20	3.53985326740877e-19	gldA; glycerol dehydrogenase
GPD1; glycerol-3-phosphate dehydrogenase (NAD+)	52.7647358336708	-2.62313042929148	0.215404269862619	-12.1777085986478	4.0860068013724e-34	4.58496002627239e-33	GPD1; glycerol-3-phosphate dehydrogenase (NAD+)
mtlD; mannitol-1-phosphate 5-dehydrogenase	417.648772913116	1.93492477998522	0.234846042336334	8.23912023696835	1.7348153494014e-16	8.16860158905491e-16	mtlD; mannitol-1-phosphate 5-dehydrogenase
AKR1B; aldehyde reductase	89.9360452405935	-2.08961125515535	0.23980071091584	-8.71394937560763	2.9346747099188e-18	1.55352514378226e-17	AKR1B; aldehyde reductase
UGDH, ugd; UDPglucose 6-dehydrogenase	9009.71123077051	-0.356407839736631	0.094062818265412	-3.78904062528696	0.000151230183839504	0.000243453399605845	UGDH, ugd; UDPglucose 6-dehydrogenase
hisD; histidinol dehydrogenase	8538.6105866344	-0.356517950276263	0.0767572926661198	-4.64474368353573	3.40498929752024e-06	6.42072183037721e-06	hisD; histidinol dehydrogenase
LDH, ldh; L-lactate dehydrogenase	1218.01040598118	1.1648287831762	0.189094436446402	6.16003730763579	7.27278084511977e-10	1.85296594157561e-09	LDH, ldh; L-lactate dehydrogenase
hprA; glycerate dehydrogenase	853.512495731749	1.00827452086616	0.131891945619813	7.6447012448552	2.09431018543228e-14	8.48264832096541e-14	hprA; glycerate dehydrogenase
HMGCR; hydroxymethylglutaryl-CoA reductase (NADPH)	60.052586322305	1.33927041287445	0.30478145458627	4.39419916376626	1.11181851137903e-05	1.98562162747293e-05	HMGCR; hydroxymethylglutaryl-CoA reductase (NADPH)
mdh; malate dehydrogenase	8235.89488609057	-0.525721455416685	0.0821857734821993	-6.39674524120104	1.58723816974033e-10	4.23777697664919e-10	mdh; malate dehydrogenase
MDH1; malate dehydrogenase	2.95796497213135	3.77305598044842	0.294171935210367	12.8260229098682	1.17229111015875e-37	1.54119525984072e-36	MDH1; malate dehydrogenase
ME2, sfcA, maeA; malate dehydrogenase (oxaloacetate-decarboxylating)	3117.25840718931	-0.839265221225794	0.133429402887927	-6.2899571088595	3.17553697710902e-10	8.31673343084403e-10	ME2, sfcA, maeA; malate dehydrogenase (oxaloacetate-decarboxylating)
IDH3; isocitrate dehydrogenase (NAD+)	1404.1707381063	-1.17083243890935	0.193064524740634	-6.0644618190849	1.32396224712151e-09	3.3189794219413e-09	IDH3; isocitrate dehydrogenase (NAD+)
E1.1.1.43; phosphogluconate 2-dehydrogenase	57.5570248164971	2.58250473847403	0.376027559346592	6.86786027854326	6.51720037968898e-12	1.90331874725008e-11	E1.1.1.43; phosphogluconate 2-dehydrogenase
PGD, gnd, gntZ; 6-phosphogluconate dehydrogenase	7191.7143184035	-0.565821477675607	0.0832245676966983	-6.79873135223332	1.05544418187147e-11	3.04774331169628e-11	PGD, gnd, gntZ; 6-phosphogluconate dehydrogenase
gdh; glucose 1-dehydrogenase	1634.84730305939	0.812060942532588	0.132908671235819	6.10991694508596	9.96830025406465e-10	2.52279060114781e-09	gdh; glucose 1-dehydrogenase
gal; D-galactose 1-dehydrogenase	1149.19412138074	1.14263663795946	0.170422256744041	6.70473833517884	2.01767588181409e-11	5.69020309749128e-11	gal; D-galactose 1-dehydrogenase
E1.1.1.53; 3alpha(or 20beta)-hydroxysteroid dehydrogenase	917.31210112114	-2.26437466530296	0.221778811836898	-10.2100586009462	1.78756844190757e-24	1.31500995167845e-23	E1.1.1.53; 3alpha(or 20beta)-hydroxysteroid dehydrogenase
rbtD; ribitol 2-dehydrogenase	478.146285969991	1.31607107180311	0.206434653797013	6.37524295265466	1.82673133350284e-10	4.8576663998722e-10	rbtD; ribitol 2-dehydrogenase
uxuB; fructuronate reductase	1339.66776896594	0.888140639920337	0.181992130272529	4.88010464293355	1.06029566589511e-06	2.10029228497919e-06	uxuB; fructuronate reductase
uxaB; tagaturonate reductase	1110.24275408297	1.03791064771195	0.184472009182289	5.62638555471208	1.8402478092799e-08	4.25951606523328e-08	uxaB; tagaturonate reductase
E1.1.1.67, mtlK; mannitol 2-dehydrogenase	549.911547891201	1.68112704424479	0.193320495375937	8.69606215820845	3.43600273726218e-18	1.80809998730303e-17	E1.1.1.67, mtlK; mannitol 2-dehydrogenase
idnO; gluconate 5-dehydrogenase	4938.57946097024	-0.458972710703742	0.122322245361746	-3.75216060943299	0.000175317084324107	0.000280754012223147	idnO; gluconate 5-dehydrogenase
fucO; lactaldehyde reductase	27.4823720471612	4.59937539138453	0.339949004982174	13.5296039228757	1.04585614666453e-41	1.66980679769064e-40	fucO; lactaldehyde reductase
ttuD; hydroxypyruvate reductase	3967.05043873907	-0.439271560789107	0.109957086214178	-3.99493635120051	6.47116353683871e-05	0.000107744534792046	ttuD; hydroxypyruvate reductase
leuB, IMDH; 3-isopropylmalate dehydrogenase	9248.58043980623	-0.396908761953033	0.0758307087564419	-5.23414284874813	1.65752230895872e-07	3.49258932437823e-07	leuB, IMDH; 3-isopropylmalate dehydrogenase
ilvC; ketol-acid reductoisomerase	8488.5783062834	-0.357107601413817	0.0770996697135041	-4.63176564492169	3.62560418421451e-06	6.81093811262367e-06	ilvC; ketol-acid reductoisomerase
mvaA; hydroxymethylglutaryl-CoA reductase	1249.75504519887	0.799225862282206	0.16190157581363	4.93649217597623	7.95402268568749e-07	1.58463862807883e-06	mvaA; hydroxymethylglutaryl-CoA reductase
gpsA; glycerol-3-phosphate dehydrogenase (NAD(P)+)	8371.26428177729	-0.295279275317126	0.0817001130418298	-3.6141844157051	0.000301294556843847	0.00047103880187891	gpsA; glycerol-3-phosphate dehydrogenase (NAD(P)+)
fabG; 3-oxoacyl-	48980.2397405464	-0.535297213636785	0.0886596945831888	-6.03766137649526	1.56363759105957e-09	3.90394882105033e-09	fabG; 3-oxoacyl-
tdh; threonine 3-dehydrogenase	1447.92236397836	-0.626681804485992	0.144679294744639	-4.33152377188522	1.48080956174457e-05	2.61009065894225e-05	tdh; threonine 3-dehydrogenase
RDH5; 11-cis-retinol dehydrogenase	2.66169016346056	3.16230520794616	0.319977101378011	9.88291097809002	4.93772815854716e-23	3.34798980758683e-22	RDH5; 11-cis-retinol dehydrogenase
E1.1.1.116; D-arabinose 1-dehydrogenase	1.77340928410514	1.60556151794936	0.253657046100318	6.32965471542383	2.45710412101331e-10	6.48437648608786e-10	E1.1.1.116; D-arabinose 1-dehydrogenase
rfbD, rmlD; dTDP-4-dehydrorhamnose reductase	8777.49048158005	-0.478917437919831	0.0886659638917073	-5.40136729923513	6.61348537057788e-08	1.44513543465151e-07	rfbD, rmlD; dTDP-4-dehydrorhamnose reductase
srlD; sorbitol-6-phosphate 2-dehydrogenase	132.220078763498	1.60449478218033	0.338409817938295	4.74127728313392	2.12375034153339e-06	4.08102242426351e-06	srlD; sorbitol-6-phosphate 2-dehydrogenase
allD; ureidoglycolate dehydrogenase (NAD+)	113.166268977083	2.94900925626704	0.275245798771778	10.7140936189629	8.7409222170079e-27	7.0342350811012e-26	allD; ureidoglycolate dehydrogenase (NAD+)
hdhA; 7-alpha-hydroxysteroid dehydrogenase	241.886746441444	-1.66929975132755	0.249055649777183	-6.7025170993751	2.04859594064959e-11	5.77535876120146e-11	hdhA; 7-alpha-hydroxysteroid dehydrogenase
panE, apbA; 2-dehydropantoate 2-reductase	10052.5352075191	-0.433152934187075	0.122536204248475	-3.53489759898829	0.000407933211227776	0.000629601684202187	panE, apbA; 2-dehydropantoate 2-reductase
ribD2; 5-amino-6-(5-phosphoribosylamino)uracil reductase	614.257294925174	-2.37186219284926	0.238834398842534	-9.93099069624829	3.05207900475328e-23	2.09619943369564e-22	ribD2; 5-amino-6-(5-phosphoribosylamino)uracil reductase
dhaT; 1,3-propanediol dehydrogenase	10.4154869782149	2.10156153913243	0.287822622055699	7.30158569233566	2.84395854995947e-13	1.0092569161482e-12	dhaT; 1,3-propanediol dehydrogenase
IMPDH, guaB; IMP dehydrogenase	10153.4529664282	-0.367025960059828	0.0769245005146403	-4.77124918074671	1.83086869930435e-06	3.53784402797909e-06	IMPDH, guaB; IMP dehydrogenase
E1.1.1.219; dihydroflavonol-4-reductase	2047.36084634269	-0.720875064051286	0.148248325016028	-4.86261860950771	1.15842920482281e-06	2.28558828004541e-06	E1.1.1.219; dihydroflavonol-4-reductase
E1.1.1.251, gatD; galactitol-1-phosphate 5-dehydrogenase	6.77605546505342	4.84509460898242	0.317123355923171	15.278264809219	1.06745295163232e-52	2.8634335574595e-51	E1.1.1.251, gatD; galactitol-1-phosphate 5-dehydrogenase
araM, egsA; glycerol-1-phosphate dehydrogenase	693.03056211352	-1.56645720145127	0.222731480567731	-7.03294028063951	2.02225937911589e-12	6.4214190806761e-12	araM, egsA; glycerol-1-phosphate dehydrogenase
dxr; 1-deoxy-D-xylulose-5-phosphate reductoisomerase	7627.82180737822	-0.481499355591258	0.0834506502063979	-5.76986943062	7.93329771189868e-09	1.8799697463027e-08	dxr; 1-deoxy-D-xylulose-5-phosphate reductoisomerase
lldD; L-lactate dehydrogenase (cytochrome)	5675.70026484979	0.843736227177763	0.106354668976167	7.93323166063198	2.13515611696569e-15	9.5512570375439e-15	lldD; L-lactate dehydrogenase (cytochrome)
GULO; L-gulonolactone oxidase	328.398026845002	-1.68510508241605	0.229567416909325	-7.34034953697995	2.13036747931449e-13	7.70432941792942e-13	GULO; L-gulonolactone oxidase
glcD; glycolate oxidase	8121.29752932273	-1.21090046684283	0.0919948151197588	-13.162703411779	1.43845355209517e-39	2.08366535446222e-38	glcD; glycolate oxidase
E1.1.3.21; alpha-glycerophosphate oxidase	17.1903878696483	5.04640560760979	0.345219302969042	14.6179705601872	2.15735637775793e-48	4.68328562986306e-47	E1.1.3.21; alpha-glycerophosphate oxidase
XDH; xanthine dehydrogenase/oxidase	33.6853344939235	-3.61713352844865	0.343123940465987	-10.54176961111	5.5445629505899e-26	4.32649686849655e-25	XDH; xanthine dehydrogenase/oxidase
L2HGDH; 2-hydroxyglutarate dehydrogenase	190.795255704075	-0.948633524847151	0.271655282537217	-3.49204887895816	0.000479330523517922	0.000735379603479161	L2HGDH; 2-hydroxyglutarate dehydrogenase
exaA; alcohol dehydrogenase (cytochrome c)	1811.19254341211	-0.625992747594256	0.171211016629325	-3.65626441521309	0.000255917384006472	0.000403262222780767	exaA; alcohol dehydrogenase (cytochrome c)
mqo; malate dehydrogenase (quinone)	2097.62024272468	2.07774855969158	0.151549502487424	13.7100322045861	8.84185864275954e-43	1.47989680266524e-41	mqo; malate dehydrogenase (quinone)
gcd; quinoprotein glucose dehydrogenase	2504.77042750083	0.385905077991958	0.0947694348025004	4.07204156905847	4.66028595420425e-05	7.85622052415262e-05	gcd; quinoprotein glucose dehydrogenase
gfo; glucose-fructose oxidoreductase	202.833619657097	1.86967731343289	0.210858589457644	8.86697249679014	7.51614666231305e-19	4.17290177412181e-18	gfo; glucose-fructose oxidoreductase
FDH; formate dehydrogenase	1054.54024380875	-1.24775080810603	0.164286772405787	-7.59495600183863	3.07897032598949e-14	1.23577615048656e-13	FDH; formate dehydrogenase
fdhB; formate dehydrogenase (coenzyme F420) beta subunit	1.87499470278166	1.98218445890596	0.280991913297305	7.05424022935741	1.73546332620591e-12	5.53943762815804e-12	fdhB; formate dehydrogenase (coenzyme F420) beta subunit
E1.2.1.5; aldehyde dehydrogenase (NAD(P)+)	9.79170200105905	1.19142282829578	0.288852742679973	4.12467202922074	3.71263412711208e-05	6.3121118418058e-05	E1.2.1.5; aldehyde dehydrogenase (NAD(P)+)
gapN; glyceraldehyde-3-phosphate dehydrogenase (NADP+)	239.331012380541	1.22141360448942	0.215318153994285	5.67259927614759	1.40646963870621e-08	3.27641626069368e-08	gapN; glyceraldehyde-3-phosphate dehydrogenase (NADP+)
E1.2.1.10; acetaldehyde dehydrogenase (acetylating)	15.1296148922077	-2.10823912400359	0.316976743040509	-6.65108456784844	2.90941042507955e-11	8.11315115737094e-11	E1.2.1.10; acetaldehyde dehydrogenase (acetylating)
asd; aspartate-semialdehyde dehydrogenase	9314.3315783631	-0.367455157760581	0.0837727077896994	-4.38633497060916	1.15276551709844e-05	2.05368579488445e-05	asd; aspartate-semialdehyde dehydrogenase
prr; aminobutyraldehyde dehydrogenase	498.232396617867	1.39342602126691	0.22524195385499	6.18635204240858	6.15724206412789e-10	1.57732307154041e-09	prr; aminobutyraldehyde dehydrogenase
aldB; aldehyde dehydrogenase	3948.7416710094	0.591717872479352	0.111470973519954	5.30826863527331	1.10671450032073e-07	2.37276491497719e-07	aldB; aldehyde dehydrogenase
xylC; benzaldehyde dehydrogenase (NAD)	1257.70020001097	1.1476045293323	0.187948967329332	6.10593687020059	1.02199400342361e-09	2.58332535375051e-09	xylC; benzaldehyde dehydrogenase (NAD)
argC; N-acetyl-gamma-glutamyl-phosphate reductase	8904.72197837362	-0.283622687678555	0.0828045771291593	-3.42520543563863	0.000614334701841867	0.000932978377730491	argC; N-acetyl-gamma-glutamyl-phosphate reductase
feaB; phenylacetaldehyde dehydrogenase	1921.65345099905	0.99532548164243	0.193080734940204	5.15497044254921	2.53670938779755e-07	5.2561674102947e-07	feaB; phenylacetaldehyde dehydrogenase
proA; glutamate-5-semialdehyde dehydrogenase	7482.76365873237	-0.484117343802886	0.0864176613893594	-5.60206485595195	2.11813267911214e-08	4.87721475563191e-08	proA; glutamate-5-semialdehyde dehydrogenase
gap2; glyceraldehyde-3-phosphate dehydrogenase (NAD(P))	307.58622502256	-2.43975491051873	0.302122428653254	-8.07538494045022	6.72641076190869e-16	3.0940712782983e-15	gap2; glyceraldehyde-3-phosphate dehydrogenase (NAD(P))
E1.1.1.306; S-(hydroxymethyl)mycothiol dehydrogenase	724.002429345455	-0.838722693709303	0.20436057146661	-4.10413167124238	4.05836285397221e-05	6.87350698503329e-05	E1.1.1.306; S-(hydroxymethyl)mycothiol dehydrogenase
E1.2.3.3, poxL; pyruvate oxidase	343.818246642067	-1.31919139753883	0.260741474922354	-5.05938457980906	4.20611783078559e-07	8.5747545439787e-07	E1.2.3.3, poxL; pyruvate oxidase
PDHA, pdhA; pyruvate dehydrogenase E1 component alpha subunit	9224.76029142261	-0.620190884512547	0.119605358834051	-5.18531017805854	2.15655640225894e-07	4.50007460890439e-07	PDHA, pdhA; pyruvate dehydrogenase E1 component alpha subunit
PDHB, pdhB; pyruvate dehydrogenase E1 component beta subunit	8837.44626730644	-0.593641682940637	0.119319878008368	-4.97521195000723	6.51762865215101e-07	1.30845213376571e-06	PDHB, pdhB; pyruvate dehydrogenase E1 component beta subunit
BCKDHA, bkdA1; 2-oxoisovalerate dehydrogenase E1 component alpha subunit	2231.03644086156	-0.444802097903543	0.116427621551769	-3.82041728565042	0.000133226079819256	0.000215602717432463	BCKDHA, bkdA1; 2-oxoisovalerate dehydrogenase E1 component alpha subunit
BCKDHB, bkdA2; 2-oxoisovalerate dehydrogenase E1 component beta subunit	2543.98825109227	-0.526699873671921	0.113438267525385	-4.64305287062021	3.43298456506267e-06	6.47198013011224e-06	BCKDHB, bkdA2; 2-oxoisovalerate dehydrogenase E1 component beta subunit
porA; pyruvate ferredoxin oxidoreductase alpha subunit	229.43672826037	-1.49380302923331	0.244102792037684	-6.11956551895029	9.38308444755698e-10	2.3769486102921e-09	porA; pyruvate ferredoxin oxidoreductase alpha subunit
porG; pyruvate ferredoxin oxidoreductase gamma subunit	231.373759004615	-1.30251191898292	0.251584144554735	-5.17724167907389	2.25190424867118e-07	4.68921096423505e-07	porG; pyruvate ferredoxin oxidoreductase gamma subunit
korA, oorA, oforA; 2-oxoglutarate/2-oxoacid ferredoxin oxidoreductase subunit alpha	3891.65404645475	-1.41519384378616	0.157560667408116	-8.98189800199635	2.66135488658606e-19	1.50803800721416e-18	korA, oorA, oforA; 2-oxoglutarate/2-oxoacid ferredoxin oxidoreductase subunit alpha
korB, oorB, oforB; 2-oxoglutarate/2-oxoacid ferredoxin oxidoreductase subunit beta	3850.25265502652	-1.40261150330748	0.157870094611622	-8.88459278344048	6.41553260434211e-19	3.5768053365146e-18	korB, oorB, oforB; 2-oxoglutarate/2-oxoacid ferredoxin oxidoreductase subunit beta
iorA; indolepyruvate ferredoxin oxidoreductase, alpha subunit	773.525165970526	2.03146334500068	0.231927909997014	8.75902923898568	1.96939034545343e-18	1.05586358561423e-17	iorA; indolepyruvate ferredoxin oxidoreductase, alpha subunit
iorB; indolepyruvate ferredoxin oxidoreductase, beta subunit	620.735256263299	2.15036536972726	0.203758065521901	10.553522699675	4.89275373325099e-26	3.82913251402855e-25	iorB; indolepyruvate ferredoxin oxidoreductase, beta subunit
K00183; prokaryotic molybdopterin-containing oxidoreductase family, molybdopterin binding subunit	1.89476268648115	2.23199179451637	0.256720986399077	8.69423192012323	3.49183800887574e-18	1.83384795100284e-17	K00183; prokaryotic molybdopterin-containing oxidoreductase family, molybdopterin binding subunit
K00184; prokaryotic molybdopterin-containing oxidoreductase family, iron-sulfur binding subunit	2878.13106609381	-0.638727382489168	0.138109167643581	-4.6248007528185	3.74958662040531e-06	7.03555266245151e-06	K00184; prokaryotic molybdopterin-containing oxidoreductase family, iron-sulfur binding subunit
K00185; prokaryotic molybdopterin-containing oxidoreductase family, membrane subunit	2697.50816356922	-0.804105314708365	0.145181607787755	-5.53861695679737	3.04869619590727e-08	6.88462658525885e-08	K00185; prokaryotic molybdopterin-containing oxidoreductase family, membrane subunit
vorA; 2-oxoisovalerate ferredoxin oxidoreductase, alpha subunit	8.92268863746939	-1.67041429610459	0.266390996230252	-6.27053586548695	3.59807657143547e-10	9.38019504078089e-10	vorA; 2-oxoisovalerate ferredoxin oxidoreductase, alpha subunit
vorB; 2-oxoisovalerate ferredoxin oxidoreductase, beta subunit	8.92268863746939	-1.67041429610459	0.266390996230252	-6.27053586548695	3.59807657143547e-10	9.38019504078089e-10	vorB; 2-oxoisovalerate ferredoxin oxidoreductase, beta subunit
vorD; 2-oxoisovalerate ferredoxin oxidoreductase, delta subunit	1.87499470278166	1.98218445890596	0.280991913297305	7.05424022935741	1.73546332620591e-12	5.53943762815804e-12	vorD; 2-oxoisovalerate ferredoxin oxidoreductase, delta subunit
cdhA; acetyl-CoA decarbonylase/synthase complex subunit alpha	1.74135249444989	1.93621138510641	0.262499895683194	7.37604630305526	1.63059325082253e-13	6.08697430051908e-13	cdhA; acetyl-CoA decarbonylase/synthase complex subunit alpha
cdhC; acetyl-CoA decarbonylase/synthase complex subunit beta	1.74135249444989	1.93621138510641	0.262499895683194	7.37604630305526	1.63059325082253e-13	6.08697430051908e-13	cdhC; acetyl-CoA decarbonylase/synthase complex subunit beta
cdhB; acetyl-CoA decarbonylase/synthase complex subunit epsilon	1.74135249444989	1.93621138510641	0.262499895683194	7.37604630305526	1.63059325082253e-13	6.08697430051908e-13	cdhB; acetyl-CoA decarbonylase/synthase complex subunit epsilon
cooF; anaerobic carbon-monoxide dehydrogenase iron sulfur subunit	17.0795502201405	-2.87641775201559	0.244279444433162	-11.7751117319354	5.2447561384213e-32	5.30266144096478e-31	cooF; anaerobic carbon-monoxide dehydrogenase iron sulfur subunit
cooS, acsA; anaerobic carbon-monoxide dehydrogenase catalytic subunit	37.0650144756101	-1.30624334927094	0.288906756919324	-4.52133194529509	6.14517359392486e-06	1.12964000975541e-05	cooS, acsA; anaerobic carbon-monoxide dehydrogenase catalytic subunit
fwdA, fmdA; formylmethanofuran dehydrogenase subunit A	682.999519187176	-0.93150601739503	0.20368259595596	-4.57332160866823	4.80052415205105e-06	8.90886930337542e-06	fwdA, fmdA; formylmethanofuran dehydrogenase subunit A
fwdB, fmdB; formylmethanofuran dehydrogenase subunit B	676.152229059486	-0.922290461800326	0.203841482159017	-4.52454746713845	6.05248685076536e-06	1.1133724945751e-05	fwdB, fmdB; formylmethanofuran dehydrogenase subunit B
fwdC, fmdC; formylmethanofuran dehydrogenase subunit C	677.15652419383	-0.924385422573342	0.203817584165812	-4.53535658543242	5.7506243504148e-06	1.06078314887138e-05	fwdC, fmdC; formylmethanofuran dehydrogenase subunit C
fwdD, fmdD; formylmethanofuran dehydrogenase subunit D	1.74135249444989	1.93621138510641	0.262499895683194	7.37604630305526	1.63059325082253e-13	6.08697430051908e-13	fwdD, fmdD; formylmethanofuran dehydrogenase subunit D
DPYD; dihydropyrimidine dehydrogenase (NADP+)	1.87834438940666	1.63846867232844	0.264566631486259	6.19302843719936	5.90190758148284e-10	1.51239941144013e-09	DPYD; dihydropyrimidine dehydrogenase (NADP+)
fabV, ter; enoyl-	480.514652581893	1.61470898715971	0.210940702260635	7.65480047167284	1.93612614809117e-14	7.86594442725258e-14	fabV, ter; enoyl-
TYR1; prephenate dehydrogenase (NADP+)	82.2992254644165	1.35241493631969	0.34833196059487	3.88254621829729	0.000103368361067704	0.000169034427878982	TYR1; prephenate dehydrogenase (NADP+)
DHCR7; 7-dehydrocholesterol reductase	3.06421228263844	2.21877791858392	0.286626054128846	7.7410196547817	9.86226497867254e-15	4.09659359150595e-14	DHCR7; 7-dehydrocholesterol reductase
BLVRA, bvdR; biliverdin reductase	4.71851670784051	2.25998260666286	0.294800432654883	7.66614413116746	1.77244010633506e-14	7.22361941449383e-14	BLVRA, bvdR; biliverdin reductase
dapB; 4-hydroxy-tetrahydrodipicolinate reductase	8704.53859423934	-0.356182567312471	0.0805157676797861	-4.42376167521648	9.69970190729462e-06	1.74796482912048e-05	dapB; 4-hydroxy-tetrahydrodipicolinate reductase
por; protochlorophyllide reductase	22.0304199338288	-2.09146972855004	0.279225122011071	-7.49026346013062	6.87354977573982e-14	2.70561121854344e-13	por; protochlorophyllide reductase
E4.99.1.2; alkylmercury lyase	52.4213320680218	1.56922166415773	0.404293259409966	3.88139457592711	0.000103859173465224	0.000169732519999474	E4.99.1.2; alkylmercury lyase
TM7SF2, ERG24; Delta14-sterol reductase	1.92637277836755	1.61891652655874	0.269391477508045	6.00953133905431	1.86060396456374e-09	4.61070973115997e-09	TM7SF2, ERG24; Delta14-sterol reductase
pyrD; dihydroorotate dehydrogenase (fumarate)	495.163818488776	-0.950123447534136	0.277564347135504	-3.4230745315078	0.000619170977856491	0.000939606701063364	pyrD; dihydroorotate dehydrogenase (fumarate)
SC5DL, ERG3; Delta7-sterol 5-desaturase	52.7692194184315	7.0067028537149	0.359392654588678	19.4959545340013	1.18816966039499e-84	1.41285786333834e-82	SC5DL, ERG3; Delta7-sterol 5-desaturase
PPOX, hemY; protoporphyrinogen/coproporphyrinogen III oxidase	2179.39798761033	-0.701678434677136	0.14904337626143	-4.70788070075892	2.5030551252026e-06	4.77992334191972e-06	PPOX, hemY; protoporphyrinogen/coproporphyrinogen III oxidase
E1.3.3.6, ACOX1, ACOX3; acyl-CoA oxidase	615.219315136259	-0.691552894366737	0.192734259358287	-3.5881160758304	0.000333076006409539	0.00051868970740125	E1.3.3.6, ACOX1, ACOX3; acyl-CoA oxidase
sdhA, frdA; succinate dehydrogenase / fumarate reductase, flavoprotein subunit	9549.05555682871	-0.48387140164466	0.0746308631441635	-6.48352948444361	8.96013578357793e-11	2.42395252250477e-10	sdhA, frdA; succinate dehydrogenase / fumarate reductase, flavoprotein subunit
sdhB, frdB; succinate dehydrogenase / fumarate reductase, iron-sulfur subunit	9740.14963171159	-0.451502952501433	0.0796367414168399	-5.66953072750863	1.43189169570683e-08	3.33466271256835e-08	sdhB, frdB; succinate dehydrogenase / fumarate reductase, iron-sulfur subunit
sdhC, frdC; succinate dehydrogenase / fumarate reductase, cytochrome b subunit	8702.34106413928	-0.30046931511031	0.0790220248998119	-3.80234897158431	0.000143330642156046	0.000231203730726304	sdhC, frdC; succinate dehydrogenase / fumarate reductase, cytochrome b subunit
K00243; uncharacterized protein	906.023231248181	2.6441930639761	0.179590117173247	14.7234887175072	4.55539927990895e-49	1.01660689252198e-47	K00243; uncharacterized protein
frdA; fumarate reductase flavoprotein subunit	751.189990629292	1.48366833908078	0.173687216826235	8.54218500469795	1.31707341214053e-17	6.68351839141628e-17	frdA; fumarate reductase flavoprotein subunit
frdB; fumarate reductase iron-sulfur subunit	249.469142291607	0.926359298496109	0.264008609305576	3.50882231050237	0.000450095502486985	0.00069252817078289	frdB; fumarate reductase iron-sulfur subunit
frdC; fumarate reductase subunit C	249.316759410042	0.926948078718356	0.263949461285757	3.51183925211661	0.00044501707973769	0.00068497895561634	frdC; fumarate reductase subunit C
frdD; fumarate reductase subunit D	227.367630032356	1.02621184951114	0.273838997884315	3.74750074839475	0.000178605304080739	0.000285847420171003	frdD; fumarate reductase subunit D
ACADM, acd; acyl-CoA dehydrogenase	17261.7540064451	-0.335141107265715	0.0981556146616087	-3.41438549818177	0.000639260568118829	0.000969239600429947	ACADM, acd; acyl-CoA dehydrogenase
ACADL; long-chain-acyl-CoA dehydrogenase	408.802959048564	0.777858790941479	0.228306435265061	3.40708219651538	0.000656613498630366	0.000994532270644131	ACADL; long-chain-acyl-CoA dehydrogenase
E1.3.99.16; isoquinoline 1-oxidoreductase	427.143767051592	1.44553063012045	0.268605389061196	5.38161440160501	7.3820764381272e-08	1.60823087182279e-07	E1.3.99.16; isoquinoline 1-oxidoreductase
ald; alanine dehydrogenase	6065.58606933126	-0.554296463160541	0.118761414462767	-4.66731105947142	3.0516715314274e-06	5.77772506912597e-06	ald; alanine dehydrogenase
GLUD1_2, gdhA; glutamate dehydrogenase (NAD(P)+)	4870.97863705271	-0.994655627844259	0.109674292137883	-9.06917754795053	1.19918744068951e-19	6.90811738248249e-19	GLUD1_2, gdhA; glutamate dehydrogenase (NAD(P)+)
E1.4.1.4, gdhA; glutamate dehydrogenase (NADP+)	1814.24130165614	0.984787635740905	0.124587848806068	7.90436342852196	2.69306253438361e-15	1.19463414317562e-14	E1.4.1.4, gdhA; glutamate dehydrogenase (NADP+)
E1.4.1.9; leucine dehydrogenase	1706.03377636969	0.872143968436718	0.134289968431232	6.494483382676	8.33188254938717e-11	2.26090287026456e-10	E1.4.1.9; leucine dehydrogenase
gltB; glutamate synthase (NADPH/NADH) large chain	7071.09690794499	-0.482689697116459	0.0884915088188836	-5.45464422020857	4.90709947223443e-08	1.08747876203871e-07	gltB; glutamate synthase (NADPH/NADH) large chain
vdh; valine dehydrogenase (NAD+)	394.485495948624	-1.65695218225953	0.212724595055653	-7.78918950028341	6.74403959323462e-15	2.92168371067429e-14	vdh; valine dehydrogenase (NAD+)
DAO, aao; D-amino-acid oxidase	257.499548870106	-2.33458501016198	0.220337967133178	-10.5954731294716	3.12755449626135e-26	2.46461193587678e-25	DAO, aao; D-amino-acid oxidase
nadB; L-aspartate oxidase	7690.2736080807	-0.389468608481798	0.0828501410436151	-4.70088045205341	2.59042143393329e-06	4.9420228841347e-06	nadB; L-aspartate oxidase
GLDC, gcvP; glycine dehydrogenase	4290.1571626713	-0.417919358677289	0.0918967644672218	-4.54770481964416	5.42341296498365e-06	1.00251348241357e-05	GLDC, gcvP; glycine dehydrogenase
gcvPA; glycine dehydrogenase subunit 1	3381.25143479319	-0.716044120649283	0.139185468328197	-5.14453217889719	2.6818828216649e-07	5.55264044703853e-07	gcvPA; glycine dehydrogenase subunit 1
gcvPB; glycine dehydrogenase subunit 2	3384.66903762015	-0.716999198849312	0.139178382725575	-5.15165634783279	2.5819584080774e-07	5.34853422702877e-07	gcvPB; glycine dehydrogenase subunit 2
E1.4.7.1; glutamate synthase (ferredoxin)	2169.50168061329	-1.68898656061304	0.193082686774441	-8.7474780304156	2.18173828846482e-18	1.16735452949625e-17	E1.4.7.1; glutamate synthase (ferredoxin)
proC; pyrroline-5-carboxylate reductase	8485.64875861747	-0.358365806056664	0.0782971903554838	-4.57699445445764	4.71703959387271e-06	8.77573847831916e-06	proC; pyrroline-5-carboxylate reductase
LYS9; saccharopine dehydrogenase (NADP+, L-glutamate forming)	28.1208213338184	-1.52130646391548	0.251281650925977	-6.05418843082827	1.41127337687166e-09	3.53017739200518e-09	LYS9; saccharopine dehydrogenase (NADP+, L-glutamate forming)
E1.5.1.19; D-nopaline dehydrogenase	1.76696854689077	1.96904920123583	0.27557812646076	7.14515780524475	8.9892559301991e-13	2.98033300024537e-12	E1.5.1.19; D-nopaline dehydrogenase
ceo; N5-(carboxyethyl)ornithine synthase	2.38451465426443	2.8589782713907	0.26740267188614	10.6916593286998	1.11360561260725e-26	8.92191270067083e-26	ceo; N5-(carboxyethyl)ornithine synthase
E1.5.3.1; sarcosine oxidase	1197.19908294781	0.999566404550508	0.157918113473899	6.32965011145298	2.45717743334998e-10	6.48437648608786e-10	E1.5.3.1; sarcosine oxidase
soxG; sarcosine oxidase, subunit gamma	1458.08525555679	0.581060867124002	0.153591044189247	3.78316893534527	0.000154844240481873	0.000249019794896867	soxG; sarcosine oxidase, subunit gamma
PIPOX; sarcosine oxidase / L-pipecolate oxidase	162.69139988921	-2.14232359318197	0.305010042731369	-7.0237805089873	2.1594395640799e-12	6.84610227100064e-12	PIPOX; sarcosine oxidase / L-pipecolate oxidase
SARDH; sarcosine dehydrogenase	1.74799650949042	1.74663786579377	0.259207933142453	6.7383657769219	1.60177926793432e-11	4.54626841027171e-11	SARDH; sarcosine dehydrogenase
DMGDH; dimethylglycine dehydrogenase	264.274626022695	1.09054934563687	0.244468714039077	4.46089533347221	8.16179474514677e-06	1.48323491639107e-05	DMGDH; dimethylglycine dehydrogenase
spdH; spermidine dehydrogenase	90.3886068465738	4.67254802562827	0.295584188623064	15.8078415743232	2.74718730122162e-56	9.77091126287171e-55	spdH; spermidine dehydrogenase
dmd-tmd; dimethylamine/trimethylamine dehydrogenase	132.723101376687	-3.81052656777178	0.228527521059264	-16.6742567814561	2.01704555495513e-62	9.2889028533685e-61	dmd-tmd; dimethylamine/trimethylamine dehydrogenase
sthA, udhA; NAD(P) transhydrogenase	1103.70502397269	0.593029098220226	0.123829633269142	4.78907255528475	1.67553896000204e-06	3.24793647064143e-06	sthA, udhA; NAD(P) transhydrogenase
nuoA; NADH-quinone oxidoreductase subunit A	9527.99299941549	-0.58470502083723	0.0767363956646323	-7.61965708413797	2.5435051044464e-14	1.02551139509739e-13	nuoA; NADH-quinone oxidoreductase subunit A
nuoB; NADH-quinone oxidoreductase subunit B	9248.78190173932	-0.570811594694471	0.0772113494114543	-7.39284572858133	1.43719192293289e-13	5.4837682231831e-13	nuoB; NADH-quinone oxidoreductase subunit B
nuoC; NADH-quinone oxidoreductase subunit C	8616.73753313344	-0.707775354548693	0.0873077828963183	-8.1066696584107	5.20260559169814e-16	2.40006709606596e-15	nuoC; NADH-quinone oxidoreductase subunit C
nuoD; NADH-quinone oxidoreductase subunit D	8887.27502843814	-0.734173586121431	0.0870806614641683	-8.43096014404445	3.42840514406062e-17	1.70393660528577e-16	nuoD; NADH-quinone oxidoreductase subunit D
nuoE; NADH-quinone oxidoreductase subunit E	7801.4271038766	-0.368800024695536	0.0815865901240285	-4.52035100541503	6.1737183160965e-06	1.13462546307591e-05	nuoE; NADH-quinone oxidoreductase subunit E
nuoF; NADH-quinone oxidoreductase subunit F	8108.53360286741	-0.368673449064483	0.0825384724254652	-4.46668611897812	7.94405516273284e-06	1.444653902796e-05	nuoF; NADH-quinone oxidoreductase subunit F
nuoG; NADH-quinone oxidoreductase subunit G	7651.8904191512	-0.430216214854471	0.0826309541477169	-5.20647763652089	1.92458876531361e-07	4.03611442307278e-07	nuoG; NADH-quinone oxidoreductase subunit G
nuoH; NADH-quinone oxidoreductase subunit H	9476.0027731167	-0.587937776133661	0.0791692415802258	-7.42634089197226	1.11643045991387e-13	4.3240648877656e-13	nuoH; NADH-quinone oxidoreductase subunit H
nuoI; NADH-quinone oxidoreductase subunit I	9097.85847774049	-0.598739059399403	0.0777797136573905	-7.69788202148404	1.38340005957507e-14	5.68121045084258e-14	nuoI; NADH-quinone oxidoreductase subunit I
nuoJ; NADH-quinone oxidoreductase subunit J	9176.43565179782	-0.58869066028257	0.0792127077514809	-7.43177044432702	1.07153646461229e-13	4.15422433750177e-13	nuoJ; NADH-quinone oxidoreductase subunit J
nuoK; NADH-quinone oxidoreductase subunit K	9424.9875491757	-0.603669232341667	0.0785973442002519	-7.68052964746018	1.58432174396605e-14	6.47961567462911e-14	nuoK; NADH-quinone oxidoreductase subunit K
nuoL; NADH-quinone oxidoreductase subunit L	9334.391382912	-0.585080068378001	0.0770167017396027	-7.5967946583351	3.03555632204763e-14	1.220195621481e-13	nuoL; NADH-quinone oxidoreductase subunit L
nuoM; NADH-quinone oxidoreductase subunit M	10220.8343524266	-0.635637253382426	0.0755202045633063	-8.41678405213522	3.86960028987487e-17	1.91247552788046e-16	nuoM; NADH-quinone oxidoreductase subunit M
nuoN; NADH-quinone oxidoreductase subunit N	9438.76374100589	-0.573742397320405	0.0773298779663082	-7.41941423430641	1.17639448152246e-13	4.54967710402401e-13	nuoN; NADH-quinone oxidoreductase subunit N
qor, CRYZ; NADPH2:quinone reductase	14993.3097666519	-0.50099813231693	0.0890069169929465	-5.62875503660723	1.81514965845038e-08	4.20264380379954e-08	qor, CRYZ; NADPH2:quinone reductase
nqrA; Na+-transporting NADH:ubiquinone oxidoreductase subunit A	256.99570196789	1.08965884421591	0.231889217618008	4.69904920724219	2.61375477797886e-06	4.98176658281282e-06	nqrA; Na+-transporting NADH:ubiquinone oxidoreductase subunit A
nqrB; Na+-transporting NADH:ubiquinone oxidoreductase subunit B	266.0303098468	1.10751161417242	0.229313601695909	4.82968130098573	1.36751750523922e-06	2.68019974520071e-06	nqrB; Na+-transporting NADH:ubiquinone oxidoreductase subunit B
nqrC; Na+-transporting NADH:ubiquinone oxidoreductase subunit C	265.224065561527	1.11533114348097	0.229310968157815	4.86383687810947	1.15131808853589e-06	2.27437421556297e-06	nqrC; Na+-transporting NADH:ubiquinone oxidoreductase subunit C
nqrD; Na+-transporting NADH:ubiquinone oxidoreductase subunit D	266.0303098468	1.10751161417242	0.229313601695909	4.82968130098573	1.36751750523922e-06	2.68019974520071e-06	nqrD; Na+-transporting NADH:ubiquinone oxidoreductase subunit D
nqrE; Na+-transporting NADH:ubiquinone oxidoreductase subunit E	267.142517480162	1.11972665297112	0.228485254721637	4.90065170435301	9.55192661109008e-07	1.89539724310223e-06	nqrE; Na+-transporting NADH:ubiquinone oxidoreductase subunit E
nqrF; Na+-transporting NADH:ubiquinone oxidoreductase subunit F	198.457524735867	1.6301554530339	0.245694351019177	6.63489187387405	3.24740495550909e-11	9.03670111091195e-11	nqrF; Na+-transporting NADH:ubiquinone oxidoreductase subunit F
nasB; assimilatory nitrate reductase electron transfer subunit	367.816348828386	-2.15889257403386	0.218590898165226	-9.87640652998286	5.26885244794411e-23	3.56340810295167e-22	nasB; assimilatory nitrate reductase electron transfer subunit
E1.7.1.7, guaC; GMP reductase	1094.85241665892	1.73625247462253	0.208893336330737	8.31166998967144	9.43645475489452e-17	4.5674504879857e-16	E1.7.1.7, guaC; GMP reductase
nirK; nitrite reductase (NO-forming)	1524.31161839663	-0.743513560861058	0.209098213687202	-3.55581019918855	0.000376816050472606	0.000583951269036229	nirK; nitrite reductase (NO-forming)
GSR, gor; glutathione reductase (NADPH)	3514.75808958513	0.460449518296939	0.121840010196277	3.77913230272374	0.000157375795605142	0.000252886842191644	GSR, gor; glutathione reductase (NADPH)
asrC; anaerobic sulfite reductase subunit C	8.94759836621611	4.73610299994454	0.317419115335159	14.9206609530864	2.41865666115071e-50	5.71793401168774e-49	asrC; anaerobic sulfite reductase subunit C
SUOX; sulfite oxidase	166.852872423341	1.95403941967718	0.263398520148905	7.41856643147621	1.18394790206912e-13	4.5744485624562e-13	SUOX; sulfite oxidase
yidH; putative membrane protein	1526.39651881205	0.546784201881076	0.144518230590613	3.7834963772148	0.000154640576490759	0.000248742473834419	yidH; putative membrane protein
cysH; phosphoadenosine phosphosulfate reductase	7704.0080993076	-0.383997595809636	0.0896391046750822	-4.28381784045618	1.83713341111153e-05	3.2090422903586e-05	cysH; phosphoadenosine phosphosulfate reductase
sir; sulfite reductase (ferredoxin)	1820.96400691656	-0.834641064993781	0.174630798452399	-4.77946085335736	1.75765889667439e-06	3.39967672488586e-06	sir; sulfite reductase (ferredoxin)
mcrA; methyl-coenzyme M reductase alpha subunit	1.87499470278166	1.98218445890596	0.280991913297305	7.05424022935741	1.73546332620591e-12	5.53943762815804e-12	mcrA; methyl-coenzyme M reductase alpha subunit
K00400; methyl coenzyme M reductase system, component A2	1.87499470278166	1.98218445890596	0.280991913297305	7.05424022935741	1.73546332620591e-12	5.53943762815804e-12	K00400; methyl coenzyme M reductase system, component A2
mcrB; methyl-coenzyme M reductase beta subunit	1.87499470278166	1.98218445890596	0.280991913297305	7.05424022935741	1.73546332620591e-12	5.53943762815804e-12	mcrB; methyl-coenzyme M reductase beta subunit
mcrG; methyl-coenzyme M reductase gamma subunit	1.87499470278166	1.98218445890596	0.280991913297305	7.05424022935741	1.73546332620591e-12	5.53943762815804e-12	mcrG; methyl-coenzyme M reductase gamma subunit
ccoN; cytochrome c oxidase cbb3-type subunit I	4009.42773665744	-0.684109129125999	0.140761621630826	-4.86005433299289	1.17353541064762e-06	2.31481966244852e-06	ccoN; cytochrome c oxidase cbb3-type subunit I
fbcH; ubiquinol-cytochrome c reductase cytochrome b/c1 subunit	454.627482783025	-1.99844286910945	0.242264478842901	-8.24901313908823	1.59707877800827e-16	7.54681294447919e-16	fbcH; ubiquinol-cytochrome c reductase cytochrome b/c1 subunit
E1.10.3.3; L-ascorbate oxidase	78.0293497843492	5.69533188327475	0.357812008759567	15.9171065918633	4.82164217666454e-57	1.79504781408815e-55	E1.10.3.3; L-ascorbate oxidase
lldP, lctP; L-lactate permease	495.686242544717	2.57865674967842	0.353141587840867	7.30204778611466	2.83420565605689e-13	1.00624404910006e-12	lldP, lctP; L-lactate permease
E1.11.1.7; peroxidase	11.0399238030631	5.34894979931637	0.326458996334631	16.3847523253227	2.45767995864172e-60	1.01452519329008e-58	E1.11.1.7; peroxidase
cpo; non-heme chloroperoxidase	3045.62072988038	0.668851969548185	0.153556875017437	4.35572793124523	1.32625426789739e-05	2.35171772809671e-05	cpo; non-heme chloroperoxidase
hemQ; Fe-coproporphyrin III decarboxylase	78.5586636476953	-1.6578774773415	0.268403710733549	-6.1768053534376	6.5411633988953e-10	1.67137423986526e-09	hemQ; Fe-coproporphyrin III decarboxylase
frhB; coenzyme F420 hydrogenase subunit beta	95.9587597975093	-2.44887479735071	0.197839835975592	-12.3780672647385	3.43515712280348e-35	4.10929381341971e-34	frhB; coenzyme F420 hydrogenase subunit beta
E1.13.11.4; gentisate 1,2-dioxygenase	1465.18949493584	0.758634791539377	0.163785153633626	4.63188985514756	3.62342919156178e-06	6.80845763423885e-06	E1.13.11.4; gentisate 1,2-dioxygenase
HAAO; 3-hydroxyanthranilate 3,4-dioxygenase	447.531704044856	-1.25332061383726	0.2303709803231	-5.44044485151491	5.31476907539127e-08	1.17228032180626e-07	HAAO; 3-hydroxyanthranilate 3,4-dioxygenase
CDO1; cysteine dioxygenase	39.4095707286767	-1.61310894361565	0.244370301956978	-6.60108421807998	4.08161588351321e-11	1.12988998415392e-10	CDO1; cysteine dioxygenase
bphC; biphenyl-2,3-diol 1,2-dioxygenase	47.3725172422562	-1.53127602078369	0.37634353300759	-4.0688251198216	4.7250794384919e-05	7.96039498550749e-05	bphC; biphenyl-2,3-diol 1,2-dioxygenase
IDO, INDO; indoleamine 2,3-dioxygenase	61.5636569058341	-2.55059211046728	0.221157366792392	-11.5329285542706	9.00281881904048e-31	8.53874494420185e-30	IDO, INDO; indoleamine 2,3-dioxygenase
diox1; all-trans-8-apo-beta-carotenal 15,15-oxygenase	98.2893158721936	-2.43581179214174	0.259845612127827	-9.37407321291799	6.97861511918157e-21	4.29997112563956e-20	diox1; all-trans-8-apo-beta-carotenal 15,15-oxygenase
iaaM; tryptophan 2-monooxygenase	192.513512132944	1.42588584830501	0.213081590316457	6.69173646670913	2.20537768788919e-11	6.20637373345572e-11	iaaM; tryptophan 2-monooxygenase
E1.14.11.1; gamma-butyrobetaine dioxygenase	113.914898186229	1.10987951033196	0.318711563523413	3.48239485904446	0.00049695032730671	0.000761385241856261	E1.14.11.1; gamma-butyrobetaine dioxygenase
P4HA; prolyl 4-hydroxylase	1560.88227290109	0.99577399875483	0.161977588984644	6.14760353575354	7.86623530601347e-10	1.99905252577382e-09	P4HA; prolyl 4-hydroxylase
TMLHE; trimethyllysine dioxygenase	1.79598153355712	1.93802893204729	0.263214843142993	7.36291657759759	1.79934828606482e-13	6.58493697523124e-13	TMLHE; trimethyllysine dioxygenase
gbcA; glycine betaine catabolism A	1010.54630495646	0.891585072125731	0.179820759570383	4.95818766562801	7.11538153142139e-07	1.42254064393561e-06	gbcA; glycine betaine catabolism A
E1.14.13.1; salicylate hydroxylase	3285.68462263175	1.08657809057211	0.139351404930388	7.79739602277354	6.31976711278084e-15	2.74534267107552e-14	E1.14.13.1; salicylate hydroxylase
hpaC; flavin reductase (NADH)	486.686354918629	1.08116056697226	0.24811468764336	4.35750328705375	1.3155452353462e-05	2.33376728790986e-05	hpaC; flavin reductase (NADH)
KMO; kynurenine 3-monooxygenase	430.187255354533	-1.62238314784409	0.220453585731295	-7.35929580125574	1.84882935768026e-13	6.7412464497202e-13	KMO; kynurenine 3-monooxygenase
nos; nitric-oxide synthase, bacterial	351.518332513367	-1.0146416573083	0.204089956135888	-4.97154135616908	6.64226912969002e-07	1.33196471573724e-06	nos; nitric-oxide synthase, bacterial
phhA, PAH; phenylalanine-4-hydroxylase	2231.95381274996	0.849101022940822	0.135234847231936	6.27871469758503	3.41383373031516e-10	8.91644396869641e-10	phhA, PAH; phenylalanine-4-hydroxylase
TH; tyrosine 3-monooxygenase	21.5926398047754	-1.50393592705839	0.386932472769493	-3.88681755318668	0.000101567032726727	0.000166191117217876	TH; tyrosine 3-monooxygenase
PAM, PHM; peptidylglycine monooxygenase	2.27404768111641	2.09789614812775	0.244651430235354	8.57504142162413	9.9051141542986e-18	5.04888320328195e-17	PAM, PHM; peptidylglycine monooxygenase
SCD, desC; stearoyl-CoA desaturase (Delta-9 desaturase)	5959.46714616024	-0.942566295319524	0.129410317128741	-7.2835482999538	3.25152434759623e-13	1.13418977571362e-12	SCD, desC; stearoyl-CoA desaturase (Delta-9 desaturase)
HMOX1; heme oxygenase 1	404.598734071952	-0.831839921014213	0.229996557974975	-3.61674943459251	0.000298325831943018	0.000466580664132317	HMOX1; heme oxygenase 1
ZDS, crtQ; zeta-carotene desaturase	137.612431883883	-2.28473566199829	0.225609045865612	-10.1269683280307	4.19453001767598e-24	3.02150277132229e-23	ZDS, crtQ; zeta-carotene desaturase
CYP81F; indol-3-yl-methylglucosinolate hydroxylase	3864.47668032477	-1.57805028786114	0.157034312031759	-10.0490795129028	9.27295135907255e-24	6.6080146223373e-23	CYP81F; indol-3-yl-methylglucosinolate hydroxylase
sodN; nickel superoxide dismutase	543.06004041999	-1.93876736768039	0.223814816610253	-8.66237274655737	4.62044646402149e-18	2.41226061460414e-17	sodN; nickel superoxide dismutase
merA; mercuric reductase	336.566537591114	1.00896593941835	0.225579803315007	4.47276717414898	7.72138345405327e-06	1.40608598807868e-05	merA; mercuric reductase
FTH1; ferritin heavy chain	3.33522489834842	-1.13509905292035	0.320869459569851	-3.53757273890147	0.000403822938206486	0.000623620342836029	FTH1; ferritin heavy chain
nrdJ; ribonucleotide reductase, class II	2.33849970439579	1.69115986385936	0.254178355471014	6.65343774345181	2.8632496162281e-11	8.00123103910532e-11	nrdJ; ribonucleotide reductase, class II
E1.17.4.1A, nrdA, nrdE; ribonucleoside-diphosphate reductase alpha chain	12136.0697820592	-0.37556964927616	0.083556041704661	-4.49482337379811	6.9627717139252e-06	1.27317884426996e-05	E1.17.4.1A, nrdA, nrdE; ribonucleoside-diphosphate reductase alpha chain
rtpR; ribonucleoside-triphosphate reductase (thioredoxin)	975.561619485164	0.662736682103497	0.168118586732894	3.94207859453666	8.07784955593322e-05	0.000133215126085945	rtpR; ribonucleoside-triphosphate reductase (thioredoxin)
anfG; nitrogenase delta subunit	3.69537644543601	1.56298552054244	0.267488632310285	5.8431848375874	5.12121391183834e-09	1.23227759696817e-08	anfG; nitrogenase delta subunit
E1.12.7.2; ferredoxin hydrogenase	2.25421150926676	1.91403773231644	0.288515103033897	6.63409891610274	3.26490836891467e-11	9.08223637400251e-11	E1.12.7.2; ferredoxin hydrogenase
E1.12.7.2L; ferredoxin hydrogenase large subunit	1.83940078791715	1.96950052526896	0.262973832785215	7.48934030587581	6.92206496100801e-14	2.72336254540004e-13	E1.12.7.2L; ferredoxin hydrogenase large subunit
BHMT; betaine-homocysteine S-methyltransferase	2.53711154980087	2.54596284371004	0.295878624813924	8.60475421403348	7.64804670743295e-18	3.92856145184515e-17	BHMT; betaine-homocysteine S-methyltransferase
COMT; catechol O-methyltransferase	79.6607790620145	-1.74080616934898	0.290934056722389	-5.98350770260654	2.1838270467064e-09	5.38321475281864e-09	COMT; catechol O-methyltransferase
trmD; tRNA (guanine37-N1)-methyltransferase	8384.60888032651	-0.327662262909143	0.0773575605158872	-4.23568505423396	2.27855960195574e-05	3.93439192648057e-05	trmD; tRNA (guanine37-N1)-methyltransferase
TRMT1, trm1; tRNA (guanine26-N2/guanine27-N2)-dimethyltransferase	257.09954120962	-2.3057376398503	0.329787955018122	-6.99157626822242	2.71814791896921e-12	8.53922889212448e-12	TRMT1, trm1; tRNA (guanine26-N2/guanine27-N2)-dimethyltransferase
trmH; tRNA (guanosine-2-O-)-methyltransferase	800.123914840429	0.921235980690364	0.148400958828267	6.2077495183602	5.37487283267695e-10	1.38312699799539e-09	trmH; tRNA (guanosine-2-O-)-methyltransferase
trmA; tRNA (uracil-5-)-methyltransferase	338.258793929397	2.92636220341163	0.277738669620872	10.5363873435639	5.87111067537508e-26	4.57682375251598e-25	trmA; tRNA (uracil-5-)-methyltransferase
DNMT1, dcm; DNA (cytosine-5)-methyltransferase 1	4456.3248422803	0.576253014906031	0.103930853653701	5.54458079239987	2.94659257311761e-08	6.68627258046938e-08	DNMT1, dcm; DNA (cytosine-5)-methyltransferase 1
E2.1.1.41, SMT1, ERG6; sterol 24-C-methyltransferase	2.32977384569168	2.6308320727923	0.279885173571584	9.39968358888233	5.472739792188e-21	3.37732904139131e-20	E2.1.1.41, SMT1, ERG6; sterol 24-C-methyltransferase
ermC, ermA; 23S rRNA (adenine-N6)-dimethyltransferase	186.902606547003	-2.03805976144874	0.228813994661076	-8.90705904797284	5.24041496738957e-19	2.93809894758569e-18	ermC, ermA; 23S rRNA (adenine-N6)-dimethyltransferase
rlmA1; 23S rRNA (guanine745-N1)-methyltransferase	791.032318950398	0.822505218306362	0.142092702452766	5.7885113317468	7.10129588580937e-09	1.6903502934641e-08	rlmA1; 23S rRNA (guanine745-N1)-methyltransferase
rsmC; 16S rRNA (guanine1207-N2)-methyltransferase	2137.97872542727	0.973528924161513	0.139410464109066	6.98318401264258	2.88564045899179e-12	9.05470560724207e-12	rsmC; 16S rRNA (guanine1207-N2)-methyltransferase
mnmA, trmU; tRNA-uridine 2-sulfurtransferase	8337.99310131055	-0.335618771239732	0.0771502337277042	-4.35019772492554	1.36014831564591e-05	2.4102094374446e-05	mnmA, trmU; tRNA-uridine 2-sulfurtransferase
ogt, MGMT; methylated-DNA-	9171.4696576191	-0.653800168364897	0.0833406994470206	-7.84490858251694	4.33268996655762e-15	1.90499674191857e-14	ogt, MGMT; methylated-DNA-
TPMT, tpmT; thiopurine S-methyltransferase	366.860579316912	1.26664600156123	0.210137454800946	6.027702214063	1.6630710735089e-09	4.14441265018625e-09	TPMT, tpmT; thiopurine S-methyltransferase
pmtA; phosphatidylethanolamine/phosphatidyl-N-methylethanolamine N-methyltransferase	2341.98366334861	0.578724752515075	0.162619391141114	3.55876841288185	0.00037259788556878	0.000577526722631609	pmtA; phosphatidylethanolamine/phosphatidyl-N-methylethanolamine N-methyltransferase
E2.1.1.72; site-specific DNA-methyltransferase (adenine-specific)	4038.05564874302	-0.894631777479661	0.141382938022364	-6.32772093997755	2.48808577225169e-10	6.56159528220101e-10	E2.1.1.72; site-specific DNA-methyltransferase (adenine-specific)
mtrA; tetrahydromethanopterin S-methyltransferase subunit A	241.858130309046	-2.30223455184674	0.336747891007856	-6.83667103290939	8.10545759865028e-12	2.3542173054483e-11	mtrA; tetrahydromethanopterin S-methyltransferase subunit A
mtrH; tetrahydromethanopterin S-methyltransferase subunit H	1.74135249444989	1.93621138510641	0.262499895683194	7.37604630305526	1.63059325082253e-13	6.08697430051908e-13	mtrH; tetrahydromethanopterin S-methyltransferase subunit H
DPH5; diphthine methyl ester synthase	256.68637809491	-2.30916786342068	0.331026645231086	-6.97577641161991	3.04186174033968e-12	9.20034531654574e-12	DPH5; diphthine methyl ester synthase
E2.1.1.104; caffeoyl-CoA O-methyltransferase	272.147480027525	-3.05581775496033	0.234400182281662	-13.0367550281525	7.56070212348667e-39	1.05492318419997e-37	E2.1.1.104; caffeoyl-CoA O-methyltransferase
glyA, SHMT; glycine hydroxymethyltransferase	10535.7785728043	-0.374015695135549	0.0817486947110405	-4.57518858811867	4.75791201567702e-06	8.84214719591761e-06	glyA, SHMT; glycine hydroxymethyltransferase
E2.1.2.2; phosphoribosylglycinamide formyltransferase	54.5610606898847	-2.65030282504057	0.227284826924728	-11.6607116317461	2.02344104687613e-31	1.9902166445015e-30	E2.1.2.2; phosphoribosylglycinamide formyltransferase
purH; phosphoribosylaminoimidazolecarboxamide formyltransferase / IMP cyclohydrolase	8339.13095550188	-0.340980167897713	0.0769353023726239	-4.43203779516235	9.33466497747095e-06	1.68561368711494e-05	purH; phosphoribosylaminoimidazolecarboxamide formyltransferase / IMP cyclohydrolase
fctD; glutamate formiminotransferase	391.962299549654	-1.69290134029805	0.242452656659259	-6.9823996306101	2.90180275438327e-12	9.09825365768261e-12	fctD; glutamate formiminotransferase
MTFMT, fmt; methionyl-tRNA formyltransferase	9644.44541254797	-0.334730833346275	0.0790293356943441	-4.2355263448106	2.28016966934437e-05	3.93631890697002e-05	MTFMT, fmt; methionyl-tRNA formyltransferase
gcvT, AMT; aminomethyltransferase	8398.37425685778	-0.639521483581087	0.0794851728600161	-8.04579597137404	8.56866462333737e-16	3.91886056567904e-15	gcvT, AMT; aminomethyltransferase
panB; 3-methyl-2-oxobutanoate hydroxymethyltransferase	8400.70049318785	-0.405091712085555	0.078765260550651	-5.1430251008318	2.70349485114002e-07	5.59593231463562e-07	panB; 3-methyl-2-oxobutanoate hydroxymethyltransferase
pyrBI; aspartate carbamoyltransferase	1.80432814074872	1.61005399718143	0.261582340038092	6.15505617446107	7.50508887754946e-10	1.91093138662309e-09	pyrBI; aspartate carbamoyltransferase
pyrB, PYR2; aspartate carbamoyltransferase catalytic subunit	8936.61023273832	-0.385924620273881	0.0817927242477249	-4.71832456766	2.37794900998014e-06	4.54974057697208e-06	pyrB, PYR2; aspartate carbamoyltransferase catalytic subunit
OTC, argF, argI; ornithine carbamoyltransferase	6393.03232566018	-0.457126051501816	0.103242540418604	-4.42769084960875	9.52472849855369e-06	1.71837662925673e-05	OTC, argF, argI; ornithine carbamoyltransferase
E2.1.3.-; carbamoyltransferase	2414.17140984795	-0.614216032300821	0.150847954733619	-4.0717557847268	4.66600863239057e-05	7.86254034988487e-05	E2.1.3.-; carbamoyltransferase
GATM; glycine amidinotransferase	173.771440597071	1.16932720871671	0.234040567188265	4.99625865192888	5.84532492853546e-07	1.17897984064916e-06	GATM; glycine amidinotransferase
E2.2.1.2, talA, talB; transaldolase	9016.8782890185	-0.389011538967179	0.084526887139994	-4.60222246588705	4.18006367369771e-06	7.82485133654833e-06	E2.2.1.2, talA, talB; transaldolase
argA; amino-acid N-acetyltransferase	1476.89076970438	-1.10282442734487	0.165310124047357	-6.67124553744175	2.53641442739318e-11	7.12288112197443e-11	argA; amino-acid N-acetyltransferase
argJ; glutamate N-acetyltransferase / amino-acid N-acetyltransferase	6897.35822979343	-0.667932923785411	0.0858719706262925	-7.77824147872649	7.35395968634497e-15	3.10970919570997e-14	argJ; glutamate N-acetyltransferase / amino-acid N-acetyltransferase
GNPNAT1, GNA1; glucosamine-phosphate N-acetyltransferase	254.075437476752	-2.30184324626599	0.331585708865509	-6.94192537471395	3.86791539036474e-12	1.14983887742671e-11	GNPNAT1, GNA1; glucosamine-phosphate N-acetyltransferase
E2.3.1.7; carnitine O-acetyltransferase	147.988742668543	-4.05714526943437	0.275168719260668	-14.744209590157	3.35221491237916e-49	7.54437745958326e-48	E2.3.1.7; carnitine O-acetyltransferase
E2.3.1.8, pta; phosphate acetyltransferase	3334.3002846677	-1.18051697200489	0.144087826777901	-8.19303752720595	2.54714713190027e-16	1.18812185010828e-15	E2.3.1.8, pta; phosphate acetyltransferase
DLAT, aceF, pdhC; pyruvate dehydrogenase E2 component (dihydrolipoamide acetyltransferase)	11769.0956125238	-0.47373526719493	0.0935136550362555	-5.06594750265361	4.06373906968857e-07	8.29936148890255e-07	DLAT, aceF, pdhC; pyruvate dehydrogenase E2 component (dihydrolipoamide acetyltransferase)
ATS1; glycerol-3-phosphate O-acyltransferase	8.64833652432309	-1.12796789637325	0.33035940124115	-3.41436596668812	0.000639306401438355	0.000969239600429947	ATS1; glycerol-3-phosphate O-acyltransferase
lacA; galactoside O-acetyltransferase	42.899546767128	1.79330028036783	0.267138319103686	6.7130027859155	1.90659472413942e-11	5.38455872641572e-11	lacA; galactoside O-acetyltransferase
ptb; phosphate butyryltransferase	284.15133038056	-1.07550475565042	0.191248760850141	-5.62359071436369	1.87028476831818e-08	4.32652693065938e-08	ptb; phosphate butyryltransferase
E2.3.1.37, ALAS; 5-aminolevulinate synthase	1996.86759369309	0.611722829200342	0.164551540420634	3.71751505720719	0.000201191999058317	0.000320387099040098	E2.3.1.37, ALAS; 5-aminolevulinate synthase
fabD;	9471.7672012523	-0.337474266116872	0.0781880215181262	-4.31618884279654	1.58746185881539e-05	2.78943728036661e-05	fabD;
pksF; malonyl-ACP decarboxylase	30.9097344031603	-2.81965671414637	0.279393204890535	-10.0920733389028	5.98909405097589e-24	4.28770244785079e-23	pksF; malonyl-ACP decarboxylase
fabB; 3-oxoacyl-	4377.89396453583	0.468253854602936	0.102701203926903	4.55938038405288	5.1304769147104e-06	9.50569990220878e-06	fabB; 3-oxoacyl-
metA; homoserine O-succinyltransferase/O-acetyltransferase	875.899589124347	0.722256604675674	0.155308038403736	4.65047792824548	3.31166687828933e-06	6.25659236882406e-06	metA; homoserine O-succinyltransferase/O-acetyltransferase
E2.3.1.54, pflD; formate C-acetyltransferase	739.044573019003	2.97852282791344	0.215651481821262	13.8117429231584	2.16528524216647e-43	3.72588067480352e-42	E2.3.1.54, pflD; formate C-acetyltransferase
speG, SAT; diamine N-acetyltransferase	1286.34955733188	0.686157572570626	0.162787010650685	4.21506341217244	2.49708016540621e-05	4.29959750978847e-05	speG, SAT; diamine N-acetyltransferase
maa; maltose O-acetyltransferase	1913.65911985382	1.00122322728238	0.139025135005107	7.20174252839675	5.94478699753875e-13	2.0077201360488e-12	maa; maltose O-acetyltransferase
aacC; aminoglycoside 3-N-acetyltransferase	408.302198318979	-2.04673114676297	0.223330069735825	-9.16460174478085	4.97302595451484e-20	2.9239924560605e-19	aacC; aminoglycoside 3-N-acetyltransferase
ftr; formylmethanofuran--tetrahydromethanopterin N-formyltransferase	718.205452672219	-0.918948935481482	0.203679880165127	-4.51173152073966	6.43005460189071e-06	1.17874470808245e-05	ftr; formylmethanofuran--tetrahydromethanopterin N-formyltransferase
lpxA; UDP-N-acetylglucosamine acyltransferase	6876.8413695215	-0.657982603410975	0.0957080847930221	-6.87489050516397	6.20374908480351e-12	1.81510352400402e-11	lpxA; UDP-N-acetylglucosamine acyltransferase
pbp2B, penA; penicillin-binding protein 2B	4.30755725257351	3.92969807533922	0.290297415510176	13.5368000725499	9.48306796420274e-42	1.52015296721938e-40	pbp2B, penA; penicillin-binding protein 2B
PYG, glgP; glycogen phosphorylase	6438.43255901884	-0.398406393584058	0.100183652541696	-3.97676051407933	6.98604578891491e-05	0.000116002140058952	PYG, glgP; glycogen phosphorylase
E2.4.1.5; dextransucrase	5.96897446674546	4.59358787982152	0.332983392546952	13.7952461973725	2.72221926453205e-43	4.63417112831771e-42	E2.4.1.5; dextransucrase
E2.4.1.7; sucrose phosphorylase	134.766790717853	4.90362167533094	0.278375356093127	17.6151428924998	1.88512547321181e-69	1.16424764690531e-67	E2.4.1.7; sucrose phosphorylase
mapA; maltose phosphorylase	258.562189110805	2.01591559116132	0.274259254236669	7.35040134478636	1.9761258958486e-13	7.1660423360154e-13	mapA; maltose phosphorylase
sacB; levansucrase	207.694008622213	2.0862880025457	0.250113926059598	8.34135082125962	7.34466420230003e-17	3.57016105550484e-16	sacB; levansucrase
GYS; glycogen synthase	93.4861644722208	2.57600875733829	0.285501817027089	9.02274032495519	1.83442021096984e-19	1.04916193975569e-18	GYS; glycogen synthase
bcsA; cellulose synthase (UDP-forming)	1672.89077205812	0.918914465426453	0.177563633157537	5.1751276378265	2.27755227675786e-07	4.74137940656647e-07	bcsA; cellulose synthase (UDP-forming)
E2.4.1.14; sucrose-phosphate synthase	428.230158899504	2.04107226256482	0.173561167564093	11.7599592766688	6.27645600945521e-32	6.32168457994054e-31	E2.4.1.14; sucrose-phosphate synthase
E2.4.1.20; cellobiose phosphorylase	33.8644846138203	-1.27968882936267	0.273207082708938	-4.68395188248465	2.81396093249964e-06	5.34417800935034e-06	E2.4.1.20; cellobiose phosphorylase
waaD; UDP-glucose:(glucosyl)LPS alpha-1,2-glucosyltransferase	1.78786048054521	1.90636987647627	0.262054542020123	7.27470648583485	3.47174465882008e-13	1.20415279481147e-12	waaD; UDP-glucose:(glucosyl)LPS alpha-1,2-glucosyltransferase
ALG5; dolichyl-phosphate beta-glucosyltransferase	31.7145845591563	-1.6173658673603	0.288925371457055	-5.59786722503427	2.17004842597572e-08	4.98810611937349e-08	ALG5; dolichyl-phosphate beta-glucosyltransferase
E2.4.1.166; raffinose-raffinose alpha-galactotransferase	1.96965818773024	2.47409723724492	0.261336613183262	9.46708999978493	2.87748119896364e-21	1.79100724313619e-20	E2.4.1.166; raffinose-raffinose alpha-galactotransferase
lpxB; lipid-A-disaccharide synthase	6114.65963255099	-0.415088636299143	0.0919987463212502	-4.51189448658025	6.42511504183536e-06	1.17811027706104e-05	lpxB; lipid-A-disaccharide synthase
pdp; pyrimidine-nucleoside phosphorylase	1477.3130581433	-0.807619766529146	0.209964419656404	-3.84646011857997	0.000119836626037621	0.00019472535175234	pdp; pyrimidine-nucleoside phosphorylase
udp, UPP; uridine phosphorylase	838.497693569845	1.65367448913172	0.160654469124366	10.2933612624967	7.54940409178989e-25	5.6528291728656e-24	udp, UPP; uridine phosphorylase
APRT, apt; adenine phosphoribosyltransferase	7399.86196652216	-0.600576346252382	0.0732343283170837	-8.20074902103366	2.38893822115144e-16	1.11563134864675e-15	APRT, apt; adenine phosphoribosyltransferase
hprT, hpt, HPRT1; hypoxanthine phosphoribosyltransferase	6536.72038280336	-0.465959740558467	0.0838613837636794	-5.55630875197024	2.75539308463525e-08	6.268479927267e-08	hprT, hpt, HPRT1; hypoxanthine phosphoribosyltransferase
pyrE; orotate phosphoribosyltransferase	8706.23388499168	-0.542704218268719	0.0789163041648855	-6.87695938135684	6.11435346710889e-12	1.79092110560502e-11	pyrE; orotate phosphoribosyltransferase
purF, PPAT; amidophosphoribosyltransferase	8866.9611886267	-0.359176409335236	0.0792659976598619	-4.53127974086059	5.86274429820544e-06	1.07971529874717e-05	purF, PPAT; amidophosphoribosyltransferase
hisG; ATP phosphoribosyltransferase	8442.9381623134	-0.405206491995055	0.075299656842229	-5.38125283683643	7.39692141510423e-08	1.6106060711239e-07	hisG; ATP phosphoribosyltransferase
trpD; anthranilate phosphoribosyltransferase	8568.66903107907	-0.434368102347227	0.0774022402143014	-5.61182856135177	2.00199729992539e-08	4.61780905862929e-08	trpD; anthranilate phosphoribosyltransferase
nadC, QPRT; nicotinate-nucleotide pyrophosphorylase (carboxylating)	8330.75294534842	-0.484181958825156	0.0772146089188611	-6.27060041622364	3.59658512944568e-10	9.38019504078089e-10	nadC, QPRT; nicotinate-nucleotide pyrophosphorylase (carboxylating)
mtaP, MTAP; 5-methylthioadenosine phosphorylase	3693.21613933275	-0.94505098923002	0.127952336882048	-7.385961149746	1.51355987099228e-13	5.75586228744414e-13	mtaP, MTAP; 5-methylthioadenosine phosphorylase
tgt, QTRT1; queuine tRNA-ribosyltransferase	7912.86479126121	-0.35131883586324	0.0775189928351127	-4.53203560849294	5.84179992511883e-06	1.07635568925582e-05	tgt, QTRT1; queuine tRNA-ribosyltransferase
lldG; L-lactate dehydrogenase complex protein LldG	3637.71011961611	-0.554919483476348	0.152659389613271	-3.63501704600099	0.000277962256200448	0.000436359664068763	lldG; L-lactate dehydrogenase complex protein LldG
lst; beta-galactosamide-alpha-2,3-sialyltransferase	5.48687919107247	4.59262220596434	0.31285977596588	14.6794908095351	8.7243124086601e-49	1.92539049750125e-47	lst; beta-galactosamide-alpha-2,3-sialyltransferase
E2.4.-.-; glycosyltransferase	518.274077910601	-1.17527386072807	0.183994458435912	-6.38755031384514	1.68564156832498e-10	4.49147370396159e-10	E2.4.-.-; glycosyltransferase
metK; S-adenosylmethionine synthetase	8692.14926497896	-0.385209812520659	0.0751613920712073	-5.1251021555816	2.97376466388846e-07	6.1330528286822e-07	metK; S-adenosylmethionine synthetase
ribE, RIB5; riboflavin synthase	8301.36441625307	-0.339067600790568	0.0766410584451473	-4.42409861853932	9.68457765183798e-06	1.74563416633921e-05	ribE, RIB5; riboflavin synthase
folP; dihydropteroate synthase	10030.8956718594	-0.459453658681369	0.0775624397703593	-5.92366176259647	3.1485071673914e-09	7.68357213798921e-09	folP; dihydropteroate synthase
speE, SRM; spermidine synthase	5267.39590638699	-0.488871043213205	0.0944152060894929	-5.17788461691034	2.24415948135511e-07	4.67430551319116e-07	speE, SRM; spermidine synthase
MMAB, pduO; cob(I)alamin adenosyltransferase	7478.52590421496	-0.461619120591352	0.0873993549731615	-5.28172228196771	1.27975089737217e-07	2.72906193773127e-07	MMAB, pduO; cob(I)alamin adenosyltransferase
aroA; 3-phosphoshikimate 1-carboxyvinyltransferase	8721.01695240611	-0.375976063005333	0.0759119427742586	-4.95279200169311	7.31561595218873e-07	1.46183878332299e-06	aroA; 3-phosphoshikimate 1-carboxyvinyltransferase
FDFT1; farnesyl-diphosphate farnesyltransferase	754.015623647845	-2.13747875784726	0.272844100859706	-7.83406623457228	4.72339751169908e-15	2.07106813295028e-14	FDFT1; farnesyl-diphosphate farnesyltransferase
AGPS, agpS; alkyldihydroxyacetonephosphate synthase	1515.9812065017	-1.01043961176313	0.151530874010583	-6.66820948774145	2.58943001918683e-11	7.26408062072587e-11	AGPS, agpS; alkyldihydroxyacetonephosphate synthase
hepST; heptaprenyl diphosphate synthase	2274.95695373853	-0.764874697455393	0.173566736687572	-4.40680462197202	1.04906734592672e-05	1.87776219838197e-05	hepST; heptaprenyl diphosphate synthase
uppS; undecaprenyl diphosphate synthase	8617.19303898188	-0.333127010809014	0.0758804725577968	-4.39015466799152	1.13270065533914e-05	2.01968396009712e-05	uppS; undecaprenyl diphosphate synthase
DHPS, dys; deoxyhypusine synthase	3227.37166997263	-0.890479423276421	0.138836985731374	-6.41384872039319	1.4189101442699e-10	3.79854069872255e-10	DHPS, dys; deoxyhypusine synthase
hisC; histidinol-phosphate aminotransferase	13559.0146944178	-0.308675514602319	0.0797414670082935	-3.87095354754654	0.000108410451283202	0.000176895064557676	hisC; histidinol-phosphate aminotransferase
E2.6.1.11, argD; acetylornithine aminotransferase	4790.5030699377	-0.513641305476145	0.108888812440318	-4.71711734167065	2.39209739026384e-06	4.57571186272077e-06	E2.6.1.11, argD; acetylornithine aminotransferase
glmS, GFPT; glucosamine---fructose-6-phosphate aminotransferase (isomerizing)	12546.5699385924	-0.329648880063418	0.0839610539865392	-3.92621179000763	8.62941800004738e-05	0.00014190004789758	glmS, GFPT; glucosamine---fructose-6-phosphate aminotransferase (isomerizing)
argD; acetylornithine/N-succinyldiaminopimelate aminotransferase	5211.289302192	-0.679252227565537	0.117265403091952	-5.79243502052274	6.93731698353998e-09	1.6542832806903e-08	argD; acetylornithine/N-succinyldiaminopimelate aminotransferase
E2.6.1.42, ilvE; branched-chain amino acid aminotransferase	14254.9135026371	-0.367350475637375	0.0832899796150444	-4.41050024667098	1.03132088579959e-05	1.84885463993473e-05	E2.6.1.42, ilvE; branched-chain amino acid aminotransferase
AGXT2; alanine-glyoxylate transaminase / (R)-3-amino-2-methylpropionate-pyruvate transaminase	2.76521268786286	1.90826689119902	0.28146091309772	6.77986463625409	1.20288532494864e-11	3.46345767396669e-11	AGXT2; alanine-glyoxylate transaminase / (R)-3-amino-2-methylpropionate-pyruvate transaminase
AGXT; alanine-glyoxylate transaminase / serine-glyoxylate transaminase / serine-pyruvate transaminase	2118.75850506793	-0.959286054012111	0.137886841146936	-6.95705294307138	3.47464409249883e-12	1.03602131305906e-11	AGXT; alanine-glyoxylate transaminase / serine-glyoxylate transaminase / serine-pyruvate transaminase
bioA; adenosylmethionine---8-amino-7-oxononanoate aminotransferase	5606.38076563328	-0.507250704615902	0.0806545854321766	-6.2891737884197	3.19160016802985e-10	8.35605604294901e-10	bioA; adenosylmethionine---8-amino-7-oxononanoate aminotransferase
avtA; valine--pyruvate aminotransferase	187.76579499134	2.03086188956778	0.32301504672134	6.28720522520976	3.23231962780303e-10	8.45988517565926e-10	avtA; valine--pyruvate aminotransferase
pucG; (S)-ureidoglycine---glyoxylate transaminase	218.802687864752	2.56695985118469	0.274285251142087	9.35872359339854	8.07057349858438e-21	4.95364091396161e-20	pucG; (S)-ureidoglycine---glyoxylate transaminase
astC; succinylornithine aminotransferase	218.411804621875	1.71871111269218	0.432452093897348	3.97433874629395	7.05750580391791e-05	0.000117115494146665	astC; succinylornithine aminotransferase
patA; aminotransferase	141.471353572939	3.93093475703939	0.249035223905794	15.784653654161	3.96821399838418e-56	1.38661232127749e-54	patA; aminotransferase
E2.6.1.-E, patB; aminotransferase	3.15144053662317	3.16922659291592	0.27189789763141	11.6559437219783	2.13996306072083e-31	2.1022300499091e-30	E2.6.1.-E, patB; aminotransferase
HK; hexokinase	7.54257148735348	-1.32890575153109	0.300820175037621	-4.41760846447514	9.97989927270693e-06	1.79382745667224e-05	HK; hexokinase
glk; glucokinase	14142.3814355632	-0.750020040273554	0.0904749984597434	-8.28980439946924	1.13434854497874e-16	5.3922165022945e-16	glk; glucokinase
rhaB; rhamnulokinase	1445.12876778914	-1.0290730756488	0.168110380501338	-6.12141304171641	9.27491316246551e-10	2.35253846435411e-09	rhaB; rhamnulokinase
pfkA, PFK; 6-phosphofructokinase 1	7540.03896663427	-0.781543054246218	0.0992450856527631	-7.87487913487895	3.41072411795193e-15	1.50544260652205e-14	pfkA, PFK; 6-phosphofructokinase 1
PRK, prkB; phosphoribulokinase	1365.63017718524	-0.641004206023451	0.149877559447426	-4.27685244133096	1.89554355540003e-05	3.30486419765005e-05	PRK, prkB; phosphoribulokinase
E2.7.1.20, ADK; adenosine kinase	2209.83413282638	-1.04226352944331	0.152761489644043	-6.82281595886463	8.92729966137532e-12	2.58631986917008e-11	E2.7.1.20, ADK; adenosine kinase
tdk, TK; thymidine kinase	3341.35523110079	0.556990094854325	0.114486684977522	4.86510806880018	1.1439428479633e-06	2.26092599100065e-06	tdk, TK; thymidine kinase
ppnK, NADK; NAD+ kinase	9289.91671538062	-0.41943931160053	0.0750719907347634	-5.58716117016864	2.30811498925575e-08	5.29935219579267e-08	ppnK, NADK; NAD+ kinase
coaE; dephospho-CoA kinase	8267.99910207816	-0.312629467260068	0.0766299431582722	-4.07972985983246	4.50880666978883e-05	7.61374793094693e-05	coaE; dephospho-CoA kinase
cysC; adenylylsulfate kinase	2855.83688825703	-1.04346131103538	0.146852875103612	-7.10548779041039	1.19898305457982e-12	3.93260518560619e-12	cysC; adenylylsulfate kinase
DAK, TKFC; triose/dihydroxyacetone kinase / FAD-AMP lyase (cyclizing)	1276.76370370378	0.835602390042191	0.193969738547436	4.30790079060627	1.64811274214445e-05	2.8877312990246e-05	DAK, TKFC; triose/dihydroxyacetone kinase / FAD-AMP lyase (cyclizing)
E2.7.1.36, MVK, mvaK1; mevalonate kinase	752.310788463938	0.701298962439186	0.188651244250408	3.71743618880302	0.000201254797616812	0.000320423056077767	E2.7.1.36, MVK, mvaK1; mevalonate kinase
E2.7.1.37; protein kinase	2.0000879205084	2.53552283229187	0.256424432074978	9.88799238736534	4.69345649100768e-23	3.18778924670573e-22	E2.7.1.37; protein kinase
thrB1; homoserine kinase	3577.70922230137	-0.555212244996047	0.105599801531516	-5.25770159549349	1.45866954468873e-07	3.08582587958978e-07	thrB1; homoserine kinase
udk, UCK; uridine kinase	2179.60236895058	0.581377116657384	0.125054494194408	4.64899018945761	3.33564076233643e-06	6.29740520225932e-06	udk, UCK; uridine kinase
thiM; hydroxyethylthiazole kinase	1046.02173475893	1.3224215766569	0.170760885409849	7.7442885909318	9.61184749709381e-15	3.99465774696643e-14	thiM; hydroxyethylthiazole kinase
fucK; L-fuculokinase	11.6645684606289	2.68546548519582	0.347606329802133	7.72559431447771	1.11332673478581e-14	4.59340968205001e-14	fucK; L-fuculokinase
lyxK; L-xylulokinase	155.493380533075	2.02989467228855	0.246231901335979	8.24383299351124	1.66779899697776e-16	7.86699503192529e-16	lyxK; L-xylulokinase
alsK; allose kinase	23.8980438749483	5.50864598867015	0.33734459742463	16.3294329617978	6.09481808128113e-60	2.4774191659983e-58	alsK; allose kinase
fruK; 1-phosphofructokinase	2336.55247072525	0.939291106567972	0.110508564842833	8.49971319330631	1.90059694088221e-17	9.57146386094092e-17	fruK; 1-phosphofructokinase
NAGK, nagK; N-acetylglucosamine kinase	579.806785596453	1.43580289133984	0.225220783294793	6.37509056817597	1.82854860376155e-10	4.85925507877528e-10	NAGK, nagK; N-acetylglucosamine kinase
nanK; N-acylmannosamine kinase	84.5237136146707	1.52910252865626	0.392797940733584	3.8928476198234	9.90743871641228e-05	0.000162345874647587	nanK; N-acylmannosamine kinase
E2.7.1.71, aroK, aroL; shikimate kinase	7908.85320902583	-0.293970767664633	0.0817793632750911	-3.59468154179396	0.000324788608174271	0.00050598178359883	E2.7.1.71, aroK, aroL; shikimate kinase
gsk; inosine kinase	125.075289930111	2.21718754042098	0.404549039819423	5.48063973013174	4.23790663047128e-08	9.45488718145189e-08	gsk; inosine kinase
pfp, PFP; diphosphate-dependent phosphofructokinase	231.71489286443	2.04295131046913	0.231578452586411	8.82185405270736	1.12579925147357e-18	6.14331687430816e-18	pfp, PFP; diphosphate-dependent phosphofructokinase
epsB; protein-tyrosine kinase	1.78046478664798	1.93797719966044	0.263194490865776	7.36328938073698	1.79432809673327e-13	6.58168137508011e-13	epsB; protein-tyrosine kinase
lpxK; tetraacyldisaccharide 4-kinase	6315.59444547647	-0.357185808522931	0.0931074127240848	-3.83627681268964	0.000124913609205953	0.000202561922357791	lpxK; tetraacyldisaccharide 4-kinase
lacC; tagatose 6-phosphate kinase	694.746007348024	-0.803250107105834	0.228304178728049	-3.51833291699251	0.000434267186162925	0.000669337719512483	lacC; tagatose 6-phosphate kinase
pfkC; ADP-dependent phosphofructokinase/glucokinase	50.9178798485322	4.31377270592576	0.347527960243684	12.4127356627679	2.22904301690147e-35	2.69480815108559e-34	pfkC; ADP-dependent phosphofructokinase/glucokinase
ispE; 4-diphosphocytidyl-2-C-methyl-D-erythritol kinase	7683.66729845788	-0.498683979832038	0.0817243821028062	-6.10202202819609	1.04734936100993e-09	2.64560315763034e-09	ispE; 4-diphosphocytidyl-2-C-methyl-D-erythritol kinase
E2.7.1.-; kinase	4470.2202233002	-1.0034870527859	0.136229183721927	-7.36616799256635	1.7560251397818e-13	6.45306839881993e-13	E2.7.1.-; kinase
ackA; acetate kinase	6317.32303434666	-0.7297630470863	0.0922749134574272	-7.90857471161965	2.60352380218818e-15	1.15749297611793e-14	ackA; acetate kinase
PGK, pgk; phosphoglycerate kinase	8664.55157540882	-0.311945608572554	0.0789300698933649	-3.95217702193847	7.74434157233738e-05	0.000127953482593969	PGK, pgk; phosphoglycerate kinase
buk; butyrate kinase	102.888841810198	1.36595668369897	0.235475470102448	5.80084491647766	6.59816029956107e-09	1.57529347038067e-08	buk; butyrate kinase
argB; acetylglutamate kinase	8177.84584394782	-0.41905754200496	0.0796653157837094	-5.26022570653831	1.43878682548743e-07	3.04538114735876e-07	argB; acetylglutamate kinase
proB; glutamate 5-kinase	7588.80344592313	-0.41881832981555	0.0902274054170135	-4.64180841596689	3.45373021943898e-06	6.50647166192252e-06	proB; glutamate 5-kinase
E2.7.3.2; creatine kinase	6.28555638975982	-2.45064109267164	0.359036353137147	-6.82560713214333	8.75542336959185e-12	2.53837183353487e-11	E2.7.3.2; creatine kinase
pdtaS; two-component system, sensor histidine kinase PdtaS	8866.90820043988	-0.487448936377442	0.120462972582465	-4.04646279207289	5.19973851695468e-05	8.728554018739e-05	pdtaS; two-component system, sensor histidine kinase PdtaS
adk, AK; adenylate kinase	9378.2201496967	-0.494412184472658	0.0730109405083926	-6.77175476757247	1.27229670701978e-11	3.65012166540387e-11	adk, AK; adenylate kinase
ndk, NME; nucleoside-diphosphate kinase	8511.53373888003	-0.391391901796288	0.075528186947106	-5.18206404279753	2.19443835303594e-07	4.57433028745089e-07	ndk, NME; nucleoside-diphosphate kinase
E2.7.4.8, gmk; guanylate kinase	8569.56982325325	-0.28207254455585	0.0802655328265631	-3.51424247273545	0.000441010057556088	0.000679336258420216	E2.7.4.8, gmk; guanylate kinase
tmk, DTYMK; dTMP kinase	8860.18535880482	-0.742751476384074	0.0768437624139728	-9.66573542277541	4.21580940357129e-22	2.72624622713088e-21	tmk, DTYMK; dTMP kinase
cmk; CMP/dCMP kinase	7954.0638795352	-0.428715417225597	0.0905213145857936	-4.73607148976247	2.17900750992716e-06	4.18115434286842e-06	cmk; CMP/dCMP kinase
thiL; thiamine-monophosphate kinase	7915.85305078034	-0.428231596354641	0.0837043904283149	-5.11599922254235	3.12084344455833e-07	6.42972839999901e-07	thiL; thiamine-monophosphate kinase
PRPS, prsA; ribose-phosphate pyrophosphokinase	10334.4826725344	-0.456546218835538	0.0815278869641151	-5.59987797839639	2.14502739381817e-08	4.93343915893458e-08	PRPS, prsA; ribose-phosphate pyrophosphokinase
thiN, TPK1, THI80; thiamine pyrophosphokinase	1434.29375719286	1.34751636240287	0.156732918379473	8.59753251796368	8.14483061610302e-18	4.17566702178203e-17	thiN, TPK1, THI80; thiamine pyrophosphokinase
folK; 2-amino-4-hydroxy-6-hydroxymethyldihydropteridine diphosphokinase	8559.59794865867	-0.297508256683015	0.0754956312041837	-3.94073474103927	8.12324143331892e-05	0.000133935977854412	folK; 2-amino-4-hydroxy-6-hydroxymethyldihydropteridine diphosphokinase
nadM; nicotinamide-nucleotide adenylyltransferase	496.534946523997	-2.33368887195938	0.353046104748377	-6.61015329321548	3.83922261349642e-11	1.06352873997656e-10	nadM; nicotinamide-nucleotide adenylyltransferase
E2.7.7.3A, coaD, kdtB; pantetheine-phosphate adenylyltransferase	8361.10194416199	-0.353770093341292	0.0750351997424894	-4.7147218179652	2.42041198580932e-06	4.62765113773527e-06	E2.7.7.3A, coaD, kdtB; pantetheine-phosphate adenylyltransferase
cysN; sulfate adenylyltransferase subunit 1	3153.14499564626	0.445662351198688	0.115454527772307	3.86006819998951	0.000113355383341854	0.00018460800063053	cysN; sulfate adenylyltransferase subunit 1
sat, met3; sulfate adenylyltransferase	1421.79896582431	-1.75738301659243	0.18054644982244	-9.7336891327453	2.1659216461709e-22	1.41790449918189e-21	sat, met3; sulfate adenylyltransferase
E2.7.7.6; DNA-directed RNA polymerase	52.995116775165	2.0105235950873	0.315367826704804	6.37517027686286	1.82759781281801e-10	4.85834894051421e-10	E2.7.7.6; DNA-directed RNA polymerase
pnp, PNPT1; polyribonucleotide nucleotidyltransferase	8315.61570465708	-0.345078438761959	0.0767677064601104	-4.4950989768239	6.95375943906641e-06	1.27182280649775e-05	pnp, PNPT1; polyribonucleotide nucleotidyltransferase
UGP2, galU, galF; UTP--glucose-1-phosphate uridylyltransferase	8008.11624378021	-0.405702380534078	0.0917638272867655	-4.4211580154154	9.81733459771484e-06	1.76716458969711e-05	UGP2, galU, galF; UTP--glucose-1-phosphate uridylyltransferase
GMPP; mannose-1-phosphate guanylyltransferase	2501.10743739196	-1.39735038626141	0.20672042101143	-6.75961464970192	1.38359237292901e-11	3.94385704297869e-11	GMPP; mannose-1-phosphate guanylyltransferase
PCYT1; choline-phosphate cytidylyltransferase	11.3255051051371	1.49959958211749	0.339376970404074	4.41868397944627	9.93037258507337e-06	1.78589793194762e-05	PCYT1; choline-phosphate cytidylyltransferase
nadD; nicotinate-nucleotide adenylyltransferase	7927.9769814629	-0.391422341130111	0.0892917832058903	-4.38363225681767	1.16716734865831e-05	2.07794910989067e-05	nadD; nicotinate-nucleotide adenylyltransferase
pcnB; poly(A) polymerase	7087.99980169682	-0.6549552927508	0.0833030425940232	-7.86232137933688	3.77079060641595e-15	1.65977285974121e-14	pcnB; poly(A) polymerase
UAP1; UDP-N-acetylglucosamine/UDP-N-acetylgalactosamine diphosphorylase	514.658131564116	-2.66077030236508	0.254139670642649	-10.4697164973761	1.18998854541718e-25	9.15119569627285e-25	UAP1; UDP-N-acetylglucosamine/UDP-N-acetylgalactosamine diphosphorylase
cca; tRNA nucleotidyltransferase (CCA-adding enzyme)	3664.84275895784	-0.44379190676121	0.100864673124996	-4.39987453497464	1.08313483588723e-05	1.93613085876454e-05	cca; tRNA nucleotidyltransferase (CCA-adding enzyme)
kdsB; 3-deoxy-manno-octulosonate cytidylyltransferase (CMP-KDO synthetase)	6050.13146694132	-0.376474340331964	0.090846441166354	-4.14407362025971	3.41190130096675e-05	5.81446367161542e-05	kdsB; 3-deoxy-manno-octulosonate cytidylyltransferase (CMP-KDO synthetase)
tagD; glycerol-3-phosphate cytidylyltransferase	466.981774905204	2.9425659420619	0.190992924621387	15.4066751315268	1.47613763816082e-53	4.42119870798018e-52	tagD; glycerol-3-phosphate cytidylyltransferase
ltrA; RNA-directed DNA polymerase	528.083966491064	-1.63898078392071	0.273410032852191	-5.99458903107174	2.0400067926958e-09	5.03804529367867e-09	ltrA; RNA-directed DNA polymerase
APA1_2; ATP adenylyltransferase	218.568291411626	-2.73958149757482	0.327893104917516	-8.35510554045953	6.53742359715e-17	3.20712153931614e-16	APA1_2; ATP adenylyltransferase
rph; ribonuclease PH	7183.17651664131	-0.632049873706497	0.0890591040681756	-7.09697094215833	1.2752085687764e-12	4.16889071294278e-12	rph; ribonuclease PH
glnD;	5646.73366366413	-0.422414928731617	0.100939226682411	-4.18484411477293	2.8536185993499e-05	4.89551666257981e-05	glnD;
ispD; 2-C-methyl-D-erythritol 4-phosphate cytidylyltransferase	5903.7270274535	-0.817632926398074	0.0872757592799636	-9.36838514088738	7.36507028136193e-21	4.53458384324656e-20	ispD; 2-C-methyl-D-erythritol 4-phosphate cytidylyltransferase
pgsA, PGS1; CDP-diacylglycerol---glycerol-3-phosphate 3-phosphatidyltransferase	9157.68124260138	-0.581884334883954	0.0747921220870173	-7.78002172751506	7.25120938609959e-15	3.10970919570997e-14	pgsA, PGS1; CDP-diacylglycerol---glycerol-3-phosphate 3-phosphatidyltransferase
rfbP; undecaprenyl-phosphate galactose phosphotransferase	645.904864386616	1.56185707620928	0.220052646423187	7.09765186466173	1.26894337598242e-12	4.15011160773891e-12	rfbP; undecaprenyl-phosphate galactose phosphotransferase
acpS; holo-	6340.07223404029	-0.296014017249282	0.0855047383147387	-3.46196039054197	0.00053625607079427	0.000819871831897514	acpS; holo-
mraY; phospho-N-acetylmuramoyl-pentapeptide-transferase	8019.19014889684	-0.301514522020798	0.0777763689180404	-3.87668550506041	0.000105889083974058	0.000172872609020762	mraY; phospho-N-acetylmuramoyl-pentapeptide-transferase
ALG7; UDP-N-acetylglucosamine--dolichyl-phosphate N-acetylglucosaminephosphotransferase	256.637116764285	-2.30896906846018	0.331049148215905	-6.97470173508588	3.06520414640073e-12	9.20832633272044e-12	ALG7; UDP-N-acetylglucosamine--dolichyl-phosphate N-acetylglucosaminephosphotransferase
ppdK; pyruvate, orthophosphate dikinase	5489.94636834067	-0.930748674368136	0.123283302059816	-7.54967346605094	4.36350859667642e-14	1.73473418112381e-13	ppdK; pyruvate, orthophosphate dikinase
pps, ppsA; pyruvate, water dikinase	4637.06824530572	-0.487399701014246	0.110188751374587	-4.42331630891549	9.71972752951153e-06	1.75078157873883e-05	pps, ppsA; pyruvate, water dikinase
TST, MPST, sseA; thiosulfate/3-mercaptopyruvate sulfurtransferase	10710.4196838241	-0.28723122764308	0.082736961870221	-3.47161922737293	0.000517329549190182	0.000791999330975822	TST, MPST, sseA; thiosulfate/3-mercaptopyruvate sulfurtransferase
bioB; biotin synthase	6474.86603636307	-0.442579581236398	0.0801998926025212	-5.51845603372397	3.4199100702499e-08	7.69890464246423e-08	bioB; biotin synthase
TPST; protein-tyrosine sulfotransferase	3.27729197107567	2.53383883111337	0.257663469072838	9.83390792738683	8.04355201287804e-23	5.39419014196964e-22	TPST; protein-tyrosine sulfotransferase
assT; arylsulfate sulfotransferase	25.4503941363683	5.70134923475389	0.341925052598611	16.6742658703244	2.0167388030058e-62	9.2889028533685e-61	assT; arylsulfate sulfotransferase
SULT1; sulfotransferase	2.59806371856785	1.63444586016981	0.277393824265758	5.89214941787574	3.81204239377681e-09	9.23678277105227e-09	SULT1; sulfotransferase
E2.8.3.5A, scoA; 3-oxoacid CoA-transferase subunit A	4135.51346338348	0.580706771466884	0.112403612370773	5.16626431498813	2.38819007976667e-07	4.95745449856723e-07	E2.8.3.5A, scoA; 3-oxoacid CoA-transferase subunit A
E2.8.3.5B, scoB; 3-oxoacid CoA-transferase subunit B	4164.64001208883	0.572412581110098	0.112858213952367	5.07196207581035	3.93734866384294e-07	8.05155462136465e-07	E2.8.3.5B, scoB; 3-oxoacid CoA-transferase subunit B
pcaI; 3-oxoadipate CoA-transferase, alpha subunit	1606.37322269071	0.739521732284035	0.17554109181378	4.21281265054763	2.52210251582524e-05	4.34080595022245e-05	pcaI; 3-oxoadipate CoA-transferase, alpha subunit
pcaJ; 3-oxoadipate CoA-transferase, beta subunit	1724.74705237002	0.691471920129546	0.178121931831525	3.88201448872432	0.000103594703436493	0.00016933504355325	pcaJ; 3-oxoadipate CoA-transferase, beta subunit
PON; arylesterase / paraoxonase	1.79598153355712	1.93802893204729	0.263214843142993	7.36291657759759	1.79934828606482e-13	6.58493697523124e-13	PON; arylesterase / paraoxonase
pldB; lysophospholipase	1999.18897408968	0.783904843865765	0.133631541948541	5.86616626909562	4.45986582621250e-09	1.07639354854392e-08	pldB; lysophospholipase
E3.1.1.11; pectinesterase	1187.68431546433	1.52386147405199	0.200887863730053	7.58563233117812	3.3086943353634e-14	1.32597423389538e-13	E3.1.1.11; pectinesterase
PTH1, pth, spoVC; peptidyl-tRNA hydrolase, PTH1 family	8434.25395516927	-0.285030363242873	0.0792555951821282	-3.59634373557953	0.000322721298641142	0.000502859492719339	PTH1, pth, spoVC; peptidyl-tRNA hydrolase, PTH1 family
E3.1.1.45; carboxymethylenebutenolidase	11809.5766117611	-0.441248554883815	0.0971792674032666	-4.54056268044045	5.61042959403795e-06	1.03564162594301e-05	E3.1.1.45; carboxymethylenebutenolidase
E3.1.2.1, ACH1; acetyl-CoA hydrolase	492.19457312801	0.907517726782825	0.247228307250963	3.67076786988474	0.000241822887510603	0.000382262489047019	E3.1.2.1, ACH1; acetyl-CoA hydrolase
MCH; medium-chain acyl-	255.661277095665	-1.568250516376	0.285061566654197	-5.50144495023568	3.76691231523766e-08	8.45380011704182e-08	MCH; medium-chain acyl-
E3.1.2.20; acyl-CoA hydrolase	169.336790023421	-4.26306033945998	0.328230895903542	-12.987992272101	1.43132784443839e-38	1.96610154080011e-37	E3.1.2.20; acyl-CoA hydrolase
E3.1.2.23; 4-hydroxybenzoyl-CoA thioesterase	1660.35360121851	1.0032108136794	0.14787343843728	6.78425296849311	1.16688711439911e-11	3.362238567963e-11	E3.1.2.23; 4-hydroxybenzoyl-CoA thioesterase
E3.1.3.1, phoA, phoB; alkaline phosphatase	3579.09370915797	-0.662305239686664	0.130407339367695	-5.07874206235613	3.79942125483565e-07	7.7935090466724e-07	E3.1.3.1, phoA, phoB; alkaline phosphatase
E3.1.3.8; 3-phytase	885.965188494509	0.820158439217302	0.212403826177671	3.86131669083615	0.000112777609492161	0.000183704603317122	E3.1.3.8; 3-phytase
agp; glucose-1-phosphatase	110.785240775906	1.99014464432267	0.408075982346849	4.87689727015379	1.07767523522576e-06	2.1320681894819e-06	agp; glucose-1-phosphatase
fbp-SEBP; fructose-1,6-bisphosphatase I / sedoheptulose-1,7-bisphosphatase	137.476661342835	-2.50088947997047	0.269034352266381	-9.29579980735784	1.46103553741221e-20	8.86524762114478e-20	fbp-SEBP; fructose-1,6-bisphosphatase I / sedoheptulose-1,7-bisphosphatase
hisB; imidazoleglycerol-phosphate dehydratase / histidinol-phosphatase	999.662053619634	0.962574717607257	0.155322286341303	6.1972736835209	5.7449557173439e-10	1.47645361935738e-09	hisB; imidazoleglycerol-phosphate dehydratase / histidinol-phosphatase
E3.1.3.16; protein phosphatase	8211.73906337039	-1.63839073334609	0.109079208453858	-15.0201927257215	5.41500458668748e-51	1.30731338006482e-49	E3.1.3.16; protein phosphatase
E3.1.3.25, IMPA, suhB; myo-inositol-1(or 4)-monophosphatase	13058.1363163863	-0.289818356126474	0.0794671089886048	-3.647022772252	0.000265296420436959	0.000417298436647829	E3.1.3.25, IMPA, suhB; myo-inositol-1(or 4)-monophosphatase
appA; 4-phytase / acid phosphatase	574.49064356352	1.5300847973249	0.171736617022115	8.90948490692505	5.1270201731555e-19	2.87654716334717e-18	appA; 4-phytase / acid phosphatase
pgpA; phosphatidylglycerophosphatase A	2831.70581561005	-0.583450799329648	0.11526163398783	-5.06196883683995	4.14948862674446e-07	8.46580688585739e-07	pgpA; phosphatidylglycerophosphatase A
pgpB; phosphatidylglycerophosphatase B	171.479083291405	2.73850873868152	0.403921351545288	6.77980683171307	1.20336668990319e-11	3.46359191418306e-11	pgpB; phosphatidylglycerophosphatase B
E3.1.4.12; sphingomyelin phosphodiesterase	17.7377251977447	-1.57663184117659	0.318816532198648	-4.94526375499946	7.60408375453389e-07	1.5171984791478e-06	E3.1.4.12; sphingomyelin phosphodiesterase
acpD, azoR; FMN-dependent NADH-azoreductase	5133.05491168562	0.439344496362374	0.12137333269531	3.61977780955628	0.000294856094634129	0.000461335134711333	acpD, azoR; FMN-dependent NADH-azoreductase
CNP; 2,3-cyclic-nucleotide 3-phosphodiesterase	1.89372631623476	2.59074500840111	0.263684459755006	9.82517138404068	8.77246878476728e-23	5.8632767456578e-22	CNP; 2,3-cyclic-nucleotide 3-phosphodiesterase
SMPDL3; sphingomyelin phosphodiesterase acid-like 3	24.9516143920023	-3.43667217838535	0.263740734607234	-13.0304944494194	8.20740617048901e-39	1.14315393287213e-37	SMPDL3; sphingomyelin phosphodiesterase acid-like 3
E3.1.6.1, aslA; arylsulfatase	5876.67006453025	-1.21909336766317	0.113186444421057	-10.7706658151404	4.73564039621226e-27	3.8577553207181e-26	E3.1.6.1, aslA; arylsulfatase
ARSA; arylsulfatase A	383.299262566279	-1.66814055110845	0.278278118507059	-5.99450851564576	2.041017712395e-09	5.0389798929814e-09	ARSA; arylsulfatase A
IDS; iduronate 2-sulfatase	184.854770899118	-2.15883816718708	0.264469548265083	-8.16289883409653	3.27078435428285e-16	1.51943667350271e-15	IDS; iduronate 2-sulfatase
GNS; N-acetylglucosamine-6-sulfatase	100.940163481512	-3.98166809408292	0.244682505903501	-16.2727943274098	1.53968137336279e-59	6.19527348564715e-58	GNS; N-acetylglucosamine-6-sulfatase
K01138; uncharacterized sulfatase	980.572746245525	-2.0337066012709	0.246033967838963	-8.26595863625637	1.38576599924954e-16	6.55995110874693e-16	K01138; uncharacterized sulfatase
E3.1.11.3; exodeoxyribonuclease (lambda-induced)	2.86145410990315	2.89574692766803	0.289555895098378	10.0006491896295	1.51401245687496e-23	1.05901117154722e-22	E3.1.11.3; exodeoxyribonuclease (lambda-induced)
E3.1.11.5; exodeoxyribonuclease V	1288.50046414895	0.884863604522051	0.155567828572283	5.68796011773675	1.28565837122826e-08	3.00729308384486e-08	E3.1.11.5; exodeoxyribonuclease V
xni; protein Xni	124.431689059236	2.22515762855276	0.411825738676447	5.40315337187065	6.54794253402777e-08	1.4315987422777e-07	xni; protein Xni
endA; deoxyribonuclease I	284.557813737653	2.72725693282808	0.326048174202452	8.36458274762383	6.03280361789006e-17	2.96504296259902e-16	endA; deoxyribonuclease I
nfo; deoxyribonuclease IV	3255.03559982877	-1.30788043808528	0.142320802218785	-9.1896646006444	3.94068130547867e-20	2.32386439383779e-19	nfo; deoxyribonuclease IV
DNASE2; deoxyribonuclease II	53.37018287527	3.43571804269563	0.372181347473342	9.23130099350752	2.67364466542897e-20	1.59557505988559e-19	DNASE2; deoxyribonuclease II
ruvC; crossover junction endodeoxyribonuclease RuvC	8233.33081405571	-0.363814929165552	0.0775568681316366	-4.69094405086152	2.71947334973428e-06	5.16842656902029e-06	ruvC; crossover junction endodeoxyribonuclease RuvC
rusA; crossover junction endodeoxyribonuclease RusA	38.1790315716734	3.2982953199991	0.353616686081262	9.32731810976009	1.08583577140455e-20	6.6290065829732e-20	rusA; crossover junction endodeoxyribonuclease RusA
E3.1.25.1; deoxyribonuclease (pyrimidine dimer)	4.32344578644422	-1.52759591045021	0.333067624598297	-4.58644370581679	4.50859896770731e-06	8.41809420570052e-06	E3.1.25.1; deoxyribonuclease (pyrimidine dimer)
K01163; uncharacterized protein	98.8042136935311	3.72165201233126	0.295934655513288	12.575924931388	2.86428225855299e-36	3.57676124669149e-35	K01163; uncharacterized protein
E3.1.27.1; ribonuclease T2	1542.63072681418	0.684372521868596	0.135884203373436	5.03643915097187	4.74271781946024e-07	9.62926423742092e-07	E3.1.27.1; ribonuclease T2
endA; tRNA-intron endonuclease, archaea type	511.448500156413	-2.33674372325408	0.351007873668237	-6.65724018904119	2.7901701951289e-11	7.81071185684889e-11	endA; tRNA-intron endonuclease, archaea type
ENDOG; endonuclease G, mitochondrial	1588.05879944133	1.43326154689007	0.159360952965218	8.993806325963	2.38813110913026e-19	1.35611122925451e-18	ENDOG; endonuclease G, mitochondrial
ybfF; esterase	203.948672628616	3.00074876315407	0.373582063367109	8.03236840684537	9.56087633883619e-16	4.35265724522902e-15	ybfF; esterase
AMY, amyA, malS; alpha-amylase	1440.5814242206	1.2141315551345	0.172518984968161	7.03766924758206	1.95482026605293e-12	6.21718685015717e-12	AMY, amyA, malS; alpha-amylase
E3.2.1.6; endo-1,3(4)-beta-glucanase	11.4959201160833	-1.16211524448364	0.274917820869847	-4.22713682513077	2.36683755995684e-05	4.08063078125431e-05	E3.2.1.6; endo-1,3(4)-beta-glucanase
IMA, malL; oligo-1,6-glucosidase	603.596494296257	1.29994007528026	0.217129729249806	5.98692809027863	2.13841266992543e-09	5.27289809387059e-09	IMA, malL; oligo-1,6-glucosidase
E3.2.1.14; chitinase	2192.15926858082	-1.34113269880271	0.196150133209447	-6.83727651293851	8.07128611184423e-12	2.3460027892398e-11	E3.2.1.14; chitinase
E3.2.1.15; polygalacturonase	329.600958198323	-2.63240435549535	0.271780706130926	-9.68576611993651	3.46600074319159e-22	2.25417370783734e-21	E3.2.1.15; polygalacturonase
E3.2.1.17; lysozyme	1821.58600397772	0.967543267171061	0.1936027015253	4.99757110592087	5.80569337822026e-07	1.1718397336636e-06	E3.2.1.17; lysozyme
NEU1; sialidase-1	1300.82328846537	-2.70076798263749	0.209490338504417	-12.8920884940025	4.98746006649257e-38	6.70069044683749e-37	NEU1; sialidase-1
E3.2.1.21; beta-glucosidase	2.0874436491788	1.27337697144024	0.263646490077713	4.82986506311879	1.36625606813633e-06	2.67970509474203e-06	E3.2.1.21; beta-glucosidase
lacZ; beta-galactosidase	3776.70173854706	0.601886022806772	0.165821691650889	3.62971826432665	0.000283730731054057	0.000444889339560653	lacZ; beta-galactosidase
MAN2C1; alpha-mannosidase	1435.10303573345	-1.01416085967453	0.211318710810822	-4.79920048623822	1.5930026994356e-06	3.09698694641373e-06	MAN2C1; alpha-mannosidase
E3.2.1.25, MANBA, manB; beta-mannosidase	1764.46056055741	1.12328708169356	0.147103436251845	7.63603563801504	2.24012340070756e-14	9.0548265517185e-14	E3.2.1.25, MANBA, manB; beta-mannosidase
hya; hyaluronoglucosaminidase	204.631324809274	2.3002918130559	0.237928144172419	9.66801057124603	4.12315011758123e-22	2.67283457988362e-21	hya; hyaluronoglucosaminidase
pulA; pullulanase	193.187568195653	2.3265130908335	0.284405725247351	8.18026109991316	2.8322948916961e-16	1.32035654781409e-15	pulA; pullulanase
GALC; galactosylceramidase	3.30971337153818	2.07771138418591	0.312518194907911	6.64828934135546	2.96518976683571e-11	8.26291251220011e-11	GALC; galactosylceramidase
nagZ; beta-N-acetylhexosaminidase	8714.69337467452	-0.665718063763668	0.0927338037219322	-7.17880683251021	7.03224194291469e-13	2.36196760367628e-12	nagZ; beta-N-acetylhexosaminidase
cd, ma, nplT; cyclomaltodextrinase / maltogenic alpha-amylase / neopullulanase	45.6976486222491	4.85680243293694	0.328173449242154	14.7994983876748	1.47579074469151e-49	3.38836451382054e-48	cd, ma, nplT; cyclomaltodextrinase / maltogenic alpha-amylase / neopullulanase
abfA; alpha-N-arabinofuranosidase	3377.96046279424	0.771626673467831	0.147769012923812	5.22184359359341	1.77150566121996e-07	3.7288205027581e-07	abfA; alpha-N-arabinofuranosidase
E3.2.1.58; glucan 1,3-beta-glucosidase	418.415238896801	-2.1365095100087	0.233250487783897	-9.15972150929925	5.20314193633645e-20	3.05478495260077e-19	E3.2.1.58; glucan 1,3-beta-glucosidase
sacC, levB; levanase	146.376010387704	2.17221146769942	0.319594156157337	6.79678093560019	1.06982579533493e-11	3.08815293892513e-11	sacC, levB; levanase
dexB; glucan 1,6-alpha-glucosidase	34.9260634222521	4.51848689156231	0.323709796294435	13.9584496462148	2.79446654393843e-44	5.08299428209074e-43	dexB; glucan 1,6-alpha-glucosidase
IDUA; L-iduronidase	1.82110051691387	1.52259090112443	0.264776053361846	5.75048567191853	8.89874454520439e-09	2.09752360330306e-08	IDUA; L-iduronidase
E3.2.1.81; beta-agarase	2.6814862426957	1.26032951246653	0.237445787303733	5.30786217257399	1.10918460913599e-07	2.37742097954975e-07	E3.2.1.81; beta-agarase
E3.2.1.85, lacG; 6-phospho-beta-galactosidase	29.7397696792518	5.7886821994625	0.318031836845373	18.2015808759328	5.01396939786502e-74	3.87828098959132e-72	E3.2.1.85, lacG; 6-phospho-beta-galactosidase
E3.2.1.86B, bglA; 6-phospho-beta-glucosidase	820.559486449349	1.72874913421074	0.343326379094636	5.03529364323683	4.77116868037888e-07	9.6796284381407e-07	E3.2.1.86B, bglA; 6-phospho-beta-glucosidase
E3.2.1.89; arabinogalactan endo-1,4-beta-galactosidase	388.832988743136	-1.53708073472613	0.252552848636145	-6.0861746087078	1.15640324707583e-09	2.90908262376164e-09	E3.2.1.89; arabinogalactan endo-1,4-beta-galactosidase
treC; trehalose-6-phosphate hydrolase	331.235630313214	1.96633123298286	0.268644358449019	7.31945850020899	2.48973558751863e-13	8.89893379352218e-13	treC; trehalose-6-phosphate hydrolase
E3.2.1.96; mannosyl-glycoprotein endo-beta-N-acetylglucosaminidase	33.3784187099447	-1.15262860401737	0.312094951702531	-3.69319848888803	0.000221451037887914	0.000351104560965773	E3.2.1.96; mannosyl-glycoprotein endo-beta-N-acetylglucosaminidase
glvA; maltose-6-phosphate glucosidase	110.591130183216	1.77052955356624	0.400516763283252	4.42061285787953	9.84213661379758e-06	1.77082887087004e-05	glvA; maltose-6-phosphate glucosidase
csn; chitosanase	163.29140460204	-3.02593962386183	0.233637868016119	-12.9514091596362	2.30680321382874e-38	3.13622887450061e-37	csn; chitosanase
aguA; alpha-glucuronidase	872.514011992043	1.15137627186846	0.211561950107908	5.44226535670141	5.26072312083325e-08	1.1613239430224e-07	aguA; alpha-glucuronidase
amn; AMP nucleosidase	3184.38356532273	0.430420136319614	0.126054659240752	3.41455158351232	0.000638870949669152	0.000968948192654509	amn; AMP nucleosidase
MTN; 5-methylthioadenosine nucleosidase	1.81600268308424	1.95018583701541	0.268011164839277	7.27650968639652	3.42567527717484e-13	1.19389129191828e-12	MTN; 5-methylthioadenosine nucleosidase
E3.3.1.1, ahcY; adenosylhomocysteinase	9004.15268010429	-0.525150721992189	0.0788031432255974	-6.66408344257017	2.66322129401015e-11	7.46582830731134e-11	E3.3.1.1, ahcY; adenosylhomocysteinase
EPHX1; microsomal epoxide hydrolase	188.026015770505	-1.5838357528384	0.292226641979533	-5.41988828297635	5.96362906038896e-08	1.30779611131623e-07	EPHX1; microsomal epoxide hydrolase
pepT; tripeptide aminopeptidase	2707.29624607157	0.616103693600055	0.126326228664835	4.87708451452853	1.07665313612129e-06	2.13057514542433e-06	pepT; tripeptide aminopeptidase
pepA; glutamyl aminopeptidase	31.6429645603477	7.02070184118853	0.322374152950416	21.7781164430648	3.74140961972367e-105	1.41941954477802e-102	pepA; glutamyl aminopeptidase
pepP; Xaa-Pro aminopeptidase	9853.71898822961	-0.478259983284341	0.0754024095981247	-6.34276790136207	2.25673295910207e-10	5.97321976251369e-10	pepP; Xaa-Pro aminopeptidase
DNPEP; aspartyl aminopeptidase	487.978359456467	0.938853124417095	0.196294823969653	4.78287254564715	1.72807705419082e-06	3.34570835740906e-06	DNPEP; aspartyl aminopeptidase
E3.4.11.-; aminopeptidase	54.9117396416373	-1.47227488918219	0.304994752562271	-4.82721383503671	1.3845643239406e-06	2.71094223859296e-06	E3.4.11.-; aminopeptidase
pepD; dipeptidase D	701.7170407975	1.92190483075729	0.187072010311754	10.2736097589075	9.26708538546273e-25	6.91300274026044e-24	pepD; dipeptidase D
pepQ; Xaa-Pro dipeptidase	2866.62968308385	0.837560761455364	0.133560749536683	6.27100974171552	3.58714172023814e-10	9.36087719788314e-10	pepQ; Xaa-Pro dipeptidase
DPP4, CD26; dipeptidyl-peptidase 4	2935.87945510519	0.751478615338525	0.140650954915449	5.34286180844112	9.149051257069e-08	1.97054586009918e-07	DPP4, CD26; dipeptidyl-peptidase 4
pepX; X-Pro dipeptidyl-peptidase	662.282686548454	-1.74315355837864	0.254142243676158	-6.85896816351341	6.93596927560784e-12	2.02339316070186e-11	pepX; X-Pro dipeptidyl-peptidase
dcp; peptidyl-dipeptidase Dcp	3186.97698664162	0.854099440919732	0.135216206030154	6.31654641108079	2.67473147824711e-10	7.0305462511365e-10	dcp; peptidyl-dipeptidase Dcp
E3.4.17.19; carboxypeptidase Taq	2106.50568107916	-0.613418189157896	0.158529189168462	-3.8694337135986	0.000109088434318355	0.000177913522254726	E3.4.17.19; carboxypeptidase Taq
NAALAD; N-acetylated-alpha-linked acidic dipeptidase	480.437888105777	-1.24827683954194	0.247494412745069	-5.04365664540365	4.56718540640698e-07	9.28433309770612e-07	NAALAD; N-acetylated-alpha-linked acidic dipeptidase
CPQ; carboxypeptidase Q	52.7647358336708	-2.62313042929148	0.215404269862619	-12.1777085986478	4.0860068013724e-34	4.58496002627239e-33	CPQ; carboxypeptidase Q
iadA; beta-aspartyl-dipeptidase (metallo-type)	43.7297272013293	1.16343454060939	0.314245688600911	3.70230868015802	0.00021364645841797	0.000339135551746556	iadA; beta-aspartyl-dipeptidase (metallo-type)
yqgT; g-D-glutamyl-meso-diaminopimelate peptidase	183.747520201622	1.36432472482802	0.255906918452827	5.33133192754816	9.74950291796413e-08	2.09647205796006e-07	yqgT; g-D-glutamyl-meso-diaminopimelate peptidase
PRSS1_2_3; trypsin	35.9648237008827	-2.19277453052093	0.346119016974837	-6.33531942187489	2.36850068011416e-10	6.2586550310015e-10	PRSS1_2_3; trypsin
KLK1_2; tissue kallikrein	2.76264156470968	3.32063265118113	0.27619896768134	12.022610652956	2.7029440786176e-33	2.90220424182566e-32	KLK1_2; tissue kallikrein
lon; ATP-dependent Lon protease	10085.168910091	-0.466119548072688	0.075588557750873	-6.16653580835526	6.98022793167025e-10	1.78070688221636e-09	lon; ATP-dependent Lon protease
aprE; subtilisin	76.463596890203	-0.921271126740482	0.247162939889847	-3.72738375401694	0.000193477750215506	0.000308781497589531	aprE; subtilisin
iga; IgA-specific serine endopeptidase	2.40501513076544	2.96155915668904	0.274263085579855	10.7982419523489	3.50857000682897e-27	2.86695151224681e-26	iga; IgA-specific serine endopeptidase
ptrB; oligopeptidase B	3296.05452487242	0.754138154135786	0.117255161854303	6.43159876469106	1.26268693786086e-10	3.38942952625925e-10	ptrB; oligopeptidase B
ompT; omptin	7.11680317084612	2.16057240571608	0.296158291757617	7.29532978088739	2.97928422329154e-13	1.05072852620468e-12	ompT; omptin
lexA; repressor LexA	8050.83301515414	-0.661915354148682	0.0774556151591083	-8.54573748835362	1.27718032009974e-17	6.48521071398001e-17	lexA; repressor LexA
clpP, CLPP; ATP-dependent Clp protease, protease subunit	13020.9747794719	-0.467454557631516	0.08340672867526	-5.60451854491892	2.08834631616831e-08	4.81280159123891e-08	clpP, CLPP; ATP-dependent Clp protease, protease subunit
E3.4.21.96; lactocepin	30.2195455443273	4.57729369243235	0.301748214112096	15.1692486595196	5.65200971651882e-52	1.44789586532172e-50	E3.4.21.96; lactocepin
CTSL; cathepsin L	1.75150054226045	1.93204195469149	0.260859880208873	7.40643579666022	1.29739007997987e-13	4.98135265889139e-13	CTSL; cathepsin L
BLMH, pepC; bleomycin hydrolase	379.883694098645	3.0411138276831	0.237201693097675	12.8207930894946	1.25411128996608e-37	1.64064115716909e-36	BLMH, pepC; bleomycin hydrolase
colA; microbial collagenase	115.401309278007	-3.85926586888038	0.276979287250141	-13.9334096321616	3.96943990443482e-44	7.13871957531201e-43	colA; microbial collagenase
THOP1; thimet oligopeptidase	385.2067116216	-1.60915609233182	0.248125848668793	-6.48524166653745	8.8589670073828e-11	2.39739776317319e-10	THOP1; thimet oligopeptidase
lasB; pseudolysin	393.779764976434	-2.19553202398755	0.315538642963189	-6.95804483206731	3.45027429963427e-12	1.02914022258279e-11	lasB; pseudolysin
nprE; bacillolysin	10.3058939718848	-2.06376464086565	0.3592889423548	-5.74402492695605	9.2452169183633e-09	2.17468683757309e-08	nprE; bacillolysin
aur; aureolysin	14.6600610596191	5.78140167262229	0.284924553093417	20.290991456699	1.54448992386431e-91	2.32168891008056e-89	aur; aureolysin
prtC; serralysin	788.074781869869	1.52646807626542	0.203673622147492	7.49467731840118	6.64616636245716e-14	2.6199904705441e-13	prtC; serralysin
ptrA; protease III	123.394334423889	2.20741031630856	0.411739020417793	5.36118805079171	8.26763956384261e-08	1.79135938006892e-07	ptrA; protease III
IDE, ide; insulysin	13.1905526862181	-1.17320620748499	0.259275832496165	-4.52493468515754	6.04141605049257e-06	1.11159264836661e-05	IDE, ide; insulysin
KAE1, tsaD, QRI7; N6-L-threonylcarbamoyladenine synthase	8679.6502894823	-0.343652500269787	0.0771802037057285	-4.452599031483	8.48370907300922e-06	1.53892782751968e-05	KAE1, tsaD, QRI7; N6-L-threonylcarbamoyladenine synthase
NRD1; nardilysin	1.73562916034714	1.91708642385545	0.261888897914591	7.32022792535735	2.47550132061408e-13	8.856003152821e-13	NRD1; nardilysin
snpA; snapalysin	240.829058172633	-4.67080361622415	0.211879559685367	-22.044616399808	1.07588307733594e-107	4.51134761954496e-105	snpA; snapalysin
MEP; extracellular elastinolytic metalloproteinase	2.15771549828078	1.11115857305607	0.279507260213611	3.97541935836256	7.02553475720913e-05	0.000116628688632727	MEP; extracellular elastinolytic metalloproteinase
E3.5.1.1, ansA, ansB; L-asparaginase	5194.80675284662	0.599575259122588	0.107379341419908	5.58371145877998	2.35439200997739e-08	5.39937856749853e-08	E3.5.1.1, ansA, ansB; L-asparaginase
glsA, GLS; glutaminase	2291.61443018045	0.585016157341425	0.134404242056855	4.35266140702578	1.34494785042644e-05	2.38433456260512e-05	glsA, GLS; glutaminase
E3.5.1.4, amiE; amidase	12815.8864393374	-0.451198755822057	0.0865766680719112	-5.21155140143864	1.87267939445597e-07	3.9345033585524e-07	E3.5.1.4, amiE; amidase
URE; urease	3.01799621694739	3.52302837089828	0.278923524543081	12.6308040050388	1.42811541081969e-36	1.79460496498431e-35	URE; urease
ureB; urease subunit beta	3302.46655201721	-0.364603022929807	0.102341698006435	-3.56260478409184	0.000367193269131658	0.000569371112333966	ureB; urease subunit beta
E3.5.1.11; penicillin amidase	4151.28038113994	-0.460696041494376	0.132275685904489	-3.48284749645545	0.000496110891275268	0.000760391587300896	E3.5.1.11; penicillin amidase
ASPA, aspA; aspartoacylase	3.33245549046802	3.16743472753221	0.286970287327764	11.037500631257	2.51943868252042e-28	2.15368755189273e-27	ASPA, aspA; aspartoacylase
AGA, aspG; N4-(beta-N-acetylglucosaminyl)-L-asparaginase	1270.96708366406	0.99152263298252	0.136956719135649	7.23967863161548	4.49749157258777e-13	1.54114044554007e-12	AGA, aspG; N4-(beta-N-acetylglucosaminyl)-L-asparaginase
PGRP; peptidoglycan recognition protein	4.32933346224858	4.25642165277737	0.301913517359801	14.0981486685303	3.89863667387182e-45	7.22335776296205e-44	PGRP; peptidoglycan recognition protein
E3.5.1.41; chitin deacetylase	59.7211226513571	4.53544518614941	0.370724629784125	12.2340001763315	2.04608749938826e-34	2.34549339678076e-33	E3.5.1.41; chitin deacetylase
nylB; 6-aminohexanoate-oligomer exohydrolase	1434.53989242964	0.768333422848804	0.179414063842726	4.28245928102004	1.84838964818126e-05	3.22728913588869e-05	nylB; 6-aminohexanoate-oligomer exohydrolase
E3.5.1.49; formamidase	1527.78573569818	0.907493778675609	0.167329953230019	5.42337914496474	5.84827612429603e-08	1.28355966617814e-07	E3.5.1.49; formamidase
atzF; allophanate hydrolase	2105.23728391155	0.576346545707719	0.158211611237296	3.64288399062745	0.000269600363394773	0.000423900946352114	atzF; allophanate hydrolase
E3.5.1.77; N-carbamoyl-D-amino-acid hydrolase	395.949236014794	-2.41724279881556	0.232506641745285	-10.396446229109	2.57352813969955e-25	1.9545565957089e-24	E3.5.1.77; N-carbamoyl-D-amino-acid hydrolase
gsp; glutathionylspermidine amidase/synthetase	81.287858716953	1.49268221089315	0.421737661029631	3.5393619039118	0.000401095564846126	0.000620250070871329	gsp; glutathionylspermidine amidase/synthetase
E3.5.1.82; N-acyl-D-glutamate deacylase	165.683558296028	-1.15150601464599	0.245344336466474	-4.69342814768148	2.68664381515797e-06	5.11335195302521e-06	E3.5.1.82; N-acyl-D-glutamate deacylase
hyuA; N-methylhydantoinase A	4606.98120899068	-0.470916675209655	0.130258488397303	-3.61524750520141	0.000300060807172759	0.000469202051176717	hyuA; N-methylhydantoinase A
hyuB; N-methylhydantoinase B	4509.63159236645	-0.502437674982556	0.130641436654734	-3.84592888633354	0.000120096593717301	0.000195107985755655	hyuB; N-methylhydantoinase B
alc, ALLC; allantoicase	986.015170015583	-1.13600880245282	0.227670296652698	-4.98971020442668	6.04699404231445e-07	1.21811381883993e-06	alc, ALLC; allantoicase
hutG; formiminoglutamase	1742.67056362933	1.57340630135509	0.144663540427248	10.8763154607457	1.49483786671225e-27	1.23798059086243e-26	hutG; formiminoglutamase
E3.5.3.15; protein-arginine deiminase	26.4409205957155	-1.8058506672247	0.254993583066553	-7.08194553567795	1.42144527292901e-12	4.62230795486752e-12	E3.5.3.15; protein-arginine deiminase
astB; succinylarginine dihydrolase	1039.04556513426	0.667499765451051	0.168550683639374	3.96023172993599	7.48770680080994e-05	0.000123918903369449	astB; succinylarginine dihydrolase
ade; adenine deaminase	2189.46361333934	0.960637669105557	0.166246613368452	5.77838940379794	7.54190938597005e-09	1.79095058354764e-08	ade; adenine deaminase
folD; methylenetetrahydrofolate dehydrogenase (NADP+) / methenyltetrahydrofolate cyclohydrolase	8968.29607886331	-0.335912913688494	0.0753374379846869	-4.45877803485661	8.24282253231624e-06	1.49659451036836e-05	folD; methylenetetrahydrofolate dehydrogenase (NADP+) / methenyltetrahydrofolate cyclohydrolase
purNH; phosphoribosylglycinamide/phosphoribosylaminoimidazolecarboxamide formyltransferase	1.90128662252928	2.05267750550377	0.251175254269774	8.17229193803899	3.02585243529942e-16	1.40729517524988e-15	purNH; phosphoribosylglycinamide/phosphoribosylaminoimidazolecarboxamide formyltransferase
comEB; dCMP deaminase	1645.21889174772	0.713323219503921	0.169685720917214	4.20379048778027	2.62481912372282e-05	4.51077091430107e-05	comEB; dCMP deaminase
dcd; dCTP deaminase	6324.10035549543	-0.341836975710352	0.0806194037195288	-4.24013277125674	2.23387615802443e-05	3.85974655193681e-05	dcd; dCTP deaminase
hisI; phosphoribosyl-AMP cyclohydrolase	5752.16960292429	-0.570765987294526	0.0987989061290124	-5.77704763804991	7.60227669570266e-09	1.80421026019253e-08	hisI; phosphoribosyl-AMP cyclohydrolase
ribA, RIB1; GTP cyclohydrolase II	2594.58531228266	0.653455024305114	0.126666515696774	5.15886160372022	2.48455873887937e-07	5.15212896216866e-07	ribA, RIB1; GTP cyclohydrolase II
mch; methenyltetrahydromethanopterin cyclohydrolase	680.898554812857	-0.930282930121976	0.203845321908993	-4.56367073529067	5.02668944120375e-06	9.31990569654883e-06	mch; methenyltetrahydromethanopterin cyclohydrolase
E3.5.5.7; aliphatic nitrilase	832.624871590573	1.63855176469836	0.189669949281145	8.63896347791797	5.67253043570866e-18	2.94609191533839e-17	E3.5.5.7; aliphatic nitrilase
ENTPD1_3_8, CD39; apyrase	1.83256787208069	1.96726907585832	0.274854612397361	7.15748976776933	8.21677209830834e-13	2.72990088854139e-12	ENTPD1_3_8, CD39; apyrase
acyP; acylphosphatase	6301.70099288486	-0.900637494995186	0.0995893128952185	-9.04351550193722	1.51712477678179e-19	8.70816505520211e-19	acyP; acylphosphatase
nudF; ADP-ribose pyrophosphatase	6124.32392111319	-0.427670413338896	0.0959092347614146	-4.45911610495878	8.22983340292473e-06	1.49457676592435e-05	nudF; ADP-ribose pyrophosphatase
NUDT2; bis(5-nucleosidyl)-tetraphosphatase	3.72794788453556	3.01172548124089	0.275790818515565	10.9203254026055	9.21650095992194e-28	7.68878148143436e-27	NUDT2; bis(5-nucleosidyl)-tetraphosphatase
mgtA, mgtB; Mg2+-importing ATPase	1654.00158168303	0.526892892519541	0.14326377216617	3.67778179055905	0.000235271095332385	0.000372275038036367	mgtA, mgtB; Mg2+-importing ATPase
E3.6.3.8; Ca2+-transporting ATPase	2525.40676478802	-1.18526751567486	0.135825933715368	-8.72637119623016	2.62974549236855e-18	1.39767727402937e-17	E3.6.3.8; Ca2+-transporting ATPase
kdpF; K+-transporting ATPase ATPase F chain	203.259713896325	1.24646715614927	0.267722638688228	4.65581529547384	3.2270114252091e-06	6.10099668358826e-06	kdpF; K+-transporting ATPase ATPase F chain
arsA, ASNA1, GET3; arsenite/tail-anchored protein-transporting ATPase	1495.36402615475	-1.10126695349271	0.164812140648211	-6.68195285348153	2.35778888610277e-11	6.6282653689417e-11	arsA, ASNA1, GET3; arsenite/tail-anchored protein-transporting ATPase
dehH; haloacetate dehalogenase	2349.77222518214	-0.450878656177512	0.131084376990249	-3.43960635531001	0.000582560838579618	0.000886921880558727	dehH; haloacetate dehalogenase
dhaA; haloalkane dehalogenase	1414.20231501998	-1.98453188272061	0.205314059394037	-9.66583529923738	4.21169885631449e-22	2.72580055144253e-21	dhaA; haloalkane dehalogenase
PDC, pdc; pyruvate decarboxylase	3.71876601259929	3.68641340749921	0.281494330055147	13.0958709071583	3.47663436840018e-39	4.89370070901842e-38	PDC, pdc; pyruvate decarboxylase
oxdD; oxalate decarboxylase	666.914677589854	1.72825094343431	0.187620168158229	9.21143478550131	3.21794397896039e-20	1.91038447692827e-19	oxdD; oxalate decarboxylase
oadB; oxaloacetate decarboxylase, beta subunit	232.453374867356	0.891238400039527	0.257544767109709	3.4605183791596	0.000539136429308025	0.000824117408345555	oadB; oxaloacetate decarboxylase, beta subunit
oadG; oxaloacetate decarboxylase, gamma subunit	150.746371845052	2.23175859278494	0.383699741920314	5.81641932208654	6.01215390145682e-09	1.43926773235897e-08	oadG; oxaloacetate decarboxylase, gamma subunit
adc; acetoacetate decarboxylase	893.953696259126	-1.69578082327144	0.21653141373482	-7.8315695354403	4.81816744693274e-15	2.11145984871909e-14	adc; acetoacetate decarboxylase
alsD, budA, aldC; acetolactate decarboxylase	258.796574705948	1.27825003407967	0.210467895295284	6.0733730067776	1.25251057639908e-09	3.14390414687192e-09	alsD, budA, aldC; acetolactate decarboxylase
oxc; oxalyl-CoA decarboxylase	435.119149680627	-1.19758630752601	0.233685084089477	-5.12478711335918	2.97874116491963e-07	6.1417264132802e-07	oxc; oxalyl-CoA decarboxylase
panD; aspartate 1-decarboxylase	5756.55132395718	-0.569970675182287	0.0977381927308977	-5.83160645042399	5.48962723171338e-09	1.31893426281847e-08	panD; aspartate 1-decarboxylase
E4.1.1.18, ldcC, cadA; lysine decarboxylase	742.399187231133	0.836217501196392	0.215540918974112	3.87962297449808	0.000104618499137598	0.000170868303122027	E4.1.1.18, ldcC, cadA; lysine decarboxylase
E4.1.1.19; arginine decarboxylase	41.7795406622021	-1.31903986719976	0.309640673048243	-4.25990505127938	2.04513762863312e-05	3.54980642425273e-05	E4.1.1.19; arginine decarboxylase
speA; arginine decarboxylase	2760.69868219446	-0.582775955994912	0.114942248567056	-5.07016317550918	3.97474770582262e-07	8.12386222993556e-07	speA; arginine decarboxylase
purE; 5-(carboxyamino)imidazole ribonucleotide mutase	8480.60812285726	-0.38784425426678	0.0767179652105759	-5.05545543605363	4.29364883529e-07	8.74648434435066e-07	purE; 5-(carboxyamino)imidazole ribonucleotide mutase
pyrF; orotidine-5-phosphate decarboxylase	8316.25635416269	-0.514582568943647	0.0789468936711269	-6.51808506978463	7.1210605466047e-11	1.93695764338681e-10	pyrF; orotidine-5-phosphate decarboxylase
DDC, TDC; aromatic-L-amino-acid/L-tryptophan decarboxylase	804.539959497337	-1.86102276717737	0.197767727155994	-9.41014387908417	4.95458226725319e-21	3.06230852778946e-20	DDC, TDC; aromatic-L-amino-acid/L-tryptophan decarboxylase
CSAD; sulfinoalanine decarboxylase	1.92637277836755	1.61891652655874	0.269391477508045	6.00953133905431	1.86060396456374e-09	4.61070973115997e-09	CSAD; sulfinoalanine decarboxylase
ppc; phosphoenolpyruvate carboxylase	6076.17911138066	-0.307919398784486	0.0860547597656618	-3.57817974999861	0.000345995476245793	0.000537547963972354	ppc; phosphoenolpyruvate carboxylase
E4.1.1.32, pckA, PCK; phosphoenolpyruvate carboxykinase (GTP)	3609.03847630801	-1.11735832440498	0.12580493548796	-8.88167320360748	6.58620858477982e-19	3.66682905625023e-18	E4.1.1.32, pckA, PCK; phosphoenolpyruvate carboxykinase (GTP)
MVD, mvaD; diphosphomevalonate decarboxylase	547.688275225044	1.07492563612801	0.18895762648702	5.6887126289229	1.2800066204696e-08	2.99495234810024e-08	MVD, mvaD; diphosphomevalonate decarboxylase
PPCDC, coaC; phosphopantothenoylcysteine decarboxylase	454.290399706968	-2.45286956689441	0.258199992420646	-9.4998824124608	2.10127441859248e-21	1.31300810140598e-20	PPCDC, coaC; phosphopantothenoylcysteine decarboxylase
rbcL; ribulose-bisphosphate carboxylase large chain	1480.60072359392	-0.814599154328274	0.194329149345718	-4.19185262257839	2.76685720552858e-05	4.74974172731011e-05	rbcL; ribulose-bisphosphate carboxylase large chain
rbcS; ribulose-bisphosphate carboxylase small chain	709.825171580271	-2.80293263274032	0.208255680085336	-13.4590933202483	2.7223618057943e-41	4.26111129798884e-40	rbcS; ribulose-bisphosphate carboxylase small chain
trpC; indole-3-glycerol phosphate synthase	8075.78109448748	-0.46459469533789	0.0803463813209221	-5.78239726170357	7.3643545408795e-09	1.74983037957611e-08	trpC; indole-3-glycerol phosphate synthase
E4.1.1.49, pckA; phosphoenolpyruvate carboxykinase (ATP)	3412.06912948075	0.699541717252976	0.106656248539012	6.55884420121062	5.42264196713703e-11	1.48921711658672e-10	E4.1.1.49, pckA; phosphoenolpyruvate carboxykinase (ATP)
gcdA; glutaconyl-CoA decarboxylase	7.87214431192302	3.8726553410351	0.33780479156537	11.4641812008924	1.99638781200991e-30	1.88004984613273e-29	gcdA; glutaconyl-CoA decarboxylase
kgd; 2-oxoglutarate decarboxylase	171.881441361857	-1.09735129700787	0.233476656872297	-4.70004715549821	2.60101422984197e-06	4.96104389972492e-06	kgd; 2-oxoglutarate decarboxylase
K01622; fructose 1,6-bisphosphate aldolase/phosphatase	276.062321446637	-2.42872319515204	0.310728762059772	-7.81621623647717	5.44348324022577e-15	2.37764424204379e-14	K01622; fructose 1,6-bisphosphate aldolase/phosphatase
ALDO; fructose-bisphosphate aldolase, class I	1388.32617757994	-0.859280095427652	0.175608707137968	-4.8931519936113	9.92337084590402e-07	1.96812286605221e-06	ALDO; fructose-bisphosphate aldolase, class I
FBA, fbaA; fructose-bisphosphate aldolase, class II	7171.39038221675	-0.370757314437463	0.0836433844741845	-4.43259579664538	9.31053126553048e-06	1.68201819937599e-05	FBA, fbaA; fructose-bisphosphate aldolase, class II
E2.5.1.54, aroF, aroG, aroH; 3-deoxy-7-phosphoheptulonate synthase	8368.83738233272	-0.412077472888309	0.086335124670658	-4.77299910621845	1.81502596863177e-06	3.50808148764903e-06	E2.5.1.54, aroF, aroG, aroH; 3-deoxy-7-phosphoheptulonate synthase
kdsA; 2-dehydro-3-deoxyphosphooctonate aldolase (KDO 8-P synthase)	6131.04567898634	-0.371025586009993	0.0914451939047545	-4.0573546860914	4.96316785338271e-05	8.34914659795186e-05	kdsA; 2-dehydro-3-deoxyphosphooctonate aldolase (KDO 8-P synthase)
fucA; L-fuculose-phosphate aldolase	3503.94315701032	-1.16985543306024	0.128337712287426	-9.11544558656481	7.8347848694204e-20	4.55286149195276e-19	fucA; L-fuculose-phosphate aldolase
citF; citrate lyase subunit alpha / citrate CoA-transferase	164.113669892982	1.42321725592818	0.299156789959381	4.7574292267323	1.96073965950849e-06	3.78054522442018e-06	citF; citrate lyase subunit alpha / citrate CoA-transferase
citD; citrate lyase subunit gamma (acyl carrier protein)	109.205706277879	5.31075652221924	0.372316864036507	14.2640772825657	3.66406198251025e-46	7.19004478193576e-45	citD; citrate lyase subunit gamma (acyl carrier protein)
CS, gltA; citrate synthase	13092.9917985575	-0.332877891350808	0.0892842667244297	-3.72829282877144	0.00019278129566567	0.000307731633453895	CS, gltA; citrate synthase
leuA, IMS; 2-isopropylmalate synthase	14768.2048205698	-0.673178757671559	0.0818874123559183	-8.22078434650775	2.0217652873641e-16	9.48610367752049e-16	leuA, IMS; 2-isopropylmalate synthase
E2.2.1.6S, ilvH, ilvN; acetolactate synthase I/III small subunit	8299.23617136104	-0.345740423959485	0.0783224904326332	-4.41431856992422	1.01328653483411e-05	1.81984982484746e-05	E2.2.1.6S, ilvH, ilvN; acetolactate synthase I/III small subunit
LYS21, LYS20; homocitrate synthase	171.07018067689	-1.85954362998058	0.256591760365745	-7.24709019233508	4.25820429682101e-13	1.46228938072297e-12	LYS21, LYS20; homocitrate synthase
trpE; anthranilate synthase component I	8246.70967357924	-0.454583305485015	0.0766976327148416	-5.92695353682083	3.08606247709027e-09	7.53729606222508e-09	trpE; anthranilate synthase component I
trpG; anthranilate synthase component II	7395.95739666048	-0.476812233681283	0.0841409924154105	-5.66682445730168	1.45468237525069e-08	3.38674882630691e-08	trpG; anthranilate synthase component II
dxs; 1-deoxy-D-xylulose-5-phosphate synthase	8001.52670022145	-0.348930552088122	0.0890998559042604	-3.91617414581517	8.99652735032123e-05	0.00014781466982885	dxs; 1-deoxy-D-xylulose-5-phosphate synthase
HIS7; glutamine amidotransferase / cyclase	13.9964282372135	-1.0707429095712	0.281703924738605	-3.80095133770234	0.000144141610543456	0.000232370742857085	HIS7; glutamine amidotransferase / cyclase
phrB; deoxyribodipyrimidine photo-lyase	7203.98273450094	0.301264460606346	0.0872425964245507	3.45318081938203	0.000554017503931412	0.000845242714251543	phrB; deoxyribodipyrimidine photo-lyase
yihT; sulfofructosephosphate aldolase	42.2553065343178	3.78488323117205	0.311763376980961	12.1402432441678	6.46336097732781e-34	7.17181015409062e-33	yihT; sulfofructosephosphate aldolase
cah; carbonic anhydrase	665.431758085157	-1.3360413943273	0.217748143409476	-6.13571887873631	8.47749550189788e-10	2.1509619956567e-09	cah; carbonic anhydrase
E4.2.1.2AA, fumA; fumarate hydratase subunit alpha	295.759434945222	3.15193199087815	0.231250301794839	13.6299583888738	2.65731780458166e-42	4.38319895426545e-41	E4.2.1.2AA, fumA; fumarate hydratase subunit alpha
E4.2.1.2AB, fumB; fumarate hydratase subunit beta	253.596304506651	3.06053752158295	0.252385412649126	12.1264437966461	7.64999703499069e-34	8.46493421913483e-33	E4.2.1.2AB, fumB; fumarate hydratase subunit beta
ACO, acnA; aconitate hydratase	10854.9930594118	-0.310858810713197	0.0832861604328478	-3.73241855666809	0.000189650025414158	0.000302915347328508	ACO, acnA; aconitate hydratase
acnB; aconitate hydratase 2 / 2-methylisocitrate dehydratase	1765.73114200437	0.713205413809997	0.158848708900083	4.48984079724946	7.12764255724903e-06	1.30123575283233e-05	acnB; aconitate hydratase 2 / 2-methylisocitrate dehydratase
araD; D-arabinonate dehydratase	7.53636078592641	-2.09086006837619	0.319137990300257	-6.55158624772007	5.69290924081441e-11	1.55967702618873e-10	araD; D-arabinonate dehydratase
uxuA; mannonate dehydratase	2173.88409380361	0.696827547877269	0.181838516743153	3.83212292069858	0.000127042231993036	0.000205929900770807	uxuA; mannonate dehydratase
ENO, eno; enolase	9067.90938650101	-0.299343490263677	0.0764961164374084	-3.91318545574284	9.10865250062245e-05	0.00014953355547591	ENO, eno; enolase
edd; phosphogluconate dehydratase	2971.24466378702	0.501770703044757	0.127142487181241	3.94652263117588	7.92944299429078e-05	0.000130876056216107	edd; phosphogluconate dehydratase
hisB; imidazoleglycerol-phosphate dehydratase	7150.82419507973	-0.61602940601348	0.0837846573751542	-7.35253237660383	1.94486404050873e-13	7.06554118136481e-13	hisB; imidazoleglycerol-phosphate dehydratase
trpA; tryptophan synthase alpha chain	8484.13840784702	-0.408633956088348	0.0761621353360758	-5.36531643033897	8.08074272912166e-08	1.75181707001122e-07	trpA; tryptophan synthase alpha chain
trpB; tryptophan synthase beta chain	8634.79462268431	-0.383883671889459	0.0771204802405777	-4.9777137109615	6.43397256367601e-07	1.29312460683165e-06	trpB; tryptophan synthase beta chain
hemB, ALAD; porphobilinogen synthase	8746.25366322081	-0.422797082636514	0.0759431487450036	-5.56728407530417	2.58740393853662e-08	5.89303807270476e-08	hemB, ALAD; porphobilinogen synthase
LEU1; 3-isopropylmalate dehydratase	77.7998362354044	-2.01266263140876	0.223756305759806	-8.99488675670788	2.36475874633902e-19	1.34379692810863e-18	LEU1; 3-isopropylmalate dehydratase
E4.2.1.46, rfbB, rffG; dTDP-glucose 4,6-dehydratase	11136.1212503179	-0.556992541800431	0.0895366408038895	-6.22083358052712	4.94520474694193e-10	1.27626971878479e-09	E4.2.1.46, rfbB, rffG; dTDP-glucose 4,6-dehydratase
gmd, GMDS; GDPmannose 4,6-dehydratase	5929.57640103794	-0.807323144839264	0.132734454102583	-6.08224255184962	1.18513099049501e-09	2.97946942293269e-09	gmd, GMDS; GDPmannose 4,6-dehydratase
prpD; 2-methylcitrate dehydratase	1577.83118420534	-0.758437045132572	0.191512295354454	-3.96025249307802	7.48705577146438e-05	0.000123918903369449	prpD; 2-methylcitrate dehydratase
PCBD, phhB; 4a-hydroxytetrahydrobiopterin dehydratase	7323.12368060476	-0.836824635158835	0.0934143650878668	-8.95820074751572	3.30019246919375e-19	1.86208451855996e-18	PCBD, phhB; 4a-hydroxytetrahydrobiopterin dehydratase
hysA, hylA, hylB; hyaluronate lyase	90.0425227220531	-4.07706996645383	0.227906340686085	-17.8892344731625	1.43060210724011e-71	9.74154443451448e-70	hysA, hylA, hylB; hyaluronate lyase
pelW; pectate disaccharide-lyase	2.12231373539651	1.0920432935545	0.29149310470851	3.74637779046792	0.000179406342697133	0.000287071767878702	pelW; pectate disaccharide-lyase
thrC; threonine synthase	12074.2540189661	-0.640992022617184	0.0776578680374342	-8.25405124833198	1.53113647411066e-16	7.23950402922232e-16	thrC; threonine synthase
aroB; 3-dehydroquinate synthase	8751.76771992303	-0.421308535107081	0.0853255400194658	-4.93766034192067	7.90653931380772e-07	1.57557275420476e-06	aroB; 3-dehydroquinate synthase
aroC; chorismate synthase	8540.9123211331	-0.383316595080558	0.0753968933258615	-5.08398394379307	3.69599196215263e-07	7.59112347575922e-07	aroC; chorismate synthase
queD, ptpS, PTS; 6-pyruvoyltetrahydropterin/6-carboxytetrahydropterin synthase	7505.99003028739	-0.790315525233464	0.0768302495468948	-10.2865151407725	8.10570481193679e-25	6.05798782708259e-24	queD, ptpS, PTS; 6-pyruvoyltetrahydropterin/6-carboxytetrahydropterin synthase
aspA; aspartate ammonia-lyase	2081.02157362895	1.11135292526569	0.110852273308701	10.0255312055785	1.17724837155361e-23	8.30012192581201e-23	aspA; aspartate ammonia-lyase
E4.3.1.4; formiminotetrahydrofolate cyclodeaminase	5.24702786020431	3.57454188442925	0.296115950194041	12.0714263520317	1.49519981642735e-33	1.62513737209777e-32	E4.3.1.4; formiminotetrahydrofolate cyclodeaminase
hemC, HMBS; hydroxymethylbilane synthase	8605.50669772486	-0.429848281281447	0.0779734342296294	-5.51275297193601	3.5326389829904e-08	7.93921996543993e-08	hemC, HMBS; hydroxymethylbilane synthase
E4.3.1.17, sdaA, sdaB, tdcG; L-serine dehydratase	5061.8063697876	0.460999172641147	0.115922927889007	3.97677302528575	6.98567839967005e-05	0.000116002140058952	E4.3.1.17, sdaA, sdaB, tdcG; L-serine dehydratase
E4.3.1.19, ilvA, tdcB; threonine dehydratase	16413.8617503868	-0.326847696038964	0.0911026032020764	-3.58768777785611	0.000333623451986386	0.000519440696106222	E4.3.1.19, ilvA, tdcB; threonine dehydratase
purB, ADSL; adenylosuccinate lyase	8741.45467004771	-0.295070152514959	0.0779603669440313	-3.78487382860567	0.000153786580255592	0.000247418757046911	purB, ADSL; adenylosuccinate lyase
STR1; strictosidine synthase	2.26091756130989	1.9670704351595	0.273996755150048	7.17917419891445	7.01337394649245e-13	2.35662379720394e-12	STR1; strictosidine synthase
CTH; cystathionine gamma-lyase	2294.91430726566	-0.659200168735503	0.163981782852217	-4.01995976180834	5.82080823619565e-05	9.7322936448627e-05	CTH; cystathionine gamma-lyase
metC; cystathionine beta-lyase	5369.21470054971	0.377319915712845	0.10691441839019	3.52917708756359	0.000416854084899864	0.000642747531332924	metC; cystathionine beta-lyase
ACS; 1-aminocyclopropane-1-carboxylate synthase	2.0874436491788	1.27337697144024	0.263646490077713	4.82986506311879	1.36625606813633e-06	2.67970509474203e-06	ACS; 1-aminocyclopropane-1-carboxylate synthase
csdA; cysteine sulfinate desulfinase	193.811594449758	2.81892871039172	0.376417565034438	7.48883413592515	6.94880879765279e-14	2.73253502916583e-13	csdA; cysteine sulfinate desulfinase
E4.6.1.1; adenylate cyclase	10476.9945082038	-0.763706020513164	0.118153426340401	-6.4636806918567	1.02186383438773e-10	2.75598820872278e-10	E4.6.1.1; adenylate cyclase
ispF; 2-C-methyl-D-erythritol 2,4-cyclodiphosphate synthase	5732.50560375071	-0.879538258650628	0.0866860293319472	-10.1462515405177	3.44336058106726e-24	2.49620143306305e-23	ispF; 2-C-methyl-D-erythritol 2,4-cyclodiphosphate synthase
dapF; diaminopimelate epimerase	7890.11514252204	-0.301944638959718	0.0796935605705279	-3.78882103896588	0.000151363898876424	0.000243619430777469	dapF; diaminopimelate epimerase
racD; aspartate racemase	3219.94050194294	0.377076434312202	0.103190369470654	3.65418242270598	0.000258002787604801	0.000406376336953346	racD; aspartate racemase
rpe, RPE; ribulose-phosphate 3-epimerase	8792.17954539208	-0.310932308334478	0.0787374948967289	-3.94897384965439	7.84869243260887e-05	0.000129587428525066	rpe, RPE; ribulose-phosphate 3-epimerase
galE, GALE; UDP-glucose 4-epimerase	20814.4984567635	-0.765012189794245	0.075240309230104	-10.1675843390628	2.76685411273078e-24	2.01310746265992e-23	galE, GALE; UDP-glucose 4-epimerase
wecB; UDP-N-acetylglucosamine 2-epimerase (non-hydrolysing)	6221.05536616598	-0.331400715112976	0.081781958103517	-4.05224725352626	5.07280127697685e-05	8.5281721404673e-05	wecB; UDP-N-acetylglucosamine 2-epimerase (non-hydrolysing)
E5.1.3.15; glucose-6-phosphate 1-epimerase	1309.71028297191	0.886268802463255	0.174566507353376	5.07696932189391	3.83502763933347e-07	7.8624974787879e-07	E5.1.3.15; glucose-6-phosphate 1-epimerase
algG; mannuronan 5-epimerase	67.2717675591776	3.38251923410026	0.34538898869381	9.79336152809114	1.20230821727339e-22	7.95580528822021e-22	algG; mannuronan 5-epimerase
E5.1.99.4, AMACR, mcr; alpha-methylacyl-CoA racemase	2395.64486085297	-0.649846511787053	0.121225769095782	-5.36063014187684	8.29321563046293e-08	1.79641242327075e-07	E5.1.99.4, AMACR, mcr; alpha-methylacyl-CoA racemase
nicE, maiA; maleate isomerase	2513.3713005164	0.881679784487331	0.190204898419306	4.63542102130131	3.56211712596171e-06	6.70273668930961e-06	nicE, maiA; maleate isomerase
maiA, GSTZ1; maleylacetoacetate isomerase	1501.68293078164	0.594479467250165	0.144098877112449	4.12549687522031	3.69935205558815e-05	6.29087253508447e-05	maiA, GSTZ1; maleylacetoacetate isomerase
araA; L-arabinose isomerase	1408.75623877114	0.738909865200004	0.160692541279632	4.59828352527063	4.25986022094959e-06	7.96673858692615e-06	araA; L-arabinose isomerase
manA, MPI; mannose-6-phosphate isomerase	4800.9334699802	-0.475602149941781	0.105899828183331	-4.49105686100295	7.08706260110431e-06	1.29471744423293e-05	manA, MPI; mannose-6-phosphate isomerase
GPI, pgi; glucose-6-phosphate isomerase	8826.13058789217	-0.331208149794842	0.0900209190198884	-3.67923537552053	0.000233934286608576	0.000370454077004675	GPI, pgi; glucose-6-phosphate isomerase
uxaC; glucuronate isomerase	2056.04289468677	0.630016244687599	0.132490788256404	4.75517017430945	1.9827932588918e-06	3.82121768108152e-06	uxaC; glucuronate isomerase
hisA; phosphoribosylformimino-5-aminoimidazole carboxamide ribotide isomerase	8509.95233724514	-0.408400234860853	0.081049615891509	-5.03889167602629	4.68235386616555e-07	9.51397940620784e-07	hisA; phosphoribosylformimino-5-aminoimidazole carboxamide ribotide isomerase
kduI; 4-deoxy-L-threo-5-hexosulose-uronate ketol-isomerase	1649.24935305412	1.54271309724113	0.192880815280963	7.99827134178123	1.26178074459038e-15	5.72146112245395e-15	kduI; 4-deoxy-L-threo-5-hexosulose-uronate ketol-isomerase
trpF; phosphoribosylanthranilate isomerase	8365.54763177846	-0.372621339318934	0.0812481078252747	-4.58621559680211	4.51352521639811e-06	8.4253175724095e-06	trpF; phosphoribosylanthranilate isomerase
E5.3.1.26, lacA, lacB; galactose-6-phosphate isomerase	67.9996382680259	8.06046099080894	0.345058436040452	23.3596983841426	1.09837189885725e-120	1.75014578363914e-117	E5.3.1.26, lacA, lacB; galactose-6-phosphate isomerase
E5.3.3.1; steroid Delta-isomerase	326.580376842159	-1.18992312206328	0.266667220665511	-4.46220243753107	8.11215333485361e-06	1.47488648148742e-05	E5.3.3.1; steroid Delta-isomerase
idi, IDI; isopentenyl-diphosphate Delta-isomerase	2457.05298856086	0.468490102011164	0.123054225789452	3.8071841824657	0.000140558064512573	0.000226961106601474	idi, IDI; isopentenyl-diphosphate Delta-isomerase
fadB; 3-hydroxyacyl-CoA dehydrogenase / enoyl-CoA hydratase / 3-hydroxybutyryl-CoA epimerase / enoyl-CoA isomerase	416.386430075772	1.8845351946521	0.19181637846022	9.82468342786966	8.81505530501838e-23	5.88680181182577e-22	fadB; 3-hydroxyacyl-CoA dehydrogenase / enoyl-CoA hydratase / 3-hydroxybutyryl-CoA epimerase / enoyl-CoA isomerase
hpaF, hpcD; 5-carboxymethyl-2-hydroxymuconate isomerase	1598.8056452459	0.673191270557612	0.176758887238264	3.80852856156634	0.000139796201003081	0.000225822452025861	hpaF, hpcD; 5-carboxymethyl-2-hydroxymuconate isomerase
E5.3.4.1; protein disulfide-isomerase	97.6630681365745	-1.61467426706158	0.297030623540123	-5.4360531847433	5.44737012484542e-08	1.20053105904961e-07	E5.3.4.1; protein disulfide-isomerase
pepM; phosphoenolpyruvate phosphomutase	414.138663580954	-1.81258212205647	0.251418968248592	-7.20940879951536	5.61953197616605e-13	1.90271191050212e-12	pepM; phosphoenolpyruvate phosphomutase
kamA; lysine 2,3-aminomutase	2751.89758081106	-0.917515581896723	0.169379531079346	-5.41692125400272	6.06340287621673e-08	1.32857895255277e-07	kamA; lysine 2,3-aminomutase
kamD; beta-lysine 5,6-aminomutase alpha subunit	253.208365578336	-2.93837033073923	0.229068900102	-12.8274520436027	1.15087074020297e-37	1.52056172258658e-36	kamD; beta-lysine 5,6-aminomutase alpha subunit
hemL; glutamate-1-semialdehyde 2,1-aminomutase	10394.2022140502	-0.579079302868191	0.0677140584356903	-8.55183275446644	1.21149235653884e-17	6.15951474444474e-17	hemL; glutamate-1-semialdehyde 2,1-aminomutase
glmS, mutS, mamA; methylaspartate mutase sigma subunit	43.1786508963315	-2.83708331608702	0.223453968161898	-12.6965000417065	6.18337364702802e-37	7.85692788610402e-36	glmS, mutS, mamA; methylaspartate mutase sigma subunit
MUT; methylmalonyl-CoA mutase	4864.45671955646	0.449599037409334	0.115721745283113	3.88517332079111	0.000102256910313974	0.000167251242962724	MUT; methylmalonyl-CoA mutase
E5.4.99.2A, mcmA1; methylmalonyl-CoA mutase, N-terminal domain	2877.71104882374	-1.56054869520183	0.204005673255726	-7.64953577171185	2.01706161183815e-14	8.17392159792195e-14	E5.4.99.2A, mcmA1; methylmalonyl-CoA mutase, N-terminal domain
E5.4.99.2B, mcmA2; methylmalonyl-CoA mutase, C-terminal domain	2222.81072080009	-1.41541049386119	0.195404427638948	-7.2434924375228	4.37275636881784e-13	1.499042598553e-12	E5.4.99.2B, mcmA2; methylmalonyl-CoA mutase, C-terminal domain
CAS1; cycloartenol synthase	1.79598153355712	1.93802893204729	0.263214843142993	7.36291657759759	1.79934828606482e-13	6.58493697523124e-13	CAS1; cycloartenol synthase
INO1, ISYNA1; myo-inositol-1-phosphate synthase	3225.71403165169	-1.0249810906266	0.147111403479574	-6.96738027360954	3.22897032755196e-12	9.67476743121717e-12	INO1, ISYNA1; myo-inositol-1-phosphate synthase
E5.5.1.7; chloromuconate cycloisomerase	6.48180775546937	-1.54687679550054	0.322735025490672	-4.79302422520996	1.64285777904223e-06	3.18846478090852e-06	E5.5.1.7; chloromuconate cycloisomerase
hab; (hydroxyamino)benzene mutase	34.5086386345626	-3.50265193259167	0.239261678914487	-14.6394188508705	1.57407892245785e-48	3.42641715169991e-47	hab; (hydroxyamino)benzene mutase
YARS, tyrS; tyrosyl-tRNA synthetase	8724.85905532358	-0.34553247857187	0.0761345794263416	-4.53844338768778	5.6671005252524e-06	1.04586031699527e-05	YARS, tyrS; tyrosyl-tRNA synthetase
WARS, trpS; tryptophanyl-tRNA synthetase	9799.71151172246	-0.379958383989572	0.0773768743144391	-4.91049021243121	9.08489909008249e-07	1.80452233983264e-06	WARS, trpS; tryptophanyl-tRNA synthetase
TARS, thrS; threonyl-tRNA synthetase	9020.2252052445	-0.336221237941773	0.0770509155086987	-4.36362417918077	1.27925270092593e-05	2.27140768180897e-05	TARS, thrS; threonyl-tRNA synthetase
IARS, ileS; isoleucyl-tRNA synthetase	8778.86284284119	-0.317081332515157	0.078357696141967	-4.04658825012765	5.19695374517241e-05	8.728554018739e-05	IARS, ileS; isoleucyl-tRNA synthetase
AARS, alaS; alanyl-tRNA synthetase	9307.69859791031	-0.386006966373854	0.0765209965798537	-5.0444581700009	4.54808312509923e-07	9.24823334805145e-07	AARS, alaS; alanyl-tRNA synthetase
VARS, valS; valyl-tRNA synthetase	8938.39110936828	-0.370059010332912	0.0780717393515633	-4.73998675329246	2.13732191736554e-06	4.104132011485e-06	VARS, valS; valyl-tRNA synthetase
MARS, metG; methionyl-tRNA synthetase	8743.23069674845	-0.377104110855402	0.0739523857930232	-5.09928255608731	3.40943283347194e-07	7.00979390561831e-07	MARS, metG; methionyl-tRNA synthetase
SARS, serS; seryl-tRNA synthetase	8879.30805070085	-0.38931568217776	0.0768952969880252	-5.06293229140382	4.12856513689362e-07	8.42527624119659e-07	SARS, serS; seryl-tRNA synthetase
aspS; aspartyl-tRNA synthetase	8854.59692148771	-0.400657217797802	0.075272688167661	-5.3227435813822	1.0221377907318e-07	2.19497891610788e-07	aspS; aspartyl-tRNA synthetase
GARS, glyS1; glycyl-tRNA synthetase	3970.36087323532	-0.948021169674092	0.134147130335618	-7.06702534226616	1.58290053833188e-12	5.09323851939853e-12	GARS, glyS1; glycyl-tRNA synthetase
PARS, proS; prolyl-tRNA synthetase	8956.69332990834	-0.406676576284958	0.0740204891296773	-5.49410819985932	3.92689687677597e-08	8.78068689791583e-08	PARS, proS; prolyl-tRNA synthetase
CARS, cysS; cysteinyl-tRNA synthetase	9077.28635355394	-0.396687933916916	0.0755261666963918	-5.25232447598678	1.50191569339875e-07	3.17310059117154e-07	CARS, cysS; cysteinyl-tRNA synthetase
EARS, gltX; glutamyl-tRNA synthetase	10674.092820712	-0.342444120231424	0.0845162705209289	-4.05181296004565	5.08222872549708e-05	8.54166673672685e-05	EARS, gltX; glutamyl-tRNA synthetase
QARS, glnS; glutaminyl-tRNA synthetase	4289.83099853605	-0.498100117536172	0.0971324971224538	-5.12804810225586	2.92761649046786e-07	6.0441359366565e-07	QARS, glnS; glutaminyl-tRNA synthetase
RARS, argS; arginyl-tRNA synthetase	9114.71038728502	-0.380793855350751	0.0776391111273046	-4.90466531393391	9.35867741781144e-07	1.85751327821883e-06	RARS, argS; arginyl-tRNA synthetase
FARSA, pheS; phenylalanyl-tRNA synthetase alpha chain	8627.05610430577	-0.371398199636052	0.0748700944981012	-4.96056806293295	7.02873275654324e-07	1.40662933613112e-06	FARSA, pheS; phenylalanyl-tRNA synthetase alpha chain
FARSB, pheT; phenylalanyl-tRNA synthetase beta chain	8765.43490956388	-0.288381855793497	0.0822654300913548	-3.50550474814575	0.000455742372327551	0.000700810554011503	FARSB, pheT; phenylalanyl-tRNA synthetase beta chain
HARS, hisS; histidyl-tRNA synthetase	9169.50252872562	-0.362206332388575	0.0774696164132568	-4.67546309325205	2.93291022017393e-06	5.56080336128647e-06	HARS, hisS; histidyl-tRNA synthetase
ACSS, acs; acetyl-CoA synthetase	13932.1479926876	-0.297576043326644	0.0790873257152203	-3.76262619371103	0.000168138419625673	0.000269691723204699	ACSS, acs; acetyl-CoA synthetase
ACSM; medium-chain acyl-CoA synthetase	153.152558773689	-4.23130953566377	0.288482277995322	-14.6674851747128	1.0413353287677e-48	2.28548720779401e-47	ACSM; medium-chain acyl-CoA synthetase
ACSL, fadD; long-chain acyl-CoA synthetase	22418.905330899	-0.353149978840236	0.0798459705703169	-4.4228904266275	9.73891399972868e-06	1.75384104511389e-05	ACSL, fadD; long-chain acyl-CoA synthetase
sucD; succinyl-CoA synthetase alpha subunit	8528.2169256014	-0.434559298822648	0.0774550044389994	-5.61047413230594	2.01773032482835e-08	4.65275180836686e-08	sucD; succinyl-CoA synthetase alpha subunit
sucC; succinyl-CoA synthetase beta subunit	8505.20422412951	-0.433424318260593	0.0774625016939321	-5.59527911934897	2.20267112811159e-08	5.06163278848142e-08	sucC; succinyl-CoA synthetase beta subunit
acdA; acetate---CoA ligase (ADP-forming) subunit alpha	75.7255609353839	-3.70560168242922	0.253676485582291	-14.6075883774696	2.51255484501183e-48	5.39555915099979e-47	acdA; acetate---CoA ligase (ADP-forming) subunit alpha
bioW; 6-carboxyhexanoate--CoA ligase	16.911979469515	3.7859600001298	0.293043937624161	12.9194278196788	3.4973249384406e-38	4.7145833814816e-37	bioW; 6-carboxyhexanoate--CoA ligase
AACS, acsA; acetoacetyl-CoA synthetase	2730.59138184549	-0.472043499010426	0.107492632449632	-4.39140328274696	1.12621430490579e-05	2.00907957169378e-05	AACS, acsA; acetoacetyl-CoA synthetase
citC;	103.511763894836	1.85875273084383	0.426264405587971	4.36056284896683	1.29728312885439e-05	2.30239578694206e-05	citC;
menE; O-succinylbenzoic acid---CoA ligase	1870.65593055446	0.659397482590524	0.145687180869503	4.52611876113637	6.00768269962149e-06	1.10589667439659e-05	menE; O-succinylbenzoic acid---CoA ligase
paaK; phenylacetate-CoA ligase	7871.2179446687	-0.591675642586941	0.0989656454719861	-5.97859630748758	2.25068537848133e-09	5.54116514535251e-09	paaK; phenylacetate-CoA ligase
asnA; aspartate--ammonia ligase	191.427230893438	2.54892936462759	0.364130578132698	7.00004206649929	2.55885666949468e-12	8.07234479511945e-12	asnA; aspartate--ammonia ligase
glnA, GLUL; glutamine synthetase	18719.3895924485	-0.371034335979172	0.0834877043067657	-4.44417940414136	8.82279615456375e-06	1.59716466628969e-05	glnA, GLUL; glutamine synthetase
panC; pantoate--beta-alanine ligase	8246.10995725344	-0.452361287343022	0.0783817951484088	-5.77125449202225	7.86835348435503e-09	1.86568964910287e-08	panC; pantoate--beta-alanine ligase
ddl; D-alanine-D-alanine ligase	9729.90519623232	-0.340366967338038	0.0708994889797293	-4.80069704642515	1.5811431138791e-06	3.07618246355917e-06	ddl; D-alanine-D-alanine ligase
purC; phosphoribosylaminoimidazole-succinocarboxamide synthase	9128.23910557039	-0.318817975069033	0.0804762074263201	-3.96164264277645	7.44358912416592e-05	0.000123265588343858	purC; phosphoribosylaminoimidazole-succinocarboxamide synthase
murD; UDP-N-acetylmuramoylalanine--D-glutamate ligase	8089.94602369956	-0.303097514800247	0.0778888103415137	-3.89141281618343	9.9662200596456e-05	0.000163241930952295	murD; UDP-N-acetylmuramoylalanine--D-glutamate ligase
rex; redox-sensing transcriptional repressor	2928.48843937305	-1.77345564057775	0.171715855552836	-10.3278502434626	5.27290530878936e-25	3.97062727742201e-24	rex; redox-sensing transcriptional repressor
murE; UDP-N-acetylmuramoyl-L-alanyl-D-glutamate--2,6-diaminopimelate ligase	8358.386229178	-0.303469532106077	0.078215126303606	-3.87993405429157	0.000104484789204859	0.000170684911953068	murE; UDP-N-acetylmuramoyl-L-alanyl-D-glutamate--2,6-diaminopimelate ligase
murF; UDP-N-acetylmuramoyl-tripeptide--D-alanyl-D-alanine ligase	8159.19684923094	-0.310058980318272	0.0775307636435705	-3.99917356346051	6.35640540442964e-05	0.000105966691477487	murF; UDP-N-acetylmuramoyl-tripeptide--D-alanyl-D-alanine ligase
purM; phosphoribosylformylglycinamidine cyclo-ligase	8327.08414744241	-0.364818167009882	0.0762027816431031	-4.78746522296933	1.68900994275283e-06	3.27325278859445e-06	purM; phosphoribosylformylglycinamidine cyclo-ligase
bioD; dethiobiotin synthetase	5563.15356507433	-0.353599378356233	0.0832962814140332	-4.24508000061406	2.18515445054606e-05	3.77966250705612e-05	bioD; dethiobiotin synthetase
pyrG, CTPS; CTP synthase	8516.92975228318	-0.376016761151952	0.0751783445090622	-5.00166322639129	5.68378150597123e-07	1.14843234233002e-06	pyrG, CTPS; CTP synthase
purA, ADSS; adenylosuccinate synthase	9071.91628029478	-0.387235239621976	0.0724406905126749	-5.34554870862561	9.01435518256605e-08	1.94732558946594e-07	purA, ADSS; adenylosuccinate synthase
argG, ASS1; argininosuccinate synthase	8746.59867201484	-0.418749146265402	0.0769485687627213	-5.44193547714523	5.27047669086134e-08	1.16315478659535e-07	argG, ASS1; argininosuccinate synthase
E6.3.4.6; urea carboxylase	1442.05445065414	1.63096129041136	0.179066036360144	9.1081554244665	8.3794459302063e-20	4.8552033255239e-19	E6.3.4.6; urea carboxylase
purD; phosphoribosylamine---glycine ligase	8562.21337008762	-0.410775234388407	0.0753299189217352	-5.45301575082254	4.95226808142638e-08	1.09687850444048e-07	purD; phosphoribosylamine---glycine ligase
birA-coaX; biotin---	3.04672553905433	3.6781624332164	0.293028167871871	12.5522486794673	3.86379387224897e-36	4.7873788149623e-35	birA-coaX; biotin---
E6.3.5.1, NADSYN1, QNS1, nadE; NAD+ synthase (glutamine-hydrolysing)	6794.8430891155	-0.603634708147596	0.101955665465542	-5.9205607201064	3.2084580558167e-09	7.82184373644176e-09	E6.3.5.1, NADSYN1, QNS1, nadE; NAD+ synthase (glutamine-hydrolysing)
purL, PFAS; phosphoribosylformylglycinamidine synthase	18344.4873894877	-0.49442640765403	0.0849764559982862	-5.81839289301499	5.94161125366651e-09	1.42409196323589e-08	purL, PFAS; phosphoribosylformylglycinamidine synthase
asnB, ASNS; asparagine synthase (glutamine-hydrolysing)	11892.3024848671	-0.789993641657752	0.0933547992993782	-8.46227133030764	2.62219556567112e-17	1.31344854596387e-16	asnB, ASNS; asparagine synthase (glutamine-hydrolysing)
carB, CPA2; carbamoyl-phosphate synthase large subunit	9881.47907974187	-0.433154502989698	0.0787359262167165	-5.50135781469647	3.76877476065449e-08	8.45559800567004e-08	carB, CPA2; carbamoyl-phosphate synthase large subunit
carA, CPA1; carbamoyl-phosphate synthase small subunit	8651.27943191075	-0.360638850402307	0.0760984290114811	-4.73911032181619	2.14658616791401e-06	4.11993543718885e-06	carA, CPA1; carbamoyl-phosphate synthase small subunit
pycA; pyruvate carboxylase subunit A	159.752575540651	2.71427352995198	0.325309970278087	8.34365306305159	7.20301063772258e-17	3.50987068811839e-16	pycA; pyruvate carboxylase subunit A
pycB; pyruvate carboxylase subunit B	232.547696789535	0.962822164722979	0.208629664933864	4.61498207854668	3.93129238224927e-06	7.36955444926587e-06	pycB; pyruvate carboxylase subunit B
accA; acetyl-CoA carboxylase carboxyl transferase subunit alpha	6916.78085999159	-0.320495463283611	0.0858289189811292	-3.73411977091401	0.000188372840436089	0.000300935716814583	accA; acetyl-CoA carboxylase carboxyl transferase subunit alpha
accD; acetyl-CoA carboxylase carboxyl transferase subunit beta	7653.33426462221	-0.407694851287731	0.0805220794611153	-5.06314360006822	4.1239897449117e-07	8.41809538757662e-07	accD; acetyl-CoA carboxylase carboxyl transferase subunit beta
E6.5.1.2, ligA, ligB; DNA ligase (NAD+)	8744.65115237897	-0.307082587328374	0.0735838613834995	-4.17323284691383	3.00307747581911e-05	5.13643586299932e-05	E6.5.1.2, ligA, ligB; DNA ligase (NAD+)
thpR; RNA 2,3-cyclic 3-phosphodiesterase	6086.91325734938	-0.512941212567714	0.0929993846782725	-5.51553340209952	3.47723691226848e-08	7.82132876342263e-08	thpR; RNA 2,3-cyclic 3-phosphodiesterase
ABC-2.A; ABC-2 type transport system ATP-binding protein	49054.6459090116	-0.699909922034326	0.0756886747285916	-9.24722125924519	2.30404476722218e-20	1.38225336298638e-19	ABC-2.A; ABC-2 type transport system ATP-binding protein
ABC-2.P; ABC-2 type transport system permease protein	47245.9694905248	-0.495804444819216	0.0754995118859585	-6.56698874514746	5.13429258418276e-11	1.41392703139247e-10	ABC-2.P; ABC-2 type transport system permease protein
gerE; LuxR family transcriptional regulator, transcriptional regulator of spore coat protein	216.297169930669	1.14892699950819	0.247984915381028	4.63305196504741	3.60314048869114e-06	6.77193212394488e-06	gerE; LuxR family transcriptional regulator, transcriptional regulator of spore coat protein
livK; branched-chain amino acid transport system substrate-binding protein	29637.1692876607	-0.417952256554225	0.11124493128149	-3.75704539289662	0.000171931318717356	0.000275498152900478	livK; branched-chain amino acid transport system substrate-binding protein
ABC.CD.A; putative ABC transport system ATP-binding protein	32502.4307971772	-0.774009303534419	0.079112735540364	-9.78362457381484	1.32382902140985e-22	8.73091540858634e-22	ABC.CD.A; putative ABC transport system ATP-binding protein
ABC.CD.P; putative ABC transport system permease protein	36735.0022773208	-0.66564427848635	0.0870076334808332	-7.65041240471141	2.00335767476404e-14	8.1225193866896e-14	ABC.CD.P; putative ABC transport system permease protein
cbiO; cobalt/nickel transport system ATP-binding protein	1486.79644515688	-0.887672704941383	0.202035691103479	-4.39364302462149	1.11466796225773e-05	1.98981843049682e-05	cbiO; cobalt/nickel transport system ATP-binding protein
cbiM; cobalt/nickel transport system permease protein	1163.85423695327	-0.793027915754182	0.203361070940927	-3.89960532802536	9.63496162680773e-05	0.000157913473114127	cbiM; cobalt/nickel transport system permease protein
cbiQ; cobalt/nickel transport system permease protein	1205.49135379408	-0.995398538843165	0.193646407549852	-5.1402892077247	2.74315913037787e-07	5.67508407990665e-07	cbiQ; cobalt/nickel transport system permease protein
cbiN; cobalt/nickel transport protein	511.562185225943	-1.07017518522726	0.207331566831776	-5.16166062689131	2.44768735431494e-07	5.07699170836427e-07	cbiN; cobalt/nickel transport protein
afuC, fbpC; iron(III) transport system ATP-binding protein	7623.04383761842	0.611156925478907	0.128649497385485	4.75055820581745	2.0285589224228e-06	3.90563773198222e-06	afuC, fbpC; iron(III) transport system ATP-binding protein
afuA, fbpA; iron(III) transport system substrate-binding protein	7975.44213933444	0.465555735184381	0.120660035760861	3.85840872869522	0.000114127672541971	0.00018582774721886	afuA, fbpA; iron(III) transport system substrate-binding protein
TC.FEV.OM; iron complex outermembrane recepter protein	34299.1701922692	0.541178143406053	0.102159684346637	5.29737485845972	1.17479364002764e-07	2.51331389100436e-07	TC.FEV.OM; iron complex outermembrane recepter protein
ABC.FEV.P; iron complex transport system permease protein	18959.0212864852	0.568606025652257	0.0959303353173181	5.92728070606054	3.07992239408069e-09	7.52691463608615e-09	ABC.FEV.P; iron complex transport system permease protein
modB; molybdate transport system permease protein	7393.1513101246	-0.494163481759446	0.084848228026112	-5.82408723500233	5.74255767606019e-09	1.37762592608165e-08	modB; molybdate transport system permease protein
ABC.MR; putative ABC transport system ATP-binding protein	807.48245402037	0.885131318172957	0.162783385377395	5.43747948306199	5.40395706877221e-08	1.19129291552043e-07	ABC.MR; putative ABC transport system ATP-binding protein
ABC.MR.TX; HlyD family secretion protein	3303.92908404826	0.587842829193988	0.164140131374265	3.58134737843979	0.00034182680032652	0.000531382266966124	ABC.MR.TX; HlyD family secretion protein
ABC.PE.A; peptide/nickel transport system ATP-binding protein	14636.4689670258	-0.430052972599277	0.106273645489077	-4.04665682277247	5.19543224690487e-05	8.728554018739e-05	ABC.PE.A; peptide/nickel transport system ATP-binding protein
ABC.PE.P; peptide/nickel transport system permease protein	26098.0781141189	-0.421670820255662	0.1002734216343	-4.20521024797087	2.60839564699774e-05	4.48544962651219e-05	ABC.PE.P; peptide/nickel transport system permease protein
ABC.PE.P1; peptide/nickel transport system permease protein	26379.0569991834	-0.433698615229755	0.100875078718909	-4.29936333867225	1.71289459040346e-05	2.99662520899086e-05	ABC.PE.P1; peptide/nickel transport system permease protein
pstB; phosphate transport system ATP-binding protein	8774.69230946944	-0.569353690870273	0.0764455658251621	-7.44783146968179	9.48869219732448e-14	3.69123099297286e-13	pstB; phosphate transport system ATP-binding protein
pstC; phosphate transport system permease protein	8373.35240750096	-0.541469841962506	0.0759228190880018	-7.13184584643638	9.90317528292074e-13	3.26162040012524e-12	pstC; phosphate transport system permease protein
pstA; phosphate transport system permease protein	8628.98808319755	-0.565446824235133	0.0756983223786976	-7.46974049710588	8.0353124892715e-14	3.14890971972583e-13	pstA; phosphate transport system permease protein
phoU; phosphate transport system protein	8450.22120691702	-0.575549120370626	0.0854751392525625	-6.73352655992744	1.6559941530846e-11	4.69679794148275e-11	phoU; phosphate transport system protein
pstS; phosphate transport system substrate-binding protein	10772.1067144475	-0.332927414265332	0.0783160254362276	-4.25107648672024	2.12745492688722e-05	3.6854606224202e-05	pstS; phosphate transport system substrate-binding protein
phnE; phosphonate transport system permease protein	4407.50678121966	0.398969551204675	0.111704071798742	3.57166524711382	0.000354718624628564	0.000550670943572832	phnE; phosphonate transport system permease protein
thiQ; thiamine transport system ATP-binding protein	820.804048826697	1.09748556491217	0.169741446391303	6.46563104206232	1.00876940041254e-10	2.72159357029688e-10	thiQ; thiamine transport system ATP-binding protein
thiP; thiamine transport system permease protein	738.118786460617	1.00560060434847	0.155959080499406	6.44784901993763	1.13448693932478e-10	3.05147111600288e-10	thiP; thiamine transport system permease protein
thiB, tbpA; thiamine transport system substrate-binding protein	740.334538059142	0.989363926957919	0.155714800676054	6.35369228013318	2.10207140231713e-10	5.57682412995691e-10	thiB, tbpA; thiamine transport system substrate-binding protein
mlaF, linL, mkl; phospholipid/cholesterol/gamma-HCH transport system ATP-binding protein	10336.2009029184	-0.377704931024645	0.0981280146399451	-3.84910397311648	0.000118550682762883	0.00019283243968393	mlaF, linL, mkl; phospholipid/cholesterol/gamma-HCH transport system ATP-binding protein
mlaE, linK; phospholipid/cholesterol/gamma-HCH transport system permease protein	13032.0872459171	-0.599823340982913	0.0966099602521761	-6.20871118689237	5.34208972019502e-10	1.37513501779624e-09	mlaE, linK; phospholipid/cholesterol/gamma-HCH transport system permease protein
mlaD, linM; phospholipid/cholesterol/gamma-HCH transport system substrate-binding protein	12321.5831264559	-0.548362509804164	0.0937336900925699	-5.85021788070661	4.90929494460086e-09	1.18235649406394e-08	mlaD, linM; phospholipid/cholesterol/gamma-HCH transport system substrate-binding protein
ABC.X2.A; putative ABC transport system ATP-binding protein	384.006973540447	0.84083549580099	0.220008577513616	3.82183051817128	0.000132464720016467	0.000214544912456026	ABC.X2.A; putative ABC transport system ATP-binding protein
metN; D-methionine transport system ATP-binding protein	5366.51475513232	1.08223058820806	0.128985981083441	8.39029620984909	4.84918825016139e-17	2.38625588567238e-16	metN; D-methionine transport system ATP-binding protein
metI; D-methionine transport system permease protein	5485.4377033008	1.12883019450322	0.133275640481389	8.46989135018148	2.45622033619085e-17	1.23151085075094e-16	metI; D-methionine transport system permease protein
metQ; D-methionine transport system substrate-binding protein	8192.28868913334	1.21139885782825	0.149634061531851	8.09574267667923	5.69160245548043e-16	2.62413175710721e-15	metQ; D-methionine transport system substrate-binding protein
zurR, zur; Fur family transcriptional regulator, zinc uptake regulator	357.467507753295	1.38690769370386	0.227093991927187	6.10719676876588	1.01396204057043e-09	2.56533362249114e-09	zurR, zur; Fur family transcriptional regulator, zinc uptake regulator
ABC.ZM.S; zinc/manganese transport system substrate-binding protein	3543.67511192634	-0.50521306877054	0.116517370949162	-4.3359463456395	1.4513434559237e-05	2.5615536804041e-05	ABC.ZM.S; zinc/manganese transport system substrate-binding protein
agaA; N-acetylgalactosamine-6-phosphate deacetylase	39.8964043079	4.64947734563679	0.333975409661478	13.9216158170135	4.68198328506287e-44	8.38232827687547e-43	agaA; N-acetylgalactosamine-6-phosphate deacetylase
agaI; galactosamine-6-phosphate isomerase	74.1688538452707	4.46537924546809	0.301558003806308	14.8076959958132	1.30642061134036e-49	3.00816560998517e-48	agaI; galactosamine-6-phosphate isomerase
allC; allantoate deiminase	1207.55501181284	0.563916494631746	0.146806082991307	3.84123384495681	0.000122417423171056	0.000198675822041924	allC; allantoate deiminase
dnaD; DNA replication protein	368.836906722509	2.11962741152149	0.23807903839193	8.90304088019761	5.43371560385588e-19	3.04005703763482e-18	dnaD; DNA replication protein
apcA; allophycocyanin alpha subunit	5.00013799359915	2.33357670945133	0.30003391458354	7.77770977221168	7.38492506374201e-15	3.10970919570997e-14	apcA; allophycocyanin alpha subunit
apcB; allophycocyanin beta subunit	5.00013799359915	2.33357670945133	0.30003391458354	7.77770977221168	7.38492506374201e-15	3.10970919570997e-14	apcB; allophycocyanin beta subunit
apcC; phycobilisome core linker protein	5.00013799359915	2.33357670945133	0.30003391458354	7.77770977221168	7.38492506374201e-15	3.10970919570997e-14	apcC; phycobilisome core linker protein
apcD; allophycocyanin-B	5.00013799359915	2.33357670945133	0.30003391458354	7.77770977221168	7.38492506374201e-15	3.10970919570997e-14	apcD; allophycocyanin-B
apcE; phycobilisome core-membrane linker protein	5.00013799359915	2.33357670945133	0.30003391458354	7.77770977221168	7.38492506374201e-15	3.10970919570997e-14	apcE; phycobilisome core-membrane linker protein
apcF; phycobilisome core component	5.00013799359915	2.33357670945133	0.30003391458354	7.77770977221168	7.38492506374201e-15	3.10970919570997e-14	apcF; phycobilisome core component
araC; AraC family transcriptional regulator, arabinose operon regulatory protein	326.287217330274	1.0037782023399	0.284373665512441	3.52978606697317	0.000415895815970495	0.000641394108756665	araC; AraC family transcriptional regulator, arabinose operon regulatory protein
araE; MFS transporter, SP family, arabinose:H+ symporter	262.910618579103	1.64307203173301	0.307902375915103	5.33634086729506	9.48410321701501e-08	2.03995276268787e-07	araE; MFS transporter, SP family, arabinose:H+ symporter
araL; arabinose operon protein AraL	7.38146764144765	2.67409981523423	0.304273063259991	8.78848684988359	1.5158777667609e-18	8.15462401605949e-18	araL; arabinose operon protein AraL
ATPVG, ahaH, atpH; V/A-type H+/Na+-transporting ATPase subunit G/H	26.8061354499535	-2.50985955221402	0.269243578813699	-9.32189195847339	1.14283949092242e-20	6.97167092203592e-20	ATPVG, ahaH, atpH; V/A-type H+/Na+-transporting ATPase subunit G/H
ATPF0A, atpB; F-type H+-transporting ATPase subunit a	8586.94108802698	-0.32231436171937	0.0801612254295666	-4.0208262784427	5.79943625881438e-05	9.69859543954118e-05	ATPF0A, atpB; F-type H+-transporting ATPase subunit a
ATPF0C, atpE; F-type H+-transporting ATPase subunit c	8547.09998973027	-0.32431682915716	0.08191015760113	-3.95942137892658	7.51315725433746e-05	0.000124288463133942	ATPF0C, atpE; F-type H+-transporting ATPase subunit c
ATPF1A, atpA; F-type H+-transporting ATPase subunit alpha	8426.27932275893	-0.29200182155292	0.0815966498479217	-3.57860061776001	0.00034543887753224	0.000536787894928683	ATPF1A, atpA; F-type H+-transporting ATPase subunit alpha
ATPF1B, atpD; F-type H+-transporting ATPase subunit beta	8469.32721038502	-0.291931795036674	0.0809203121580483	-3.60764543847151	0.000308988341657546	0.000482499043117536	ATPF1B, atpD; F-type H+-transporting ATPase subunit beta
ATPF1D, atpH; F-type H+-transporting ATPase subunit delta	8265.60245589794	-0.364404966256259	0.0777781208728186	-4.68518604161352	2.79705749125109e-06	5.31334216328026e-06	ATPF1D, atpH; F-type H+-transporting ATPase subunit delta
ATPF1E, atpC; F-type H+-transporting ATPase subunit epsilon	8654.91790595078	-0.369658356330267	0.0843422327699615	-4.38283816055106	1.17143135238578e-05	2.08460879706444e-05	ATPF1E, atpC; F-type H+-transporting ATPase subunit epsilon
ATPF1G, atpG; F-type H+-transporting ATPase subunit gamma	8572.96180138908	-0.359278441677807	0.0853209315246261	-4.21090622497609	2.54348317519947e-05	4.37665884596418e-05	ATPF1G, atpG; F-type H+-transporting ATPase subunit gamma
ATPVA, ntpA, atpA; V/A-type H+/Na+-transporting ATPase subunit A	312.269225520139	-1.09921855779602	0.276606885838025	-3.97393779430239	7.06940336151431e-05	0.000117239668154006	ATPVA, ntpA, atpA; V/A-type H+/Na+-transporting ATPase subunit A
ATPVB, ntpB, atpB; V/A-type H+/Na+-transporting ATPase subunit B	312.269225520139	-1.09921855779602	0.276606885838025	-3.97393779430239	7.06940336151431e-05	0.000117239668154006	ATPVB, ntpB, atpB; V/A-type H+/Na+-transporting ATPase subunit B
ATPVC, ntpC, atpC; V/A-type H+/Na+-transporting ATPase subunit C	288.129572636283	-1.0347316000484	0.292879954317148	-3.53295466212731	0.000410942938476206	0.00063400123757551	ATPVC, ntpC, atpC; V/A-type H+/Na+-transporting ATPase subunit C
ATPVD, ntpD, atpD; V/A-type H+/Na+-transporting ATPase subunit D	306.701908982251	-1.04916489807348	0.283894870333484	-3.69561062107624	0.000219358943703125	0.000347926080924308	ATPVD, ntpD, atpD; V/A-type H+/Na+-transporting ATPase subunit D
ATPVE, ntpE, atpE; V/A-type H+/Na+-transporting ATPase subunit E	42.3052019248621	2.78934228366694	0.261409715747591	10.6703849001551	1.40045055619522e-26	1.11573895812074e-25	ATPVE, ntpE, atpE; V/A-type H+/Na+-transporting ATPase subunit E
ATPVF, ntpF, atpF; V/A-type H+/Na+-transporting ATPase subunit F	285.045457310012	-1.06727501182151	0.292406485288892	-3.64997038546207	0.000262270544843777	0.000412701842933116	ATPVF, ntpF, atpF; V/A-type H+/Na+-transporting ATPase subunit F
ATPVI, ntpI, atpI; V/A-type H+/Na+-transporting ATPase subunit I	316.679981852476	-1.10727853955516	0.275701790556072	-4.01621816572847	5.91395121936864e-05	9.88176127579454e-05	ATPVI, ntpI, atpI; V/A-type H+/Na+-transporting ATPase subunit I
ATPVK, ntpK, atpK; V/A-type H+/Na+-transporting ATPase subunit K	312.269225520139	-1.09921855779602	0.276606885838025	-3.97393779430239	7.06940336151431e-05	0.000117239668154006	ATPVK, ntpK, atpK; V/A-type H+/Na+-transporting ATPase subunit K
ATPeF0C, ATP5G, ATP9; F-type H+-transporting ATPase subunit c	1.73879458366795	1.8929459197936	0.260511873785928	7.26625582275418	3.69588356256388e-13	1.27910965868577e-12	ATPeF0C, ATP5G, ATP9; F-type H+-transporting ATPase subunit c
accB, bccP; acetyl-CoA carboxylase biotin carboxyl carrier protein	8160.76793040516	-0.3658959410093	0.0863779588018732	-4.2359873523819	2.2754958554895e-05	3.9299534967884e-05	accB, bccP; acetyl-CoA carboxylase biotin carboxyl carrier protein
norE; nitric oxide reductase NorE protein	418.796646858684	1.69355748282519	0.232417302430159	7.2867100044503	3.17615546869763e-13	1.10935688816809e-12	norE; nitric oxide reductase NorE protein
betI; TetR/AcrR family transcriptional regulator, transcriptional repressor of bet genes	481.802703639552	1.98115302011278	0.200717094121826	9.87037516052475	5.59549378017268e-23	3.7747077854899e-22	betI; TetR/AcrR family transcriptional regulator, transcriptional repressor of bet genes
betT, betS; choline/glycine/proline betaine transport protein	1565.26421250476	3.44327534195043	0.199716298129618	17.2408329925869	1.31133629172546e-66	7.05906502444374e-65	betT, betS; choline/glycine/proline betaine transport protein
bioH; pimeloyl-	822.380354062696	0.560373817196895	0.161187697944182	3.47652968771194	0.000507947989082475	0.000778085296869847	bioH; pimeloyl-
blaR1; bla regulator protein blaR1	41.5873872492838	4.11328192767142	0.290477438443661	14.1604179302524	1.61033599941934e-45	3.03298981261794e-44	blaR1; bla regulator protein blaR1
yggC; putative kinase	1.97104063041553	2.17309097864348	0.272442737137541	7.97632192906067	1.50758411124269e-15	6.80120193333549e-15	yggC; putative kinase
CALM; calmodulin	13.6723896469447	-1.61395414631384	0.292107149286624	-5.525212752428	3.29086582534148e-08	7.41888172905931e-08	CALM; calmodulin
FMN2; formin 2	33.0549997222148	2.03049753938836	0.3804830580995	5.33663062300495	9.46896636437541e-08	2.03724696259732e-07	FMN2; formin 2
cbiK; sirohydrochlorin cobaltochelatase	38.1331208410199	2.96236784709042	0.380613971601756	7.7831295436259	7.07521192192675e-15	3.06182582194407e-14	cbiK; sirohydrochlorin cobaltochelatase
E2.7.7.3B; pantetheine-phosphate adenylyltransferase	256.484808825452	-2.30897483761736	0.331023613256844	-6.97525718754632	3.05311764939394e-12	9.20034531654574e-12	E2.7.7.3B; pantetheine-phosphate adenylyltransferase
thrH; phosphoserine / homoserine phosphotransferase	212.11658330215	1.6320648937977	0.237177266827888	6.88120288940694	5.93492507789935e-12	1.74028517098359e-11	thrH; phosphoserine / homoserine phosphotransferase
rocE, rocC; arginine/ornithine permease	104.669657913897	2.62072445210275	0.34646206488677	7.56424647229199	3.90119412921695e-14	1.55559627765122e-13	rocE, rocC; arginine/ornithine permease
ftnA, ftn; ferritin	1225.93104517268	1.87722215779808	0.151105376006279	12.4232651902477	1.95419708021754e-35	2.37333660641664e-34	ftnA, ftn; ferritin
comC; leader peptidase (prepilin peptidase) / N-methyltransferase	214.183431593292	2.55199228548106	0.235631061369346	10.8304578804272	2.4691750920426e-27	2.02803277920654e-26	comC; leader peptidase (prepilin peptidase) / N-methyltransferase
comEA; competence protein ComEA	4482.67273564439	-0.398042002223858	0.0911488891542275	-4.36694298654979	1.25997599323838e-05	2.23817809099892e-05	comEA; competence protein ComEA
comER; competence protein ComER	213.029311001822	1.00530229252863	0.252170903495149	3.9865911514568	6.7029383476445e-05	0.000111417295672196	comER; competence protein ComER
comFA; competence protein ComFA	147.131742883025	3.24467617253523	0.253765328890191	12.7861287699363	1.95996340011822e-37	2.53490720921135e-36	comFA; competence protein ComFA
comFC; competence protein ComFC	118.867002228641	3.88393913731975	0.259994631662518	14.9385358939304	1.84995224689918e-50	4.39957300031217e-49	comFC; competence protein ComFC
comGA; competence protein ComGA	110.728814303088	3.96202022105475	0.264348040266592	14.9878932980138	8.81037260303091e-51	2.11422405205865e-49	comGA; competence protein ComGA
comGB; competence protein ComGB	112.519960300212	3.8397268413839	0.261798719634026	14.6667135987202	1.05324172912248e-48	2.30526836701066e-47	comGB; competence protein ComGB
comGC; competence protein ComGC	111.657852971573	3.98474438845458	0.264578626548898	15.0607191534352	2.93576067443618e-51	7.19667855176402e-50	comGC; competence protein ComGC
comGD; competence protein ComGD	78.3313847401471	3.09574163405836	0.259257646101781	11.9407920291115	7.25292307620392e-33	7.69427938057478e-32	comGD; competence protein ComGD
comGE; competence protein ComGE	28.7935813720093	2.39397165552918	0.369008706919568	6.48757498302333	8.7228931033884e-11	2.36539446408085e-10	comGE; competence protein ComGE
comGF; competence protein ComGF	79.975143429095	3.62906815569698	0.319655746499356	11.3530515106954	7.16187735788048e-30	6.57358028919745e-29	comGF; competence protein ComGF
comGG; competence protein ComGG	34.2707637541819	2.28966020186115	0.333614092889863	6.86319987872046	6.73349060191879e-12	1.96576473526885e-11	comGG; competence protein ComGG
comK; competence protein ComK	117.45992502432	3.05045221632945	0.251873780311025	12.1110351881908	9.23215859475343e-34	1.01732513865008e-32	comK; competence protein ComK
comX; competence protein ComX	3.81256926888349	1.53744998110485	0.278684010261611	5.5168216492277	3.45185424226311e-08	7.76642833891843e-08	comX; competence protein ComX
COX10, ctaB, cyoE; heme o synthase	1.8827023371286	1.39600319893164	0.250277160027685	5.57782899077653	2.43538892806437e-08	5.55475052673599e-08	COX10, ctaB, cyoE; heme o synthase
COX15, ctaA; cytochrome c oxidase assembly protein subunit 15	7514.0546451184	-0.582078181808344	0.0958913155838524	-6.0701866301891	1.27761688066912e-09	3.20591297269003e-09	COX15, ctaA; cytochrome c oxidase assembly protein subunit 15
coxA, ctaD; cytochrome c oxidase subunit I	11316.6875188876	-0.835415047380521	0.0931336739000393	-8.97006434296981	2.96341273799698e-19	1.67562166668715e-18	coxA, ctaD; cytochrome c oxidase subunit I
coxB, ctaC; cytochrome c oxidase subunit II	12118.0046909452	-0.42026509367961	0.0931548404376746	-4.51146812881709	6.43804579932882e-06	1.17993813856114e-05	coxB, ctaC; cytochrome c oxidase subunit II
coxC, ctaE; cytochrome c oxidase subunit III	8517.81009116586	-0.330812489865951	0.0961201446951528	-3.44165617847466	0.000578164607527856	0.000880397061959944	coxC, ctaE; cytochrome c oxidase subunit III
coxD, ctaF; cytochrome c oxidase subunit IV	1501.14432726854	-1.39200325007298	0.162095200404781	-8.58756611298108	8.88310075413334e-18	4.53955508070432e-17	coxD, ctaF; cytochrome c oxidase subunit IV
cpaA, tadV; prepilin peptidase CpaA	3747.97474704077	-0.522478270208141	0.114263552728484	-4.57257154824922	4.81774632968085e-06	8.93874825537199e-06	cpaA, tadV; prepilin peptidase CpaA
cpaB, rcpC; pilus assembly protein CpaB	4511.04199273488	-0.709517574515625	0.100271153942638	-7.07598892221302	1.4838671596732e-12	4.81546625707389e-12	cpaB, rcpC; pilus assembly protein CpaB
cpaC, rcpA; pilus assembly protein CpaC	4126.56382720494	-0.658064899690681	0.103682263505793	-6.34693801465779	2.19642574718273e-10	5.81746141216915e-10	cpaC, rcpA; pilus assembly protein CpaC
cpaE, tadZ; pilus assembly protein CpaE	4488.19193705066	-0.66760734672756	0.0979742261390544	-6.8141119663454	9.48478142117987e-12	2.74483303968544e-11	cpaE, tadZ; pilus assembly protein CpaE
cpaF, tadA; pilus assembly protein CpaF	6441.0974192045	-0.562184943001983	0.0868109234066503	-6.47597008464623	9.42047121358867e-11	2.5450286252513e-10	cpaF, tadA; pilus assembly protein CpaF
cpcA; phycocyanin alpha chain	5.00013799359915	2.33357670945133	0.30003391458354	7.77770977221168	7.38492506374201e-15	3.10970919570997e-14	cpcA; phycocyanin alpha chain
cpcB; phycocyanin beta chain	5.00013799359915	2.33357670945133	0.30003391458354	7.77770977221168	7.38492506374201e-15	3.10970919570997e-14	cpcB; phycocyanin beta chain
cpcC; phycocyanin-associated rod linker protein	4.91494559936188	2.85685483690091	0.291855152856605	9.78860509721598	1.26022403693485e-22	8.33212025083816e-22	cpcC; phycocyanin-associated rod linker protein
cpcD; phycocyanin-associated, rod	5.00013799359915	2.33357670945133	0.30003391458354	7.77770977221168	7.38492506374201e-15	3.10970919570997e-14	cpcD; phycocyanin-associated, rod
cpcE; phycocyanobilin lyase subunit alpha	5.00013799359915	2.33357670945133	0.30003391458354	7.77770977221168	7.38492506374201e-15	3.10970919570997e-14	cpcE; phycocyanobilin lyase subunit alpha
cpcF; phycocyanobilin lyase subunit beta	5.00013799359915	2.33357670945133	0.30003391458354	7.77770977221168	7.38492506374201e-15	3.10970919570997e-14	cpcF; phycocyanobilin lyase subunit beta
cpcG; phycobilisome rod-core linker protein	4.90766655232414	1.51887188441428	0.304032216665529	4.99575966347414	5.86046096580592e-07	1.18173354883765e-06	cpcG; phycobilisome rod-core linker protein
crtB; 15-cis-phytoene synthase	8086.29284983293	-0.518520265425525	0.106405670289962	-4.87305106967069	1.09887801792289e-06	2.1729365025544e-06	crtB; 15-cis-phytoene synthase
crtO; beta-carotene ketolase (CrtO type)	4.16679901371832	2.41788283219261	0.291958741917111	8.28159080394678	1.21540603816874e-16	5.77064356739593e-16	crtO; beta-carotene ketolase (CrtO type)
PDS, crtP; 15-cis-phytoene desaturase	35.0259813862645	-2.06162283051278	0.342297015577626	-6.02290623841342	1.71312695293437e-09	4.26115592695228e-09	PDS, crtP; 15-cis-phytoene desaturase
cyoA; cytochrome o ubiquinol oxidase subunit II	2743.3299071492	1.18388943399734	0.109598716639872	10.8020373804874	3.3664936862203e-27	2.75368123183954e-26	cyoA; cytochrome o ubiquinol oxidase subunit II
cyoB; cytochrome o ubiquinol oxidase subunit I	2735.48746195273	1.21306658253134	0.116986169009799	10.3693162431	3.41962803146464e-25	2.58238640063306e-24	cyoB; cytochrome o ubiquinol oxidase subunit I
cyoC; cytochrome o ubiquinol oxidase subunit III	3020.12543802525	0.962531526248337	0.107039232718383	8.99232460663023	2.42055587811009e-19	1.3735447778421e-18	cyoC; cytochrome o ubiquinol oxidase subunit III
cyoD; cytochrome o ubiquinol oxidase subunit IV	2835.11513042641	1.06783469268756	0.108350831491394	9.85534377530251	6.49938941144707e-23	4.36967387687754e-22	cyoD; cytochrome o ubiquinol oxidase subunit IV
cobA; uroporphyrin-III C-methyltransferase	4640.54487319779	0.415194689219466	0.109366955113492	3.79634496350942	0.000146845126013487	0.000236633316939614	cobA; uroporphyrin-III C-methyltransferase
norC; nitric oxide reductase subunit C	332.518039160321	1.81941426190259	0.238281444270025	7.63556838207174	2.24826336822328e-14	9.08312081878035e-14	norC; nitric oxide reductase subunit C
dnaA; chromosomal replication initiator protein	8958.45222283702	-0.368444384424834	0.0782130147358226	-4.71078100836947	2.46769287463472e-06	4.71352412663984e-06	dnaA; chromosomal replication initiator protein
dnaG; DNA primase	8253.88911298376	-0.301725099355048	0.0765809798469139	-3.93994827381681	8.14991797676246e-05	0.000134320224494966	dnaG; DNA primase
dnaT; DNA replication protein DnaT	91.8516776356301	1.65408348411666	0.414064437868974	3.99474896378345	6.47628363263416e-05	0.000107807253867941	dnaT; DNA replication protein DnaT
pol; DNA polymerase, archaea type	256.90661309487	-2.3093612158958	0.331028132867451	-6.97632915937239	3.02992381170473e-12	9.20034531654574e-12	pol; DNA polymerase, archaea type
polC; DNA polymerase II large subunit	256.68637809491	-2.30916786342068	0.331026645231086	-6.97577641161991	3.04186174033968e-12	9.20034531654574e-12	polC; DNA polymerase II large subunit
polB; DNA polymerase II small subunit	256.68637809491	-2.30916786342068	0.331026645231086	-6.97577641161991	3.04186174033968e-12	9.20034531654574e-12	polB; DNA polymerase II small subunit
dpo; DNA polymerase bacteriophage-type	9670.49910898562	-0.52633549394012	0.0995821722917797	-5.2854389679102	1.25403678203748e-07	2.67781051795567e-07	dpo; DNA polymerase bacteriophage-type
polA; DNA polymerase I	9301.23820310115	-0.403075093519648	0.0742092962162606	-5.43159838553121	5.58515087260221e-08	1.23021556544158e-07	polA; DNA polymerase I
dnaN; DNA polymerase III subunit beta	8787.75227339305	-0.280169401809136	0.0781285729198294	-3.58600434307982	0.000335783367728438	0.000522461081072525	dnaN; DNA polymerase III subunit beta
holA; DNA polymerase III subunit delta	8325.23862395187	-0.290726828139574	0.0810699186430371	-3.58612458240753	0.000335628662907192	0.00052235857733573	holA; DNA polymerase III subunit delta
holB; DNA polymerase III subunit delta	8403.93463392094	-0.293918191903912	0.0799491301059158	-3.67631507077729	0.00023662724686683	0.000374346559926138	holB; DNA polymerase III subunit delta
dnaX; DNA polymerase III subunit gamma/tau	8449.51435172325	-0.303248890505126	0.0773207851123182	-3.92195824272372	8.78322162848682e-05	0.000144339782826226	dnaX; DNA polymerase III subunit gamma/tau
holD; DNA polymerase III subunit psi	127.93386573115	2.27560174285223	0.410751548500098	5.54009291300745	3.02311208231441e-08	6.83654100476836e-08	holD; DNA polymerase III subunit psi
holE; DNA polymerase III subunit theta	185.610264914124	1.74002486355266	0.440964147596964	3.9459554093795	7.94824057599157e-05	0.00013115913974508	holE; DNA polymerase III subunit theta
polX, dpx; DNA polymerase (family X)	3326.82615108396	-1.70355739749734	0.154552498689729	-11.0225160507907	2.97621762475304e-28	2.53328267269311e-27	polX, dpx; DNA polymerase (family X)
elaA; ElaA protein	2000.08136815471	0.622542229668377	0.140797654057683	4.42153836890868	9.80006573242681e-06	1.76445477266089e-05	elaA; ElaA protein
fusA, GFM, EFG; elongation factor G	15596.3392925659	-0.658022224297679	0.0818786899692115	-8.0365504692993	9.24028996037382e-16	4.20911321408223e-15	fusA, GFM, EFG; elongation factor G
efp; elongation factor P	9000.64115725041	-0.26172882704391	0.0758692498859469	-3.44973526741549	0.000561136538527534	0.000855612402382557	efp; elongation factor P
tsf, TSFM; elongation factor Ts	8307.19323050859	-0.345903461232738	0.0776435323876812	-4.45501963390345	8.38855175878282e-06	1.52235972351305e-05	tsf, TSFM; elongation factor Ts
tuf, TUFM; elongation factor Tu	13180.9400276369	-0.28712229837251	0.0805694514855037	-3.56366207140147	0.000365716715056812	0.000567302388796265	tuf, TUFM; elongation factor Tu
entC; isochorismate synthase	701.04129861678	1.75864926816504	0.176749349735317	9.94996174412309	2.5228017531357e-23	1.74169510981214e-22	entC; isochorismate synthase
entD; enterobactin synthetase component D	133.319761271486	1.87783567310353	0.367927931863322	5.10381384635159	3.32875729526679e-07	6.84569162916637e-07	entD; enterobactin synthetase component D
fabK; enoyl-	1705.33619660703	0.990747713591867	0.172192795098508	5.75371178001426	8.73049554788582e-09	2.05908401509788e-08	fabK; enoyl-
fabZ; 3-hydroxyacyl-	8540.02618393298	-0.429913402218907	0.0821571644708771	-5.2328169428401	1.6694605436832e-07	3.51681442398838e-07	fabZ; 3-hydroxyacyl-
TSTA3, fcl; GDP-L-fucose synthase	4193.65601143573	-1.01884131726494	0.152104855449349	-6.69828266990602	2.10883052981659e-11	5.94096634761273e-11	TSTA3, fcl; GDP-L-fucose synthase
flhC; flagellar transcriptional activator FlhC	1876.06780777161	-0.896045840570002	0.210161889719707	-4.26359813268266	2.01161094232722e-05	3.49313521741957e-05	flhC; flagellar transcriptional activator FlhC
flhD; flagellar transcriptional activator FlhD	2055.26709380896	-1.02964820104715	0.219102867540752	-4.69938258957586	2.60949192361417e-06	4.97483181513139e-06	flhD; flagellar transcriptional activator FlhD
flhF; flagellar biosynthesis protein FlhF	2960.60254064935	-0.640965405809427	0.150892013076564	-4.24784183563244	2.15839682013797e-05	3.73581304932419e-05	flhF; flagellar biosynthesis protein FlhF
fliA; RNA polymerase sigma factor for flagellar operon FliA	5368.42569334833	-0.515506324181524	0.0869791263953482	-5.92678204007686	3.08928576728375e-09	7.54285617773509e-09	fliA; RNA polymerase sigma factor for flagellar operon FliA
fliC; flagellin	8423.50910051624	0.463284529540132	0.0984336944696064	4.70656447506582	2.51926331737463e-06	4.809722226102e-06	fliC; flagellin
fliY; cystine transport system substrate-binding protein	1701.69968427459	0.754213992965565	0.196130091118702	3.84547821633906	0.000120317553673792	0.000195427105019185	fliY; cystine transport system substrate-binding protein
fliZ; regulator of sigma S factor FliZ	42.8559844379432	5.18685578892405	0.361971253652623	14.3294688088734	1.4321178699071e-46	2.8595696916165e-45	fliZ; regulator of sigma S factor FliZ
fucP; MFS transporter, FHS family, L-fucose permease	3204.82650438112	1.27176476115233	0.150379174245921	8.4570537611316	2.74217516153635e-17	1.37143185888011e-16	fucP; MFS transporter, FHS family, L-fucose permease
fucR; DeoR family transcriptional regulator, L-fucose operon activator	43.7268739380482	5.19832105119894	0.360695920038982	14.411920851883	4.35429650178347e-47	8.9640000593563e-46	fucR; DeoR family transcriptional regulator, L-fucose operon activator
gatA, QRSL1; aspartyl-tRNA(Asn)/glutamyl-tRNA(Gln) amidotransferase subunit A	18180.8190889474	-0.471741269302103	0.091891073639028	-5.13370070258646	2.8409976262752e-07	5.87444279484415e-07	gatA, QRSL1; aspartyl-tRNA(Asn)/glutamyl-tRNA(Gln) amidotransferase subunit A
gatB, PET112; aspartyl-tRNA(Asn)/glutamyl-tRNA(Gln) amidotransferase subunit B	8048.05881865103	-0.535881173495744	0.0856012603959156	-6.26020190610783	3.84479350249898e-10	1.00004798675839e-09	gatB, PET112; aspartyl-tRNA(Asn)/glutamyl-tRNA(Gln) amidotransferase subunit B
gatC, GATC; aspartyl-tRNA(Asn)/glutamyl-tRNA(Gln) amidotransferase subunit C	7978.19799595867	-0.548014474995264	0.0852657020868747	-6.42713848103787	1.30028358716335e-10	3.48917458367479e-10	gatC, GATC; aspartyl-tRNA(Asn)/glutamyl-tRNA(Gln) amidotransferase subunit C
gatR; DeoR family transcriptional regulator, galactitol utilization operon repressor	8.40104117042878	4.99398488655993	0.303657425117308	16.4461148434973	8.94236137324832e-61	3.8303114548747e-59	gatR; DeoR family transcriptional regulator, galactitol utilization operon repressor
gcvH, GCSH; glycine cleavage system H protein	8599.89971638618	-0.345537862977221	0.0756320187343585	-4.56867169169251	4.90824911123728e-06	9.10242566788348e-06	gcvH, GCSH; glycine cleavage system H protein
glpE; thiosulfate sulfurtransferase	197.280330279063	2.82804159049567	0.373399244354639	7.57377427312016	3.62534122431354e-14	1.44704877425381e-13	glpE; thiosulfate sulfurtransferase
glpG; GlpG protein	478.661342224233	1.04875493790989	0.196139535079385	5.34698390860065	8.94319636598879e-08	1.93325505737904e-07	glpG; GlpG protein
glpM; membrane protein GlpM	100.996689566024	4.92731713861628	0.344669285518301	14.295782495405	2.3247793768407e-46	4.59590999883122e-45	glpM; membrane protein GlpM
glpP; glycerol uptake operon antiterminator	727.780131427403	1.91404564692188	0.24737028027912	7.73757318285031	1.01332356907496e-14	4.20476503896887e-14	glpP; glycerol uptake operon antiterminator
glpR; DeoR family transcriptional regulator, glycerol-3-phosphate regulon repressor	2733.84581735859	0.501990982488398	0.121419645186263	4.13434730202285	3.55964832498449e-05	6.05976884725457e-05	glpR; DeoR family transcriptional regulator, glycerol-3-phosphate regulon repressor
glpT; MFS transporter, OPA family, glycerol-3-phosphate transporter	354.843768421628	2.5981772173671	0.253925779326493	10.2320340386803	1.42494557007714e-24	1.05900572358251e-23	glpT; MFS transporter, OPA family, glycerol-3-phosphate transporter
glpX; fructose-1,6-bisphosphatase II	2218.18453241495	-0.502193775831033	0.141928789232524	-3.53835031318616	0.000402635495225085	0.000622510574511595	glpX; fructose-1,6-bisphosphatase II
norD; nitric oxide reductase NorD protein	401.034271597338	1.28464948616199	0.233867247113362	5.49307139848995	3.95003002610728e-08	8.82993524635149e-08	norD; nitric oxide reductase NorD protein
gspA; general secretion pathway protein A	612.844977711736	-1.30535981602263	0.222390389411729	-5.86967728001014	4.36644234803568e-09	1.05480431130383e-08	gspA; general secretion pathway protein A
gspB; general secretion pathway protein B	429.975225978188	-1.93754433139682	0.229950834932722	-8.4259069203367	3.57966666108165e-17	1.77468601672915e-16	gspB; general secretion pathway protein B
gspD; general secretion pathway protein D	5201.34335147969	-1.10330523928867	0.0974063018988917	-11.3268363317387	9.66322972104035e-30	8.7784436929907e-29	gspD; general secretion pathway protein D
gspE; general secretion pathway protein E	6899.68394007542	-0.882271697336299	0.0880572529389053	-10.0192961725529	1.25392697215671e-23	8.80955572061068e-23	gspE; general secretion pathway protein E
gspF; general secretion pathway protein F	4959.86797820299	-0.806673439123127	0.104523678348292	-7.71761434222724	1.18527186318544e-14	4.88265818717602e-14	gspF; general secretion pathway protein F
gspG; general secretion pathway protein G	6981.16631863506	-1.19651292458752	0.0979869802577605	-12.2109378352106	2.71738659622347e-34	3.09719871417916e-33	gspG; general secretion pathway protein G
gspO; general secretion pathway protein O	4.08722947091576	3.54978653212482	0.289994833954878	12.2408612722983	1.88026708029909e-34	2.16475257640792e-33	gspO; general secretion pathway protein O
gspS; general secretion pathway protein S	3.01582069712597	3.47163498623297	0.285345272254109	12.1664359770481	4.69122307469251e-34	5.24929413428023e-33	gspS; general secretion pathway protein S
gutM; glucitol operon activator protein	113.864396783805	1.4090357450678	0.32013418605587	4.40139106175275	1.0755906735407e-05	1.9230769515482e-05	gutM; glucitol operon activator protein
gutQ; arabinose 5-phosphate isomerase	98.9292972606769	1.79601013343273	0.415243799001354	4.32519435028788	1.52397441110046e-05	2.68379843793929e-05	gutQ; arabinose 5-phosphate isomerase
srlR, gutR; DeoR family transcriptional regulator, glucitol operon repressor	98.9292972606769	1.79601013343273	0.415243799001354	4.32519435028788	1.52397441110046e-05	2.68379843793929e-05	srlR, gutR; DeoR family transcriptional regulator, glucitol operon repressor
gyrA; DNA gyrase subunit A	9690.29701593386	-0.32155645054125	0.0811426773457042	-3.96285236154182	7.40595842133929e-05	0.000122667922542225	gyrA; DNA gyrase subunit A
gyrB; DNA gyrase subunit B	9550.00812928309	-0.432192831839565	0.0748570462646891	-5.77357581424415	7.76066632645128e-09	1.84070344218033e-08	gyrB; DNA gyrase subunit B
wecC; UDP-N-acetyl-D-mannosaminuronic acid dehydrogenase	924.380918646376	1.29505763915629	0.187062692842172	6.92312090390443	4.41800386684048e-12	1.30848463966982e-11	wecC; UDP-N-acetyl-D-mannosaminuronic acid dehydrogenase
K02478; two-component system, LytTR family, sensor kinase	928.417749148468	-0.684075218820493	0.176216299735852	-3.88202010736759	0.000103592309294307	0.00016933504355325	K02478; two-component system, LytTR family, sensor kinase
K02480; two-component system, NarL family, sensor kinase	1361.96423819509	-0.806053279456504	0.188595595225579	-4.27397722885513	1.92016654724401e-05	3.34454894663161e-05	K02480; two-component system, NarL family, sensor kinase
K02481; two-component system, NtrC family, response regulator	2318.98270848635	-0.915689102850042	0.169014386655105	-5.41781750637963	6.03309487923825e-08	1.32230170296812e-07	K02481; two-component system, NtrC family, response regulator
K02486; two-component system, sensor kinase	39.9492479963385	-1.20784439867817	0.337882063719795	-3.57475145434129	0.000350560756224047	0.000544534518392861	K02486; two-component system, sensor kinase
pilL; type IV pili sensor histidine kinase and response regulator	211.805681716321	2.12967424192664	0.355981753809571	5.98253764170702	2.1968771920928e-09	5.41203481428674e-09	pilL; type IV pili sensor histidine kinase and response regulator
pleD; two-component system, cell cycle response regulator	1642.1752851694	-0.800420568711901	0.14739471835413	-5.43045624463162	5.62101604064138e-08	1.23777321160282e-07	pleD; two-component system, cell cycle response regulator
spo0F; two-component system, response regulator, stage 0 sporulation protein F	488.36887162272	-1.29949350542536	0.240950342837005	-5.39320048323992	6.92136533420727e-08	1.51116792594216e-07	spo0F; two-component system, response regulator, stage 0 sporulation protein F
kinA; two-component system, sporulation sensor kinase A	236.424790818735	-1.589566668722	0.259732167179389	-6.12002235219536	9.3562232132817e-10	2.37089791158446e-09	kinA; two-component system, sporulation sensor kinase A
hemA; glutamyl-tRNA reductase	6810.95646217245	-0.56729025804209	0.0785714707850166	-7.22005395055264	5.19669530948663e-13	1.77386767483633e-12	hemA; glutamyl-tRNA reductase
hemK, prmC, HEMK; release factor glutamine methyltransferase	9795.1608524088	-0.455583875736865	0.0731612492013836	-6.22711996733169	4.75087338649055e-10	1.22730895817672e-09	hemK, prmC, HEMK; release factor glutamine methyltransferase
hemX; HemX protein	210.245628289822	1.92038948779088	0.218428187350148	8.79185745708005	1.47107337857969e-18	7.92966279238456e-18	hemX; HemX protein
yabN; tetrapyrrole methylase family protein / MazG family protein	2780.25050578564	-1.99377778823982	0.181259173628869	-10.9995965904717	3.83845217186833e-28	3.25329238864627e-27	yabN; tetrapyrrole methylase family protein / MazG family protein
hisF; cyclase	8551.00632693131	-0.371624790630112	0.0754711786131939	-4.92406237001769	8.47657998205373e-07	1.68747907838636e-06	hisF; cyclase
hisH; glutamine amidotransferase	8634.37470393617	-0.335943022415509	0.0787329396103273	-4.26686751540321	1.98236802375822e-05	3.44535908492185e-05	hisH; glutamine amidotransferase
HINT1, hinT, hit; histidine triad (HIT) family protein	9393.98228887792	-0.465956636530493	0.0651440283762019	-7.15271450269591	8.50784354270466e-13	2.82307328216277e-12	HINT1, hinT, hit; histidine triad (HIT) family protein
hofB; protein transport protein HofB	126.897725830342	2.26028855366264	0.412490293703187	5.47961634047336	4.26249096245366e-08	9.49643889761418e-08	hofB; protein transport protein HofB
hofC; protein transport protein HofC	163.024732619026	1.93724838197129	0.288070514042138	6.72491035194223	1.75700583872405e-11	4.9797458260813e-11	hofC; protein transport protein HofC
hofQ; protein transport protein HofQ	131.326592321249	2.20857355419042	0.40373765393718	5.47031849185428	4.49227564280992e-08	9.99440381074187e-08	hofQ; protein transport protein HofQ
hpaA; AraC family transcriptional regulator, 4-hydroxyphenylacetate 3-monooxygenase operon regulatory protein	96.3346129987309	1.55912824927109	0.443911695714943	3.51224863936066	0.000444332093201991	0.000684188980777013	hpaA; AraC family transcriptional regulator, 4-hydroxyphenylacetate 3-monooxygenase operon regulatory protein
hpaH; 2-oxo-hept-3-ene-1,7-dioate hydratase	1449.92988996618	0.717246271512011	0.158566508170733	4.52331504165892	6.08785202659155e-06	1.11936111460547e-05	hpaH; 2-oxo-hept-3-ene-1,7-dioate hydratase
lpxL, htrB; Kdo2-lipid IVA lauroyltransferase	8911.44303310828	-0.285291668357186	0.0827542893800035	-3.44745475424411	0.000565895183724426	0.000862703201058649	lpxL, htrB; Kdo2-lipid IVA lauroyltransferase
infA; translation initiation factor IF-1	9862.69466385806	-0.364047627467103	0.0841722787676898	-4.32502995994503	1.5251113335602e-05	2.68520707060202e-05	infA; translation initiation factor IF-1
infC, MTIF3; translation initiation factor IF-3	8440.15673191233	-0.293578342857536	0.0789702932430965	-3.717579494783	0.000201140704637397	0.000320369450988833	infC, MTIF3; translation initiation factor IF-3
ilvY; LysR family transcriptional regulator, positive regulator for ilvC	138.731137648514	2.1243319708098	0.325909504756777	6.51816513419935	7.11726152532915e-11	1.93658547036535e-10	ilvY; LysR family transcriptional regulator, positive regulator for ilvC
ispB; octaprenyl-diphosphate synthase	7069.75178603546	-0.328304074202382	0.0813686572602928	-4.03477315782857	5.46550739505089e-05	9.15360467024815e-05	ispB; octaprenyl-diphosphate synthase
kdgT; 2-keto-3-deoxygluconate permease	380.636580472368	1.94536488520031	0.262091729724766	7.42245811130028	1.14966356228234e-13	4.45061690996278e-13	kdgT; 2-keto-3-deoxygluconate permease
kdtA, waaA; 3-deoxy-D-manno-octulosonic-acid transferase	6193.35169134014	-0.422106330736833	0.0901374629414479	-4.68291781199819	2.82819932618102e-06	5.36865952625309e-06	kdtA, waaA; 3-deoxy-D-manno-octulosonic-acid transferase
ksgA; 16S rRNA (adenine1518-N6/adenine1519-N6)-dimethyltransferase	8598.11844516216	-0.365364776931085	0.0752807539758383	-4.8533623487399	1.21385606400705e-06	2.39139249800796e-06	ksgA; 16S rRNA (adenine1518-N6/adenine1519-N6)-dimethyltransferase
lacR; DeoR family transcriptional regulator, lactose phosphotransferase system repressor	34.4977465840771	5.60322914325507	0.311373118921329	17.9952243875964	2.12360258456845e-72	1.49723378683689e-70	lacR; DeoR family transcriptional regulator, lactose phosphotransferase system repressor
lacT; transcriptional antiterminator	10.8751633488472	5.15509643333695	0.291611343542639	17.6779694874359	6.19888022401637e-70	3.95091829957907e-68	lacT; transcriptional antiterminator
lpxD; UDP-3-O-	7156.8708544139	-0.39847596653174	0.0869125343840633	-4.58479285359335	4.54436739659287e-06	8.47693164332836e-06	lpxD; UDP-3-O-
manR; activator of the mannose operon, transcriptional antiterminator	74.5145991263733	4.72683795409872	0.276976245003922	17.0658604821211	2.66434466590059e-65	1.38737476818497e-63	manR; activator of the mannose operon, transcriptional antiterminator
glcA; glycolate permease	1.85402419138273	2.18549254930236	0.263365856633134	8.29831390158795	1.05599356697124e-16	5.02574716132609e-16	glcA; glycolate permease
menD; 2-succinyl-5-enolpyruvyl-6-hydroxy-3-cyclohexene-1-carboxylate synthase	1820.12628603321	0.643002826506385	0.136485556846595	4.71114190660552	2.46332629007435e-06	4.70744076589646e-06	menD; 2-succinyl-5-enolpyruvyl-6-hydroxy-3-cyclohexene-1-carboxylate synthase
rraA, menG; regulator of ribonuclease activity A	1326.79893136824	0.620955329773606	0.161413275224189	3.84699045918715	0.000119577624028432	0.000194423455231535	rraA, menG; regulator of ribonuclease activity A
mpl; UDP-N-acetylmuramate: L-alanyl-gamma-D-glutamyl-meso-diaminopimelate ligase	3705.34418633322	-0.415226517570638	0.103357448815679	-4.01738357833429	5.8847892471732e-05	9.83514074517073e-05	mpl; UDP-N-acetylmuramate: L-alanyl-gamma-D-glutamyl-meso-diaminopimelate ligase
lpxM, msbB; lauroyl-Kdo2-lipid IVA myristoyltransferase	134.726765791109	2.25404913817494	0.396690222574239	5.68213938712115	1.33020177371051e-08	3.10874670905006e-08	lpxM, msbB; lauroyl-Kdo2-lipid IVA myristoyltransferase
mtlR; mannitol operon repressor	100.141512688903	1.81943710734199	0.412537094969857	4.41036001253398	1.03198902771304e-05	1.84885463993473e-05	mtlR; mannitol operon repressor
murG; UDP-N-acetylglucosamine--N-acetylmuramyl-(pentapeptide) pyrophosphoryl-undecaprenol N-acetylglucosamine transferase	8496.32807382735	-0.364591194903054	0.0764585511601101	-4.76848160697647	1.85619616102563e-06	3.58330865395958e-06	murG; UDP-N-acetylglucosamine--N-acetylmuramyl-(pentapeptide) pyrophosphoryl-undecaprenol N-acetylglucosamine transferase
nagB, GNPDA; glucosamine-6-phosphate deaminase	3179.1022080083	-0.484201773320344	0.142179635996002	-3.40556346152102	0.000660276654683408	0.000999890535613517	nagB, GNPDA; glucosamine-6-phosphate deaminase
nagC; N-acetylglucosamine repressor	258.756574802416	1.15091615187452	0.24756688684184	4.6489099029217	3.33693924655763e-06	6.2983641263503e-06	nagC; N-acetylglucosamine repressor
nagD; NagD protein	1379.67564494199	-0.579446676858414	0.149110573290752	-3.88602004586587	0.000101901095784799	0.000166703496944045	nagD; NagD protein
napA; periplasmic nitrate reductase NapA	623.92990451482	0.875436902793492	0.233515673865949	3.74894279386163	0.00017758158269741	0.000284266118012913	napA; periplasmic nitrate reductase NapA
napD; periplasmic nitrate reductase NapD	611.532820875814	0.972599060181023	0.233124781588763	4.17201060115826	3.01923585997433e-05	5.16185667305054e-05	napD; periplasmic nitrate reductase NapD
napF; ferredoxin-type protein NapF	324.651887118123	2.63167195149958	0.260254188809632	10.1119292778206	4.89114608672973e-24	3.51694592716388e-23	napF; ferredoxin-type protein NapF
nifA; Nif-specific regulatory protein	1483.6992397981	-1.50828406305337	0.193833623484399	-7.78133347527688	7.17640490732853e-15	3.10224730855597e-14	nifA; Nif-specific regulatory protein
nifB; nitrogen fixation protein NifB	387.877920055776	-0.80261521250413	0.217800433655255	-3.68509464850079	0.000228617666233107	0.000362250784979945	nifB; nitrogen fixation protein NifB
nifD; nitrogenase molybdenum-iron protein alpha chain	376.904788696081	-1.13004356340727	0.205458851231756	-5.50009676698028	3.79582873342231e-08	8.51389851328141e-08	nifD; nitrogenase molybdenum-iron protein alpha chain
nifE; nitrogenase molybdenum-cofactor synthesis protein NifE	371.523372591629	-1.10257410972165	0.203934763375018	-5.40650397938342	6.42668001693633e-08	1.40740405978372e-07	nifE; nitrogenase molybdenum-cofactor synthesis protein NifE
nifH; nitrogenase iron protein NifH	386.00256509694	-1.05792757720755	0.20379711444944	-5.19108221951794	2.09075269347037e-07	4.37651779003637e-07	nifH; nitrogenase iron protein NifH
nifK; nitrogenase molybdenum-iron protein beta chain	376.973264690473	-1.12902045666287	0.205432016494107	-5.49583495275311	3.88866080295018e-08	8.70275649137961e-08	nifK; nitrogenase molybdenum-iron protein beta chain
nifN; nitrogenase molybdenum-iron protein NifN	351.515868140961	-1.09116703066753	0.205845803642725	-5.30089519124425	1.15236232887274e-07	2.46664983184554e-07	nifN; nitrogenase molybdenum-iron protein NifN
nifV; homocitrate synthase NifV	243.838746993727	-2.59899879490999	0.22376095624865	-11.6150683232776	3.45512083133726e-31	3.32451058735072e-30	nifV; homocitrate synthase NifV
nifW; nitrogenase-stabilizing/protective protein	280.885683987882	-2.38447068103393	0.215318615616061	-11.0741501574844	1.67461378263114e-28	1.43922847963563e-27	nifW; nitrogenase-stabilizing/protective protein
nifX; nitrogen fixation protein NifX	270.910571938932	-2.26601474136977	0.21583731122083	-10.4987165034285	8.75625716514555e-26	6.76635313624778e-25	nifX; nitrogen fixation protein NifX
nifZ; nitrogen fixation protein NifZ	486.581886395584	-2.41188973918634	0.231516839014016	-10.4177724154239	2.05714856152342e-25	1.56985656989052e-24	nifZ; nitrogen fixation protein NifZ
nirC; nitrite transporter	134.832834511206	2.21275719360529	0.25762247964323	8.5891464000721	8.76178182797973e-18	4.48043105414085e-17	nirC; nitrite transporter
nusA; N utilization substance protein A	8676.00031235951	-0.328484443287772	0.078684921930375	-4.17468093287853	2.984039796301e-05	5.10716327757896e-05	nusA; N utilization substance protein A
nusG; transcriptional antiterminator NusG	8725.32217346542	-0.331360879220775	0.0744572750431625	-4.45034926444309	8.57307493939089e-06	1.55407708855807e-05	nusG; transcriptional antiterminator NusG
paaX; phenylacetic acid degradation operon negative regulatory protein	1736.64961747818	-0.999734496632318	0.135882817493071	-7.35732828533157	1.87627526771595e-13	6.83819078586139e-13	paaX; phenylacetic acid degradation operon negative regulatory protein
paaY; phenylacetic acid degradation protein	887.666260698623	0.996971720237655	0.190750795771474	5.22656650634402	1.72686722663282e-07	3.63582219730014e-07	paaY; phenylacetic acid degradation protein
pabC; 4-amino-4-deoxychorismate lyase	1806.57826702067	1.19439592377542	0.123905701211234	9.63955582430561	5.44229496092334e-22	3.49667451239324e-21	pabC; 4-amino-4-deoxychorismate lyase
pcaQ; LysR family transcriptional regulator, pca operon transcriptional activator	444.544750471108	2.69340479805859	0.227516997078097	11.838257504489	2.47542556202391e-32	2.54802525227965e-31	pcaQ; LysR family transcriptional regulator, pca operon transcriptional activator
pcaT; MFS transporter, MHS family, dicarboxylic acid transporter PcaT	199.797092654021	2.11731807810663	0.38593848192533	5.4861543413447	4.10778028699356e-08	9.17484876548296e-08	pcaT; MFS transporter, MHS family, dicarboxylic acid transporter PcaT
pdaD; arginine decarboxylase	421.319850034993	-2.50887376532157	0.289333664153201	-8.67121277665474	4.27541917133405e-18	2.23505672821643e-17	pdaD; arginine decarboxylase
petA; apocytochrome f	5.00013799359915	2.33357670945133	0.30003391458354	7.77770977221168	7.38492506374201e-15	3.10970919570997e-14	petA; apocytochrome f
petB; cytochrome b6	12.1901461588727	2.87633930550495	0.313777589141092	9.16680924656981	4.8722691024495e-20	2.86686616980909e-19	petB; cytochrome b6
petD; cytochrome b6-f complex subunit 4	5.00013799359915	2.33357670945133	0.30003391458354	7.77770977221168	7.38492506374201e-15	3.10970919570997e-14	petD; cytochrome b6-f complex subunit 4
petE; plastocyanin	109.574915406213	-2.38814967223181	0.247835971647263	-9.63600907632078	5.63357426746597e-22	3.61665480974226e-21	petE; plastocyanin
petF; ferredoxin	11.1794010556682	2.42953024491816	0.332910545088798	7.29784706660501	2.92408722564639e-13	1.03446727028085e-12	petF; ferredoxin
petG; cytochrome b6-f complex subunit 5	4.80127528513574	2.37561574974758	0.307157441728426	7.73419565021635	1.04058899688013e-14	4.31340922900311e-14	petG; cytochrome b6-f complex subunit 5
petH; ferredoxin--NADP+ reductase	5.7473091973146	1.91550864160086	0.30326018260004	6.31638688989105	2.67749251330573e-10	7.03548247147321e-10	petH; ferredoxin--NADP+ reductase
petL; cytochrome b6-f complex subunit 6	2.65283262382286	1.83598202893717	0.265140906745881	6.92455212388946	4.37356986645179e-12	1.29628836034306e-11	petL; cytochrome b6-f complex subunit 6
petM; cytochrome b6-f complex subunit 7	4.75802437665626	2.93984268486518	0.288165104227465	10.2019385475092	1.94353904801116e-24	1.42842948298016e-23	petM; cytochrome b6-f complex subunit 7
cdaR; carbohydrate diacid regulator	465.898156684576	2.18186152646242	0.23290602534837	9.36799090190513	7.39262640433392e-21	4.54803510141532e-20	cdaR; carbohydrate diacid regulator
pilA; type IV pilus assembly protein PilA	2676.64200845939	-0.688054264033449	0.126733822858885	-5.42912892953274	5.66297642283395e-08	1.24666850402647e-07	pilA; type IV pilus assembly protein PilA
flp, pilA; pilus assembly protein Flp/PilA	6712.52790075709	-0.414593503429965	0.10903446011792	-3.80240800001749	0.000143296486025099	0.000231195444342237	flp, pilA; pilus assembly protein Flp/PilA
pilB; type IV pilus assembly protein PilB	8871.10765042629	-1.73763344451203	0.119013152932246	-14.6003479590299	2.79415625062174e-48	5.96810800233335e-47	pilB; type IV pilus assembly protein PilB
pilC; type IV pilus assembly protein PilC	7229.78080596796	-1.55058245401129	0.113342303703851	-13.6805270701288	1.32727119502864e-42	2.2122112156471e-41	pilC; type IV pilus assembly protein PilC
pilD, pppA; leader peptidase (prepilin peptidase) / N-methyltransferase	6155.25977350201	-0.72062118021847	0.0864491729760574	-8.33577876352906	7.69897585525047e-17	3.74010613651101e-16	pilD, pppA; leader peptidase (prepilin peptidase) / N-methyltransferase
pilH; twitching motility two-component system response regulator PilH	2252.91123888878	-0.612669947350453	0.153408244501643	-3.99372243219881	6.50440025907391e-05	0.00010823006863835	pilH; twitching motility two-component system response regulator PilH
pilK; type IV pilus assembly protein PilK	80.5900468785674	5.42964704767667	0.347717218146437	15.6151227615943	5.74344680537089e-55	1.88304694232057e-53	pilK; type IV pilus assembly protein PilK
pilM; type IV pilus assembly protein PilM	3107.46238855115	-0.764896359905339	0.109539273336671	-6.98285041160003	2.89250353548115e-12	9.07266758550329e-12	pilM; type IV pilus assembly protein PilM
pilN; type IV pilus assembly protein PilN	2042.99015952661	-0.641330297649863	0.1229827874803	-5.21479721503786	1.84018431592829e-07	3.86847819536498e-07	pilN; type IV pilus assembly protein PilN
pilP; type IV pilus assembly protein PilP	1565.21783054441	-0.506138420791305	0.12290868865493	-4.11800358729972	3.82168748705262e-05	6.48644742423268e-05	pilP; type IV pilus assembly protein PilP
pilQ; type IV pilus assembly protein PilQ	2547.11690748265	-0.573266434259325	0.127178491397147	-4.5075737883158	6.55731297278296e-06	1.2015205256247e-05	pilQ; type IV pilus assembly protein PilQ
pilR, pehR; two-component system, NtrC family, response regulator PilR	2027.26049704702	-0.684357299753032	0.12501932971607	-5.47401190925649	4.39959478022394e-08	9.79094179163244e-08	pilR, pehR; two-component system, NtrC family, response regulator PilR
pilS, pehS; two-component system, NtrC family, sensor histidine kinase PilS	1806.42519661139	-0.572675640543777	0.126418933002329	-4.52998318324066	5.89883815280942e-06	1.08611147592865e-05	pilS, pehS; two-component system, NtrC family, sensor histidine kinase PilS
pilT; twitching motility protein PilT	7444.30927292991	-1.27184688282414	0.116296574716168	-10.9362368232099	7.73440391376547e-28	6.45911907557332e-27	pilT; twitching motility protein PilT
pilU; twitching motility protein PilU	2903.3510317508	-0.482558347253681	0.136662529512338	-3.53102162659821	0.000413957900297837	0.000638529059375192	pilU; twitching motility protein PilU
pilW; type IV pilus assembly protein PilW	3065.86485632026	-0.58982180821189	0.143703669634425	-4.10443108176964	4.05311073443592e-05	6.86607127817371e-05	pilW; type IV pilus assembly protein PilW
pilZ; type IV pilus assembly protein PilZ	1564.75763043572	-0.495240339639148	0.123859328905887	-3.99840967986715	6.3769506055986e-05	0.00010628695706026	pilZ; type IV pilus assembly protein PilZ
ppdA; prepilin peptidase dependent protein A	126.897725830342	2.26028855366264	0.412490293703187	5.47961634047336	4.26249096245366e-08	9.49643889761418e-08	ppdA; prepilin peptidase dependent protein A
ppdB; prepilin peptidase dependent protein B	130.113367742704	2.24492687855289	0.434513785150953	5.16652625364459	2.38484717768453e-07	4.95180543774112e-07	ppdB; prepilin peptidase dependent protein B
ppdC; prepilin peptidase dependent protein C	103.8401442071	1.8895171895744	0.412316199470036	4.5826896736123	4.59033015108931e-06	8.55465738332831e-06	ppdC; prepilin peptidase dependent protein C
ppdD; prepilin peptidase dependent protein D	171.202320775401	2.6921792064687	0.393749549019864	6.83728835542841	8.07061916648375e-12	2.3460027892398e-11	ppdD; prepilin peptidase dependent protein D
priS, pri1, priA; DNA primase small subunit	256.68637809491	-2.30916786342068	0.331026645231086	-6.97577641161991	3.04186174033968e-12	9.20034531654574e-12	priS, pri1, priA; DNA primase small subunit
psaA; photosystem I P700 chlorophyll a apoprotein A1	5.09697545101284	2.33735336070499	0.301501568673516	7.7523754552535	9.01892577233265e-15	3.75607849598402e-14	psaA; photosystem I P700 chlorophyll a apoprotein A1
psaB; photosystem I P700 chlorophyll a apoprotein A2	5.10853493386875	2.32644603679099	0.301093324360838	7.72666096709245	1.10404170021402e-14	4.55746125679022e-14	psaB; photosystem I P700 chlorophyll a apoprotein A2
psaC; photosystem I subunit VII	5.00013799359915	2.33357670945133	0.30003391458354	7.77770977221168	7.38492506374201e-15	3.10970919570997e-14	psaC; photosystem I subunit VII
psaD; photosystem I subunit II	5.00013799359915	2.33357670945133	0.30003391458354	7.77770977221168	7.38492506374201e-15	3.10970919570997e-14	psaD; photosystem I subunit II
psaE; photosystem I subunit IV	4.82930019907405	2.8885574597658	0.290737505975735	9.93527632450312	2.92364219655935e-23	2.01668029263968e-22	psaE; photosystem I subunit IV
psaF; photosystem I subunit III	5.00013799359915	2.33357670945133	0.30003391458354	7.77770977221168	7.38492506374201e-15	3.10970919570997e-14	psaF; photosystem I subunit III
psaI; photosystem I subunit VIII	4.97667213040536	2.34120072828142	0.300845367229269	7.7820733948588	7.13454542068193e-15	3.08582645855445e-14	psaI; photosystem I subunit VIII
psaJ; photosystem I subunit IX	5.00013799359915	2.33357670945133	0.30003391458354	7.77770977221168	7.38492506374201e-15	3.10970919570997e-14	psaJ; photosystem I subunit IX
psaK; photosystem I subunit X	5.4057476898074	1.86846336591153	0.310106110274161	6.02523879410066	1.68860123761908e-09	4.20277602627654e-09	psaK; photosystem I subunit X
psaL; photosystem I subunit XI	5.08880980702673	2.35311284297136	0.301364663609323	7.80819096303155	5.80146403234092e-15	2.52707840052816e-14	psaL; photosystem I subunit XI
psaM; photosystem I subunit XII	4.98312135552076	2.33364004869221	0.300296012498752	7.77113232131882	7.7787585326205e-15	3.25832645790681e-14	psaM; photosystem I subunit XII
psaX; photosystem I 4.8kDa protein	2.93812033249756	1.11258981482785	0.282345715449471	3.94052310323428	8.13041194528522e-05	0.000134026467966247	psaX; photosystem I 4.8kDa protein
psbA; photosystem II P680 reaction center D1 protein	9.73678906237081	2.32852550845796	0.339895637299875	6.85070725519084	7.34857606804194e-12	2.14219193319027e-11	psbA; photosystem II P680 reaction center D1 protein
psbB; photosystem II CP47 chlorophyll apoprotein	5.09697545101284	2.33735336070499	0.301501568673516	7.7523754552535	9.01892577233265e-15	3.75607849598402e-14	psbB; photosystem II CP47 chlorophyll apoprotein
psbC; photosystem II CP43 chlorophyll apoprotein	5.77324662362179	2.71918582303177	0.303053991526518	8.97261180865799	2.89565135307782e-19	1.6396342807371e-18	psbC; photosystem II CP43 chlorophyll apoprotein
psbD; photosystem II P680 reaction center D2 protein	5.55040279323846	2.25246249313614	0.304536324660146	7.39636723353059	1.39960603988984e-13	5.34547522521683e-13	psbD; photosystem II P680 reaction center D2 protein
psbE; photosystem II cytochrome b559 subunit alpha	5.00013799359915	2.33357670945133	0.30003391458354	7.77770977221168	7.38492506374201e-15	3.10970919570997e-14	psbE; photosystem II cytochrome b559 subunit alpha
psbF; photosystem II cytochrome b559 subunit beta	4.98312135552076	2.33364004869221	0.300296012498752	7.77113232131882	7.7787585326205e-15	3.25832645790681e-14	psbF; photosystem II cytochrome b559 subunit beta
psbH; photosystem II PsbH protein	5.00013799359915	2.33357670945133	0.30003391458354	7.77770977221168	7.38492506374201e-15	3.10970919570997e-14	psbH; photosystem II PsbH protein
psbI; photosystem II PsbI protein	4.98312135552076	2.33364004869221	0.300296012498752	7.77113232131882	7.7787585326205e-15	3.25832645790681e-14	psbI; photosystem II PsbI protein
psbJ; photosystem II PsbJ protein	4.95965549232697	2.34126925046748	0.301139116711406	7.77470982858471	7.56205461802523e-15	3.18093395680079e-14	psbJ; photosystem II PsbJ protein
psbK; photosystem II PsbK protein	5.00013799359915	2.33357670945133	0.30003391458354	7.77770977221168	7.38492506374201e-15	3.10970919570997e-14	psbK; photosystem II PsbK protein
psbL; photosystem II PsbL protein	4.98312135552076	2.33364004869221	0.300296012498752	7.77113232131882	7.7787585326205e-15	3.25832645790681e-14	psbL; photosystem II PsbL protein
psbM; photosystem II PsbM protein	4.98312135552076	2.33364004869221	0.300296012498752	7.77113232131882	7.7787585326205e-15	3.25832645790681e-14	psbM; photosystem II PsbM protein
psbN; PsbN protein	5.00013799359915	2.33357670945133	0.30003391458354	7.77770977221168	7.38492506374201e-15	3.10970919570997e-14	psbN; PsbN protein
psbO; photosystem II oxygen-evolving enhancer protein 1	5.00013799359915	2.33357670945133	0.30003391458354	7.77770977221168	7.38492506374201e-15	3.10970919570997e-14	psbO; photosystem II oxygen-evolving enhancer protein 1
psbP; photosystem II oxygen-evolving enhancer protein 2	5.00013799359915	2.33357670945133	0.30003391458354	7.77770977221168	7.38492506374201e-15	3.10970919570997e-14	psbP; photosystem II oxygen-evolving enhancer protein 2
psbT; photosystem II PsbT protein	4.98312135552076	2.33364004869221	0.300296012498752	7.77113232131882	7.7787585326205e-15	3.25832645790681e-14	psbT; photosystem II PsbT protein
psbU; photosystem II PsbU protein	5.00013799359915	2.33357670945133	0.30003391458354	7.77770977221168	7.38492506374201e-15	3.10970919570997e-14	psbU; photosystem II PsbU protein
psbV; photosystem II cytochrome c550	5.06524694379556	2.32735589601125	0.303540585836208	7.66736312905156	1.75568208500558e-14	7.16206818803864e-14	psbV; photosystem II cytochrome c550
psbX; photosystem II PsbX protein	5.00013799359915	2.33357670945133	0.30003391458354	7.77770977221168	7.38492506374201e-15	3.10970919570997e-14	psbX; photosystem II PsbX protein
psbY; photosystem II PsbY protein	5.00013799359915	2.33357670945133	0.30003391458354	7.77770977221168	7.38492506374201e-15	3.10970919570997e-14	psbY; photosystem II PsbY protein
psbZ; photosystem II PsbZ protein	5.00013799359915	2.33357670945133	0.30003391458354	7.77770977221168	7.38492506374201e-15	3.10970919570997e-14	psbZ; photosystem II PsbZ protein
sprT; SprT protein	202.52864695434	2.80126295748192	0.339942955689718	8.24039124975651	1.71648420787208e-16	8.08706663756174e-16	sprT; SprT protein
PTS-Aga-EIIC, agaW; PTS system, N-acetylgalactosamine-specific IIC component	47.2721748242511	4.8644384043635	0.335422300028837	14.5024299336845	1.16935860279476e-47	2.4452178447417e-46	PTS-Aga-EIIC, agaW; PTS system, N-acetylgalactosamine-specific IIC component
PTS-Aga-EIID, agaE; PTS system, N-acetylgalactosamine-specific IID component	47.2721748242511	4.8644384043635	0.335422300028837	14.5024299336845	1.16935860279476e-47	2.4452178447417e-46	PTS-Aga-EIID, agaE; PTS system, N-acetylgalactosamine-specific IID component
PTS-Asc-EIIC, ascF; PTS system, beta-glucoside (arbutin/salicin/cellobiose)-specific IIC component	84.3175495520595	1.46731482896471	0.423806966495932	3.46222442046335	0.000535730237368556	0.000819225105780286	PTS-Asc-EIIC, ascF; PTS system, beta-glucoside (arbutin/salicin/cellobiose)-specific IIC component
PTS-Bgl-EIIA, bglF, bglP; PTS system, beta-glucoside-specific IIA component	1.96965818773024	2.47409723724492	0.261336613183262	9.46708999978493	2.87748119896364e-21	1.79100724313619e-20	PTS-Bgl-EIIA, bglF, bglP; PTS system, beta-glucoside-specific IIA component
PTS-Bgl-EIIB, bglF, bglP; PTS system, beta-glucoside-specific IIB component	2.22962175620057	2.66077322234161	0.270617544283228	9.83222735757606	8.17894753995613e-23	5.48037637096976e-22	PTS-Bgl-EIIB, bglF, bglP; PTS system, beta-glucoside-specific IIB component
PTS-Bgl-EIIC, bglF, bglP; PTS system, beta-glucoside-specific IIC component	239.12805435897	2.41798297571603	0.312455758081271	7.73864111375123	1.00484980621998e-14	4.17177613661001e-14	PTS-Bgl-EIIC, bglF, bglP; PTS system, beta-glucoside-specific IIC component
PTS-Cel-EIIA, celC, chbA; PTS system, cellobiose-specific IIA component	387.246854681928	1.51362020615371	0.332515799252105	4.55202492500551	5.31320390154848e-06	9.83282125055442e-06	PTS-Cel-EIIA, celC, chbA; PTS system, cellobiose-specific IIA component
PTS-Cel-EIIB, celA, chbB; PTS system, cellobiose-specific IIB component	746.207278753793	1.02558259497456	0.282521023132551	3.63011072097591	0.000283299669681415	0.000444300879596818	PTS-Cel-EIIB, celA, chbB; PTS system, cellobiose-specific IIB component
PTS-Dgl-EIIA, gamP; PTS system, D-glucosamine-specific IIA component	2.67167356935632	2.49156066823226	0.298533870714555	8.34598989477676	7.06198465669702e-17	3.44959115633998e-16	PTS-Dgl-EIIA, gamP; PTS system, D-glucosamine-specific IIA component
PTS-Dgl-EIIC, gamP; PTS system, D-glucosamine-specific IIC component	227.106352210371	3.02110330977987	0.22508660763359	13.4219594028349	4.49664817722562e-41	6.88938385153009e-40	PTS-Dgl-EIIC, gamP; PTS system, D-glucosamine-specific IIC component
PTS-Fru-EIIA, fruB; PTS system, fructose-specific IIA component	1089.15512811482	-1.33034617788993	0.211783275845231	-6.28163943814963	3.35021123820823e-10	8.75980733009681e-10	PTS-Fru-EIIA, fruB; PTS system, fructose-specific IIA component
PTS-Fru-EIIB, fruA; PTS system, fructose-specific IIB component	121.087058675852	4.39900635890427	0.313732397484389	14.0215240573717	1.15115689774905e-44	2.10350160650612e-43	PTS-Fru-EIIB, fruA; PTS system, fructose-specific IIB component
PTS-Fru-EIIC, fruA; PTS system, fructose-specific IIC component	1671.67214905719	2.03610782001801	0.158752475472818	12.8256760340511	1.1775496959529e-37	1.54555822531413e-36	PTS-Fru-EIIC, fruA; PTS system, fructose-specific IIC component
PTS-Fru1-EIID, levG; PTS system, fructose-specific IID component	20.3829217937401	1.79741943844488	0.376728474231519	4.77112711512291	1.83197874875945e-06	3.53913062351273e-06	PTS-Fru1-EIID, levG; PTS system, fructose-specific IID component
PTS-Gat-EIIA, gatA, sgcA; PTS system, galactitol-specific IIA component	154.401434791817	4.76144555998383	0.324808596444375	14.659235045213	1.17590257216768e-48	2.56668925820819e-47	PTS-Gat-EIIA, gatA, sgcA; PTS system, galactitol-specific IIA component
PTS-Gat-EIIB, gatB, sgcB; PTS system, galactitol-specific IIB component	171.806419197925	4.23393053070756	0.331281955067569	12.7804441683037	2.10861871947476e-37	2.71834390583421e-36	PTS-Gat-EIIB, gatB, sgcB; PTS system, galactitol-specific IIB component
PTS-Gat-EIIC, gatC, sgcC; PTS system, galactitol-specific IIC component	162.323132107402	4.68564679423535	0.308650882817193	15.1810574830286	4.72108632790309e-52	1.2133191862711e-50	PTS-Gat-EIIC, gatC, sgcC; PTS system, galactitol-specific IIC component
PTS-Glc-EIIA, crr; PTS system, sugar-specific IIA component	557.648741135113	1.20174771428312	0.221898240060298	5.41576045829189	6.10287610046111e-08	1.33686043146477e-07	PTS-Glc-EIIA, crr; PTS system, sugar-specific IIA component
PTS-Glc-EIIB, ptsG; PTS system, glucose-specific IIB component	3.25568219089467	2.34551446005	0.294014586247359	7.97754454970027	1.49273034264622e-15	6.73800716139513e-15	PTS-Glc-EIIB, ptsG; PTS system, glucose-specific IIB component
PTS-Glc-EIIC, ptsG; PTS system, glucose-specific IIC component	188.265100558101	2.43359118355321	0.360933485018937	6.74249213376678	1.55692674497776e-11	4.42527127264994e-11	PTS-Glc-EIIC, ptsG; PTS system, glucose-specific IIC component
PTS-Gut-EIIA, srlB; PTS system, glucitol/sorbitol-specific IIA component	256.410358244064	1.87880632274899	0.308444372115327	6.09123230183791	1.12044823384653e-09	2.821305650776e-09	PTS-Gut-EIIA, srlB; PTS system, glucitol/sorbitol-specific IIA component
PTS-Gut-EIIB, srlE; PTS system, glucitol/sorbitol-specific IIB component	4.14605029816647	4.15323340200375	0.322344221140329	12.8844667582723	5.50547073054557e-38	7.38418944617114e-37	PTS-Gut-EIIB, srlE; PTS system, glucitol/sorbitol-specific IIB component
PTS-Gut-EIIC, srlA; PTS system, glucitol/sorbitol-specific IIC component	368.068823486309	2.17310858965086	0.295632881218266	7.35069989743953	1.9717166270637e-13	7.15330891066325e-13	PTS-Gut-EIIC, srlA; PTS system, glucitol/sorbitol-specific IIC component
PTS-Lac-EIIA, lacF; PTS system, lactose-specific IIA component	30.4006515021462	7.03575359622037	0.331461072194707	21.2264853596063	5.43805040166026e-100	1.60462768703805e-97	PTS-Lac-EIIA, lacF; PTS system, lactose-specific IIA component
PTS-Lac-EIIC, lacE; PTS system, lactose-specific IIC component	29.3177617235054	6.97345636547782	0.33074733376729	21.0839382620217	1.11691773600311e-98	3.17802985812028e-96	PTS-Lac-EIIC, lacE; PTS system, lactose-specific IIC component
PTS-MalGlc-EIIC, malX; PTS system, maltose/glucose-specific IIC component	128.611092333938	2.01709890798892	0.364385609807944	5.53561626391357	3.10135921918621e-08	7.00156670423818e-08	PTS-MalGlc-EIIC, malX; PTS system, maltose/glucose-specific IIC component
PTS-Man-EIIB, manX; PTS system, mannose-specific IIB component	400.979093555097	2.13123145205227	0.23684778301246	8.99831708342463	2.29204015613837e-19	1.30340356345142e-18	PTS-Man-EIIB, manX; PTS system, mannose-specific IIB component
PTS-Man-EIIC, manY; PTS system, mannose-specific IIC component	370.654162832931	2.29001776853465	0.239608727702798	9.55732201614587	1.20843092890689e-21	7.61072664869662e-21	PTS-Man-EIIC, manY; PTS system, mannose-specific IIC component
PTS-Man-EIID, manZ; PTS system, mannose-specific IID component	355.728026251603	1.74821402669932	0.225726196105661	7.74484334056197	9.56997637346498e-15	3.97933203378891e-14	PTS-Man-EIID, manZ; PTS system, mannose-specific IID component
PTS-Mtl-EIIB, mtlA, cmtA; PTS system, mannitol-specific IIB component	134.166639474741	-2.98950406594145	0.238822211178625	-12.5176969561909	5.97435946780346e-36	7.36806840247525e-35	PTS-Mtl-EIIB, mtlA, cmtA; PTS system, mannitol-specific IIB component
PTS-Mtl-EIIC, mtlA, cmtA; PTS system, mannitol-specific IIC component	596.525196878846	0.692522296981859	0.195774567262795	3.53734556364649	0.000404170477278323	0.000624036083813256	PTS-Mtl-EIIC, mtlA, cmtA; PTS system, mannitol-specific IIC component
PTS-Nag-EIIA, nagE; PTS system, N-acetylglucosamine-specific IIA component	214.987522434859	-3.67743842964036	0.20828851035969	-17.6555030485832	9.2307562205914e-70	5.83662181027395e-68	PTS-Nag-EIIA, nagE; PTS system, N-acetylglucosamine-specific IIA component
PTS-Nag-EIIB, nagE; PTS system, N-acetylglucosamine-specific IIB component	252.741781556267	-2.26152239054909	0.235668092154953	-9.59621801097335	8.29317141756779e-22	5.26467702659463e-21	PTS-Nag-EIIB, nagE; PTS system, N-acetylglucosamine-specific IIB component
wecE, rffA; dTDP-4-amino-4,6-dideoxygalactose transaminase	362.537185658758	1.1820554652223	0.249408639999764	4.73943270459044	2.14317397092954e-06	4.11437759672185e-06	wecE, rffA; dTDP-4-amino-4,6-dideoxygalactose transaminase
PTS-Ntr-EIIA, ptsN; PTS system, nitrogen regulatory IIA component	5613.8094973968	-0.478787877553828	0.102060348662587	-4.6912232206526	2.71576476132098e-06	5.1626098433415e-06	PTS-Ntr-EIIA, ptsN; PTS system, nitrogen regulatory IIA component
PTS-Scr-EIIC, scrA, sacP, sacX, ptsS; PTS system, sucrose-specific IIC component	303.799400474629	1.513301529825	0.236549514807814	6.39739857870556	1.58046388122007e-10	4.22110484132762e-10	PTS-Scr-EIIC, scrA, sacP, sacX, ptsS; PTS system, sucrose-specific IIC component
PTS-Sor-EIIA, sorF; PTS system, sorbose-specific IIA component	7.34281193202905	2.87618365257714	0.340831487728752	8.43872633876517	3.20814230505039e-17	1.59745435902103e-16	PTS-Sor-EIIA, sorF; PTS system, sorbose-specific IIA component
PTS-Sor-EIIB, sorB; PTS system, sorbose-specific IIB component	7.34281193202905	2.87618365257714	0.340831487728752	8.43872633876517	3.20814230505039e-17	1.59745435902103e-16	PTS-Sor-EIIB, sorB; PTS system, sorbose-specific IIB component
PTS-Sor-EIIC, sorA; PTS system, sorbose-specific IIC component	7.34353005493655	2.87616924060283	0.340794109063973	8.43960961796708	3.18399276109763e-17	1.58741366255725e-16	PTS-Sor-EIIC, sorA; PTS system, sorbose-specific IIC component
PTS-Sor-EIID, sorM; PTS system, sorbose-specific IID component	7.34353005493655	2.87616924060283	0.340794109063973	8.43960961796708	3.18399276109763e-17	1.58741366255725e-16	PTS-Sor-EIID, sorM; PTS system, sorbose-specific IID component
PTS-Tre-EIIC, treB; PTS system, trehalose-specific IIC component	318.79667487415	2.02767954391887	0.282830710934601	7.16923398176422	7.54185625495799e-13	2.51721695782364e-12	PTS-Tre-EIIC, treB; PTS system, trehalose-specific IIC component
PTS-Ula-EIIB, ulaB, sgaB; PTS system, ascorbate-specific IIB component	402.757984913792	1.71502228448779	0.265026152800596	6.47114356966182	9.72639623698958e-11	2.6250067350981e-10	PTS-Ula-EIIB, ulaB, sgaB; PTS system, ascorbate-specific IIB component
pyrDII; dihydroorotate dehydrogenase electron transfer subunit	2443.43812537222	-0.794066273030013	0.162790443588071	-4.87784329060087	1.07252079494706e-06	2.12292501201075e-06	pyrDII; dihydroorotate dehydrogenase electron transfer subunit
pyrP, uraA; uracil permease	688.878101449981	2.43915514280371	0.206119367276996	11.8337018739526	2.61355735401889e-32	2.68673695993142e-31	pyrP, uraA; uracil permease
pyrR; pyrimidine operon attenuation protein / uracil phosphoribosyltransferase	5377.79450726271	-0.689515915770014	0.101468838883679	-6.79534646651917	1.08052535333709e-11	3.11790854401906e-11	pyrR; pyrimidine operon attenuation protein / uracil phosphoribosyltransferase
qoxA; cytochrome aa3-600 menaquinol oxidase subunit II	244.162860680989	4.28395522878996	0.226375928671362	18.9240757793164	7.22455722800417e-80	7.07726249174366e-78	qoxA; cytochrome aa3-600 menaquinol oxidase subunit II
qoxB; cytochrome aa3-600 menaquinol oxidase subunit I	224.759581456653	1.46887995065766	0.236899603097068	6.20043229897604	5.63082782113169e-10	1.44758971445486e-09	qoxB; cytochrome aa3-600 menaquinol oxidase subunit I
qoxC; cytochrome aa3-600 menaquinol oxidase subunit III	114.035091875482	2.18645592783929	0.239710508485562	9.12123520012886	7.42729135622107e-20	4.31921388576739e-19	qoxC; cytochrome aa3-600 menaquinol oxidase subunit III
qoxD; cytochrome aa3-600 menaquinol oxidase subunit IV	106.111693785445	2.20984161260344	0.236791223298747	9.33244730027597	1.03454057877483e-20	6.32554473606989e-20	qoxD; cytochrome aa3-600 menaquinol oxidase subunit IV
rbfA; ribosome-binding factor A	8386.41931575056	-0.333969690571603	0.0762099257370053	-4.38223351278556	1.17468805434237e-05	2.08993741155554e-05	rbfA; ribosome-binding factor A
prfA, MTRF1, MRF1; peptide chain release factor 1	8306.17015444307	-0.351467268104676	0.0768183475069025	-4.57530368084388	4.75529701736634e-06	8.83934935542643e-06	prfA, MTRF1, MRF1; peptide chain release factor 1
prfB; peptide chain release factor 2	8348.07511340759	-0.33152758164921	0.0764995801088861	-4.3337176645588	1.46612180936698e-05	2.58534582895678e-05	prfB; peptide chain release factor 2
frr, MRRF, RRF; ribosome recycling factor	8335.88868294888	-0.329847126447435	0.0765389534725866	-4.30953274747314	1.63599833048394e-05	2.86713565749351e-05	frr, MRRF, RRF; ribosome recycling factor
prfH; peptide chain release factor	778.92116820358	1.28848484571042	0.183388334419559	7.02599131939656	2.12551675218499e-12	6.74392352236472e-12	prfH; peptide chain release factor
waaB, rfaB; UDP-D-galactose:(glucosyl)LPS alpha-1,6-D-galactosyltransferase	15.7750849423568	4.10769735783167	0.375089977357975	10.9512319864292	6.55499339352516e-28	5.5030171091902e-27	waaB, rfaB; UDP-D-galactose:(glucosyl)LPS alpha-1,6-D-galactosyltransferase
waaC, rfaC; heptosyltransferase I	3091.11410925158	-1.29803668301721	0.169800429575298	-7.64448409384971	2.09784739879811e-14	8.49265763527669e-14	waaC, rfaC; heptosyltransferase I
waaF, rfaF; heptosyltransferase II	4350.89236492103	-1.46654502111856	0.134723200316996	-10.8856159716208	1.3498295490675e-27	1.12138602892813e-26	waaF, rfaF; heptosyltransferase II
waaG, rfaG; UDP-glucose:(heptosyl)LPS alpha-1,3-glucosyltransferase	394.892160613711	0.963160069921059	0.210108237812257	4.5841137879691	4.55915924072926e-06	8.4992667915112e-06	waaG, rfaG; UDP-glucose:(heptosyl)LPS alpha-1,3-glucosyltransferase
solA; N-methyl-L-tryptophan oxidase	199.217330059434	4.22669609488809	0.311550460537946	13.5666501265637	6.31424912922871e-42	1.02247200838547e-40	solA; N-methyl-L-tryptophan oxidase
waaL, rfaL; O-antigen ligase	920.520535495564	0.78537247312216	0.202827346564548	3.87212319455268	0.000107891392404791	0.000176105454474282	waaL, rfaL; O-antigen ligase
waaP, rfaP; heptose I phosphotransferase	232.434334135446	1.41091857739734	0.22455797074761	6.28309283656259	3.31902723117109e-10	8.68111948481289e-10	waaP, rfaP; heptose I phosphotransferase
waaY, rfaY; heptose II phosphotransferase	6.75866515489213	4.91833159475404	0.313244543182972	15.701252270119	1.48285737752075e-55	4.9847783656995e-54	waaY, rfaY; heptose II phosphotransferase
wecA, tagO, rfe; UDP-GlcNAc:undecaprenyl-phosphate/decaprenyl-phosphate GlcNAc-1-phosphate transferase	3424.4866478573	-0.692437950825875	0.133397902196922	-5.19077091485066	2.09425163982407e-07	4.38155426055378e-07	wecA, tagO, rfe; UDP-GlcNAc:undecaprenyl-phosphate/decaprenyl-phosphate GlcNAc-1-phosphate transferase
wecG, rffM; UDP-N-acetyl-D-mannosaminouronate:lipid I N-acetyl-D-mannosaminouronosyltransferase	123.586957877636	2.21291026229462	0.413606100196663	5.350284391943	8.78161203003419e-08	1.89962267291019e-07	wecG, rffM; UDP-N-acetyl-D-mannosaminouronate:lipid I N-acetyl-D-mannosaminouronosyltransferase
wzyE, rffT; enterobacterial common antigen polymerase	122.146440007491	2.1914707158682	0.415099792863919	5.27938282201607	1.29619740109163e-07	2.75308043041776e-07	wzyE, rffT; enterobacterial common antigen polymerase
rhaS; AraC family transcriptional regulator, L-rhamnose operon regulatory protein RhaS	116.604090062155	1.40008007056041	0.333622463075606	4.19660012594273	2.70951705264451e-05	4.65331372244423e-05	rhaS; AraC family transcriptional regulator, L-rhamnose operon regulatory protein RhaS
rhaT; L-rhamnose-H+ transport protein	802.122391035019	1.40615562521789	0.202361249683066	6.94873958042948	3.68564175478652e-12	1.09688113038417e-11	rhaT; L-rhamnose-H+ transport protein
ribT; riboflavin biosynthesis RibT protein	67.5581397858997	2.54272687841489	0.289727120331979	8.77628188725083	1.6896799605791e-18	9.07542194847124e-18	ribT; riboflavin biosynthesis RibT protein
ctaG; putative membrane protein	370.581374688641	-1.55809919562753	0.226619488837388	-6.8753980675755	6.18169957912374e-12	1.80931669900363e-11	ctaG; putative membrane protein
RP-L1, MRPL1, rplA; large subunit ribosomal protein L1	8591.62550914551	-0.364382118068899	0.0753619845345592	-4.83509186122616	1.33084163403693e-06	2.6134619912182e-06	RP-L1, MRPL1, rplA; large subunit ribosomal protein L1
RP-L10, MRPL10, rplJ; large subunit ribosomal protein L10	8490.04077368684	-0.401735243210453	0.0762744527820383	-5.2669698510778	1.38693973740646e-07	2.94032700583216e-07	RP-L10, MRPL10, rplJ; large subunit ribosomal protein L10
RP-L10e, RPL10; large subunit ribosomal protein L10e	257.993991235841	-2.32518036729682	0.328969575466172	-7.06807115521818	1.57101993144505e-12	5.06118713862626e-12	RP-L10e, RPL10; large subunit ribosomal protein L10e
RP-L11, MRPL11, rplK; large subunit ribosomal protein L11	8591.82784846598	-0.367492220866956	0.0755741206725599	-4.86267279852571	1.15811200375549e-06	2.28552844536041e-06	RP-L11, MRPL11, rplK; large subunit ribosomal protein L11
RP-L12, rpl12; large subunit ribosomal protein L12	256.68637809491	-2.30916786342068	0.331026645231086	-6.97577641161991	3.04186174033968e-12	9.20034531654574e-12	RP-L12, rpl12; large subunit ribosomal protein L12
RP-L13, MRPL13, rplM; large subunit ribosomal protein L13	8595.39022727862	-0.363795899148117	0.0753622270600156	-4.82729761765671	1.38398216361963e-06	2.71046850972408e-06	RP-L13, MRPL13, rplM; large subunit ribosomal protein L13
RP-L14, MRPL14, rplN; large subunit ribosomal protein L14	8590.15332569946	-0.363053197772995	0.0754164608357641	-4.81397819189133	1.47954960913255e-06	2.88698793435196e-06	RP-L14, MRPL14, rplN; large subunit ribosomal protein L14
RP-L15, MRPL15, rplO; large subunit ribosomal protein L15	8591.09023478507	-0.363356353764512	0.0753977017125236	-4.81919667989241	1.44137407525722e-06	2.81420376136839e-06	RP-L15, MRPL15, rplO; large subunit ribosomal protein L15
RP-L15e, RPL15; large subunit ribosomal protein L15e	256.68637809491	-2.30916786342068	0.331026645231086	-6.97577641161991	3.04186174033968e-12	9.20034531654574e-12	RP-L15e, RPL15; large subunit ribosomal protein L15e
RP-L16, MRPL16, rplP; large subunit ribosomal protein L16	8335.85899230898	-0.329870588266887	0.0765410191475454	-4.30972296868699	1.63459180790707e-05	2.86530097548858e-05	RP-L16, MRPL16, rplP; large subunit ribosomal protein L16
RP-L17, MRPL17, rplQ; large subunit ribosomal protein L17	8227.22441781552	-0.315180999737481	0.0764554176417929	-4.12241551297462	3.74920137712889e-05	6.36884592144688e-05	RP-L17, MRPL17, rplQ; large subunit ribosomal protein L17
RP-L18, MRPL18, rplR; large subunit ribosomal protein L18	8441.87793065426	-0.343877504961495	0.0751338656255708	-4.57686426883993	4.71997481857633e-06	8.77573847831916e-06	RP-L18, MRPL18, rplR; large subunit ribosomal protein L18
RP-L18e, RPL18; large subunit ribosomal protein L18e	256.68637809491	-2.30916786342068	0.331026645231086	-6.97577641161991	3.04186174033968e-12	9.20034531654574e-12	RP-L18e, RPL18; large subunit ribosomal protein L18e
RP-L19, MRPL19, rplS; large subunit ribosomal protein L19	8336.97943380921	-0.330144919208244	0.0765470863258907	-4.31296519638498	1.61079483053618e-05	2.82856566340793e-05	RP-L19, MRPL19, rplS; large subunit ribosomal protein L19
RP-L19e, RPL19; large subunit ribosomal protein L19e	258.231445587313	-2.32751652240201	0.328779900825344	-7.07925428701448	1.44932228229789e-12	4.70911526226236e-12	RP-L19e, RPL19; large subunit ribosomal protein L19e
RP-L2, MRPL2, rplB; large subunit ribosomal protein L2	8592.56776174269	-0.363502229069068	0.0753786878115306	-4.82234753114744	1.41878471039066e-06	2.77521674139023e-06	RP-L2, MRPL2, rplB; large subunit ribosomal protein L2
RP-L20, MRPL20, rplT; large subunit ribosomal protein L20	8333.23305865766	-0.329702334340151	0.0765574430269332	-4.30660065572149	1.657825098919e-05	2.90347165598761e-05	RP-L20, MRPL20, rplT; large subunit ribosomal protein L20
RP-L21, MRPL21, rplU; large subunit ribosomal protein L21	8326.06204612352	-0.327528004592325	0.0766125837286582	-4.27512020417355	1.91034197638379e-05	3.3296203294355e-05	RP-L21, MRPL21, rplU; large subunit ribosomal protein L21
RP-L21e, RPL21; large subunit ribosomal protein L21e	257.993991235841	-2.32518036729682	0.328969575466172	-7.06807115521818	1.57101993144505e-12	5.06118713862626e-12	RP-L21e, RPL21; large subunit ribosomal protein L21e
RP-L22, MRPL22, rplV; large subunit ribosomal protein L22	8363.7028375037	-0.343494390701802	0.076500100563478	-4.49011685176516	7.11841118756981e-06	1.2998483138063e-05	RP-L22, MRPL22, rplV; large subunit ribosomal protein L22
RP-L23, MRPL23, rplW; large subunit ribosomal protein L23	8558.33298613854	-0.386695262725052	0.0753366015027458	-5.13290027704473	2.85311095325891e-07	5.89642930340175e-07	RP-L23, MRPL23, rplW; large subunit ribosomal protein L23
RP-L24, MRPL24, rplX; large subunit ribosomal protein L24	8756.26877394633	-0.396273710599035	0.0742002637958548	-5.34059705891736	9.26409618982e-08	1.99424626707095e-07	RP-L24, MRPL24, rplX; large subunit ribosomal protein L24
RP-L24e, RPL24; large subunit ribosomal protein L24e	256.68637809491	-2.30916786342068	0.331026645231086	-6.97577641161991	3.04186174033968e-12	9.20034531654574e-12	RP-L24e, RPL24; large subunit ribosomal protein L24e
RP-L25, rplY; large subunit ribosomal protein L25	8270.42810388157	-0.364777622234197	0.0753339791154101	-4.84213931770901	1.28448650506199e-06	2.52554392542667e-06	RP-L25, rplY; large subunit ribosomal protein L25
RP-L27, MRPL27, rpmA; large subunit ribosomal protein L27	8335.98942613117	-0.32987665904585	0.0765382136842705	-4.30996025601842	1.63283888734678e-05	2.86285814601491e-05	RP-L27, MRPL27, rpmA; large subunit ribosomal protein L27
RP-L28, MRPL28, rpmB; large subunit ribosomal protein L28	8496.41293848174	-0.35391283943118	0.0750729007978841	-4.71425555253294	2.42596042913205e-06	4.63714653044507e-06	RP-L28, MRPL28, rpmB; large subunit ribosomal protein L28
RP-L29, rpmC; large subunit ribosomal protein L29	8524.18371687012	-0.37822605801343	0.07692113480258	-4.9170628980469	8.78523310824401e-07	1.74699182799865e-06	RP-L29, rpmC; large subunit ribosomal protein L29
RP-L3, MRPL3, rplC; large subunit ribosomal protein L3	8587.31831349312	-0.36601423855575	0.0755876980336096	-4.84224613366324	1.28379600827531e-06	2.52480937988876e-06	RP-L3, MRPL3, rplC; large subunit ribosomal protein L3
RP-L30e, RPL30; large subunit ribosomal protein L30e	257.993991235841	-2.32518036729682	0.328969575466172	-7.06807115521818	1.57101993144505e-12	5.06118713862626e-12	RP-L30e, RPL30; large subunit ribosomal protein L30e
RP-L31, rpmE; large subunit ribosomal protein L31	8811.86807567495	-0.257446785494836	0.0734202065068831	-3.50648408310729	0.000454068592551255	0.000698371520628543	RP-L31, rpmE; large subunit ribosomal protein L31
RP-L31e, RPL31; large subunit ribosomal protein L31e	257.993991235841	-2.32518036729682	0.328969575466172	-7.06807115521818	1.57101993144505e-12	5.06118713862626e-12	RP-L31e, RPL31; large subunit ribosomal protein L31e
RP-L32, MRPL32, rpmF; large subunit ribosomal protein L32	8333.36902456444	-0.351128257721611	0.0765842823577976	-4.5848605864211	4.5428945207187e-06	8.47616876968755e-06	RP-L32, MRPL32, rpmF; large subunit ribosomal protein L32
RP-L32e, RPL32; large subunit ribosomal protein L32e	257.993991235841	-2.32518036729682	0.328969575466172	-7.06807115521818	1.57101993144505e-12	5.06118713862626e-12	RP-L32e, RPL32; large subunit ribosomal protein L32e
RP-L33, MRPL33, rpmG; large subunit ribosomal protein L33	8736.64674125199	-0.359937452080094	0.0766294218402557	-4.69711820128869	2.63857772031177e-06	5.0266735288675e-06	RP-L33, MRPL33, rpmG; large subunit ribosomal protein L33
RP-L35, MRPL35, rpmI; large subunit ribosomal protein L35	8313.76945209482	-0.328541107455666	0.0766085584062123	-4.28856924462141	1.79827738803538e-05	3.1439271341843e-05	RP-L35, MRPL35, rpmI; large subunit ribosomal protein L35
RP-L37Ae, RPL37A; large subunit ribosomal protein L37Ae	256.68637809491	-2.30916786342068	0.331026645231086	-6.97577641161991	3.04186174033968e-12	9.20034531654574e-12	RP-L37Ae, RPL37A; large subunit ribosomal protein L37Ae
RP-L38e, RPL38; large subunit ribosomal protein L38e	1.74135249444989	1.93621138510641	0.262499895683194	7.37604630305526	1.63059325082253e-13	6.08697430051908e-13	RP-L38e, RPL38; large subunit ribosomal protein L38e
RP-L39e, RPL39; large subunit ribosomal protein L39e	256.68637809491	-2.30916786342068	0.331026645231086	-6.97577641161991	3.04186174033968e-12	9.20034531654574e-12	RP-L39e, RPL39; large subunit ribosomal protein L39e
RP-L4, MRPL4, rplD; large subunit ribosomal protein L4	8336.12654345411	-0.329887232035045	0.076538336847807	-4.31009146032282	1.63187040683573e-05	2.86241997605905e-05	RP-L4, MRPL4, rplD; large subunit ribosomal protein L4
RP-L44e, RPL44; large subunit ribosomal protein L44e	259.301604376773	-2.34075130245494	0.328133100656777	-7.13354214423902	9.78183399537274e-13	3.22432235999729e-12	RP-L44e, RPL44; large subunit ribosomal protein L44e
RP-L4e, RPL4; large subunit ribosomal protein L4e	256.68637809491	-2.30916786342068	0.331026645231086	-6.97577641161991	3.04186174033968e-12	9.20034531654574e-12	RP-L4e, RPL4; large subunit ribosomal protein L4e
RP-L5, MRPL5, rplE; large subunit ribosomal protein L5	8591.09023478507	-0.363356353764512	0.0753977017125236	-4.81919667989241	1.44137407525722e-06	2.81420376136839e-06	RP-L5, MRPL5, rplE; large subunit ribosomal protein L5
RP-L6, MRPL6, rplF; large subunit ribosomal protein L6	8499.62000244861	-0.405537749876073	0.0761956452631855	-5.32232187909578	1.02451082987426e-07	2.19948202145195e-07	RP-L6, MRPL6, rplF; large subunit ribosomal protein L6
RP-L7, MRPL12, rplL; large subunit ribosomal protein L7/L12	8419.2716317986	-0.346280410079837	0.0754828675904992	-4.58753649845999	4.48507034702025e-06	8.37612645445623e-06	RP-L7, MRPL12, rplL; large subunit ribosomal protein L7/L12
RP-L7Ae, RPL7A; large subunit ribosomal protein L7Ae	257.993991235841	-2.32518036729682	0.328969575466172	-7.06807115521818	1.57101993144505e-12	5.06118713862626e-12	RP-L7Ae, RPL7A; large subunit ribosomal protein L7Ae
RP-L9, MRPL9, rplI; large subunit ribosomal protein L9	8336.10802531085	-0.329883353438696	0.0765384742881419	-4.31003304556078	1.63230152595699e-05	2.86254595141962e-05	RP-L9, MRPL9, rplI; large subunit ribosomal protein L9
RP-LX, rplX; large subunit ribosomal protein LX	1.94292176390819	1.90377494852487	0.280980375709058	6.77547299778735	1.23999901365033e-11	3.56002599702782e-11	RP-LX, rplX; large subunit ribosomal protein LX
RP-S1, rpsA; small subunit ribosomal protein S1	8826.2860199759	-0.421197644256599	0.0739138246240041	-5.69849613924337	1.20868870301037e-08	2.82974519450003e-08	RP-S1, rpsA; small subunit ribosomal protein S1
RP-S10, MRPS10, rpsJ; small subunit ribosomal protein S10	8553.8181464692	-0.389341995839975	0.0755243317915544	-5.15518623739103	2.53378974618506e-07	5.2518165850436e-07	RP-S10, MRPS10, rpsJ; small subunit ribosomal protein S10
RP-S11, MRPS11, rpsK; small subunit ribosomal protein S11	8510.96112180354	-0.389871420723123	0.078412027825483	-4.97208695572619	6.62359822137029e-07	1.32855506116961e-06	RP-S11, MRPS11, rpsK; small subunit ribosomal protein S11
RP-S12, MRPS12, rpsL; small subunit ribosomal protein S12	8594.27076391879	-0.363906924990856	0.0753831891112945	-4.82742809479165	1.3830760169784e-06	2.70935987884605e-06	RP-S12, MRPS12, rpsL; small subunit ribosomal protein S12
RP-S13, rpsM; small subunit ribosomal protein S13	8576.7892009284	-0.36334818989298	0.0757150013509414	-4.79889299887679	1.59544996958807e-06	3.10098802334915e-06	RP-S13, rpsM; small subunit ribosomal protein S13
RP-S14, MRPS14, rpsN; small subunit ribosomal protein S14	8767.76361965153	-0.363260857658807	0.0752999051948246	-4.82418745042158	1.40575164786772e-06	2.75039866860563e-06	RP-S14, MRPS14, rpsN; small subunit ribosomal protein S14
RP-S15, MRPS15, rpsO; small subunit ribosomal protein S15	8544.61191411456	-0.351840549775017	0.0754153366467505	-4.66537133452121	3.08060209396571e-06	5.83111353828102e-06	RP-S15, MRPS15, rpsO; small subunit ribosomal protein S15
RP-S16, MRPS16, rpsP; small subunit ribosomal protein S16	8189.78817576111	-0.356507423203573	0.0771737639057164	-4.61954173492328	3.84588519013482e-06	7.21284541191245e-06	RP-S16, MRPS16, rpsP; small subunit ribosomal protein S16
RP-S17, MRPS17, rpsQ; small subunit ribosomal protein S17	8561.20708605902	-0.359581818024112	0.0755352982651369	-4.76044745017013	1.93164226134136e-06	3.7271479525567e-06	RP-S17, MRPS17, rpsQ; small subunit ribosomal protein S17
RP-S17e, RPS17; small subunit ribosomal protein S17e	256.68637809491	-2.30916786342068	0.331026645231086	-6.97577641161991	3.04186174033968e-12	9.20034531654574e-12	RP-S17e, RPS17; small subunit ribosomal protein S17e
RP-S18, MRPS18, rpsR; small subunit ribosomal protein S18	8476.80292522426	-0.353779171440392	0.0760121461658914	-4.65424526585913	3.2516956002898e-06	6.14474830348882e-06	RP-S18, MRPS18, rpsR; small subunit ribosomal protein S18
RP-S19, rpsS; small subunit ribosomal protein S19	8678.38164242837	-0.325925827342787	0.0784710291339206	-4.15345422304267	3.27493751730186e-05	5.58583326918089e-05	RP-S19, rpsS; small subunit ribosomal protein S19
RP-S19e, RPS19; small subunit ribosomal protein S19e	256.68637809491	-2.30916786342068	0.331026645231086	-6.97577641161991	3.04186174033968e-12	9.20034531654574e-12	RP-S19e, RPS19; small subunit ribosomal protein S19e
RP-S2, MRPS2, rpsB; small subunit ribosomal protein S2	8561.44550607335	-0.379065785273675	0.0765374488495683	-4.9526838295684	7.31968523311052e-07	1.46228516179016e-06	RP-S2, MRPS2, rpsB; small subunit ribosomal protein S2
RP-S20, rpsT; small subunit ribosomal protein S20	8137.28168182544	-0.42159579195837	0.0791871431039577	-5.3240434675727	1.01485638724917e-07	2.18051802513865e-07	RP-S20, rpsT; small subunit ribosomal protein S20
RP-S24e, RPS24; small subunit ribosomal protein S24e	256.406296958396	-2.30886904400623	0.331019189184041	-6.97503081225462	3.05803786268374e-12	9.20415098300012e-12	RP-S24e, RPS24; small subunit ribosomal protein S24e
RP-S25e, RPS25; small subunit ribosomal protein S25e	257.792421966383	-2.32499007716915	0.328963737211077	-7.06761814198789	1.5761554573069e-12	5.07362849630873e-12	RP-S25e, RPS25; small subunit ribosomal protein S25e
RP-S26e, RPS26; small subunit ribosomal protein S26e	256.484808825452	-2.30897483761736	0.331023613256844	-6.97525718754632	3.05311764939394e-12	9.20034531654574e-12	RP-S26e, RPS26; small subunit ribosomal protein S26e
RP-S27Ae, RPS27A; small subunit ribosomal protein S27Ae	256.68637809491	-2.30916786342068	0.331026645231086	-6.97577641161991	3.04186174033968e-12	9.20034531654574e-12	RP-S27Ae, RPS27A; small subunit ribosomal protein S27Ae
RP-S27e, RPS27; small subunit ribosomal protein S27e	256.68637809491	-2.30916786342068	0.331026645231086	-6.97577641161991	3.04186174033968e-12	9.20034531654574e-12	RP-S27e, RPS27; small subunit ribosomal protein S27e
RP-S28e, RPS28; small subunit ribosomal protein S28e	256.68637809491	-2.30916786342068	0.331026645231086	-6.97577641161991	3.04186174033968e-12	9.20034531654574e-12	RP-S28e, RPS28; small subunit ribosomal protein S28e
RP-S3, rpsC; small subunit ribosomal protein S3	8591.83150073657	-0.36725229956405	0.0756052430084362	-4.85749777331012	1.18878473924319e-06	2.3431588366033e-06	RP-S3, rpsC; small subunit ribosomal protein S3
RP-S30e, RPS30; small subunit ribosomal protein S30e	257.792421966383	-2.32499007716915	0.328963737211077	-7.06761814198789	1.5761554573069e-12	5.07362849630873e-12	RP-S30e, RPS30; small subunit ribosomal protein S30e
RP-S3Ae, RPS3A; small subunit ribosomal protein S3Ae	257.993991235841	-2.32518036729682	0.328969575466172	-7.06807115521818	1.57101993144505e-12	5.06118713862626e-12	RP-S3Ae, RPS3A; small subunit ribosomal protein S3Ae
RP-S4, rpsD; small subunit ribosomal protein S4	8899.72371675176	-0.426991344457652	0.0746649469287854	-5.71876579333688	1.07300571028378e-08	2.51874970354474e-08	RP-S4, rpsD; small subunit ribosomal protein S4
RP-S4e, RPS4; small subunit ribosomal protein S4e	257.993991235841	-2.32518036729682	0.328969575466172	-7.06807115521818	1.57101993144505e-12	5.06118713862626e-12	RP-S4e, RPS4; small subunit ribosomal protein S4e
RP-S5, MRPS5, rpsE; small subunit ribosomal protein S5	8591.09023478507	-0.363356353764512	0.0753977017125236	-4.81919667989241	1.44137407525722e-06	2.81420376136839e-06	RP-S5, MRPS5, rpsE; small subunit ribosomal protein S5
RP-S6e, RPS6; small subunit ribosomal protein S6e	257.993991235841	-2.32518036729682	0.328969575466172	-7.06807115521818	1.57101993144505e-12	5.06118713862626e-12	RP-S6e, RPS6; small subunit ribosomal protein S6e
RP-S7, MRPS7, rpsG; small subunit ribosomal protein S7	8560.20590213133	-0.386772307283229	0.0753459112109385	-5.13328860275405	2.84722796783259e-07	5.88579792935191e-07	RP-S7, MRPS7, rpsG; small subunit ribosomal protein S7
RP-S7e, RPS7; small subunit ribosomal protein S7e	3.33522489834842	-1.13509905292035	0.320869459569851	-3.53757273890147	0.000403822938206486	0.000623620342836029	RP-S7e, RPS7; small subunit ribosomal protein S7e
RP-S8, rpsH; small subunit ribosomal protein S8	8591.09023478507	-0.363356353764512	0.0753977017125236	-4.81919667989241	1.44137407525722e-06	2.81420376136839e-06	RP-S8, rpsH; small subunit ribosomal protein S8
RP-S8e, RPS8; small subunit ribosomal protein S8e	257.993991235841	-2.32518036729682	0.328969575466172	-7.06807115521818	1.57101993144505e-12	5.06118713862626e-12	RP-S8e, RPS8; small subunit ribosomal protein S8e
RP-S9, MRPS9, rpsI; small subunit ribosomal protein S9	8556.8230240526	-0.362649869851214	0.0757627558930308	-4.78665098142995	1.69587372713096e-06	3.28575534631623e-06	RP-S9, MRPS9, rpsI; small subunit ribosomal protein S9
RPB6, POLR2F; DNA-directed RNA polymerases I, II, and III subunit RPABC2	256.484808825452	-2.30897483761736	0.331023613256844	-6.97525718754632	3.05311764939394e-12	9.20034531654574e-12	RPB6, POLR2F; DNA-directed RNA polymerases I, II, and III subunit RPABC2
PSMD1, RPN2; 26S proteasome regulatory subunit N2	1.82466537535832	1.84369322054142	0.260778901045605	7.06994781076633	1.54991977103227e-12	5.01552023388063e-12	PSMD1, RPN2; 26S proteasome regulatory subunit N2
rpoA; DNA-directed RNA polymerase subunit alpha	8905.73884478424	-0.41359812123364	0.0752567153448257	-5.49583009753397	3.88876780586311e-08	8.70275649137961e-08	rpoA; DNA-directed RNA polymerase subunit alpha
rpoA1; DNA-directed RNA polymerase subunit A	256.68637809491	-2.30916786342068	0.331026645231086	-6.97577641161991	3.04186174033968e-12	9.20034531654574e-12	rpoA1; DNA-directed RNA polymerase subunit A
rpoA2; DNA-directed RNA polymerase subunit A	1.94292176390819	1.90377494852487	0.280980375709058	6.77547299778735	1.23999901365033e-11	3.56002599702782e-11	rpoA2; DNA-directed RNA polymerase subunit A
rpoB; DNA-directed RNA polymerase subunit beta	8408.86297786256	-0.343320838834303	0.0765635631934928	-4.48412827870428	7.32126112944193e-06	1.33566492828633e-05	rpoB; DNA-directed RNA polymerase subunit beta
rpoC; DNA-directed RNA polymerase subunit beta	8345.8034992318	-0.333118630475384	0.0765364652176865	-4.35241723703755	1.34644706935588e-05	2.38646135741007e-05	rpoC; DNA-directed RNA polymerase subunit beta
rpoD; DNA-directed RNA polymerase subunit D	256.68637809491	-2.30916786342068	0.331026645231086	-6.97577641161991	3.04186174033968e-12	9.20034531654574e-12	rpoD; DNA-directed RNA polymerase subunit D
rpoE; DNA-directed RNA polymerase subunit delta	365.579759995148	2.18796729664393	0.238827531150511	9.16128591248994	5.12825276934451e-20	3.01303759685603e-19	rpoE; DNA-directed RNA polymerase subunit delta
rpoE1; DNA-directed RNA polymerase subunit E	256.68637809491	-2.30916786342068	0.331026645231086	-6.97577641161991	3.04186174033968e-12	9.20034531654574e-12	rpoE1; DNA-directed RNA polymerase subunit E
rpoE2; DNA-directed RNA polymerase subunit E	256.68637809491	-2.30916786342068	0.331026645231086	-6.97577641161991	3.04186174033968e-12	9.20034531654574e-12	rpoE2; DNA-directed RNA polymerase subunit E
rpoF; DNA-directed RNA polymerase subunit F	256.68637809491	-2.30916786342068	0.331026645231086	-6.97577641161991	3.04186174033968e-12	9.20034531654574e-12	rpoF; DNA-directed RNA polymerase subunit F
rpoH; DNA-directed RNA polymerase subunit H	256.667712364408	-2.30916721990376	0.331029493343615	-6.97571444942762	3.04320283572732e-12	9.20034531654574e-12	rpoH; DNA-directed RNA polymerase subunit H
rpoK; DNA-directed RNA polymerase subunit K	1.94292176390819	1.90377494852487	0.280980375709058	6.77547299778735	1.23999901365033e-11	3.56002599702782e-11	rpoK; DNA-directed RNA polymerase subunit K
rpoL; DNA-directed RNA polymerase subunit L	256.68637809491	-2.30916786342068	0.331026645231086	-6.97577641161991	3.04186174033968e-12	9.20034531654574e-12	rpoL; DNA-directed RNA polymerase subunit L
tfs; transcription termination factor TFS	256.68637809491	-2.30916786342068	0.331026645231086	-6.97577641161991	3.04186174033968e-12	9.20034531654574e-12	tfs; transcription termination factor TFS
rpoN; DNA-directed RNA polymerase subunit N	256.68637809491	-2.30916786342068	0.331026645231086	-6.97577641161991	3.04186174033968e-12	9.20034531654574e-12	rpoN; DNA-directed RNA polymerase subunit N
rpoP; DNA-directed RNA polymerase subunit P	256.68637809491	-2.30916786342068	0.331026645231086	-6.97577641161991	3.04186174033968e-12	9.20034531654574e-12	rpoP; DNA-directed RNA polymerase subunit P
rpoZ; DNA-directed RNA polymerase subunit omega	6895.59596121042	-0.493245692017502	0.0856060083629382	-5.76181160002602	8.32158583747773e-09	1.9684701415435e-08	rpoZ; DNA-directed RNA polymerase subunit omega
secA; preprotein translocase subunit SecA	9357.65081400772	-0.341653849342568	0.0771612132285521	-4.42779260521198	9.52023743554742e-06	1.71795541673853e-05	secA; preprotein translocase subunit SecA
secD; preprotein translocase subunit SecD	5971.00825216247	-0.367395551168058	0.0786083197902868	-4.67374893838469	2.95750836993406e-06	5.60477383046258e-06	secD; preprotein translocase subunit SecD
secE; preprotein translocase subunit SecE	7965.11187727043	-0.303421592890529	0.0775526844266617	-3.91245764261664	9.13615665968239e-05	0.000149954182339698	secE; preprotein translocase subunit SecE
secF; preprotein translocase subunit SecF	5502.14722007672	-0.35154575400544	0.0730306395039822	-4.81367486842658	1.48179819351897e-06	2.89066753373301e-06	secF; preprotein translocase subunit SecF
secG; preprotein translocase subunit SecG	8266.19024028928	-0.379494287025455	0.0798431589589093	-4.75299690009458	2.00423422084009e-06	3.86160436213616e-06	secG; preprotein translocase subunit SecG
secY; preprotein translocase subunit SecY	8650.47788094049	-0.352762919466071	0.0745018371132525	-4.73495598410312	2.19102644042276e-06	4.20118114340509e-06	secY; preprotein translocase subunit SecY
ulaE, sgaU, sgbU; L-ribulose-5-phosphate 3-epimerase	86.4464263433265	1.30195276409618	0.379966819159203	3.4264906787839	0.000611434747106729	0.000928751311763453	ulaE, sgaU, sgbU; L-ribulose-5-phosphate 3-epimerase
rpoD; RNA polymerase primary sigma factor	15494.73376719	-0.933613864995415	0.0762973361209814	-12.2365198113211	1.98356905450957e-34	2.27710297655299e-33	rpoD; RNA polymerase primary sigma factor
rpoE; RNA polymerase sigma-70 factor, ECF subfamily	69297.654532301	-0.451552395779381	0.0845106165848818	-5.34314402174365	9.13481264683351e-08	1.97014218617549e-07	rpoE; RNA polymerase sigma-70 factor, ECF subfamily
sigB; RNA polymerase sigma-B factor	2909.8437275338	-1.5513265519858	0.21386156579762	-7.25388195022307	4.04993131381659e-13	1.3925680956917e-12	sigB; RNA polymerase sigma-B factor
rpoN; RNA polymerase sigma-54 factor	7986.86484023479	-0.325403757236813	0.0907073811558801	-3.5874010812594	0.000333990374595779	0.000519910377961034	rpoN; RNA polymerase sigma-54 factor
sigI; RNA polymerase sigma factor	441.535342234454	-1.81839872680503	0.247354049606521	-7.35140067323597	1.96140493383993e-13	7.12238519047527e-13	sigI; RNA polymerase sigma factor
sprL; SprT-like protein	319.339008505977	1.32040234447337	0.224547267916553	5.88028683993638	4.09556123113395e-09	9.91170605359788e-09	sprL; SprT-like protein
APOD; apolipoprotein D and lipocalin family protein	3059.43323193389	0.842238976395499	0.132049250941967	6.37821850852942	1.79159774275054e-10	4.76901410507635e-10	APOD; apolipoprotein D and lipocalin family protein
SOS; son of sevenless	1.87834438940666	1.63846867232844	0.264566631486259	6.19302843719936	5.90190758148284e-10	1.51239941144013e-09	SOS; son of sevenless
lepB; signal peptidase I	11719.4526295579	-0.37095766915082	0.0793606031044356	-4.67433026766006	2.94914418869818e-06	5.59025261750141e-06	lepB; signal peptidase I
lspA; signal peptidase II	8855.83090550328	-0.274032969032348	0.0789796834715613	-3.46966405773228	0.000521109707699748	0.000797633245195753	lspA; signal peptidase II
SRP19; signal recognition particle subunit SRP19	256.68637809491	-2.30916786342068	0.331026645231086	-6.97577641161991	3.04186174033968e-12	9.20034531654574e-12	SRP19; signal recognition particle subunit SRP19
SRP54, ffh; signal recognition particle subunit SRP54	8747.88228777756	-0.286787718987197	0.0823460134454565	-3.48271527652224	0.000496355962170793	0.000760620879133431	SRP54, ffh; signal recognition particle subunit SRP54
ftsY; fused signal recognition particle receptor	8584.28776200265	-0.35359806749765	0.0772566752415142	-4.5769257658611	4.71858806055114e-06	8.77573847831916e-06	ftsY; fused signal recognition particle receptor
damX; DamX protein	214.123602276448	2.96789925044807	0.361190205163378	8.21699815781437	2.08660271796334e-16	9.77880226706704e-16	damX; DamX protein
tatA; sec-independent protein translocase protein TatA	10040.434811061	-0.334920523987054	0.0894557167578297	-3.74398122474089	0.00018112719387132	0.000289708964780728	tatA; sec-independent protein translocase protein TatA
tatC; sec-independent protein translocase protein TatC	8834.12000967944	-0.424661932270024	0.0756621738191729	-5.61260549141683	1.99302631704994e-08	4.59844792005122e-08	tatC; sec-independent protein translocase protein TatC
TBP, tbp; transcription initiation factor TFIID TATA-box-binding protein	257.246540367938	-2.30976390244848	0.331047809438681	-6.97713090554767	3.01268976552538e-12	9.20034531654574e-12	TBP, tbp; transcription initiation factor TFIID TATA-box-binding protein
TFIIB, GTF2B, SUA7, tfb; transcription initiation factor TFIIB	1247.16172583048	-2.35303616954057	0.382998586044645	-6.14372025192356	8.06107629157217e-10	2.04660914005594e-09	TFIIB, GTF2B, SUA7, tfb; transcription initiation factor TFIIB
TAF12; transcription initiation factor TFIID subunit 12	2.46624990803272	3.44043886742226	0.289179973985182	11.8972237946136	1.22349954498732e-32	1.28089630419369e-31	TAF12; transcription initiation factor TFIID subunit 12
TAF4; transcription initiation factor TFIID subunit 4	16.6332126638236	-2.99914390157452	0.389114978108818	-7.70760333141376	1.28202494564639e-14	5.27849754106708e-14	TAF4; transcription initiation factor TFIID subunit 4
TFIIE1, GTF2E1, TFA1, tfe; transcription initiation factor TFIIE subunit alpha	256.484808825452	-2.30897483761736	0.331023613256844	-6.97525718754632	3.05311764939394e-12	9.20034531654574e-12	TFIIE1, GTF2E1, TFA1, tfe; transcription initiation factor TFIIE subunit alpha
THI4, THI1; cysteine-dependent adenosine diphosphate thiazole synthase	275.190721751431	-2.26463624069421	0.322753440062798	-7.01661379737294	2.27309779531465e-12	7.20070383112199e-12	THI4, THI1; cysteine-dependent adenosine diphosphate thiazole synthase
thiC; phosphomethylpyrimidine synthase	6881.84603577008	-0.292613625723473	0.0845993729976589	-3.45881553674836	0.000542556346654522	0.000829026930148941	thiC; phosphomethylpyrimidine synthase
thiF; sulfur carrier protein ThiS adenylyltransferase	142.662204781252	2.20930664787316	0.368997991768149	5.9873134736769	2.13335376283271e-09	5.26205245464031e-09	thiF; sulfur carrier protein ThiS adenylyltransferase
thiG; thiazole synthase	7107.30076882316	-0.380658499534778	0.0781875993199802	-4.86852778248052	1.1243271781494e-06	2.22270834449536e-06	thiG; thiazole synthase
thiI; tRNA uracil 4-sulfurtransferase	668.705187354991	1.50254716895345	0.181367101971925	8.28456292578374	1.18543624542215e-16	5.63170576462626e-16	thiI; tRNA uracil 4-sulfurtransferase
thiJ; protein deglycase	227.319457247989	1.55566045032013	0.2374580539493	6.55130632314656	5.70359258060649e-11	1.56152996871793e-10	thiJ; protein deglycase
thiS; sulfur carrier protein	6752.64034382336	-0.495219046615192	0.0791960395456025	-6.25307842988835	4.02439903707116e-10	1.04514813619202e-09	thiS; sulfur carrier protein
TOP1; DNA topoisomerase I	256.46614309495	-2.3089741939359	0.331026462017462	-6.97519521510065	3.05446383359652e-12	9.20034531654574e-12	TOP1; DNA topoisomerase I
top6A; DNA topoisomerase VI subunit A	293.866690201917	-2.47490462635249	0.300724377656391	-8.2298104518162	1.87509916755796e-16	8.80832256364051e-16	top6A; DNA topoisomerase VI subunit A
top6B; DNA topoisomerase VI subunit B	293.866690201917	-2.47490462635249	0.300724377656391	-8.2298104518162	1.87509916755796e-16	8.80832256364051e-16	top6B; DNA topoisomerase VI subunit B
topG, rgy; reverse gyrase	1.87499470278166	1.98218445890596	0.280991913297305	7.05424022935741	1.73546332620591e-12	5.53943762815804e-12	topG, rgy; reverse gyrase
ubiA; 4-hydroxybenzoate polyprenyltransferase	7650.4775354242	-0.395378296792076	0.0832419709020157	-4.7497469426508	2.03671352316639e-06	3.91849713573209e-06	ubiA; 4-hydroxybenzoate polyprenyltransferase
ubiD; 4-hydroxy-3-polyprenylbenzoate decarboxylase	4471.50206389025	-0.968782654455641	0.133392187868751	-7.26266410300473	3.79539618902637e-13	1.31297965427586e-12	ubiD; 4-hydroxy-3-polyprenylbenzoate decarboxylase
ubiE; demethylmenaquinone methyltransferase / 2-methoxy-6-polyprenyl-1,4-benzoquinol methylase	9640.70929411713	-0.472935037201545	0.0727887652921601	-6.49736309309925	8.1740019116105e-11	2.21881680510395e-10	ubiE; demethylmenaquinone methyltransferase / 2-methoxy-6-polyprenyl-1,4-benzoquinol methylase
ubiX, bsdB, PAD1; flavin prenyltransferase	4900.77113091731	-0.869757735214587	0.123610375735233	-7.03628421191409	1.97434025053987e-12	6.27676327855192e-12	ubiX, bsdB, PAD1; flavin prenyltransferase
ureJ; urease accessory protein	2421.71797337804	0.635661638798742	0.152341244315355	4.17261682255193	3.01121116639552e-05	5.14924218988476e-05	ureJ; urease accessory protein
wcaH; colanic acid biosynthesis protein WcaH	59.1416304842693	1.61870996759617	0.292054597894083	5.54249095637665	2.98198809853013e-08	6.76273816709067e-08	wcaH; colanic acid biosynthesis protein WcaH
yajC; preprotein translocase subunit YajC	7570.86677960655	-0.29048749499831	0.0838385609781334	-3.46484352318588	0.000530540074546011	0.000811444187734319	yajC; preprotein translocase subunit YajC
rumB; 23S rRNA (uracil747-C5)-methyltransferase	265.266350123217	2.49323886288179	0.298612395596618	8.3494151604135	6.86018022134108e-17	3.35307090941254e-16	rumB; 23S rRNA (uracil747-C5)-methyltransferase
yfiF, trmG; RNA methyltransferase, TrmH family	462.126722482207	1.08821699365444	0.2463667393085	4.41706131561768	1.00051855359016e-05	1.79772920984501e-05	yfiF, trmG; RNA methyltransferase, TrmH family
yidC, spoIIIJ, OXA1, ccfA; YidC/Oxa1 family membrane protein insertase	8814.14219705515	-0.332239459001723	0.076643501368676	-4.33486796752096	1.45847633919266e-05	2.57300287740212e-05	yidC, spoIIIJ, OXA1, ccfA; YidC/Oxa1 family membrane protein insertase
yscC, sctC, ssaC; type III secretion protein C	759.032332251834	-0.997585978846033	0.272511532053654	-3.66071105809063	0.000251516271850369	0.00039656246543279	yscC, sctC, ssaC; type III secretion protein C
yscD, sctD, ssaD; type III secretion protein D	578.961321254004	-1.79097508199832	0.284494337362897	-6.29529254817389	3.06820646535392e-10	8.05151545107861e-10	yscD, sctD, ssaD; type III secretion protein D
yscF, sctF, ssaG, prgI; type III secretion protein F	13.8843282013419	2.51811707705172	0.333044885285148	7.56089400651128	4.00308354638154e-14	1.59462833070109e-13	yscF, sctF, ssaG, prgI; type III secretion protein F
yscJ, sctJ, hrcJ, ssaJ; type III secretion protein J	833.171643004567	-1.07869254657536	0.269979710620777	-3.99545782197879	6.45693524505744e-05	0.000107532078494273	yscJ, sctJ, hrcJ, ssaJ; type III secretion protein J
yscL, sctL; type III secretion protein L	621.418850744743	-1.55929571490249	0.270810292917723	-5.75788939963311	8.51721269162567e-09	2.01056691893872e-08	yscL, sctL; type III secretion protein L
yscN, sctN, hrcN, ssaN; ATP synthase in type III secretion protein N	885.678936481447	-1.13644536940464	0.26628179917806	-4.26782969362735	1.97383923683266e-05	3.43203343514748e-05	yscN, sctN, hrcN, ssaN; ATP synthase in type III secretion protein N
yscR, sctR, hrcR, ssaR; type III secretion protein R	843.856792112566	-1.09445792910625	0.269679166334744	-4.05837033680136	4.94163585346629e-05	8.31468064299174e-05	yscR, sctR, hrcR, ssaR; type III secretion protein R
yscS, sctS, hrcS, ssaS; type III secretion protein S	823.988962087014	-1.08452954656813	0.271516503973105	-3.99434115679227	6.48743963653328e-05	0.000107970402306791	yscS, sctS, hrcS, ssaS; type III secretion protein S
yscT, sctT, hrcT, ssaT; type III secretion protein T	833.226498472113	-1.08510872191756	0.27033265193285	-4.01397579670507	5.97044713256652e-05	9.97202354405817e-05	yscT, sctT, hrcT, ssaT; type III secretion protein T
yscU, sctU, hrcU, ssaU; type III secretion protein U	831.895843596494	-1.10268668945052	0.269581242281759	-4.09036875161376	4.30687881027962e-05	7.28357110624024e-05	yscU, sctU, hrcU, ssaU; type III secretion protein U
yscV, sctV, hrcV, ssaV, invA; type III secretion protein V	844.638962225924	-1.09474234503437	0.270087575524671	-4.05328657902064	5.05030731520728e-05	8.49394097113286e-05	yscV, sctV, hrcV, ssaV, invA; type III secretion protein V
EEF1A; elongation factor 1-alpha	257.993991235841	-2.32518036729682	0.328969575466172	-7.06807115521818	1.57101993144505e-12	5.06118713862626e-12	EEF1A; elongation factor 1-alpha
EEF1B; elongation factor 1-beta	256.68637809491	-2.30916786342068	0.331026645231086	-6.97577641161991	3.04186174033968e-12	9.20034531654574e-12	EEF1B; elongation factor 1-beta
EEF2; elongation factor 2	256.68637809491	-2.30916786342068	0.331026645231086	-6.97577641161991	3.04186174033968e-12	9.20034531654574e-12	EEF2; elongation factor 2
EIF1A; translation initiation factor 1A	258.624984975613	-2.31406504156612	0.330812823357413	-6.9950886972298	2.65091166433328e-12	8.35105307621322e-12	EIF1A; translation initiation factor 1A
EIF2S1; translation initiation factor 2 subunit 1	256.68637809491	-2.30916786342068	0.331026645231086	-6.97577641161991	3.04186174033968e-12	9.20034531654574e-12	EIF2S1; translation initiation factor 2 subunit 1
EIF2S2; translation initiation factor 2 subunit 2	256.68637809491	-2.30916786342068	0.331026645231086	-6.97577641161991	3.04186174033968e-12	9.20034531654574e-12	EIF2S2; translation initiation factor 2 subunit 2
EIF2S3; translation initiation factor 2 subunit 3	256.68637809491	-2.30916786342068	0.331026645231086	-6.97577641161991	3.04186174033968e-12	9.20034531654574e-12	EIF2S3; translation initiation factor 2 subunit 3
EIF5B; translation initiation factor 5B	256.68637809491	-2.30916786342068	0.331026645231086	-6.97577641161991	3.04186174033968e-12	9.20034531654574e-12	EIF5B; translation initiation factor 5B
EIF5A; translation initiation factor 5A	256.68637809491	-2.30916786342068	0.331026645231086	-6.97577641161991	3.04186174033968e-12	9.20034531654574e-12	EIF5A; translation initiation factor 5A
EIF6; translation initiation factor 6	256.68637809491	-2.30916786342068	0.331026645231086	-6.97577641161991	3.04186174033968e-12	9.20034531654574e-12	EIF6; translation initiation factor 6
ETF1, ERF1; peptide chain release factor subunit 1	282.045409832327	-2.28004883644918	0.314181043290742	-7.25711778332606	3.95425367128338e-13	1.36260981830081e-12	ETF1, ERF1; peptide chain release factor subunit 1
gmhA, lpcA; D-sedoheptulose 7-phosphate isomerase	6261.33094496482	-0.983979120565336	0.0994234971924543	-9.89684680534466	4.29606735858214e-23	2.92037275135016e-22	gmhA, lpcA; D-sedoheptulose 7-phosphate isomerase
gmhC, hldE, waaE, rfaE; D-beta-D-heptose 7-phosphate kinase / D-beta-D-heptose 1-phosphate adenosyltransferase	3050.66984848973	-1.16249788982286	0.158631825764095	-7.32827655625443	2.33131252693164e-13	8.38914494221515e-13	gmhC, hldE, waaE, rfaE; D-beta-D-heptose 7-phosphate kinase / D-beta-D-heptose 1-phosphate adenosyltransferase
gmhB; D-glycero-D-manno-heptose 1,7-bisphosphate phosphatase	4980.47372390076	-0.785628641600024	0.114151475300592	-6.88233454303807	5.88795353920516e-12	1.72714749067921e-11	gmhB; D-glycero-D-manno-heptose 1,7-bisphosphate phosphatase
gmhD, rfaD; ADP-L-glycero-D-manno-heptose 6-epimerase	2594.78211698482	-0.875856241147153	0.154178023445198	-5.68081119199502	1.34057400254467e-08	3.13023243794647e-08	gmhD, rfaD; ADP-L-glycero-D-manno-heptose 6-epimerase
waaO, rfaI; UDP-glucose:(glucosyl)LPS alpha-1,3-glucosyltransferase	66.3461853796464	2.22570183997628	0.407244149186382	5.46527640586839	4.62186043235947e-08	1.02683664430028e-07	waaO, rfaI; UDP-glucose:(glucosyl)LPS alpha-1,3-glucosyltransferase
waaR, waaT, rfaJ; UDP-glucose/galactose:(glucosyl)LPS alpha-1,2-glucosyl/galactosyltransferase	6.42676911052419	4.90930348644427	0.315860798870882	15.5426172035078	1.78540558312846e-54	5.68973051231378e-53	waaR, waaT, rfaJ; UDP-glucose/galactose:(glucosyl)LPS alpha-1,2-glucosyl/galactosyltransferase
waaI, rfaI; UDP-D-galactose:(glucosyl)LPS alpha-1,3-D-galactosyltransferase	7.33742864436304	4.46497665117886	0.313636257631713	14.2361622501626	5.46467700293792e-46	1.0670853353531e-44	waaI, rfaI; UDP-D-galactose:(glucosyl)LPS alpha-1,3-D-galactosyltransferase
waaJ, rfaJ; UDP-glucose:(galactosyl)LPS alpha-1,2-glucosyltransferase	6.6058747546841	4.88802664119865	0.314100661323503	15.5619750070004	1.31963173545549e-54	4.23931695015076e-53	waaJ, rfaJ; UDP-glucose:(galactosyl)LPS alpha-1,2-glucosyltransferase
waaK, rfaK; UDP-N-acetylglucosamine:(glucosyl)LPS alpha-1,2-N-acetylglucosaminyltransferase	6.46064939774533	4.78308098133023	0.315870484338639	15.1425385355169	8.48732878036404e-52	2.13982748079621e-50	waaK, rfaK; UDP-N-acetylglucosamine:(glucosyl)LPS alpha-1,2-N-acetylglucosaminyltransferase
TC.GBP; general bacterial porin, GBP family	288.6933016626	-1.35803011459576	0.382573525655389	-3.5497231865935	0.000385636419424211	0.000597271647269186	TC.GBP; general bacterial porin, GBP family
TC.OMF; outer membrane factor, OMF family	3.91021507547867	2.0461377503835	0.269817667831258	7.58340907335667	3.36591459679456e-14	1.34687300816988e-13	TC.OMF; outer membrane factor, OMF family
nupG; MFS transporter, NHS family, nucleoside permease	81.9881640929682	1.45526504721244	0.404037202137787	3.60180953514315	0.000316009862827543	0.000492787351173818	nupG; MFS transporter, NHS family, nucleoside permease
nanT; MFS transporter, SHS family, sialic acid transporter	74.6498832440151	4.7053423632259	0.349973044266865	13.4448707987862	3.29981637734155e-41	5.09489090664343e-40	nanT; MFS transporter, SHS family, sialic acid transporter
TC.AAT; amino acid transporter, AAT family	932.082469703476	1.4195234354929	0.185087478269246	7.66947309870373	1.7270431816174e-14	7.05246182877797e-14	TC.AAT; amino acid transporter, AAT family
TC.APA; basic amino acid/polyamine antiporter, APA family	10482.1184370531	-0.41276748498103	0.111180459322775	-3.71259021140304	0.000205148902621637	0.000326362082105946	TC.APA; basic amino acid/polyamine antiporter, APA family
TC.GNTP; gluconate:H+ symporter, GntP family	2494.93086160966	0.573338721644567	0.159017586858703	3.60550510777158	0.000311546362798277	0.000486302874689239	TC.GNTP; gluconate:H+ symporter, GntP family
TC.CITMHS; citrate-Mg2+:H+ or citrate-Ca2+:H+ symporter, CitMHS family	1413.12886095209	1.37510723566903	0.204768078075902	6.71543752615244	1.87502749663129e-11	5.30104473586283e-11	TC.CITMHS; citrate-Mg2+:H+ or citrate-Ca2+:H+ symporter, CitMHS family
TC.AAA; ATP:ADP antiporter, AAA family	667.012864320746	-0.874612527415165	0.172548262700916	-5.0687993824149	4.00332909709076e-07	8.18018028123163e-07	TC.AAA; ATP:ADP antiporter, AAA family
TC.POT; proton-dependent oligopeptide transporter, POT family	5067.78184040621	0.643297865616935	0.128506803825286	5.00594401594131	5.55889132739687e-07	1.12462384980627e-06	TC.POT; proton-dependent oligopeptide transporter, POT family
TC.SSS; solute:Na+ symporter, SSS family	8371.39705342498	-0.456068606233627	0.105049535727789	-4.34146236890968	1.41537522271365e-05	2.50417375069058e-05	TC.SSS; solute:Na+ symporter, SSS family
TC.NSS; neurotransmitter:Na+ symporter, NSS family	858.651308503113	1.01470856908907	0.181997018929915	5.57541313069432	2.46943112524545e-08	5.6307835646338e-08	TC.NSS; neurotransmitter:Na+ symporter, NSS family
TC.DAACS; dicarboxylate/amino acid:cation (Na+ or H+) symporter, DAACS family	538.202411038097	-2.28473695997416	0.220275617278802	-10.372173680405	3.31888008009692e-25	2.50868288407326e-24	TC.DAACS; dicarboxylate/amino acid:cation (Na+ or H+) symporter, DAACS family
TC.AGCS; alanine or glycine:cation symporter, AGCS family	1814.46014216067	1.05380037171241	0.137425034597682	7.66818341939996	1.74449308493448e-14	7.12006988098002e-14	TC.AGCS; alanine or glycine:cation symporter, AGCS family
TC.LIVCS; branched-chain amino acid:cation transporter, LIVCS family	1191.91366872091	3.68924688545222	0.211217144575361	17.4666071396298	2.57350870698717e-68	1.48573506293962e-66	TC.LIVCS; branched-chain amino acid:cation transporter, LIVCS family
gltS; glutamate:Na+ symporter, ESS family	774.016697934666	2.26473890254546	0.199189037905288	11.3697968842157	5.91250130490545e-30	5.46822944120314e-29	gltS; glutamate:Na+ symporter, ESS family
nhaA; Na+:H+ antiporter, NhaA family	3467.2760086122	1.12395085409949	0.102014736382262	11.0175342696364	3.14557752153413e-28	2.67458016158617e-27	nhaA; Na+:H+ antiporter, NhaA family
nhaB; Na+:H+ antiporter, NhaB family	115.631098600289	2.07630247340426	0.409144354724579	5.07474305688991	3.88019960563661e-07	7.94080407349264e-07	nhaB; Na+:H+ antiporter, NhaB family
nhaC; Na+:H+ antiporter, NhaC family	195.387146454466	3.62517102891931	0.255819771858855	14.1708008047144	1.38907391236131e-45	2.63494091899585e-44	nhaC; Na+:H+ antiporter, NhaC family
TC.CPA1; monovalent cation:H+ antiporter, CPA1 family	6858.20427140648	0.766681747556668	0.104848056913015	7.31231240835228	2.62583726468987e-13	9.36019932339337e-13	TC.CPA1; monovalent cation:H+ antiporter, CPA1 family
TC.CNT; concentrative nucleoside transporter, CNT family	1778.98597359538	0.409820023074653	0.119349776647528	3.43377285309013	0.000595242780442263	0.000905537374791581	TC.CNT; concentrative nucleoside transporter, CNT family
tutB; tyrosine permease	16.4673191997425	5.04611208618512	0.328041166314058	15.382557448153	2.14312519450599e-53	6.30047174340561e-52	tutB; tyrosine permease
TC.DASS; divalent anion:Na+ symporter, DASS family	883.519575759102	2.00635794994007	0.25652806153702	7.82120263147323	5.23210440837736e-15	2.29033933085398e-14	TC.DASS; divalent anion:Na+ symporter, DASS family
amt, AMT, MEP; ammonium transporter, Amt family	11396.1252083597	-0.44046396632308	0.0860778694415448	-5.11704075833566	3.10366572141456e-07	6.39599193029225e-07	amt, AMT, MEP; ammonium transporter, Amt family
mntH; manganese transport protein	4494.21967291894	0.437173566905327	0.107365953067395	4.07180818886699	4.66495876888556e-05	7.86243421022029e-05	mntH; manganese transport protein
TC.DCUC, dcuC, dcuD; C4-dicarboxylate transporter, DcuC family	255.177545890188	1.09413207205045	0.264077132134324	4.14322915129932	3.42449458792566e-05	5.83342920290864e-05	TC.DCUC, dcuC, dcuD; C4-dicarboxylate transporter, DcuC family
TC.PST; polysaccharide transporter, PST family	2090.44479698202	0.959594328268715	0.170851540736723	5.61653892104738	1.94820381622782e-08	4.50154866702061e-08	TC.PST; polysaccharide transporter, PST family
yahN; amino acid exporter	48.438024365841	3.96840115898224	0.349031860265188	11.369739014562	5.91642246556685e-30	5.46822944120314e-29	yahN; amino acid exporter
gatE; glutamyl-tRNA(Gln) amidotransferase subunit E	271.14948566918	-2.40948193407779	0.320800482385212	-7.51084261520691	5.87479871481886e-14	2.32280503032069e-13	gatE; glutamyl-tRNA(Gln) amidotransferase subunit E
choD; cholesterol oxidase	1711.32034970537	-1.80575275676541	0.206732401822457	-8.73473505288347	2.44227897064644e-18	1.29890764747264e-17	choD; cholesterol oxidase
iolJ; 6-phospho-5-dehydro-2-deoxy-D-gluconate aldolase	9.33699707409427	1.70670379723364	0.268113399896772	6.36560424764578	1.94522400772361e-10	5.1641451747864e-10	iolJ; 6-phospho-5-dehydro-2-deoxy-D-gluconate aldolase
dapdh; diaminopimelate dehydrogenase	536.198638145786	3.71133100944292	0.289625320802296	12.8142491104096	1.3645289692372e-37	1.78216431113324e-36	dapdh; diaminopimelate dehydrogenase
dnaB; replication initiation and membrane attachment protein	341.09567750594	1.9563281020153	0.238007813200142	8.21959613725038	2.04189622048058e-16	9.57491888673854e-16	dnaB; replication initiation and membrane attachment protein
butA, budC; meso-butanediol dehydrogenase / (S,S)-butanediol dehydrogenase / diacetyl reductase	724.376599774483	2.00679478189799	0.179501460926248	11.1798242284085	5.11912753714128e-29	4.51651041953539e-28	butA, budC; meso-butanediol dehydrogenase / (S,S)-butanediol dehydrogenase / diacetyl reductase
E1.14.13.7; phenol 2-monooxygenase	525.180070679182	1.08558914847724	0.225953246520773	4.80448572965045	1.55149765647083e-06	3.02293515018418e-06	E1.14.13.7; phenol 2-monooxygenase
catA; catechol 1,2-dioxygenase	1555.32930258768	0.588132631453065	0.172371987607873	3.41199657563269	0.000644889233614643	0.000977331657638931	catA; catechol 1,2-dioxygenase
atzB; hydroxydechloroatrazine ethylaminohydrolase	15.1956729959411	-1.16103499114329	0.300103589873288	-3.86878074878582	0.000109380942323298	0.000178354066207474	atzB; hydroxydechloroatrazine ethylaminohydrolase
atzD; cyanuric acid amidohydrolase	481.628602039226	1.33817473765207	0.171286007374269	7.81251637635577	5.60573576712729e-15	2.44449353348129e-14	atzD; cyanuric acid amidohydrolase
hdrB2; heterodisulfide reductase subunit B2	31.0614438406227	-1.52144461534481	0.297769465498051	-5.10947155981903	3.23061114211918e-07	6.64899999205981e-07	hdrB2; heterodisulfide reductase subunit B2
hdrC2; heterodisulfide reductase subunit C2	29.6959755076385	-1.58329164746219	0.297917582440238	-5.31452905361771	1.06933520676185e-07	2.29324188217273e-07	hdrC2; heterodisulfide reductase subunit C2
pcpB; pentachlorophenol monooxygenase	59.1161556701289	-2.7795733886301	0.240208233182024	-11.5715158960593	5.74584053378924e-31	5.4757310445812e-30	pcpB; pentachlorophenol monooxygenase
aac3-I; aminoglycoside 3-N-acetyltransferase I	11.6504329660988	2.64017737155948	0.30354534253218	8.6978022773635	3.38373452823078e-18	1.78177217358986e-17	aac3-I; aminoglycoside 3-N-acetyltransferase I
gfa; S-(hydroxymethyl)glutathione synthase	202.714411756785	-2.45508187648176	0.220783107939475	-11.1198809519195	1.00405879803539e-28	8.73290004797815e-28	gfa; S-(hydroxymethyl)glutathione synthase
E6.3.2.20; indoleacetate---lysine synthetase	1.90761824229632	2.252931853748	0.264178123716172	8.52807879038656	1.48798186132773e-17	7.53639636948378e-17	E6.3.2.20; indoleacetate---lysine synthetase
chlH, bchH; magnesium chelatase subunit H	251.698539934512	3.4097231775656	0.227842657855979	14.9652536959119	1.23850720056715e-50	2.96311917925479e-49	chlH, bchH; magnesium chelatase subunit H
cheW; purine-binding chemotaxis protein CheW	10441.4962771869	0.426307481259665	0.0981358889532169	4.34405278035331	1.39877885014784e-05	2.47646024425063e-05	cheW; purine-binding chemotaxis protein CheW
cheX; chemotaxis protein CheX	1067.58109294787	1.3017936128216	0.161465134956479	8.06238209364816	7.48219007529467e-16	3.43379080241202e-15	cheX; chemotaxis protein CheX
cheB; two-component system, chemotaxis family, protein-glutamate methylesterase/glutaminase	10911.2758538365	0.3600551340228	0.102433372429996	3.51501786460134	0.000439724407005268	0.000677486820849154	cheB; two-component system, chemotaxis family, protein-glutamate methylesterase/glutaminase
E2.1.3.1-5S; methylmalonyl-CoA carboxyltransferase 5S subunit	2.08439799217575	2.19561834278217	0.272358132787403	8.06151195233823	7.53565242156428e-16	3.45434653869981e-15	E2.1.3.1-5S; methylmalonyl-CoA carboxyltransferase 5S subunit
prpB; methylisocitrate lyase	2213.38211797154	-0.492620568815277	0.138836066441552	-3.54821755932321	0.000387847716531545	0.000600579739087818	prpB; methylisocitrate lyase
E3.5.1.56; N,N-dimethylformamidase	165.405757255925	-2.13899958853854	0.192405164473515	-11.1171630677979	1.03511246286995e-28	8.97763331726878e-28	E3.5.1.56; N,N-dimethylformamidase
psmR; proteasome regulatory subunit	1.9242560334068	1.90502568621229	0.281523200213835	6.76685148778254	1.31615051170299e-11	3.75430401959817e-11	psmR; proteasome regulatory subunit
mcrC; methyl-coenzyme M reductase subunit C	1.87499470278166	1.98218445890596	0.280991913297305	7.05424022935741	1.73546332620591e-12	5.53943762815804e-12	mcrC; methyl-coenzyme M reductase subunit C
mcrD; methyl-coenzyme M reductase subunit D	1.87499470278166	1.98218445890596	0.280991913297305	7.05424022935741	1.73546332620591e-12	5.53943762815804e-12	mcrD; methyl-coenzyme M reductase subunit D
tatE; sec-independent protein translocase protein TatE	122.175358554864	2.19179325898189	0.41479652182746	5.28402034164981	1.26379209226446e-07	2.6964733795048e-07	tatE; sec-independent protein translocase protein TatE
bchM, chlM; magnesium-protoporphyrin O-methyltransferase	233.435968881663	3.83985775994221	0.243701347519917	15.7564075825571	6.20619881586691e-56	2.14977330287007e-54	bchM, chlM; magnesium-protoporphyrin O-methyltransferase
ugtP; processive 1,2-diacylglycerol beta-glucosyltransferase	1359.06605666282	-2.08731926636675	0.193367866653459	-10.7945508345888	3.65244050051501e-27	2.98145424872983e-26	ugtP; processive 1,2-diacylglycerol beta-glucosyltransferase
glmM; phosphoglucosamine mutase	6686.78646284507	-0.365041921961505	0.0853518180955313	-4.27690856629354	1.89506591346024e-05	3.30486419765005e-05	glmM; phosphoglucosamine mutase
psmA, prcA; proteasome alpha subunit	1219.01060879044	-1.68170057747396	0.228478355695509	-7.36043715105842	1.83308925025244e-13	6.68997803791169e-13	psmA, prcA; proteasome alpha subunit
psmB, prcB; proteasome beta subunit	1565.42667883615	-1.89716933816021	0.238106859220171	-7.96772232590725	1.61625516250688e-15	7.27091471179956e-15	psmB, prcB; proteasome beta subunit
fruR1, fruR; LacI family transcriptional regulator, fructose operon transcriptional repressor	1259.36993437939	2.25350414501288	0.210108656288795	10.7254226685236	7.7332702478505e-27	6.24857647714249e-26	fruR1, fruR; LacI family transcriptional regulator, fructose operon transcriptional repressor
mraW, rsmH; 16S rRNA (cytosine1402-N4)-methyltransferase	8478.65638600613	-0.339964315923415	0.0758635260297881	-4.4812617303067	7.42030443142357e-06	1.35342411641831e-05	mraW, rsmH; 16S rRNA (cytosine1402-N4)-methyltransferase
mscS; small conductance mechanosensitive channel	4023.7739597363	0.370682183881822	0.106056664444491	3.49513334049681	0.000473824976968684	0.000727493465313067	mscS; small conductance mechanosensitive channel
nepI; MFS transporter, DHA1 family, purine ribonucleoside efflux pump	556.536005744425	1.46651132804001	0.247004828578667	5.93717676078932	2.899719881213e-09	7.09522981990907e-09	nepI; MFS transporter, DHA1 family, purine ribonucleoside efflux pump
MFS.CP; MFS transporter, CP family, cyanate transporter	2683.82383520587	0.62596526661797	0.124282691910817	5.03662462563293	4.73812662327026e-07	9.62239480183385e-07	MFS.CP; MFS transporter, CP family, cyanate transporter
TC.BCT; betaine/carnitine transporter, BCCT family	179.046333106906	2.23037996324842	0.296100473982991	7.5325106145441	4.97738782512102e-14	1.97189700660066e-13	TC.BCT; betaine/carnitine transporter, BCCT family
PPP2R1; serine/threonine-protein phosphatase 2A regulatory subunit A	1.78222249551679	1.9596277563311	0.271773039528702	7.21053037390835	5.57343625109239e-13	1.88870976658669e-12	PPP2R1; serine/threonine-protein phosphatase 2A regulatory subunit A
TC.NCS2; nucleobase:cation symporter-2, NCS2 family	1912.13752103456	1.59728582784245	0.185619106681177	8.60518001838024	7.61970779042009e-18	3.91652980427593e-17	TC.NCS2; nucleobase:cation symporter-2, NCS2 family
focB; formate transporter	1.85402419138273	2.18549254930236	0.263365856633134	8.29831390158795	1.05599356697124e-16	5.02574716132609e-16	focB; formate transporter
thyX, thy1; thymidylate synthase (FAD)	1238.21772725725	-1.23405376945773	0.198728098049667	-6.20975987577414	5.30656250399558e-10	1.3664312692092e-09	thyX, thy1; thymidylate synthase (FAD)
ftsK, spoIIIE; DNA segregation ATPase FtsK/SpoIIIE, S-DNA-T family	11890.756399978	-0.425477865167186	0.0808704662362216	-5.26122681084057	1.4309738277707e-07	3.03045414296894e-07	ftsK, spoIIIE; DNA segregation ATPase FtsK/SpoIIIE, S-DNA-T family
aaeB; p-hydroxybenzoic acid efflux pump subunit AaeB	122.146440007491	2.1914707158682	0.415099792863919	5.27938282201607	1.29619740109163e-07	2.75308043041776e-07	aaeB; p-hydroxybenzoic acid efflux pump subunit AaeB
rnhB; ribonuclease HII	8262.34901585613	-0.326602473944651	0.0788232970866102	-4.14347643420427	3.42080237592245e-05	5.82838591295426e-05	rnhB; ribonuclease HII
rnhC; ribonuclease HIII	808.025386984986	-3.18220456699423	0.226235090432553	-14.0659194862741	6.15180489436967e-45	1.12929561275215e-43	rnhC; ribonuclease HIII
epd; D-erythrose 4-phosphate dehydrogenase	246.692965993909	2.82872930491802	0.305137159859709	9.27035339195847	1.85530189662148e-20	1.11893945574439e-19	epd; D-erythrose 4-phosphate dehydrogenase
pdxB; erythronate-4-phosphate dehydrogenase	295.461890241845	2.87600853192494	0.264991894292627	10.8531943575187	1.9257516072475e-27	1.58824669305806e-26	pdxB; erythronate-4-phosphate dehydrogenase
PTS-Ula-EIIC, ulaA, sgaT; PTS system, ascorbate-specific IIC component	398.357312943205	1.86326709446062	0.28123337811717	6.6253412270443	3.46446935462116e-11	9.62728543713527e-11	PTS-Ula-EIIC, ulaA, sgaT; PTS system, ascorbate-specific IIC component
glcT; transcriptional antiterminator	131.756245966796	3.16823574821858	0.249219407511738	12.7126365472535	5.03091472282477e-37	6.42328487127322e-36	glcT; transcriptional antiterminator
glvR; RpiR family transcriptional regulator, glv operon transcriptional regulator	20.6899631713316	3.43240389688468	0.329842233121284	10.4061989406389	2.32313047122387e-25	1.7660668381909e-24	glvR; RpiR family transcriptional regulator, glv operon transcriptional regulator
mtlR; mannitol operon transcriptional antiterminator	294.965408007032	2.28956771010279	0.258249908045069	8.8657058096734	7.60209535620484e-19	4.21474556039554e-18	mtlR; mannitol operon transcriptional antiterminator
treR; LacI family transcriptional regulator, trehalose operon repressor	85.2453563432518	1.56443371286933	0.422541514730649	3.70243788676383	0.00021353764956626	0.000339030381445675	treR; LacI family transcriptional regulator, trehalose operon repressor
treR2, treR; GntR family transcriptional regulator, trehalose operon transcriptional repressor	214.865047818146	1.87935284159239	0.244055046836035	7.70052849124242	1.35504621161319e-14	5.57626713219125e-14	treR2, treR; GntR family transcriptional regulator, trehalose operon transcriptional repressor
ascG; LacI family transcriptional regulator, asc operon repressor	96.9474795827276	1.71428105244898	0.41012727641999	4.17987573860722	2.91668428775229e-05	4.99725241301559e-05	ascG; LacI family transcriptional regulator, asc operon repressor
licT, bglG; beta-glucoside operon transcriptional antiterminator	220.079599542366	2.32539739825605	0.306637562129706	7.58353732695153	3.362587429319e-14	1.34621779142636e-13	licT, bglG; beta-glucoside operon transcriptional antiterminator
yydK; GntR family transcriptional regulator, transcriptional regulator of bglA	32.8433339171752	2.13514268733851	0.368748884728652	5.79023496955031	7.02880253605081e-09	1.67409476247285e-08	yydK; GntR family transcriptional regulator, transcriptional regulator of bglA
chbR, celD; AraC family transcriptional regulator, dual regulator of chb operon	113.674061640957	1.84015100235369	0.359894887118478	5.1130234638424	3.17042899515299e-07	6.52851067572599e-07	chbR, celD; AraC family transcriptional regulator, dual regulator of chb operon
licR; lichenan operon transcriptional antiterminator	85.8489924037761	2.39392478948213	0.275603778640997	8.68611018791752	3.75061123581018e-18	1.96715732163922e-17	licR; lichenan operon transcriptional antiterminator
ydhQ; GntR family transcriptional regulator	50.6726892366674	4.23632758037667	0.330656889904736	12.8118533431957	1.40732557354007e-37	1.83205275235192e-36	ydhQ; GntR family transcriptional regulator
umuC; DNA polymerase V	1704.45040836898	2.22488773724455	0.134826525400295	16.5018547399256	3.55794260485167e-61	1.54896878321603e-59	umuC; DNA polymerase V
umuD; DNA polymerase V	1000.95871779173	1.78663245420327	0.179097976420765	9.97572663805998	1.94671245575591e-23	1.35335585820308e-22	umuD; DNA polymerase V
flhE; flagellar protein FlhE	197.806312481412	1.83868620715253	0.396298692666398	4.6396474204378	3.49004098991135e-06	6.57332306539568e-06	flhE; flagellar protein FlhE
nadA; quinolinate synthase	8072.68106609686	-0.504142485901752	0.0777277712313779	-6.48600208027365	8.81439493366289e-11	2.38858110328205e-10	nadA; quinolinate synthase
coxS; aerobic carbon-monoxide dehydrogenase small subunit	6124.32666361745	-0.750288830519118	0.119968289662213	-6.25405957383955	3.99918344882913e-10	1.03918768874174e-09	coxS; aerobic carbon-monoxide dehydrogenase small subunit
coxM, cutM; aerobic carbon-monoxide dehydrogenase medium subunit	5430.16726511615	-0.610638249139321	0.12907913311415	-4.73072784428533	2.23716278339128e-06	4.28655023936467e-06	coxM, cutM; aerobic carbon-monoxide dehydrogenase medium subunit
coxL, cutL; aerobic carbon-monoxide dehydrogenase large subunit	5844.21327325915	-0.799883742552254	0.134539650190335	-5.94533835505477	2.75886382119678e-09	6.75679928173217e-09	coxL, cutL; aerobic carbon-monoxide dehydrogenase large subunit
birA; BirA family transcriptional regulator, biotin operon repressor / biotin---	8618.5899104088	-0.391282128585016	0.0756811079774999	-5.17014270855212	2.33915295396755e-07	4.85946064778604e-07	birA; BirA family transcriptional regulator, biotin operon repressor / biotin---
coaX; type III pantothenate kinase	7015.35699141632	-0.517661280247683	0.0943182188882481	-5.48845479006584	4.05465015037344e-08	9.05872062479674e-08	coaX; type III pantothenate kinase
gcpE, ispG; (E)-4-hydroxy-3-methylbut-2-enyl-diphosphate synthase	7877.96730145446	-0.482003131789282	0.0820226783781236	-5.87646174594852	4.19128204981022e-09	1.01402806227871e-08	gcpE, ispG; (E)-4-hydroxy-3-methylbut-2-enyl-diphosphate synthase
ispH, lytB; 4-hydroxy-3-methylbut-2-en-1-yl diphosphate reductase	8610.73290316524	-0.598527923131074	0.0885740651754407	-6.75737217147656	1.40516918118243e-11	4.00392806383419e-11	ispH, lytB; 4-hydroxy-3-methylbut-2-en-1-yl diphosphate reductase
zipA; cell division protein ZipA	593.367164160444	0.841648114577104	0.204120446430825	4.12329156286816	3.73496441224984e-05	6.34601438950618e-05	zipA; cell division protein ZipA
smc; chromosome segregation protein	8001.15987321545	-0.659279295224908	0.0838135499580017	-7.86602280365487	3.66093837302568e-15	1.61320221337918e-14	smc; chromosome segregation protein
hupB; DNA-binding protein HU-beta	10832.2747009889	-0.427257735798091	0.0942353204949439	-4.53394474125034	5.78921805969578e-06	1.06716104307256e-05	hupB; DNA-binding protein HU-beta
torC; trimethylamine-N-oxide reductase (cytochrome c), cytochrome c-type subunit TorC	100.189328913557	1.57534705490707	0.379762129341195	4.1482468450447	3.3503104959351e-05	5.71072394546747e-05	torC; trimethylamine-N-oxide reductase (cytochrome c), cytochrome c-type subunit TorC
torD; TorA specific chaperone	29.7724544346363	5.12079500986389	0.360371469841305	14.2097680821373	7.9688977508885e-46	1.54097593158565e-44	torD; TorA specific chaperone
rhaM; L-rhamnose mutarotase	3254.34670217582	0.75487106107846	0.13478101135157	5.60072263524879	2.13460054908679e-08	4.91229421564832e-08	rhaM; L-rhamnose mutarotase
rnpA; ribonuclease P protein component	8093.83007569481	-0.32435790485369	0.0797190954090321	-4.06876047939877	4.72639029581532e-05	7.96091997605933e-05	rnpA; ribonuclease P protein component
POP5; ribonuclease P/MRP protein subunit POP5	1.74135249444989	1.93621138510641	0.262499895683194	7.37604630305526	1.63059325082253e-13	6.08697430051908e-13	POP5; ribonuclease P/MRP protein subunit POP5
POP4, RPP29; ribonuclease P protein subunit POP4	256.68637809491	-2.30916786342068	0.331026645231086	-6.97577641161991	3.04186174033968e-12	9.20034531654574e-12	POP4, RPP29; ribonuclease P protein subunit POP4
RPP1, RPP30; ribonuclease P/MRP protein subunit RPP1	1.74135249444989	1.93621138510641	0.262499895683194	7.37604630305526	1.63059325082253e-13	6.08697430051908e-13	RPP1, RPP30; ribonuclease P/MRP protein subunit RPP1
RPR2, RPP21; ribonuclease P protein subunit RPR2	421.131070416819	-1.89613165914711	0.291970922479085	-6.49424827324349	8.34490333284612e-11	2.26366512947855e-10	RPR2, RPP21; ribonuclease P protein subunit RPR2
clpX, CLPX; ATP-dependent Clp protease ATP-binding subunit ClpX	8293.87964827765	-0.365721895549601	0.078967390814027	-4.63130276661791	3.63372047894487e-06	6.82457592073404e-06	clpX, CLPX; ATP-dependent Clp protease ATP-binding subunit ClpX
tig; trigger factor	8305.99222306726	-0.34519223225055	0.0776517579649794	-4.44538850499985	8.77331731287104e-06	1.5889297347498e-05	tig; trigger factor
sbcC, rad50; DNA repair protein SbcC/Rad50	2793.73155695891	0.540274446799741	0.106493149043043	5.07332585856176	3.90922222327e-07	7.99609074526112e-07	sbcC, rad50; DNA repair protein SbcC/Rad50
sbcD, mre11; DNA repair protein SbcD/Mre11	2303.00501556009	0.889079794090643	0.118539894160921	7.50025803872993	6.3692325150584e-14	2.51579947682054e-13	sbcD, mre11; DNA repair protein SbcD/Mre11
perM; putative permease	250.459180712219	2.43772303275239	0.264770842764882	9.20691646895992	3.35627692170604e-20	1.98806380931093e-19	perM; putative permease
kup; KUP system potassium uptake protein	5440.401489514	0.362240479642354	0.0921201782142794	3.93225986601711	8.41510249982017e-05	0.000138490232629761	kup; KUP system potassium uptake protein
ruvA; holliday junction DNA helicase RuvA	8340.34559717518	-0.330314964104002	0.0765050597907008	-4.31755710024492	1.57765602636533e-05	2.77465464945974e-05	ruvA; holliday junction DNA helicase RuvA
ruvB; holliday junction DNA helicase RuvB	8824.54069497688	-0.386023820303553	0.0765099329986677	-5.0454078990015	4.52554852391547e-07	9.20476004340938e-07	ruvB; holliday junction DNA helicase RuvB
hjr; holliday junction resolvase Hjr	241.589920923537	-2.30193144396937	0.33674035752899	-6.83592385795693	8.14782136931094e-12	2.36565936039724e-11	hjr; holliday junction resolvase Hjr
recA; recombination protein RecA	8593.19562032936	-0.304255253093216	0.0758344324058155	-4.01209903523829	6.01812414420505e-05	0.000100495483246451	recA; recombination protein RecA
exbD; biopolymer transport protein ExbD	17343.7913506374	-0.977162987110512	0.107489214450163	-9.09080033851741	9.83126650648391e-20	5.68814090465921e-19	exbD; biopolymer transport protein ExbD
tolR; biopolymer transport protein TolR	6972.41587457649	-0.439889583863584	0.0850308419369279	-5.17329446402371	2.3000210545172e-07	4.78440411001006e-07	tolR; biopolymer transport protein TolR
exbB; biopolymer transport protein ExbB	14387.7211799562	-0.608608311769204	0.110769248746313	-5.49437970066093	3.92086088003265e-08	8.7696514966929e-08	exbB; biopolymer transport protein ExbB
tolQ; biopolymer transport protein TolQ	5468.93083092068	-0.53873379385943	0.0946791392671691	-5.69010024836845	1.26964810693019e-08	2.97158826906956e-08	tolQ; biopolymer transport protein TolQ
csrA; carbon storage regulator	4018.05656171117	-0.626556197754266	0.137300387712946	-4.56339714833294	5.03324728910079e-06	9.32772299424657e-06	csrA; carbon storage regulator
BCP, PRXQ, DOT5; peroxiredoxin Q/BCP	10689.131382784	-0.706501171649995	0.0746354987160908	-9.46602064437843	2.90707962047433e-21	1.8080174345292e-20	BCP, PRXQ, DOT5; peroxiredoxin Q/BCP
mreB; rod shape-determining protein MreB and related proteins	8286.26486431654	-0.432596762030477	0.0889218918148621	-4.86490731586273	1.14510455328008e-06	2.26266070832897e-06	mreB; rod shape-determining protein MreB and related proteins
mreC; rod shape-determining protein MreC	6322.64858695617	-0.329732678324942	0.0888679764769911	-3.71036554894792	0.000206960189783623	0.000329177846277924	mreC; rod shape-determining protein MreC
mutH; DNA mismatch repair protein MutH	137.536467494708	2.0538875555732	0.341289224184732	6.01802638357396	1.76556422449923e-09	4.38884560891898e-09	mutH; DNA mismatch repair protein MutH
mutT, NUDT15, MTH2; 8-oxo-dGTP diphosphatase	14141.6643346598	-0.543133672716411	0.0759271960276176	-7.15334822214234	8.46864114449101e-13	2.81123599992333e-12	mutT, NUDT15, MTH2; 8-oxo-dGTP diphosphatase
mutY; A/G-specific adenine glycosylase	7771.18379764932	-0.308100376787768	0.0827822360136188	-3.72181752540583	0.000197793941285753	0.000315164866044718	mutY; A/G-specific adenine glycosylase
hrpA; ATP-dependent helicase HrpA	3645.7808103174	-0.755653506616224	0.117064649805189	-6.45501018346471	1.08211625938914e-10	2.91552933329499e-10	hrpA; ATP-dependent helicase HrpA
hrpB; ATP-dependent helicase HrpB	3955.76265914677	-0.43793356156536	0.127882474678766	-3.42450021134972	0.000615931365647586	0.000935046720677272	hrpB; ATP-dependent helicase HrpB
hepA; ATP-dependent helicase HepA	468.958797003917	1.14550125969418	0.197689299048296	5.79445253338841	6.85444060296437e-09	1.63549949936559e-08	hepA; ATP-dependent helicase HepA
acrA, mexA, adeI, smeD, mtrC, cmeA; membrane fusion protein, multidrug efflux system	11223.2911109456	0.400616473788797	0.102006669906457	3.92735567346893	8.58849269083429e-05	0.000141285404228529	acrA, mexA, adeI, smeD, mtrC, cmeA; membrane fusion protein, multidrug efflux system
ftsN; cell division protein FtsN	129.999501636922	2.27714406233154	0.393159645555847	5.79190689601961	6.95917197715062e-09	1.6589982986822e-08	ftsN; cell division protein FtsN
mrp, NUBPL; ATP-binding protein involved in chromosome partitioning	8493.82409856323	-0.445746908240895	0.0771480216650599	-5.77781385213112	7.56774669263386e-09	1.79655059297419e-08	mrp, NUBPL; ATP-binding protein involved in chromosome partitioning
bfr; bacterioferritin	8082.37006770148	-0.334612541174199	0.0884845575299233	-3.7815925232043	0.000155828283939709	0.000250501198173459	bfr; bacterioferritin
lepA; GTP-binding protein LepA	8312.14672118095	-0.349985870600426	0.0777708250129408	-4.5002206231217	6.78829698364712e-06	1.24327269123486e-05	lepA; GTP-binding protein LepA
xseA; exodeoxyribonuclease VII large subunit	7964.22408970621	-0.436847775246117	0.0832833641128005	-5.2453185567101	1.56012529652249e-07	3.2908441189819e-07	xseA; exodeoxyribonuclease VII large subunit
xseB; exodeoxyribonuclease VII small subunit	7535.65252935418	-0.404481143622785	0.0796874789168273	-5.07584314525695	3.85781449517944e-07	7.89905116502046e-07	xseB; exodeoxyribonuclease VII small subunit
fadR; GntR family transcriptional regulator, negative regulator for fad regulon and positive regulator of fabA	166.078773692539	1.65343833758687	0.360854994712919	4.58200208341935	4.60545305569386e-06	8.57882733100607e-06	fadR; GntR family transcriptional regulator, negative regulator for fad regulon and positive regulator of fabA
purR; LacI family transcriptional regulator, purine nucleotide synthesis repressor	194.198088648066	2.36595003024905	0.379976840207671	6.2265637794029	4.76776185691633e-10	1.23127256771645e-09	purR; LacI family transcriptional regulator, purine nucleotide synthesis repressor
hyaF; hydrogenase-1 operon protein HyaF	124.815556758922	2.62924115071178	0.28071115064371	9.36635806836515	7.50784638687263e-21	4.61535587686838e-20	hyaF; hydrogenase-1 operon protein HyaF
hyaE; hydrogenase-1 operon protein HyaE	122.498167071322	2.709204970696	0.282267569064616	9.59800298586838	8.15082947927685e-22	5.18257449811642e-21	hyaE; hydrogenase-1 operon protein HyaE
hyaC; Ni/Fe-hydrogenase 1 B-type cytochrome subunit	218.601059012553	1.28369941036064	0.267952594286199	4.79077059798692	1.66141992732393e-06	3.22213548222731e-06	hyaC; Ni/Fe-hydrogenase 1 B-type cytochrome subunit
plsX; glycerol-3-phosphate acyltransferase PlsX	7128.99712385884	-0.49289187790184	0.0893835744879352	-5.51434512129932	3.50081036391462e-08	7.87212988126101e-08	plsX; glycerol-3-phosphate acyltransferase PlsX
ssh10b; archaea-specific DNA-binding protein	511.697985692803	-2.33679595145171	0.351020507486814	-6.65714937335817	2.79189411418511e-11	7.81279255627424e-11	ssh10b; archaea-specific DNA-binding protein
yhcO; ribonuclease inhibitor	359.222659392928	3.28189478413504	0.320628446981303	10.2358191078611	1.37030643353177e-24	1.01934933295496e-23	yhcO; ribonuclease inhibitor
nusB; N utilization substance protein B	8300.04822232161	-0.326288792507451	0.076767122089395	-4.25037156046425	2.13416188170352e-05	3.69466921154541e-05	nusB; N utilization substance protein B
EGD2, NACA; nascent polypeptide-associated complex subunit alpha	256.68637809491	-2.30916786342068	0.331026645231086	-6.97577641161991	3.04186174033968e-12	9.20034531654574e-12	EGD2, NACA; nascent polypeptide-associated complex subunit alpha
MBF1; putative transcription factor	256.406296958396	-2.30886904400623	0.331019189184041	-6.97503081225462	3.05803786268374e-12	9.20415098300012e-12	MBF1; putative transcription factor
rho; transcription termination factor Rho	9506.91774649258	-0.639279516160142	0.0786824648162218	-8.12480287257528	4.48090065548461e-16	2.0719289333863e-15	rho; transcription termination factor Rho
mukB; chromosome partition protein MukB	127.93386573115	2.27560174285223	0.410751548500098	5.54009291300745	3.02311208231441e-08	6.83654100476836e-08	mukB; chromosome partition protein MukB
mukF; chromosome partition protein MukF	127.93386573115	2.27560174285223	0.410751548500098	5.54009291300745	3.02311208231441e-08	6.83654100476836e-08	mukF; chromosome partition protein MukF
MOCS2B, moaE; molybdopterin synthase catalytic subunit	7187.98007900502	-0.299526577670863	0.0815130231521387	-3.67458555808703	0.00023823580412666	0.000376741693425387	MOCS2B, moaE; molybdopterin synthase catalytic subunit
moaC, CNX3; cyclic pyranopterin monophosphate synthase	7426.41413986385	-0.621046892939191	0.0836732659274192	-7.42228579290674	1.15116076848126e-13	4.45424858790201e-13	moaC, CNX3; cyclic pyranopterin monophosphate synthase
moaB; molybdopterin adenylyltransferase	2614.04027513486	0.43727343433569	0.11588171269879	3.77344642352923	0.000161007808018356	0.000258670943029289	moaB; molybdopterin adenylyltransferase
moaA, CNX2; GTP 3,8-cyclase	8759.98215985915	-0.469678992140994	0.0786790241775285	-5.96955792284901	2.37897294252993e-09	5.84926579924647e-09	moaA, CNX2; GTP 3,8-cyclase
tolB; TolB protein	5370.67375778691	-0.429773926057357	0.0944382614083069	-4.55084538457581	5.34308016379804e-06	9.87893238918054e-06	tolB; TolB protein
lipA; lipoyl synthase	8478.04842409063	-0.305164597694977	0.0775534900935202	-3.93489187046238	8.32341606515325e-05	0.000137066258352782	lipA; lipoyl synthase
seqA; negative modulator of initiation of replication	129.534227815951	2.28483590503089	0.404390353978951	5.65007518737655	1.6037767372239e-08	3.72515722025154e-08	seqA; negative modulator of initiation of replication
nrdI; protein involved in ribonucleotide reduction	584.191622662318	1.83222561046211	0.214075865014573	8.55876775430704	1.14080266879608e-17	5.80381536545232e-17	nrdI; protein involved in ribonucleotide reduction
UNG, UDG; uracil-DNA glycosylase	4568.40173351219	0.386389980216411	0.0948741802630803	4.07265685084156	4.64798784678696e-05	7.83714691541835e-05	UNG, UDG; uracil-DNA glycosylase
mnmE, trmE, MSS1; tRNA modification GTPase	7599.60530393749	-0.315051043260323	0.0865024814878896	-3.64210410893738	0.000270418660119232	0.000425103682945919	mnmE, trmE, MSS1; tRNA modification GTPase
cpdA; 3,5-cyclic-AMP phosphodiesterase	408.242702040714	1.67905080463838	0.199040946132628	8.43570550312581	3.29210807049187e-17	1.63824016224914e-16	cpdA; 3,5-cyclic-AMP phosphodiesterase
MPG; DNA-3-methyladenine glycosylase	4519.5266868126	-0.477084178093646	0.118650019766792	-4.0209363557744	5.79672661093625e-05	9.69609928812285e-05	MPG; DNA-3-methyladenine glycosylase
K03653; N-glycosylase/DNA lyase	152.624528748345	-1.94324940638559	0.475536931768079	-4.08643214978163	4.38057514082474e-05	7.40505880478478e-05	K03653; N-glycosylase/DNA lyase
uvrD, pcrA; DNA helicase II / ATP-dependent DNA helicase PcrA	15399.9363242984	-0.523630369192435	0.0775324748805844	-6.75369088886858	1.44130656793881e-11	4.10249711567293e-11	uvrD, pcrA; DNA helicase II / ATP-dependent DNA helicase PcrA
helD; DNA helicase IV	134.717545897528	2.31469529195993	0.394860935587482	5.86205188547225	4.57182109815812e-09	1.10241218792451e-08	helD; DNA helicase IV
OGG1; N-glycosylase/DNA lyase	1033.91945542269	-3.13172128226171	0.283911563847009	-11.0306224932399	2.71975945841034e-28	2.31746776525724e-27	OGG1; N-glycosylase/DNA lyase
smpB; SsrA-binding protein	8426.4504751065	-0.318992787720221	0.0764638241366836	-4.17181315899141	3.02185383259117e-05	5.16522409016388e-05	smpB; SsrA-binding protein
hflX; GTPase	9053.12040929607	-0.410514232190917	0.0749695206713321	-5.47574839101106	4.35666362511757e-08	9.70082143692333e-08	hflX; GTPase
hslJ; heat shock protein HslJ	350.81695820611	3.72879572574197	0.349798638069256	10.6598348876467	1.5687570010971e-26	1.24733403470465e-25	hslJ; heat shock protein HslJ
trxA; thioredoxin 1	13463.8065814716	-0.383175525422499	0.0795800699816782	-4.8149684400971	1.47223155984318e-06	2.87341225802808e-06	trxA; thioredoxin 1
grxA; glutaredoxin 1	156.138540398074	2.62102617417197	0.408082378261261	6.42278695134918	1.33801699461634e-10	3.5880112406962e-10	grxA; glutaredoxin 1
grxB; glutaredoxin 2	35.2512780195068	5.03025360821947	0.363041451741875	13.8558657257574	1.17234836477425e-43	2.04378543154408e-42	grxB; glutaredoxin 2
RRP4, EXOSC2; exosome complex component RRP4	256.68637809491	-2.30916786342068	0.331026645231086	-6.97577641161991	3.04186174033968e-12	9.20034531654574e-12	RRP4, EXOSC2; exosome complex component RRP4
EIF2B4; translation initiation factor eIF-2B subunit delta	216.558922933938	-3.85853990436215	0.254382660719876	-15.1682504359491	5.73861696947264e-52	1.46537055755732e-50	EIF2B4; translation initiation factor eIF-2B subunit delta
rnc, DROSHA, RNT1; ribonuclease III	8427.49823673835	-0.347336229465692	0.0773353408155896	-4.49130017146927	7.07896992062741e-06	1.29353562746877e-05	rnc, DROSHA, RNT1; ribonuclease III
dnaJ; molecular chaperone DnaJ	11177.832478224	-0.594199673820368	0.0730533232604685	-8.13378019370556	4.16106739799985e-16	1.92739674185261e-15	dnaJ; molecular chaperone DnaJ
GRPE; molecular chaperone GrpE	9219.94301062885	-0.355160228974098	0.0742443787688297	-4.78366490316983	1.72127552572557e-06	3.33335005188518e-06	GRPE; molecular chaperone GrpE
petN; cytochrome b6-f complex subunit 8	2.32005021072047	2.15743187719097	0.289350155442953	7.45612828128	8.9101996770153e-14	3.47807745354145e-13	petN; cytochrome b6-f complex subunit 8
E2.4.1.213; glucosylglycerol-phosphate synthase	2.04333660019087	1.82116468241418	0.290766193331982	6.26333020886944	3.76841443392201e-10	9.808218815765e-10	E2.4.1.213; glucosylglycerol-phosphate synthase
pbp1b; penicillin-binding protein 1B	222.569933455054	2.69096527629601	0.25677147484864	10.4800008563345	1.06742776078357e-25	8.23252368844407e-25	pbp1b; penicillin-binding protein 1B
clpB; ATP-dependent Clp protease ATP-binding subunit ClpB	8458.18899423511	-0.274856293296155	0.0795932789523841	-3.45326008569875	0.000553854721999657	0.000845156209571206	clpB; ATP-dependent Clp protease ATP-binding subunit ClpB
clpC; ATP-dependent Clp protease ATP-binding subunit ClpC	6138.06686276709	-0.995527343565625	0.12933970614719	-7.69699710336983	1.39301053579824e-14	5.71478627121758e-14	clpC; ATP-dependent Clp protease ATP-binding subunit ClpC
clpE; ATP-dependent Clp protease ATP-binding subunit ClpE	89.6682637971184	3.37998405140402	0.287221348873911	11.7678719379868	5.71479472034101e-32	5.7632619667034e-31	clpE; ATP-dependent Clp protease ATP-binding subunit ClpE
cbf, cbf1; 3-5 exoribonuclease	1541.7236988197	-1.22212093277628	0.210954782091033	-5.79328385288227	6.90233015488679e-09	1.64643306419111e-08	cbf, cbf1; 3-5 exoribonuclease
recU; recombination protein U	113.319725764714	3.98064851182644	0.262609783162732	15.1580358655555	6.70444766460014e-52	1.70109345681112e-50	recU; recombination protein U
uvrA; excinuclease ABC subunit A	12877.9481122315	-0.390649107103215	0.0752591164993014	-5.19072140724429	2.0948086078134e-07	4.38155426055378e-07	uvrA; excinuclease ABC subunit A
uvrB; excinuclease ABC subunit B	8691.13786509444	-0.307200950192745	0.0790175299923183	-3.8877569347284	0.000101174866769277	0.000165583435404854	uvrB; excinuclease ABC subunit B
uvrC; excinuclease ABC subunit C	8684.55711923592	-0.369755002422381	0.0762166162287673	-4.85136995996445	1.22611590051375e-06	2.41375472680826e-06	uvrC; excinuclease ABC subunit C
hrcA; heat-inducible transcriptional repressor	6227.02339202688	-0.394360258565305	0.0906676732782598	-4.34951338560338	1.36439955854424e-05	2.41720508848609e-05	hrcA; heat-inducible transcriptional repressor
codY; transcriptional pleiotropic repressor	234.760742257197	1.77306739990597	0.216802754567005	8.17825125629565	2.87992772650162e-16	1.34177685362798e-15	codY; transcriptional pleiotropic repressor
ctsR; transcriptional regulator of stress and heat shock response	389.846671398803	2.12434194358911	0.243530459985946	8.72310569984432	2.70673390986306e-18	1.43667881811319e-17	ctsR; transcriptional regulator of stress and heat shock response
troR; DtxR family transcriptional regulator, Mn-dependent transcriptional regulator	4088.28210923119	-0.554571430286958	0.140043232034059	-3.96000165257601	7.49492447207675e-05	0.000124012592459056	troR; DtxR family transcriptional regulator, Mn-dependent transcriptional regulator
glnR; MerR family transcriptional regulator, glutamine synthetase repressor	346.454860098565	1.67196281126103	0.234213442241526	7.13862874504389	9.42665540690215e-13	3.11110868379409e-12	glnR; MerR family transcriptional regulator, glutamine synthetase repressor
MGD; 1,2-diacylglycerol 3-beta-galactosyltransferase	403.059224968377	-1.20585758501456	0.295412287042573	-4.08194796867327	4.46597965207066e-05	7.54782772338713e-05	MGD; 1,2-diacylglycerol 3-beta-galactosyltransferase
splB; spore photoproduct lyase	562.876127009916	4.19088438954367	0.187515775959552	22.3495029583413	1.22095272243196e-110	5.72195902330319e-108	splB; spore photoproduct lyase
asnC; Lrp/AsnC family transcriptional regulator, regulator for asnA, asnC and gidA	2366.70753991631	0.52388396850978	0.149645870401891	3.50082476117003	0.000463820724325227	0.000712682682873497	asnC; Lrp/AsnC family transcriptional regulator, regulator for asnA, asnC and gidA
trpR; TrpR family transcriptional regulator, trp operon repressor	133.250035791318	2.33695714358969	0.401262567748765	5.82400984148834	5.74521907394168e-09	1.37784949915995e-08	trpR; TrpR family transcriptional regulator, trp operon repressor
tyrR; transcriptional regulator of aroF, aroG, tyrA and aromatic amino acid transport	190.75569437446	2.76654629639899	0.374619465952535	7.38495072423576	1.52509859835944e-13	5.78593358720459e-13	tyrR; transcriptional regulator of aroF, aroG, tyrA and aromatic amino acid transport
dinG; ATP-dependent DNA helicase DinG	6801.5924516327	-0.602211509277612	0.0917307371987958	-6.56499149213768	5.20358332533758e-11	1.43103031939815e-10	dinG; ATP-dependent DNA helicase DinG
helS; helicase	275.249327475213	-2.53384968925621	0.315105837836839	-8.04126545750712	8.89154012458643e-16	4.06419392843259e-15	helS; helicase
helY; ATP-dependent RNA helicase HelY	835.903119824594	-0.767595093599115	0.191126156562691	-4.01616977709347	5.91516499614211e-05	9.88176127579454e-05	helY; ATP-dependent RNA helicase HelY
E2.4.1.216; trehalose 6-phosphate phosphorylase	1.96965818773024	2.47409723724492	0.261336613183262	9.46708999978493	2.87748119896364e-21	1.79100724313619e-20	E2.4.1.216; trehalose 6-phosphate phosphorylase
xerC; integrase/recombinase XerC	8171.35475457523	-0.328406626016667	0.0768597853502292	-4.27280175868573	1.93032061546485e-05	3.36150040293082e-05	xerC; integrase/recombinase XerC
apbE; FAD:protein FMN transferase	7017.92167375663	-0.439150096966298	0.0960830738416118	-4.57052506136737	4.86503734531195e-06	9.0243894132946e-06	apbE; FAD:protein FMN transferase
por, nifJ; pyruvate-ferredoxin/flavodoxin oxidoreductase	1018.89432186461	-1.21804659649195	0.224600514221555	-5.42316922431628	5.85515126643745e-08	1.28471468299937e-07	por, nifJ; pyruvate-ferredoxin/flavodoxin oxidoreductase
dltB; membrane protein involved in D-alanine export	60.1433165044279	5.03505230286418	0.273502298397138	18.4095429265938	1.10148239207786e-75	8.86415173503462e-74	dltB; membrane protein involved in D-alanine export
dltD; D-alanine transfer protein	48.7061771796902	4.5731660106761	0.271631423642151	16.8359240229173	1.33094381199317e-63	6.54545021614173e-62	dltD; D-alanine transfer protein
ARSC2, arsC; arsenate reductase	4629.20789709847	-0.468002509255924	0.112659826626511	-4.1541206237379	3.26540894125208e-05	5.57077366915532e-05	ARSC2, arsC; arsenate reductase
pncC; nicotinamide-nucleotide amidase	3931.84929015113	-0.779036958847937	0.150190041338993	-5.18700808590616	2.13699455788813e-07	4.46496416216194e-07	pncC; nicotinamide-nucleotide amidase
sanA; SanA protein	660.224622177529	3.12335436273055	0.200905710168098	15.5463692899382	1.68384842900876e-54	5.38763872847903e-53	sanA; SanA protein
moeA; molybdopterin molybdotransferase	11042.7664054766	-0.481964736821672	0.0876365629136436	-5.49958511376806	3.80685914693447e-08	8.53383422161704e-08	moeA; molybdopterin molybdotransferase
mobA; molybdenum cofactor guanylyltransferase	6688.36402581042	-0.478525647781432	0.0856524371390094	-5.58683049502502	2.3125123717995e-08	5.30791877445307e-08	mobA; molybdenum cofactor guanylyltransferase
adiY; AraC family transcriptional regulator, transcriptional activator of adiA	6.54462225085438	4.86370197938552	0.316759813620414	15.3545423701186	3.30231595019071e-53	9.56710951824342e-52	adiY; AraC family transcriptional regulator, transcriptional activator of adiA
potE; putrescine:ornithine antiporter	154.766167658243	2.04325575332112	0.3319538629566	6.15524017441019	7.49638024041878e-10	1.90932421276907e-09	potE; putrescine:ornithine antiporter
cadB; cadaverine:lysine antiporter	83.8796024922737	1.5514236194129	0.423082427874368	3.66695357027115	0.000245457342074875	0.000387623120775129	cadB; cadaverine:lysine antiporter
arcD, lysl, lysP; arginine:ornithine antiporter / lysine permease	713.890014023571	2.19984884853099	0.194197399383362	11.3279006594125	9.54654539312118e-30	8.6823432816206e-29	arcD, lysl, lysP; arginine:ornithine antiporter / lysine permease
adiC; arginine:agmatine antiporter	92.8131965244534	1.48908729653924	0.369663400823116	4.02822484785765	5.61995829652664e-05	9.40634616563609e-05	adiC; arginine:agmatine antiporter
eptA, pmrC; lipid A ethanolaminephosphotransferase	1219.38368389166	0.894714305211468	0.166982547649706	5.35813064182244	8.40874309030954e-08	1.82044717936131e-07	eptA, pmrC; lipid A ethanolaminephosphotransferase
kgtP; MFS transporter, MHS family, alpha-ketoglutarate permease	2224.05391647815	0.734374765982816	0.13064920290436	5.62096629491422	1.89892321467883e-08	4.39022671252068e-08	kgtP; MFS transporter, MHS family, alpha-ketoglutarate permease
polC; DNA polymerase III subunit alpha, Gram-positive type	429.147226132365	2.14002160147267	0.240744551507126	8.88917978859981	6.156164790505e-19	3.4418361323476e-18	polC; DNA polymerase III subunit alpha, Gram-positive type
metJ; MetJ family transcriptional regulator, methionine regulon repressor	129.182974882088	2.29267009079709	0.410905588138912	5.57955442071529	2.41135494443817e-08	5.50781675525771e-08	metJ; MetJ family transcriptional regulator, methionine regulon repressor
cadC; transcriptional activator of cad operon	83.8796024922737	1.5514236194129	0.423082427874368	3.66695357027115	0.000245457342074875	0.000387623120775129	cadC; transcriptional activator of cad operon
PPIB, ppiB; peptidyl-prolyl cis-trans isomerase B (cyclophilin B)	7638.75656480761	-0.437663279852949	0.0849631374648283	-5.15121372529499	2.58806046007406e-07	5.35978104637641e-07	PPIB, ppiB; peptidyl-prolyl cis-trans isomerase B (cyclophilin B)
dld; D-lactate dehydrogenase (quinone)	908.000644340183	1.28129352105102	0.224369951238886	5.71062886975819	1.1255946643509e-08	2.63986243476114e-08	dld; D-lactate dehydrogenase (quinone)
ttdA; L(+)-tartrate dehydratase alpha subunit	99.1816174606348	3.84494492141196	0.366010950132765	10.5049997001927	8.19230585014892e-26	6.34286692984805e-25	ttdA; L(+)-tartrate dehydratase alpha subunit
ttdB; L(+)-tartrate dehydratase beta subunit	95.9651606956459	3.90428878928127	0.353892909852231	11.032401838487	2.6664708651451e-28	2.27449393818105e-27	ttdB; L(+)-tartrate dehydratase beta subunit
katG; catalase-peroxidase	3953.26988287315	0.702834443471852	0.0999730381460563	7.03023991773703	2.06178705147311e-12	6.54432567294274e-12	katG; catalase-peroxidase
deoD; purine-nucleoside phosphorylase	1064.6663392442	1.09332554547318	0.147953312792422	7.38966586714498	1.4719824082553e-13	5.60845712413676e-13	deoD; purine-nucleoside phosphorylase
K03791; putative chitinase	529.910236741365	1.92271289920607	0.277181950217254	6.93664539736103	4.01519980485167e-12	1.19228836545856e-11	K03791; putative chitinase
PTR1; pteridine reductase	1285.77813297316	-1.60034293784591	0.201140185298921	-7.95635608800693	1.77180000871721e-15	7.95263699687324e-15	PTR1; pteridine reductase
sirB; sirohydrochlorin ferrochelatase	59.4808950384089	2.21070585800591	0.297430876672109	7.43267102172118	1.06426363811861e-13	4.12803719809686e-13	sirB; sirohydrochlorin ferrochelatase
cbiX; sirohydrochlorin cobaltochelatase	2634.45086285128	-1.47070447595073	0.144000172460553	-10.213213295655	1.73037546773292e-24	1.27765536157814e-23	cbiX; sirohydrochlorin cobaltochelatase
E3.4.21.102, prc, ctpA; carboxyl-terminal processing protease	12473.4123374536	-0.469359859169789	0.0861720210211943	-5.44677789388679	5.12904435118411e-08	1.13414089219772e-07	E3.4.21.102, prc, ctpA; carboxyl-terminal processing protease
ftsH, hflB; cell division protease FtsH	11070.2932278463	-0.517468352818372	0.0729951678635107	-7.08907682472839	1.35009567620523e-12	4.39926881485769e-12	ftsH, hflB; cell division protease FtsH
htpX; heat shock protein HtpX	6588.6694528643	-0.708881872710424	0.0841859589092574	-8.42042879709329	3.75108840741578e-17	1.85735993423751e-16	htpX; heat shock protein HtpX
lplA, lplJ; lipoate---protein ligase	3231.43114119209	-1.3835623968248	0.139708675387268	-9.9031960111969	4.03180390711803e-23	2.75247486958092e-22	lplA, lplJ; lipoate---protein ligase
rseC; sigma-E factor negative regulatory protein RseC	330.488980772261	1.62351907522699	0.213068392259943	7.61970866728229	2.54248891878303e-14	1.02551139509739e-13	rseC; sigma-E factor negative regulatory protein RseC
mukE; chromosome partition protein MukE	127.93386573115	2.27560174285223	0.410751548500098	5.54009291300745	3.02311208231441e-08	6.83654100476836e-08	mukE; chromosome partition protein MukE
dsbG; thiol:disulfide interchange protein DsbG	800.20480586327	2.05000337226649	0.269821328748543	7.59763278082797	3.0159670427396e-14	1.21293333818811e-13	dsbG; thiol:disulfide interchange protein DsbG
pnuC; nicotinamide mononucleotide transporter	2644.40954520772	0.45610041325837	0.118568736489583	3.84671732837804	0.00011971094670958	0.000194560814450271	pnuC; nicotinamide mononucleotide transporter
rmf; ribosome modulation factor	163.466024370579	2.38577607643997	0.349353011368302	6.82912698274923	8.54329292539784e-12	2.47867497220119e-11	rmf; ribosome modulation factor
modD; molybdenum transport protein	32.6884045387186	3.43207268603116	0.28856023630857	11.8937824903952	1.27498781310596e-32	1.33304828176052e-31	modD; molybdenum transport protein
xpt; xanthine phosphoribosyltransferase	648.463393617059	2.79098908567132	0.207481123556899	13.4517735291998	3.00575543274222e-41	4.68627270697795e-40	xpt; xanthine phosphoribosyltransferase
wcaB; putative colanic acid biosynthesis acetyltransferase WcaB	170.662654037299	1.73347388761103	0.32956046950797	5.25995696692351	1.44089118594491e-07	3.04902525323323e-07	wcaB; putative colanic acid biosynthesis acetyltransferase WcaB
lnt; apolipoprotein N-acyltransferase	7139.25329777471	-0.391262872251023	0.0801186192332549	-4.88354487378162	1.04195423370075e-06	2.06447385722304e-06	lnt; apolipoprotein N-acyltransferase
K03822; putative long chain acyl-CoA synthase	179.321821375726	-2.19482044017208	0.28185131365634	-7.78715703574197	6.85337529702166e-15	2.96743701040063e-14	K03822; putative long chain acyl-CoA synthase
yhbS; putative acetyltransferase	1258.90504263582	0.699663043234414	0.131244911384474	5.33097272765717	9.76880901052163e-08	2.10005670228888e-07	yhbS; putative acetyltransferase
yhhY; putative acetyltransferase	939.301290954891	1.51941360427552	0.198593796062563	7.65086137835272	1.99637461689356e-14	8.09832819388542e-14	yhhY; putative acetyltransferase
yiaC; putative acetyltransferase	176.597379040141	2.47852421691869	0.368784631015727	6.72079042473164	1.80741398284477e-11	5.11715252356939e-11	yiaC; putative acetyltransferase
yjaB; putative acetyltransferase	1201.22084619924	1.05675830967949	0.159177893608162	6.63885094673285	3.16137878163014e-11	8.80654012351306e-11	yjaB; putative acetyltransferase
yedL; putative acetyltransferase	1432.01060626008	0.545424835435234	0.145869497582616	3.73912877245857	0.000184659122157087	0.000295180422597415	yedL; putative acetyltransferase
yafP; putative acetyltransferase	718.972284429775	-0.64683520223407	0.188305727558623	-3.43502670163178	0.000592495445381991	0.000901874515353138	yafP; putative acetyltransferase
mogA; molybdopterin adenylyltransferase	2637.34807854938	-0.858996817474101	0.158020683844543	-5.43597709220878	5.44969566883456e-08	1.20071143234527e-07	mogA; molybdopterin adenylyltransferase
selB, EEFSEC; selenocysteine-specific elongation factor	2648.08522542584	-0.423296203383729	0.115544921000973	-3.66347737067703	0.000248814207369947	0.000392535205963638	selB, EEFSEC; selenocysteine-specific elongation factor
tyrP; tyrosine-specific transport protein	166.598607696559	1.39668428515758	0.342549971348698	4.07731543417886	4.55586678601132e-05	7.68832677063169e-05	tyrP; tyrosine-specific transport protein
mtr; tryptophan-specific transport protein	117.154850551771	2.10840901416457	0.43662282775631	4.82890238469465	1.372876831246e-06	2.69004173992546e-06	mtr; tryptophan-specific transport protein
tnaB; low affinity tryptophan permease	16.5986566271768	5.05417004617421	0.328183007089037	15.400462354844	1.62503265122452e-53	4.80905064270247e-52	tnaB; low affinity tryptophan permease
sdaC; serine transporter	200.805561534682	2.77548523662404	0.357276372781911	7.76845447408932	7.94495510499077e-15	3.32444628789188e-14	sdaC; serine transporter
tdcC; threonine transporter	91.2099582520885	1.65916780058126	0.41477086452315	4.00020334718728	6.32880777962118e-05	0.000105528697321561	tdcC; threonine transporter
fldA, nifF, isiB; flavodoxin I	248.688692761386	1.97596075997609	0.252805787493289	7.81612153570078	5.44757798322791e-15	2.37812897492476e-14	fldA, nifF, isiB; flavodoxin I
fldB; flavodoxin II	124.486844840032	2.22105791932864	0.409363799322295	5.42563344146605	5.77493664233616e-08	1.26781262688047e-07	fldB; flavodoxin II
FBP, fbp; fructose-1,6-bisphosphatase I	3779.24513090368	0.443088207264857	0.120724241366232	3.6702505002346	0.000242312886258729	0.000382961072172842	FBP, fbp; fructose-1,6-bisphosphatase I
tpa; taurine-pyruvate aminotransferase	69.58668239197	7.03357943871386	0.325290532900616	21.6224535525071	1.10446884917591e-103	3.82578405277584e-101	tpa; taurine-pyruvate aminotransferase
xsc; sulfoacetaldehyde acetyltransferase	394.260446966271	1.76246839112367	0.275139402834855	6.40572877953631	1.49652793470385e-10	3.99961021663388e-10	xsc; sulfoacetaldehyde acetyltransferase
AROA2, aroA; 3-deoxy-7-phosphoheptulonate synthase	3028.99955890526	-1.34133225299267	0.213081147898518	-6.29493630112926	3.07526117993789e-10	8.06737103080843e-10	AROA2, aroA; 3-deoxy-7-phosphoheptulonate synthase
vanB; vanillate monooxygenase ferredoxin subunit	2334.20932659674	0.769620165614012	0.184325859760404	4.17532388897793	2.97562381025475e-05	5.09442882165326e-05	vanB; vanillate monooxygenase ferredoxin subunit
BGLUT; UDP-glucose:tetrahydrobiopterin glucosyltransferase	4.83641010129162	2.3675354593531	0.304941750219152	7.76389411306135	8.23606669168566e-15	3.43723118557672e-14	BGLUT; UDP-glucose:tetrahydrobiopterin glucosyltransferase
MQCRA, qcrA, bfcA, petC; menaquinol-cytochrome c reductase iron-sulfur subunit	353.019178070443	-0.936111096642929	0.203702976248905	-4.59547088550682	4.31773080919141e-06	8.07117816912904e-06	MQCRA, qcrA, bfcA, petC; menaquinol-cytochrome c reductase iron-sulfur subunit
qcrC; ubiquinol-cytochrome c reductase cytochrome c subunit	799.594272764192	-0.784072373582725	0.193513127467596	-4.05177872862408	5.08297251146253e-05	8.54166673672685e-05	qcrC; ubiquinol-cytochrome c reductase cytochrome c subunit
qcrA; ubiquinol-cytochrome c reductase iron-sulfur subunit	737.870229207774	-0.707202733740829	0.194326429122712	-3.63925142315176	0.000273431736815368	0.000429501310569409	qcrA; ubiquinol-cytochrome c reductase iron-sulfur subunit
qcrB; ubiquinol-cytochrome c reductase cytochrome b subunit	1049.60872824374	-1.32721688691243	0.197888634093875	-6.70688790687604	1.98818866208577e-11	5.60902941601889e-11	qcrB; ubiquinol-cytochrome c reductase cytochrome b subunit
arsR; ArsR family transcriptional regulator, arsenate/arsenite/antimonite-responsive transcriptional repressor	12713.2129941233	-0.564942746675695	0.0756136446376569	-7.4714391745421	7.93224332496189e-14	3.11004835482142e-13	arsR; ArsR family transcriptional regulator, arsenate/arsenite/antimonite-responsive transcriptional repressor
arsB; arsenical pump membrane protein	2649.45509170451	1.28893244175637	0.136952211068709	9.41154897535544	4.88878400779365e-21	3.02398619488292e-20	arsB; arsenical pump membrane protein
iucA; N2-citryl-N6-acetyl-N6-hydroxylysine synthase	22.4847177418422	3.20957482407341	0.308774685032969	10.3945529852316	2.62514960685487e-25	1.98878206648969e-24	iucA; N2-citryl-N6-acetyl-N6-hydroxylysine synthase
iucC; aerobactin synthase	21.9716957856765	3.51935391749556	0.286963094820157	12.264134242423	1.41112445209487e-34	1.64362989909939e-33	iucC; aerobactin synthase
iucB; acetyl CoA:N6-hydroxylysine acetyl transferase	20.9588441795969	3.91503615460563	0.324016720411891	12.0828213730107	1.30175033279772e-33	1.42263990417002e-32	iucB; acetyl CoA:N6-hydroxylysine acetyl transferase
lat; L-lysine 6-transaminase	506.302750327359	1.71412597550404	0.207871290287828	8.24609292187767	1.63657426668963e-16	7.7288602150067e-16	lat; L-lysine 6-transaminase
mdaB; modulator of drug activity B	668.412070132908	3.7012486777866	0.243373878252623	15.2080769898595	3.12591193532618e-52	8.05959235881673e-51	mdaB; modulator of drug activity B
moxR; MoxR-like ATPase	17614.3453888422	-0.7123355164983	0.0757242685970775	-9.40696463228424	5.10671147058392e-21	3.15388916946838e-20	moxR; MoxR-like ATPase
mraZ; MraZ protein	6986.79949563677	-0.311988502185741	0.0833689510444833	-3.7422625363161	0.000182370838490593	0.000291639596598665	mraZ; MraZ protein
cutA; periplasmic divalent cation tolerance protein	4660.21331374663	-0.912109649913171	0.128261024839922	-7.11135476308208	1.14909343049989e-12	3.77674396072303e-12	cutA; periplasmic divalent cation tolerance protein
estA; putative tributyrin esterase	5.0459840840512	2.24316053395162	0.265429726167284	8.45105243614608	2.88688554035206e-17	1.44289944165526e-16	estA; putative tributyrin esterase
ygjK; putative isomerase	93.526515725935	1.43857165234721	0.397281315988618	3.62104029173229	0.000293420809330282	0.000459179647993392	ygjK; putative isomerase
cpbD; chitin-binding protein	1334.21592333861	-2.79497241252011	0.236929054094187	-11.7966638714094	4.0609398522328e-32	4.12146596213232e-31	cpbD; chitin-binding protein
NDUFS6; NADH dehydrogenase (ubiquinone) Fe-S protein 6	1.83349856205557	1.58325261135279	0.249806830333079	6.33790761142027	2.32906410493684e-10	6.15853094060133e-10	NDUFS6; NADH dehydrogenase (ubiquinone) Fe-S protein 6
NDUFS8; NADH dehydrogenase (ubiquinone) Fe-S protein 8	1.74807740610023	1.88098963034056	0.26260509192626	7.16280715100812	7.9041508445523e-13	2.62932650432351e-12	NDUFS8; NADH dehydrogenase (ubiquinone) Fe-S protein 8
NDUFV2; NADH dehydrogenase (ubiquinone) flavoprotein 2	65.3004495112552	-2.80156565781971	0.226168972504083	-12.3870468473262	3.0714705621221e-35	3.68530210367873e-34	NDUFV2; NADH dehydrogenase (ubiquinone) flavoprotein 2
NDUFAB1; NADH dehydrogenase (ubiquinone) 1 alpha/beta subcomplex 1	22.3089806740484	-3.70386657736859	0.199389560736203	-18.5760305789975	5.02314097610286e-77	4.34993088658821e-75	NDUFAB1; NADH dehydrogenase (ubiquinone) 1 alpha/beta subcomplex 1
pspB; phage shock protein B	793.561806184606	2.10693542012956	0.21054251273056	10.0071733390296	1.41744596660874e-23	9.93209500085473e-23	pspB; phage shock protein B
pspD; phage shock protein D	122.146440007491	2.1914707158682	0.415099792863919	5.27938282201607	1.29619740109163e-07	2.75308043041776e-07	pspD; phage shock protein D
pspE; phage shock protein E	28.8931104716335	4.50197270013574	0.346208019126947	13.0036638420122	1.16619408804417e-38	1.61023714028559e-37	pspE; phage shock protein E
pspC; phage shock protein C	1033.07324645723	0.633528360056718	0.178372979858226	3.551705872494	0.000382742443140181	0.000592904733520867	pspC; phage shock protein C
pspF; psp operon transcriptional activator	646.515458163921	1.91157965868931	0.190364565955605	10.0416779199082	9.99591388929812e-24	7.07888408498116e-23	pspF; psp operon transcriptional activator
ybaK, ebsC; Cys-tRNA(Pro)/Cys-tRNA(Cys) deacylase	2583.42813421302	0.63999708975254	0.114246099203069	5.60191633864859	2.11994876992599e-08	4.879986087836e-08	ybaK, ebsC; Cys-tRNA(Pro)/Cys-tRNA(Cys) deacylase
engA, der; GTPase	8306.50412343778	-0.348929999116421	0.0778087887959038	-4.48445483493749	7.31005869862239e-06	1.33392665258645e-05	engA, der; GTPase
obgE, cgtA; GTPase	8333.2559220713	-0.332759894018051	0.0767252322391639	-4.33703338923483	1.44418693100054e-05	2.5494875424953e-05	obgE, cgtA; GTPase
murJ, mviN; putative peptidoglycan lipid II flippase	8154.04584478552	-0.721670565657205	0.0784424110388664	-9.20000489658119	3.57933451396147e-20	2.11861501283291e-19	murJ, mviN; putative peptidoglycan lipid II flippase
nrfB; cytochrome c-type protein NrfB	13.154534269537	6.035847005375	0.328788311131762	18.3578515446559	2.85688258582556e-75	2.25354292685864e-73	nrfB; cytochrome c-type protein NrfB
nrfC; protein NrfC	13.303891045652	5.47102733090215	0.32311471110981	16.9321517801238	2.60673966637691e-64	1.3061569133349e-62	nrfC; protein NrfC
nrfD; protein NrfD	13.1757704645407	6.03627994109242	0.327446823549309	18.4343823392852	6.96091363504152e-76	5.71727824024493e-74	nrfD; protein NrfD
nrfE; cytochrome c-type biogenesis protein NrfE	11.0825557897927	5.77010378296855	0.333943124503474	17.2787021489	6.80623675260795e-67	3.79197819636556e-65	nrfE; cytochrome c-type biogenesis protein NrfE
nrfF; formate-dependent nitrite reductase complex subunit NrfF	10.3444121409865	-2.36734197603399	0.343832639466953	-6.88515778985991	5.77235167245202e-12	1.69386098616668e-11	nrfF; formate-dependent nitrite reductase complex subunit NrfF
nrfG; formate-dependent nitrite reductase complex subunit NrfG	7.49463994663612	5.10126476422423	0.310017501043665	16.4547638344641	7.75236566610396e-61	3.35669006857882e-59	nrfG; formate-dependent nitrite reductase complex subunit NrfG
eutD; phosphotransacetylase	16.8811611972845	1.41927189392123	0.311004653146788	4.56350694293747	5.03061454144015e-06	9.32501304133404e-06	eutD; phosphotransacetylase
eutE; aldehyde dehydrogenase	296.783420741776	-1.96263325254304	0.25282881063044	-7.76269621982212	8.31425945051319e-15	3.4680473844104e-14	eutE; aldehyde dehydrogenase
eutG; alcohol dehydrogenase	15.4519266090892	1.22486204030844	0.337994072345839	3.62391574446061	0.000290176168242433	0.000454191263730347	eutG; alcohol dehydrogenase
eutH; ethanolamine transporter	43.8222079027533	3.45462887757116	0.337741974111274	10.2286039117927	1.47632232252476e-24	1.09514524614104e-23	eutH; ethanolamine transporter
eutK; ethanolamine utilization protein EutK	7.3054040349038	5.02033670432297	0.312226394179124	16.0791553754511	3.57215956466259e-58	1.38152404134305e-56	eutK; ethanolamine utilization protein EutK
eutL; ethanolamine utilization protein EutL	18.3085233848389	1.71461713378642	0.286990425189408	5.97447504617899	2.30832262305452e-09	5.67780374741443e-09	eutL; ethanolamine utilization protein EutL
eutM; ethanolamine utilization protein EutM	671.822794364466	-1.91505635306956	0.27772458908094	-6.89552322106933	5.3666905952951e-12	1.57714584923335e-11	eutM; ethanolamine utilization protein EutM
eutN; ethanolamine utilization protein EutN	1353.08304616327	-1.98705128635796	0.296930373614893	-6.69197718699904	2.20175197387575e-11	6.19835970878731e-11	eutN; ethanolamine utilization protein EutN
eutP; ethanolamine utilization protein EutP	24.3549472141483	2.68157187660908	0.297539951216955	9.01247669646143	2.01454551202535e-19	1.14970516434857e-18	eutP; ethanolamine utilization protein EutP
eutQ; ethanolamine utilization protein EutQ	117.406390309371	4.51886353184523	0.371849982123268	12.1523833510559	5.57172966812978e-34	6.21708267030671e-33	eutQ; ethanolamine utilization protein EutQ
eutS; ethanolamine utilization protein EutS	24.379043408352	2.68573203327412	0.298271948450299	9.00430646337381	2.17033199058364e-19	1.23595675260756e-18	eutS; ethanolamine utilization protein EutS
eutT; ethanolamine utilization cobalamin adenosyltransferase	14.969003660169	1.66390861249454	0.345810349126595	4.8116217941338	1.49710456903609e-06	2.91909743061931e-06	eutT; ethanolamine utilization cobalamin adenosyltransferase
bchE; anaerobic magnesium-protoporphyrin IX monomethyl ester cyclase	209.633338332712	-1.17115998453967	0.241034336276003	-4.85889273136005	1.18044063821041e-06	2.32786400114413e-06	bchE; anaerobic magnesium-protoporphyrin IX monomethyl ester cyclase
E1.14.13.81, acsF, chlE; magnesium-protoporphyrin IX monomethyl ester (oxidative) cyclase	254.609998101936	3.35590313113505	0.228051230524463	14.7155668637142	5.1215261002243e-49	1.13975414638232e-47	E1.14.13.81, acsF, chlE; magnesium-protoporphyrin IX monomethyl ester (oxidative) cyclase
bchJ; divinyl protochlorophyllide a 8-vinyl-reductase	70.9135869589736	-3.11771054975274	0.399321131865757	-7.80752707773262	5.83209492351865e-15	2.53903280085645e-14	bchJ; divinyl protochlorophyllide a 8-vinyl-reductase
chlL; light-independent protochlorophyllide reductase subunit L	316.179976680007	1.69728742441859	0.227015656618442	7.47652144218103	7.63156959794683e-14	2.99363441589574e-13	chlL; light-independent protochlorophyllide reductase subunit L
chlN; light-independent protochlorophyllide reductase subunit N	316.218316853553	1.70019320564479	0.227704450494552	7.4666665581289	8.22518433397555e-14	3.21540940082351e-13	chlN; light-independent protochlorophyllide reductase subunit N
chlB; light-independent protochlorophyllide reductase subunit B	249.735511625108	3.39419735317253	0.2302969413475	14.7383518570095	3.65598509777802e-49	8.20485444337957e-48	chlB; light-independent protochlorophyllide reductase subunit B
chlG, bchG; chlorophyll/bacteriochlorophyll a synthase	328.378606532458	1.64423765048659	0.224620436880369	7.32007146510135	2.47838932538521e-13	8.86235536595330e-13	chlG, bchG; chlorophyll/bacteriochlorophyll a synthase
fbp3; fructose-1,6-bisphosphatase III	71.61425218697	3.05405095242586	0.273700939517189	11.1583502702374	6.51900333893939e-29	5.72622928349836e-28	fbp3; fructose-1,6-bisphosphatase III
glmU; bifunctional UDP-N-acetylglucosamine pyrophosphorylase / Glucosamine-1-phosphate N-acetyltransferase	7020.22712356356	-0.318380884590803	0.0761105515111083	-4.18313726900712	2.87513669301013e-05	4.93030865975284e-05	glmU; bifunctional UDP-N-acetylglucosamine pyrophosphorylase / Glucosamine-1-phosphate N-acetyltransferase
dnaK, HSPA9; molecular chaperone DnaK	10957.7146641595	-0.660195139853847	0.0745851719345008	-8.85156020601008	8.63041955624861e-19	4.77821769316419e-18	dnaK, HSPA9; molecular chaperone DnaK
hscC; molecular chaperone HscC	773.027411747865	1.20407964959562	0.231463163675523	5.20203573854007	1.97117306955606e-07	4.13163268749096e-07	hscC; molecular chaperone HscC
dps; starvation-inducible DNA-binding protein	7851.16534033718	0.448947141807052	0.100981180268475	4.44584961884435	8.75451754289595e-06	1.58588543120173e-05	dps; starvation-inducible DNA-binding protein
yscB, sctB; type III secretion protein B	4.66890122053292	3.77376839671658	0.286788728587635	13.1587054181016	1.51662185760012e-39	2.17710384495498e-38	yscB, sctB; type III secretion protein B
yscE, sctE; type III secretion protein E	4.5289056235006	4.03990706845906	0.290670076366669	13.8985998110204	6.45926072076432e-44	1.15125123405659e-42	yscE, sctE; type III secretion protein E
yscG, sctG; type III secretion protein G	4.66890122053292	3.77376839671658	0.286788728587635	13.1587054181016	1.51662185760012e-39	2.17710384495498e-38	yscG, sctG; type III secretion protein G
yscH, sctH; type III secretion protein H	2.76264156470968	3.32063265118113	0.27619896768134	12.022610652956	2.7029440786176e-33	2.90220424182566e-32	yscH, sctH; type III secretion protein H
yscI, sctI; type III secretion protein I	4.66890122053292	3.77376839671658	0.286788728587635	13.1587054181016	1.51662185760012e-39	2.17710384495498e-38	yscI, sctI; type III secretion protein I
yscO, sctO; type III secretion protein O	4.66890122053292	3.77376839671658	0.286788728587635	13.1587054181016	1.51662185760012e-39	2.17710384495498e-38	yscO, sctO; type III secretion protein O
yscP, sctP; type III secretion protein P	2.902637161742	3.05935306824441	0.272954772203086	11.2082783662349	3.71346010445933e-29	3.29089395464154e-28	yscP, sctP; type III secretion protein P
yscW, sctW; type III secretion protein W	70.2431098320586	2.99620497440368	0.309292374282771	9.68729016145866	3.41468273798665e-22	2.22261253051794e-21	yscW, sctW; type III secretion protein W
yscX, sctX; type III secretion protein X	4.66890122053292	3.77376839671658	0.286788728587635	13.1587054181016	1.51662185760012e-39	2.17710384495498e-38	yscX, sctX; type III secretion protein X
flhB2; flagellar biosynthesis protein	1801.71622803319	-0.872095452248107	0.148189906051244	-5.88498552625127	3.98088828515869e-09	9.64004163156818e-09	flhB2; flagellar biosynthesis protein
osmE; osmotically inducible lipoprotein OsmE	220.56966255427	2.26158038508797	0.319875530351725	7.07018877812007	1.54723068002381e-12	5.01292672946306e-12	osmE; osmotically inducible lipoprotein OsmE
osmY; hyperosmotically inducible periplasmic protein	996.359528752778	1.02737114822349	0.179960983210904	5.70885494118173	1.13738775525056e-08	2.66516713120036e-08	osmY; hyperosmotically inducible periplasmic protein
priA; primosomal protein N (replication factor Y) (superfamily II helicase)	8205.04112778871	-0.28576496778332	0.0770222320674244	-3.71016211959638	0.000207126566379064	0.000329376717433534	priA; primosomal protein N (replication factor Y) (superfamily II helicase)
priC; primosomal replication protein N	126.939126152797	2.26100093994652	0.412463099769191	5.48170476634575	4.21246784595501e-08	9.40339908341933e-08	priC; primosomal replication protein N
adhE; acetaldehyde dehydrogenase / alcohol dehydrogenase	580.596959893004	1.25609076859116	0.218576324180931	5.746691794265	9.10063921319877e-09	2.1419436517446e-08	adhE; acetaldehyde dehydrogenase / alcohol dehydrogenase
divIVA; cell division initiation protein	592.310717782243	1.09682512881544	0.197909127937195	5.54206438201026	2.98926350855647e-08	6.77730858641702e-08	divIVA; cell division initiation protein
tilS, mesJ; tRNA(Ile)-lysidine synthase	8514.30853964791	-0.274698848119201	0.0800678569371174	-3.43082553508257	0.000601747477604906	0.000914734240427073	tilS, mesJ; tRNA(Ile)-lysidine synthase
groEL, HSPD1; chaperonin GroEL	12170.0277709419	-0.455059314732575	0.0753806936670978	-6.03681516572724	1.57185591062086e-09	3.92200940805399e-09	groEL, HSPD1; chaperonin GroEL
groES, HSPE1; chaperonin GroES	11291.6117386321	-0.436604145354709	0.0735459225873058	-5.93648335618361	2.91200462309782e-09	7.12310126871977e-09	groES, HSPE1; chaperonin GroES
HSP90A, htpG; molecular chaperone HtpG	5917.84598515822	-0.488798739510138	0.105278767666695	-4.64289951662085	3.43553457931765e-06	6.47525526222469e-06	HSP90A, htpG; molecular chaperone HtpG
ibpA; molecular chaperone IbpA	3010.43711020421	0.789551143322413	0.120583586130625	6.54774972828485	5.84104965191781e-11	1.59751605138446e-10	ibpA; molecular chaperone IbpA
ibpB; molecular chaperone IbpB	84.2790697470545	1.53819806410131	0.420952653802384	3.65408805528856	0.000258097686078063	0.000406376336953346	ibpB; molecular chaperone IbpB
dsbD; thiol:disulfide interchange protein DsbD	5393.06799134251	-0.421293801622755	0.0955104478728316	-4.41097085193958	1.0290817172082e-05	1.84696869587695e-05	dsbD; thiol:disulfide interchange protein DsbD
clpL; ATP-dependent Clp protease ATP-binding subunit ClpL	6.20453224629522	4.41996750518717	0.296162595669944	14.9241246862685	2.29629056502612e-50	5.44480563439377e-49	clpL; ATP-dependent Clp protease ATP-binding subunit ClpL
ssuD; alkanesulfonate monooxygenase	5749.17529937309	0.485905298736559	0.117818656301157	4.12417959932028	3.720585041686e-05	6.32428014233249e-05	ssuD; alkanesulfonate monooxygenase
tyrA1; chorismate mutase	774.326151321631	2.48812191919716	0.153773496076488	16.1804340974308	6.93040873309161e-59	2.77460132545431e-57	tyrA1; chorismate mutase
fic; cell filamentation protein	643.83481631199	0.784061794780191	0.190680313470709	4.11191790336884	3.92385838154273e-05	6.65418895822711e-05	fic; cell filamentation protein
smf; DNA processing protein	8434.55742184293	-0.277463649918381	0.0805094285902867	-3.4463497602299	0.000568214417385018	0.000865907471940788	smf; DNA processing protein
HPGDS; prostaglandin-H2 D-isomerase / glutathione transferase	2.39473654396171	1.29894994861796	0.273741331805819	4.74517289752715	2.08328312912022e-06	4.00422598062746e-06	HPGDS; prostaglandin-H2 D-isomerase / glutathione transferase
desB, galA; gallate dioxygenase	167.980306988471	2.05820210286165	0.394685724104704	5.21478730331689	1.84028271123802e-07	3.86847819536498e-07	desB, galA; gallate dioxygenase
ligA; protocatechuate 4,5-dioxygenase, alpha chain	1494.63588613488	2.00844794735658	0.229144922745541	8.7649681402145	1.86829487785396e-18	1.00233705669108e-17	ligA; protocatechuate 4,5-dioxygenase, alpha chain
ligB; protocatechuate 4,5-dioxygenase, beta chain	1740.03222415649	1.67323932412972	0.209983676732902	7.96842568986005	1.60708455232175e-15	7.24187931467612e-15	ligB; protocatechuate 4,5-dioxygenase, beta chain
pht5; 4,5-dihydroxyphthalate decarboxylase	561.439963684279	-0.841666363089416	0.236728971417038	-3.55540075239325	0.000377403391622775	0.00058474772871619	pht5; 4,5-dihydroxyphthalate decarboxylase
hbaA; 4-hydroxybenzoate-CoA ligase	167.300505551508	-3.09293378302536	0.230820653076799	-13.3997271985721	6.06858044331121e-41	9.24443219729644e-40	hbaA; 4-hydroxybenzoate-CoA ligase
hcrC, hbaB; 4-hydroxybenzoyl-CoA reductase subunit gamma	2.98565731191618	1.27745769235966	0.247040929164575	5.17103662409171	2.32798931000691e-07	4.83879228615315e-07	hcrC, hbaB; 4-hydroxybenzoyl-CoA reductase subunit gamma
hcrA, hbaC; 4-hydroxybenzoyl-CoA reductase subunit alpha	2.81220239072501	1.53100981128407	0.276003978821695	5.54705703091744	2.90518002310814e-08	6.59793878110107e-08	hcrA, hbaC; 4-hydroxybenzoyl-CoA reductase subunit alpha
hcrB, hbaD; 4-hydroxybenzoyl-CoA reductase subunit beta	150.517446397264	-4.27604271783216	0.2926972245815	-14.6090989552295	2.45746567371587e-48	5.2915213574309e-47	hcrB, hbaD; 4-hydroxybenzoyl-CoA reductase subunit beta
bcrC, badD; benzoyl-CoA reductase subunit C	3.04550973935916	1.19710291535402	0.27973311979428	4.27944648182665	1.87358681322798e-05	3.26841824851922e-05	bcrC, badD; benzoyl-CoA reductase subunit C
bcrB, badE; benzoyl-CoA reductase subunit B	3.04550973935916	1.19710291535402	0.27973311979428	4.27944648182665	1.87358681322798e-05	3.26841824851922e-05	bcrB, badE; benzoyl-CoA reductase subunit B
bcrA, badF; benzoyl-CoA reductase subunit A	3.01764557491583	1.1979097805884	0.280393182161621	4.27225002888238	1.93510424098219e-05	3.36762243073505e-05	bcrA, badF; benzoyl-CoA reductase subunit A
bcrD, badG; benzoyl-CoA reductase subunit D	3.01764557491583	1.1979097805884	0.280393182161621	4.27225002888238	1.93510424098219e-05	3.36762243073505e-05	bcrD, badG; benzoyl-CoA reductase subunit D
aliA; cyclohexanecarboxylate-CoA ligase	257.380736335385	-1.03193830890779	0.245175690220032	-4.2089748293629	2.56531961113379e-05	4.41328035886481e-05	aliA; cyclohexanecarboxylate-CoA ligase
E1.3.1.62; pimeloyl-CoA dehydrogenase	27.8152392659444	5.36264828002161	0.395077149366153	13.5736736195076	5.73728909333148e-42	9.30936501152178e-41	E1.3.1.62; pimeloyl-CoA dehydrogenase
PCBC; isopenicillin-N synthase	10.0171439297335	-2.84318827381373	0.322214863640701	-8.82388925727567	1.10551554753913e-18	6.04505310037352e-18	PCBC; isopenicillin-N synthase
cefD; isopenicillin-N epimerase	421.23883899783	-1.15380984728765	0.254955737594376	-4.52553003189643	6.02443251702809e-06	1.10872381296287e-05	cefD; isopenicillin-N epimerase
cmcH; hydroxymethyl cephem carbamoyltransferase	19.326833411566	-3.48465482867782	0.31715903865649	-10.9870897687138	4.40914400988294e-28	3.72114939901879e-27	cmcH; hydroxymethyl cephem carbamoyltransferase
csgD; LuxR family transcriptional regulator, csgAB operon transcriptional regulatory protein	80.9809957794705	1.44672771372597	0.416713215650187	3.47175865653474	0.000517060953147164	0.000791740267869201	csgD; LuxR family transcriptional regulator, csgAB operon transcriptional regulatory protein
csgA; major curlin subunit	67.6532006280327	4.22835176322829	0.343787660096402	12.2993122034764	9.13486584483939e-35	1.07183322806827e-33	csgA; major curlin subunit
csgC; curli production protein	8.26929082128113	3.91568788865293	0.328274573062887	11.9280876740423	8.44921886850947e-33	8.93956530217994e-32	csgC; curli production protein
csgE; curli production assembly/transport component CsgE	60.6343257699218	1.78677483140934	0.357471472671061	4.99837040997535	5.78168422297451e-07	1.16732585414186e-06	csgE; curli production assembly/transport component CsgE
csgF; curli production assembly/transport component CsgF	148.623514897128	3.32314579093089	0.308771985056374	10.7624588750309	5.17700726503627e-27	4.21299457411072e-26	csgF; curli production assembly/transport component CsgF
strK; streptomycin-6-phosphatase	42.9618970870951	-2.80385424875577	0.247907051539546	-11.3101028443659	1.16952361795444e-29	1.06002214610273e-28	strK; streptomycin-6-phosphatase
ycdX; putative hydrolase	1034.4272725234	-0.645558836614114	0.170666472631235	-3.78257560879573	0.000155213924164939	0.000249563942244616	ycdX; putative hydrolase
sgtB; monofunctional glycosyltransferase	14.5775146227559	5.8264201489948	0.28697241900304	20.3030666474365	1.20805441249512e-91	1.85087875083627e-89	sgtB; monofunctional glycosyltransferase
dbh; DNA polymerase IV (archaeal DinB-like DNA polymerase)	265.015819868676	-2.33127380770723	0.328814247510246	-7.08994158665398	1.34168619428755e-12	4.37365544594472e-12	dbh; DNA polymerase IV (archaeal DinB-like DNA polymerase)
mtaB; methanol---5-hydroxybenzimidazolylcobamide Co-methyltransferase	1.75990134162049	1.94302723689859	0.265182822130143	7.32712330795324	2.35145452717551e-13	8.45398836552675e-13	mtaB; methanol---5-hydroxybenzimidazolylcobamide Co-methyltransferase
RAD51; DNA repair protein RAD51	255.926115874938	-2.30666515920933	0.33134665560126	-6.96148616627401	3.36701627494965e-12	1.00468234691101e-11	RAD51; DNA repair protein RAD51
radA; DNA repair protein RadA	750.998321718485	-2.34446720668667	0.367967282421009	-6.37140125953984	1.87308868053151e-10	4.97429917259819e-10	radA; DNA repair protein RadA
radB; DNA repair protein RadB	1.94292176390819	1.90377494852487	0.280980375709058	6.77547299778735	1.23999901365033e-11	3.56002599702782e-11	radB; DNA repair protein RadB
E3.1.3.15B; histidinol-phosphatase (PHP family)	1734.17975502801	-2.25784371469589	0.21222249657827	-10.6390403991085	1.96138886200954e-26	1.55641285494323e-25	E3.1.3.15B; histidinol-phosphatase (PHP family)
iscS, NFS1; cysteine desulfurase	12805.0418549817	-0.38147436242946	0.0875744054118778	-4.35600288275232	1.32459032186025e-05	2.34929009222187e-05	iscS, NFS1; cysteine desulfurase
iscU, nifU; nitrogen fixation protein NifU and related proteins	6787.64555575133	-0.948163263822454	0.10574447806214	-8.96655107858469	3.05944078416327e-19	1.7286925338602e-18	iscU, nifU; nitrogen fixation protein NifU and related proteins
CTBP; C-terminal binding protein	155.624516935207	-0.893004359388325	0.244686643437087	-3.6495835933028	0.000262665754128626	0.000413242113574796	CTBP; C-terminal binding protein
AROA1, aroA; chorismate mutase	621.746457025473	1.80384860454981	0.199454055247988	9.04393045459528	1.51137435906939e-19	8.68141277484201e-19	AROA1, aroA; chorismate mutase
tyrA2; prephenate dehydrogenase	5879.87019286616	-0.709219111214012	0.111693575752837	-6.3496857937776	2.15755146454886e-10	5.71830090421182e-10	tyrA2; prephenate dehydrogenase
flhG, fleN; flagellar biosynthesis protein FlhG	3173.05270071985	-0.859880761747808	0.145265890517811	-5.91935765982435	3.23201419980281e-09	7.87686054751574e-09	flhG, fleN; flagellar biosynthesis protein FlhG
SOD1; superoxide dismutase, Cu-Zn family	2910.28753688842	0.594234929835073	0.109518620947537	5.4258803178295	5.7669593185944e-08	1.26675944006732e-07	SOD1; superoxide dismutase, Cu-Zn family
KARS, lysS; lysyl-tRNA synthetase, class II	7259.93701785813	-0.566439594170509	0.0739233501210644	-7.66252602517135	1.82311172845418e-14	7.41814664994608e-14	KARS, lysS; lysyl-tRNA synthetase, class II
NEF3, NF-M; neurofilament medium polypeptide (neurofilament 3)	2.99119319239638	1.84964661475939	0.266472022570137	6.94124132402135	3.88669398678582e-12	1.15499033915414e-11	NEF3, NF-M; neurofilament medium polypeptide (neurofilament 3)
bop; bacteriorhodopsin	16.0021785928549	-1.63575756074109	0.354216445655489	-4.61796051765488	3.87529961847085e-06	7.26630079085838e-06	bop; bacteriorhodopsin
hypD; hydrogenase expression/formation protein HypD	1488.8466972945	-0.751546526321004	0.168485342034119	-4.46060480542464	8.17286784269998e-06	1.48456995218401e-05	hypD; hydrogenase expression/formation protein HypD
hypE; hydrogenase expression/formation protein HypE	1438.63045675423	-0.7852952582768	0.16495542799212	-4.7606512124858	1.92969289729155e-06	3.72428859319811e-06	hypE; hydrogenase expression/formation protein HypE
hypF; hydrogenase maturation protein HypF	1193.8149024706	-0.61366503108506	0.172223175120837	-3.563196594503	0.000366366091246962	0.000568199075134232	hypF; hydrogenase maturation protein HypF
hhoB, degS; serine protease DegS	414.894596828167	1.31933303902988	0.205456883475689	6.42145941625751	1.34974000191466e-10	3.61822967538831e-10	hhoB, degS; serine protease DegS
E1.1.1.102; 3-dehydrosphinganine reductase	85.889177619034	1.34724135746323	0.362683483263565	3.71464767388974	0.000203487010512954	0.00032391229026108	E1.1.1.102; 3-dehydrosphinganine reductase
CERS; ceramide synthetase	1.73058962302133	1.93714658134882	0.262867740009918	7.36928229107052	1.71549064097612e-13	6.32746015585961e-13	CERS; ceramide synthetase
ACER3, YDC1; dihydroceramidase	1.79598153355712	1.93802893204729	0.263214843142993	7.36291657759759	1.79934828606482e-13	6.58493697523124e-13	ACER3, YDC1; dihydroceramidase
PRKAR; cAMP-dependent protein kinase regulator	4.81358805262878	-0.970042122647639	0.223269823346958	-4.34470770884342	1.39461231266003e-05	2.47018147953812e-05	PRKAR; cAMP-dependent protein kinase regulator
norF; nitric oxide reductase NorF protein	95.3870571993957	3.16777721182084	0.273133756818986	11.5978971208609	4.22328369274877e-31	4.05384351567825e-30	norF; nitric oxide reductase NorF protein
rsbV; anti-sigma B factor antagonist	5826.3529240542	-1.15688770602193	0.191218888522595	-6.05007023605425	1.44782698255757e-09	3.62047632455622e-09	rsbV; anti-sigma B factor antagonist
phnB; PhnB protein	5218.95725429128	0.440916661592935	0.10205121844749	4.32054284407989	1.55645831448679e-05	2.7391878487997e-05	phnB; PhnB protein
glnB; nitrogen regulatory protein P-II 1	9089.19884594419	-0.956817993302507	0.0899661663493668	-10.6353091626344	2.04150538679078e-26	1.61837546433454e-25	glnB; nitrogen regulatory protein P-II 1
sufI; suppressor of ftsI	151.445228917248	1.36683851675562	0.320115416720181	4.26983033419599	1.95621721158098e-05	3.40362142927836e-05	sufI; suppressor of ftsI
rsbW; serine/threonine-protein kinase RsbW	3635.20875185604	-1.09365341401609	0.176364664617041	-6.20109145100495	5.60729172459787e-10	1.44200429857557e-09	rsbW; serine/threonine-protein kinase RsbW
xerD; integrase/recombinase XerD	10050.8031861729	-0.325736781170554	0.0780445018677407	-4.17373131194519	2.99651127036715e-05	5.12699097602818e-05	xerD; integrase/recombinase XerD
acuA; acetoin utilization protein AcuA	305.445246064029	1.04465035675993	0.226516827284605	4.6118002326043	3.99196547382271e-06	7.47977162040111e-06	acuA; acetoin utilization protein AcuA
acuB; acetoin utilization protein AcuB	533.541094603363	-1.03238138381569	0.267597040664246	-3.85797010778986	0.000114332626783632	0.000186123424108132	acuB; acetoin utilization protein AcuB
lonH; Lon-like ATP-dependent protease	127.93386573115	2.27560174285223	0.410751548500098	5.54009291300745	3.02311208231441e-08	6.83654100476836e-08	lonH; Lon-like ATP-dependent protease
degP, htrA; serine protease Do	14625.9405008713	-0.81342532855597	0.103699034297856	-7.84409743122156	4.3607844236767e-15	1.91629175418821e-14	degP, htrA; serine protease Do
degQ, hhoA; serine protease DegQ	1372.00916085542	-0.906885546824716	0.195140241493643	-4.64735279552402	3.36221861622468e-06	6.34307262975658e-06	degQ, hhoA; serine protease DegQ
sppA; protease IV	7372.4012793845	-0.325820716594785	0.0857936503914658	-3.79772529911135	0.000146030027455707	0.000235367434501238	sppA; protease IV
sohB; serine protease SohB	341.876665624589	2.23562728107135	0.213975842644051	10.4480358784721	1.49591080325213e-25	1.14375445004892e-24	sohB; serine protease SohB
ydgD; protease YdgD	459.401045467428	1.85668440450377	0.250660474744673	7.40716862678496	1.29024363375023e-13	4.96587972468025e-13	ydgD; protease YdgD
dhbF; nonribosomal peptide synthetase DhbF	60.4622306660414	-2.58161388432198	0.276677666024957	-9.3307635611221	1.05110915205493e-20	6.42192225032336e-20	dhbF; nonribosomal peptide synthetase DhbF
pchB; isochorismate pyruvate lyase	1107.0718405757	1.93656652493128	0.141808006583342	13.6562565936159	1.85265663871154e-42	3.07502405012809e-41	pchB; isochorismate pyruvate lyase
irp5, ybtE; yersiniabactin salicyl-AMP ligase	39.7223523009733	4.78825101460469	0.334331676341381	14.3218586614434	1.59791708482147e-46	3.18265135369316e-45	irp5, ybtE; yersiniabactin salicyl-AMP ligase
irp2, HMWP2; yersiniabactin nonribosomal peptide synthetase	48.0100896475523	4.96373804712408	0.361203211311644	13.7422312196483	5.67010497919674e-43	9.55047069117557e-42	irp2, HMWP2; yersiniabactin nonribosomal peptide synthetase
irp3, ybtU; yersiniabactin synthetase, thiazolinyl reductase component	37.5768281120617	4.71496902139734	0.345552805945777	13.6447134570142	2.17065034825901e-42	3.58787786817003e-41	irp3, ybtU; yersiniabactin synthetase, thiazolinyl reductase component
irp1, HMWP1; yersiniabactin nonribosomal peptide/polyketide synthase	37.8724580351713	4.57752076829137	0.342172944200213	13.3777987005687	8.15262711103656e-41	1.23718057511673e-39	irp1, HMWP1; yersiniabactin nonribosomal peptide/polyketide synthase
mbtA; mycobactin salicyl-AMP ligase	83.0776324464043	-1.61175460056402	0.286011343871527	-5.63528207918914	1.7477202435068e-08	4.05123281350558e-08	mbtA; mycobactin salicyl-AMP ligase
mbtB; mycobactin phenyloxazoline synthetase	171.281876225497	-2.80468252792571	0.29333066341278	-9.56150473767182	1.16056846575061e-21	7.31507038499611e-21	mbtB; mycobactin phenyloxazoline synthetase
mbtE; mycobactin peptide synthetase MbtE	88.5181276995633	-1.74724211236469	0.286475726022742	-6.09909305972395	1.0667195756848e-09	2.69111933485776e-09	mbtE; mycobactin peptide synthetase MbtE
mbtC; mycobactin polyketide synthetase MbtC	81.4058118018356	-1.68256143654456	0.29087169490651	-5.7845485346567	7.27073294354777e-09	1.72861621489839e-08	mbtC; mycobactin polyketide synthetase MbtC
mbtD; mycobactin polyketide synthetase MbtD	86.4705144663106	-1.73927982565921	0.290246463740417	-5.99242382920036	2.06736277515662e-09	5.10244090138563e-09	mbtD; mycobactin polyketide synthetase MbtD
mbtF; mycobactin peptide synthetase MbtF	88.4521483672106	-1.74601722185771	0.286517956761188	-6.09391900457051	1.10179422649205e-09	2.77608937459272e-09	mbtF; mycobactin peptide synthetase MbtF
mbtG; mycobactin lysine-N-oxygenase	87.1751922538116	-1.78173710443057	0.278836626922182	-6.38989620588053	1.65998391275264e-10	4.42606821716877e-10	mbtG; mycobactin lysine-N-oxygenase
PTH2; peptidyl-tRNA hydrolase, PTH2 family	302.08969086528	-1.12338791625749	0.314319701651704	-3.57402959583586	0.000351529170060522	0.000545825939947803	PTH2; peptidyl-tRNA hydrolase, PTH2 family
flpA; fibrillarin-like pre-rRNA processing protein	256.68637809491	-2.30916786342068	0.331026645231086	-6.97577641161991	3.04186174033968e-12	9.20034531654574e-12	flpA; fibrillarin-like pre-rRNA processing protein
RUXX; small nuclear ribonucleoprotein	511.600808095246	-2.33674262732759	0.351019169896964	-6.65702282873469	2.79429800054079e-11	7.81403024580852e-11	RUXX; small nuclear ribonucleoprotein
pfdA, PFDN5; prefoldin alpha subunit	256.68637809491	-2.30916786342068	0.331026645231086	-6.97577641161991	3.04186174033968e-12	9.20034531654574e-12	pfdA, PFDN5; prefoldin alpha subunit
pfdB, PFDN6; prefoldin beta subunit	256.68637809491	-2.30916786342068	0.331026645231086	-6.97577641161991	3.04186174033968e-12	9.20034531654574e-12	pfdB, PFDN6; prefoldin beta subunit
FEN1, RAD2; flap endonuclease-1	256.68637809491	-2.30916786342068	0.331026645231086	-6.97577641161991	3.04186174033968e-12	9.20034531654574e-12	FEN1, RAD2; flap endonuclease-1
rfcL; replication factor C large subunit	256.68637809491	-2.30916786342068	0.331026645231086	-6.97577641161991	3.04186174033968e-12	9.20034531654574e-12	rfcL; replication factor C large subunit
rfcS; replication factor C small subunit	256.68637809491	-2.30916786342068	0.331026645231086	-6.97577641161991	3.04186174033968e-12	9.20034531654574e-12	rfcS; replication factor C small subunit
PCNA; proliferating cell nuclear antigen	256.68637809491	-2.30916786342068	0.331026645231086	-6.97577641161991	3.04186174033968e-12	9.20034531654574e-12	PCNA; proliferating cell nuclear antigen
ycjT; hypothetical glycosyl hydrolase	32.3141202965115	4.80556217661955	0.382110337110163	12.5763731307643	2.84808253826911e-36	3.56211516207064e-35	ycjT; hypothetical glycosyl hydrolase
opuD, betL; glycine betaine transporter	219.097854003456	0.807873498761421	0.230860725721786	3.49939772664061	0.0004663104537916	0.000716370109016135	opuD, betL; glycine betaine transporter
GABRE; gamma-aminobutyric acid receptor subunit epsilon	1.97956041965823	1.95948913455697	0.259019529819182	7.56502467564847	3.87790985330513e-14	1.54708601909274e-13	GABRE; gamma-aminobutyric acid receptor subunit epsilon
caiT; L-carnitine/gamma-butyrobetaine antiporter	6.41328482342014	4.84337294260269	0.315863749643131	15.3337410452286	4.55008937839671e-53	1.28548092474066e-51	caiT; L-carnitine/gamma-butyrobetaine antiporter
E1.3.1.45; 2-hydroxyisoflavone reductase	373.117251482173	-1.59674158259597	0.25604775662045	-6.23610846535511	4.48590121009557e-10	1.16187174710115e-09	E1.3.1.45; 2-hydroxyisoflavone reductase
PIGB; phosphatidylinositol glycan, class B	6.62588748697911	-1.86920707429692	0.256170861464652	-7.29672010161406	2.94867309689579e-13	1.04176754058882e-12	PIGB; phosphatidylinositol glycan, class B
E1.1.1.51; 3(or 17)beta-hydroxysteroid dehydrogenase	172.688138466383	-0.927208244118406	0.26724369956479	-3.46952330636186	0.0005213828297538	0.000797898003197949	E1.1.1.51; 3(or 17)beta-hydroxysteroid dehydrogenase
rubB, alkT; rubredoxin---NAD+ reductase	292.609811378626	1.83941875311132	0.210972894756018	8.71874443984163	2.81303693816359e-18	1.49210820814576e-17	rubB, alkT; rubredoxin---NAD+ reductase
K05303; O-methyltransferase	181.58384889155	-1.37294990219814	0.274064052497781	-5.00959498221409	5.45447021741612e-07	1.10405905035961e-06	K05303; O-methyltransferase
phnX; phosphonoacetaldehyde hydrolase	1180.09291571542	0.779039690216522	0.173216580339981	4.49748914732908	6.87606696935534e-06	1.25847979657372e-05	phnX; phosphonoacetaldehyde hydrolase
cggR; central glycolytic genes regulator	383.529685332494	2.51309378105308	0.252990298553912	9.93355790881261	2.97448602964549e-23	2.04943872209789e-22	cggR; central glycolytic genes regulator
fer; ferredoxin	3290.90228928097	-2.21012749649113	0.170975911225183	-12.9265431642022	3.18834727702222e-38	4.30534961966712e-37	fer; ferredoxin
lrgA; holin-like protein	31.8940083547876	2.38450173646128	0.320060435835818	7.45016087425584	9.32264817124319e-14	3.63195784744716e-13	lrgA; holin-like protein
lrgB; holin-like protein LrgB	31.8940083547876	2.38450173646128	0.320060435835818	7.45016087425584	9.32264817124319e-14	3.63195784744716e-13	lrgB; holin-like protein LrgB
E2.4.1.64; alpha,alpha-trehalose phosphorylase	838.307979033071	-1.50304468287012	0.184571208527902	-8.14344065284103	3.84200867763833e-16	1.78064474314977e-15	E2.4.1.64; alpha,alpha-trehalose phosphorylase
deoR; deoxyribonucleoside regulator	171.084746832166	0.900027517737829	0.232841278493915	3.86541219649483	0.000110901741581492	0.000180759855806004	deoR; deoxyribonucleoside regulator
bglB; beta-glucosidase	6065.8827833951	-1.10159134133522	0.148968678946792	-7.39478492474701	1.41637337612996e-13	5.40692222694175e-13	bglB; beta-glucosidase
E1.1.1.9; D-xylulose reductase	391.293665070059	1.55496802044581	0.236816705365398	6.56612470833324	5.16415714306581e-11	1.42165998475485e-10	E1.1.1.9; D-xylulose reductase
tarJ; ribitol-5-phosphate 2-dehydrogenase (NADP+)	12.0742942055932	3.03127598494555	0.315859295438991	9.59691871892701	8.23700290795966e-22	5.23318996552748e-21	tarJ; ribitol-5-phosphate 2-dehydrogenase (NADP+)
quiA; quinate dehydrogenase (quinone)	278.605215542967	2.03511541052721	0.359321476739668	5.66377336805188	1.4807995785027e-08	3.44654695937219e-08	quiA; quinate dehydrogenase (quinone)
TXNDC12; protein-disulfide reductase (glutathione)	14.2788709345452	-2.85705929164341	0.222996698070847	-12.812114781788	1.40259127348431e-37	1.82887801568731e-36	TXNDC12; protein-disulfide reductase (glutathione)
murE; UDP-N-acetylmuramoyl-L-alanyl-D-glutamate-L-lysine ligase	25.4541502781533	6.48089059252107	0.311009233045151	20.8382578519146	1.94799766284457e-96	4.70293859996445e-94	murE; UDP-N-acetylmuramoyl-L-alanyl-D-glutamate-L-lysine ligase
murM; serine/alanine adding enzyme	4.27048266461478	3.85344764810811	0.291390863333834	13.2243255811813	6.35042829156741e-40	9.30034231597749e-39	murM; serine/alanine adding enzyme
pbpA; penicillin-binding protein A	1530.23678593728	-1.52274181093805	0.19528010103668	-7.79773158071044	6.30298985857926e-15	2.73954829259689e-14	pbpA; penicillin-binding protein A
fre, ubiB; aquacobalamin reductase / NAD(P)H-flavin reductase	124.431689059236	2.22515762855276	0.411825738676447	5.40315337187065	6.54794253402777e-08	1.4315987422777e-07	fre, ubiB; aquacobalamin reductase / NAD(P)H-flavin reductase
pebA; 15,16-dihydrobiliverdin:ferredoxin oxidoreductase	1.7966537176922	1.8810555393103	0.260840092153289	7.21152765965459	5.53276061524954e-13	1.87572356688056e-12	pebA; 15,16-dihydrobiliverdin:ferredoxin oxidoreductase
pebB; phycoerythrobilin:ferredoxin oxidoreductase	1.7966537176922	1.8810555393103	0.260840092153289	7.21152765965459	5.53276061524954e-13	1.87572356688056e-12	pebB; phycoerythrobilin:ferredoxin oxidoreductase
pcyA; phycocyanobilin:ferredoxin oxidoreductase	5.00013799359915	2.33357670945133	0.30003391458354	7.77770977221168	7.38492506374201e-15	3.10970919570997e-14	pcyA; phycocyanobilin:ferredoxin oxidoreductase
ybtA; AraC family transcriptional regulator	74.7312928135964	1.21480881646789	0.261921550736362	4.63806362268624	3.51688537501255e-06	6.62075278419778e-06	ybtA; AraC family transcriptional regulator
ybtX, irp8; MFS transporter, putative signal transducer	116.581111470338	1.72229590025464	0.360290919446942	4.78029227852431	1.75040531145453e-06	3.38646894520599e-06	ybtX, irp8; MFS transporter, putative signal transducer
irp4, ybtT; yersiniabactin synthetase, thioesterase component	37.5768281120617	4.71496902139734	0.345552805945777	13.6447134570142	2.17065034825901e-42	3.58787786817003e-41	irp4, ybtT; yersiniabactin synthetase, thioesterase component
mbtH, nocI; MbtH protein	1811.28687519158	-0.98829019056445	0.187483982064768	-5.27133134084509	1.3543771110867e-07	2.87358786791685e-07	mbtH, nocI; MbtH protein
cpeA, mpeA; phycoerythrin alpha chain	1.7966537176922	1.8810555393103	0.260840092153289	7.21152765965459	5.53276061524954e-13	1.87572356688056e-12	cpeA, mpeA; phycoerythrin alpha chain
cpeB, mpeB; phycoerythrin beta chain	1.7966537176922	1.8810555393103	0.260840092153289	7.21152765965459	5.53276061524954e-13	1.87572356688056e-12	cpeB, mpeB; phycoerythrin beta chain
cpeC, mpeC; phycoerythrin-associated linker protein	1.7966537176922	1.8810555393103	0.260840092153289	7.21152765965459	5.53276061524954e-13	1.87572356688056e-12	cpeC, mpeC; phycoerythrin-associated linker protein
cpeD, mpeD; phycoerythrin-associated linker protein	1.77243902399888	1.92436718783237	0.26470221478493	7.26993232525808	3.59667640116931e-13	1.24531598818409e-12	cpeD, mpeD; phycoerythrin-associated linker protein
cpeE; phycoerythrin-associated linker protein	1.74690145764182	1.8945216031569	0.259509638302131	7.30039013406979	2.86934508612773e-13	1.01600321338576e-12	cpeE; phycoerythrin-associated linker protein
cpeR; phycoerythrin-associated linker protein	1.80623450644605	1.8250176557938	0.257974290681156	7.07441679934467	1.50078576471289e-12	4.86838769848028e-12	cpeR; phycoerythrin-associated linker protein
cpeS; phycoerythrin-associated linker protein	1.7966537176922	1.8810555393103	0.260840092153289	7.21152765965459	5.53276061524954e-13	1.87572356688056e-12	cpeS; phycoerythrin-associated linker protein
cpeT; CpeT protein	1.7966537176922	1.8810555393103	0.260840092153289	7.21152765965459	5.53276061524954e-13	1.87572356688056e-12	cpeT; CpeT protein
cpeU, mpeU; bilin biosynthesis protein	1.7966537176922	1.8810555393103	0.260840092153289	7.21152765965459	5.53276061524954e-13	1.87572356688056e-12	cpeU, mpeU; bilin biosynthesis protein
cpeY; bilin biosynthesis protein	1.7966537176922	1.8810555393103	0.260840092153289	7.21152765965459	5.53276061524954e-13	1.87572356688056e-12	cpeY; bilin biosynthesis protein
cpeZ; bilin biosynthesis protein	1.7966537176922	1.8810555393103	0.260840092153289	7.21152765965459	5.53276061524954e-13	1.87572356688056e-12	cpeZ; bilin biosynthesis protein
dcyD; D-cysteine desulfhydrase	691.021037226754	1.0928723036714	0.16647641075051	6.56472769171627	5.21280347823135e-11	1.43307126677257e-10	dcyD; D-cysteine desulfhydrase
mrdA; penicillin-binding protein 2	6944.15170743366	-0.350305743801342	0.0892080312550963	-3.92684087825702	8.60688803748593e-05	0.000141558788180534	mrdA; penicillin-binding protein 2
cbpA; curved DNA-binding protein	3991.2169832251	-0.535266252011662	0.0950218686332379	-5.63308488572946	1.77014273779665e-08	4.10201489005989e-08	cbpA; curved DNA-binding protein
tsx; nucleoside-specific channel-forming protein	147.561822485985	2.42561646408355	0.400165116511014	6.0615390097772	1.34825177839668e-09	3.37677520229058e-09	tsx; nucleoside-specific channel-forming protein
rsbX; phosphoserine phosphatase RsbX	69.2584664898165	-0.987424914624974	0.269371371896839	-3.66566390359822	0.000246697748022578	0.000389504748017416	rsbX; phosphoserine phosphatase RsbX
med; transcriptional activator of comK gene	45.8626313485171	2.14235528084386	0.334459541081923	6.40542432700137	1.4995174586499e-10	4.00625606742581e-10	med; transcriptional activator of comK gene
draG; ADP-ribosyl-	500.2135507299	2.09785381053224	0.23793017555437	8.81709856954593	1.17463828067122e-18	6.40543681184643e-18	draG; ADP-ribosyl-
hchA; D-lactate dehydratase / protein deglycase	234.208116552461	3.16169942730221	0.384054218722197	8.23242988404512	1.83453532074896e-16	8.63304365056526e-16	hchA; D-lactate dehydratase / protein deglycase
linC, CYP111A; linalool 8-monooxygenase	14.7051705160695	4.77711814085203	0.357253466218622	13.3717894788141	8.83884957826433e-41	1.33876643707285e-39	linC, CYP111A; linalool 8-monooxygenase
MNN2; alpha 1,2-mannosyltransferase	2.13440306936056	2.67465292868081	0.265012629222855	10.0925489344571	5.96014051526214e-24	4.27402695635405e-23	MNN2; alpha 1,2-mannosyltransferase
dusC; tRNA-dihydrouridine synthase C	1021.7345846559	0.802560291139935	0.175197883528724	4.58087891802844	4.63025873586412e-06	8.62100288586807e-06	dusC; tRNA-dihydrouridine synthase C
benK; MFS transporter, AAHS family, benzoate transport protein	427.968638411596	1.15066923125179	0.2299105059836	5.00485711311455	5.59034828810973e-07	1.13070080760016e-06	benK; MFS transporter, AAHS family, benzoate transport protein
actI1, oxyA, tcmK, snoa1, aknB, mtmP; minimal PKS ketosynthase (KS/KS alpha)	124.229152470999	-4.73807461603253	0.235278117519401	-20.1381865257479	3.41617025366834e-90	4.86011221624565e-88	actI1, oxyA, tcmK, snoa1, aknB, mtmP; minimal PKS ketosynthase (KS/KS alpha)
actI2, oxyB, tcmL, snoa2, aknC, mtmK; minimal PKS chain-length factor (CLF/KS beta)	123.302261179616	-4.72006573795824	0.23561967343709	-20.0325620908667	2.86530374650529e-89	3.93584050834614e-87	actI2, oxyB, tcmL, snoa2, aknC, mtmK; minimal PKS chain-length factor (CLF/KS beta)
actI3, oxyC, tcmM, snoa3, aknD, mtmS; minimal PKS acyl carrier protein	117.535701642338	-4.79909965372444	0.237162595443423	-20.2354829384101	4.76931252959273e-91	6.90856598604824e-89	actI3, oxyC, tcmM, snoa3, aknD, mtmS; minimal PKS acyl carrier protein
actVII; aromatase	148.375730044253	-4.97415742880618	0.230866204977294	-21.5456282537992	5.81888795762709e-103	1.8543632143366e-100	actVII; aromatase
actIV; cyclase	264.633273065152	-2.97172530801393	0.265081314176216	-11.2106178334337	3.61660029889841e-29	3.20862523177323e-28	actIV; cyclase
actVI1, RED1; ketoreductase RED1	30.3702584726017	-4.34564555305083	0.311502730602441	-13.9505857449353	3.12032159065315e-44	5.64990957107583e-43	actVI1, RED1; ketoreductase RED1
actVA1; MFS transporter, DHA2 family, integral membrane protein	34.8880397853558	-4.3912841824657	0.254163124776788	-17.2774244348869	6.95867614825776e-67	3.84998422730344e-65	actVA1; MFS transporter, DHA2 family, integral membrane protein
K05558; pyridoxamine 5-phosphate oxidase family protein	324.93893723552	-3.6125013465222	0.261700666302193	-13.8039440157586	2.41282253567325e-43	4.12509809907914e-42	K05558; pyridoxamine 5-phosphate oxidase family protein
phaA; multicomponent K+:H+ antiporter subunit A	1263.9530397967	1.16077582261401	0.138940669475772	8.35447120698107	6.57264773300696e-17	3.22043570042229e-16	phaA; multicomponent K+:H+ antiporter subunit A
phaC; multicomponent K+:H+ antiporter subunit C	1261.83690277542	1.15745781641998	0.137824824029823	8.39803587320033	4.54008510636031e-17	2.23691144356046e-16	phaC; multicomponent K+:H+ antiporter subunit C
phaD; multicomponent K+:H+ antiporter subunit D	1259.27287667679	1.15056605458339	0.139601461716063	8.24179088413511	1.69651891010829e-16	7.99773145374721e-16	phaD; multicomponent K+:H+ antiporter subunit D
phaE; multicomponent K+:H+ antiporter subunit E	1273.72467437542	1.14372070321448	0.137463953273617	8.32014994460366	8.78521017523006e-17	4.25999814157382e-16	phaE; multicomponent K+:H+ antiporter subunit E
phaF; multicomponent K+:H+ antiporter subunit F	1267.60453921071	1.17236077804868	0.136643623729183	8.57969619110954	9.5124045547881e-18	4.85492165842388e-17	phaF; multicomponent K+:H+ antiporter subunit F
phaG; multicomponent K+:H+ antiporter subunit G	1264.38310869606	1.16299081644065	0.137669268118371	8.44771554564145	2.97058080164141e-17	1.48287075480433e-16	phaG; multicomponent K+:H+ antiporter subunit G
mnhA, mrpA; multicomponent Na+:H+ antiporter subunit A	1464.86293520283	1.04755607697767	0.175865944610815	5.95656014753667	2.57602331974173e-09	6.31871237327043e-09	mnhA, mrpA; multicomponent Na+:H+ antiporter subunit A
mnhB, mrpB; multicomponent Na+:H+ antiporter subunit B	995.157640460504	0.61537180480397	0.176610637988677	3.48434166713912	0.000493349262384918	0.000756304324306454	mnhB, mrpB; multicomponent Na+:H+ antiporter subunit B
mnhE, mrpE; multicomponent Na+:H+ antiporter subunit E	1598.37918540037	0.665924844453389	0.168375490527039	3.95499868994561	7.65350711491557e-05	0.00012650516843264	mnhE, mrpE; multicomponent Na+:H+ antiporter subunit E
mnhF, mrpF; multicomponent Na+:H+ antiporter subunit F	1640.70756611639	0.747872869206039	0.157520521167285	4.74778056639239	2.0566098764996e-06	3.95486625297425e-06	mnhF, mrpF; multicomponent Na+:H+ antiporter subunit F
mnhG, mrpG; multicomponent Na+:H+ antiporter subunit G	1651.88386169519	0.7542381663251	0.158853629023524	4.74800714948356	2.05430776290447e-06	3.95139303405599e-06	mnhG, mrpG; multicomponent Na+:H+ antiporter subunit G
ndhA; NAD(P)H-quinone oxidoreductase subunit 1	5.00013799359915	2.33357670945133	0.30003391458354	7.77770977221168	7.38492506374201e-15	3.10970919570997e-14	ndhA; NAD(P)H-quinone oxidoreductase subunit 1
ndhC; NAD(P)H-quinone oxidoreductase subunit 3	159.455986565112	-3.15213651729024	0.286833386807224	-10.9894338046803	4.29612632231243e-28	3.629611708363e-27	ndhC; NAD(P)H-quinone oxidoreductase subunit 3
ndhD; NAD(P)H-quinone oxidoreductase subunit 4	9.97587647560894	2.20109730810299	0.339364378943976	6.48594090797714	8.81797245680832e-11	2.38873806743937e-10	ndhD; NAD(P)H-quinone oxidoreductase subunit 4
ndhE; NAD(P)H-quinone oxidoreductase subunit 4L	289.365121181554	-0.985269656108893	0.289073816362844	-3.40836699949396	0.00065352934715544	0.000990049117472407	ndhE; NAD(P)H-quinone oxidoreductase subunit 4L
ndhF; NAD(P)H-quinone oxidoreductase subunit 5	805.484299084613	1.42307000070154	0.177244010442251	8.0288749794747	9.83705371867493e-16	4.47583135218065e-15	ndhF; NAD(P)H-quinone oxidoreductase subunit 5
ndhG; NAD(P)H-quinone oxidoreductase subunit 6	69.0683768873481	-1.80579040031558	0.285650948193256	-6.3216677967891	2.58755192030673e-10	6.8126325674434e-10	ndhG; NAD(P)H-quinone oxidoreductase subunit 6
ndhH; NAD(P)H-quinone oxidoreductase subunit H	5.00013799359915	2.33357670945133	0.30003391458354	7.77770977221168	7.38492506374201e-15	3.10970919570997e-14	ndhH; NAD(P)H-quinone oxidoreductase subunit H
ndhI; NAD(P)H-quinone oxidoreductase subunit I	11.4743142979839	1.11244225085218	0.284204217072144	3.91423555326694	9.06910696321867e-05	0.000148915035399759	ndhI; NAD(P)H-quinone oxidoreductase subunit I
ndhJ; NAD(P)H-quinone oxidoreductase subunit J	5.00013799359915	2.33357670945133	0.30003391458354	7.77770977221168	7.38492506374201e-15	3.10970919570997e-14	ndhJ; NAD(P)H-quinone oxidoreductase subunit J
ndhK; NAD(P)H-quinone oxidoreductase subunit K	5.00013799359915	2.33357670945133	0.30003391458354	7.77770977221168	7.38492506374201e-15	3.10970919570997e-14	ndhK; NAD(P)H-quinone oxidoreductase subunit K
ndhL; NAD(P)H-quinone oxidoreductase subunit L	4.95965549232697	2.34126925046748	0.301139116711406	7.77470982858471	7.56205461802523e-15	3.18093395680079e-14	ndhL; NAD(P)H-quinone oxidoreductase subunit L
ndhM; NAD(P)H-quinone oxidoreductase subunit M	5.00013799359915	2.33357670945133	0.30003391458354	7.77770977221168	7.38492506374201e-15	3.10970919570997e-14	ndhM; NAD(P)H-quinone oxidoreductase subunit M
ndhN; NAD(P)H-quinone oxidoreductase subunit N	5.00013799359915	2.33357670945133	0.30003391458354	7.77770977221168	7.38492506374201e-15	3.10970919570997e-14	ndhN; NAD(P)H-quinone oxidoreductase subunit N
srmB; ATP-dependent RNA helicase SrmB	129.182974882088	2.29267009079709	0.410905588138912	5.57955442071529	2.41135494443817e-08	5.50781675525771e-08	srmB; ATP-dependent RNA helicase SrmB
aadK; aminoglycoside 6-adenylyltransferase	68.8095961489162	4.64185963579818	0.264565486957024	17.5452198591278	6.47019368278415e-69	3.79029654931921e-67	aadK; aminoglycoside 6-adenylyltransferase
elaB; ElaB protein	50.1242274688093	5.37693806330702	0.368676312017852	14.5844413867487	3.52797910966415e-48	7.47537488475912e-47	elaB; ElaB protein
aspQ, ansB, ansA; glutamin-(asparagin-)ase	858.731395137102	0.769888344740955	0.219107689976218	3.51374406267767	0.000441838305739968	0.000680480530027127	aspQ, ansB, ansA; glutamin-(asparagin-)ase
antA; anthranilate 1,2-dioxygenase (deaminating, decarboxylating) large subunit	209.60301179587	-1.28625003939536	0.349642759690171	-3.67875496845737	0.000234375308758987	0.000370931284243713	antA; anthranilate 1,2-dioxygenase (deaminating, decarboxylating) large subunit
antB; anthranilate 1,2-dioxygenase (deaminating, decarboxylating) small subunit	206.670828053688	-1.35728047541598	0.350677925938708	-3.87044742489212	0.000108635784887193	0.000177211568017253	antB; anthranilate 1,2-dioxygenase (deaminating, decarboxylating) small subunit
hcp; hydroxylamine reductase	291.678619546214	1.85375331942213	0.252178886376539	7.35094577527084	1.968092562089e-13	7.143413868867e-13	hcp; hydroxylamine reductase
hisN; histidinol-phosphatase	1037.59997815487	-1.27653518358006	0.178402236345262	-7.1553765789661	8.34435347439254e-13	2.77113231056629e-12	hisN; histidinol-phosphatase
HIBCH; 3-hydroxyisobutyryl-CoA hydrolase	22.7340927711868	-2.25005100068171	0.188642012515873	-11.9276240253872	8.49640109071413e-33	8.97756332754901e-32	HIBCH; 3-hydroxyisobutyryl-CoA hydrolase
AUH; methylglutaconyl-CoA hydratase	4.67400967414904	-0.949271578574052	0.223914528077376	-4.23943719384756	2.24080874560423e-05	3.87088535911294e-05	AUH; methylglutaconyl-CoA hydratase
RERE; arginine-glutamic acid dipeptide repeats protein	2.49720381166879	1.17458311353748	0.308152525279634	3.81169394108193	0.000138017703952097	0.000223085219595528	RERE; arginine-glutamic acid dipeptide repeats protein
ABCB8; ATP-binding cassette, subfamily B (MDR/TAP), member 8	1.723404886856	1.9364875902722	0.262608532777545	7.37404672190371	1.65525136334768e-13	6.122278371305e-13	ABCB8; ATP-binding cassette, subfamily B (MDR/TAP), member 8
ABCB1, CD243; ATP-binding cassette, subfamily B (MDR/TAP), member 1	1.88246139797797	1.95048304341349	0.268128979530605	7.2744208657642	3.47909747887464e-13	1.20617796406415e-12	ABCB1, CD243; ATP-binding cassette, subfamily B (MDR/TAP), member 1
ACTB_G1; actin beta/gamma 1	3.33522489834842	-1.13509905292035	0.320869459569851	-3.53757273890147	0.000403822938206486	0.000623620342836029	ACTB_G1; actin beta/gamma 1
hcaE, hcaA1; 3-phenylpropionate/trans-cinnamate dioxygenase subunit alpha	65.3223809066836	-2.20719155124216	0.304219505935044	-7.25525979821108	4.0089161228791e-13	1.37906022240837e-12	hcaE, hcaA1; 3-phenylpropionate/trans-cinnamate dioxygenase subunit alpha
hcaC; 3-phenylpropionate/trans-cinnamate dioxygenase ferredoxin component	3327.74571914184	-0.902847475945704	0.158990455046609	-5.6786269067601	1.35780276145138e-08	3.16860415948539e-08	hcaC; 3-phenylpropionate/trans-cinnamate dioxygenase ferredoxin component
hcaB; 2,3-dihydroxy-2,3-dihydrophenylpropionate dehydrogenase	60.7417470261389	-3.82516976907127	0.301103613159936	-12.7038321756686	5.63036528187969e-37	7.17713923211768e-36	hcaB; 2,3-dihydroxy-2,3-dihydrophenylpropionate dehydrogenase
mhpB; 2,3-dihydroxyphenylpropionate 1,2-dioxygenase	550.562720738677	-1.00542371416378	0.236103788062649	-4.25839721765498	2.05897849404226e-05	3.57071869003803e-05	mhpB; 2,3-dihydroxyphenylpropionate 1,2-dioxygenase
mhpC; 2-hydroxy-6-oxonona-2,4-dienedioate hydrolase	315.98715773803	-2.28275646058167	0.244442438210411	-9.33862580202509	9.7592491312011e-21	5.97632112438733e-20	mhpC; 2-hydroxy-6-oxonona-2,4-dienedioate hydrolase
2PGK; 2-phosphoglycerate kinase	10.760039545856	4.77284619406544	0.290078164802711	16.4536555080303	7.89556768225228e-61	3.40021555267589e-59	2PGK; 2-phosphoglycerate kinase
CPGS; cyclic 2,3-diphosphoglycerate synthetase	2.30153066854355	1.54085575516277	0.279577612557888	5.5113703170483	3.56050715997927e-08	7.99959406191621e-08	CPGS; cyclic 2,3-diphosphoglycerate synthetase
seaA; uncharacterized protein	149.769673271597	1.50819319916324	0.254978057908566	5.91499210376791	3.31891504631583e-09	8.08370411922905e-09	seaA; uncharacterized protein
WAS; Wiskott-Aldrich syndrome protein	3.97205144146441	2.60969304247119	0.296556603586754	8.79998290683065	1.36836994451307e-18	7.38604562868269e-18	WAS; Wiskott-Aldrich syndrome protein
CFL; cofilin	7.63700368219601	-2.43887664547461	0.328798034422909	-7.41755238821672	1.19304504166123e-13	4.60736298929473e-13	CFL; cofilin
tupA, vupA; tungstate transport system substrate-binding protein	1319.66751059379	-0.578128857278478	0.150589746339375	-3.83909842025754	0.000123486926245852	0.000200370741629471	tupA, vupA; tungstate transport system substrate-binding protein
malM; maltose operon periplasmic protein	100.174892895447	1.81938340874226	0.412561290044047	4.40997120342535	1.03384366121691e-05	1.85176089229207e-05	malM; maltose operon periplasmic protein
modF; molybdate transport system ATP-binding protein	619.469620893543	1.50937507885443	0.184155254663488	8.19620966891521	2.48085462375639e-16	1.15787749194301e-15	modF; molybdate transport system ATP-binding protein
ABC.VB1X.S; putative thiamine transport system substrate-binding protein	117.414729498954	1.55730892952942	0.286078956831276	5.44363327795512	5.22046405397216e-08	1.15275601768282e-07	ABC.VB1X.S; putative thiamine transport system substrate-binding protein
rfaH; transcriptional antiterminator RfaH	1025.12506613688	-0.92472111842821	0.212936370394337	-4.34271100195668	1.40735211156227e-05	2.49053182425957e-05	rfaH; transcriptional antiterminator RfaH
rarD; chloramphenicol-sensitive protein RarD	3593.21033825168	0.474328013657846	0.115487579550094	4.10717771993915	4.00523054257033e-05	6.7892918580123e-05	rarD; chloramphenicol-sensitive protein RarD
hupA; DNA-binding protein HU-alpha	221.630255178959	3.05276471210893	0.377892765304119	8.07838887746936	6.56280379882603e-16	3.02055793560064e-15	hupA; DNA-binding protein HU-alpha
wzzB; chain length determinant protein (polysaccharide antigen chain regulator)	9.92496217831633	3.5911491311428	0.323269687944506	11.1088334757797	1.13634240077469e-28	9.82979360148966e-28	wzzB; chain length determinant protein (polysaccharide antigen chain regulator)
wzzE; lipopolysaccharide biosynthesis protein WzzE	122.146440007491	2.1914707158682	0.415099792863919	5.27938282201607	1.29619740109163e-07	2.75308043041776e-07	wzzE; lipopolysaccharide biosynthesis protein WzzE
terZ; tellurium resistance protein TerZ	956.082318852115	1.55852822002945	0.219995116288965	7.08437644580399	1.39671760478262e-12	4.54375220796371e-12	terZ; tellurium resistance protein TerZ
terA; tellurite resistance protein TerA	438.940878143065	1.40316131014932	0.221694746032702	6.32924927297258	2.46356846952416e-10	6.49908940288045e-10	terA; tellurite resistance protein TerA
terD; tellurium resistance protein TerD	1873.78073574343	1.52917317805981	0.194906633435536	7.84567026327286	4.30647119371627e-15	1.89451441194575e-14	terD; tellurium resistance protein TerD
leuO; LysR family transcriptional regulator, transcriptional activator for leuABCD operon	84.2860007893809	1.54132009684941	0.42439879441567	3.63177303312457	0.000281480636091055	0.000441621943233051	leuO; LysR family transcriptional regulator, transcriptional activator for leuABCD operon
ybaO; Lrp/AsnC family transcriptional regulator	3116.81820371827	0.840117931725243	0.144428756198608	5.81683283743005	5.99730620721016e-09	1.43614483176566e-08	ybaO; Lrp/AsnC family transcriptional regulator
mscK, kefA, aefA; potassium-dependent mechanosensitive channel	853.034884922146	1.19878372421847	0.213168669381741	5.62363938235078	1.86975766965216e-08	4.32652693065938e-08	mscK, kefA, aefA; potassium-dependent mechanosensitive channel
nlpI; lipoprotein NlpI	138.053499304108	2.10132765305973	0.332598716340229	6.31790668401195	2.65130018810398e-10	6.97355846768716e-10	nlpI; lipoprotein NlpI
rob; AraC family transcriptional regulator, mar-sox-rob regulon activator	264.821045959932	2.32153512064825	0.444905359537035	5.21804260363153	1.80823877648919e-07	3.80412947776325e-07	rob; AraC family transcriptional regulator, mar-sox-rob regulon activator
yhbH; putative sigma-54 modulation protein	5531.98386591122	-0.611568823463034	0.0827475579393597	-7.39077791167219	1.45972257819569e-13	5.56440659353353e-13	yhbH; putative sigma-54 modulation protein
raiA; ribosome-associated inhibitor A	127.969082419232	2.2752850770144	0.410723100051601	5.53970564774307	3.02980468055417e-08	6.84584625353803e-08	raiA; ribosome-associated inhibitor A
yfiH; polyphenol oxidase	6889.85869753679	-0.462667305799679	0.0846033182640982	-5.46866618582753	4.53434801835124e-08	1.00823752894793e-07	yfiH; polyphenol oxidase
yfiP; DTW domain-containing protein	821.956329273581	0.981966950351738	0.165601716742036	5.92969064373519	3.0350594374508e-09	7.41955156126743e-09	yfiP; DTW domain-containing protein
hcaR; LysR family transcriptional regulator, hca operon transcriptional activator	100.444929930134	1.80865611043855	0.251347101949415	7.19585026606972	6.20727191200285e-13	2.09281994595543e-12	hcaR; LysR family transcriptional regulator, hca operon transcriptional activator
mhpR; IclR family transcriptional regulator, mhp operon transcriptional activator	940.483942599647	1.75025983067237	0.233411219202308	7.49861054945838	6.44978438357775e-14	2.54509322357424e-13	mhpR; IclR family transcriptional regulator, mhp operon transcriptional activator
mhpT; MFS transporter, AAHS family, 3-hydroxyphenylpropionic acid transporter	293.286973496655	1.89763354417891	0.282737672243623	6.71164026045955	1.92448679942652e-11	5.43316312226475e-11	mhpT; MFS transporter, AAHS family, 3-hydroxyphenylpropionic acid transporter
dapH, dapD; tetrahydrodipicolinate N-acetyltransferase	119.930515103905	1.98101283917475	0.229794943959086	8.62078514454809	6.64965765464398e-18	3.42898527731706e-17	dapH, dapD; tetrahydrodipicolinate N-acetyltransferase
dapL; N-acetyldiaminopimelate deacetylase	210.530354056083	0.961856262548953	0.255985341848386	3.75746617210074	0.000171642561355862	0.000275090783810531	dapL; N-acetyldiaminopimelate deacetylase
LYSN; 2-aminoadipate transaminase	2443.93647698669	-0.872605566513588	0.14489864587807	-6.02217889080806	1.72084541408596e-09	4.27901854370252e-09	LYSN; 2-aminoadipate transaminase
lysW; alpha-aminoadipate/glutamate carrier protein LysW	914.997748200453	-1.77948285196541	0.262685817745384	-6.77418700118112	1.25107767647099e-11	3.59053885030417e-11	lysW; alpha-aminoadipate/glutamate carrier protein LysW
lysX;	915.882566517348	-1.70416662211215	0.269564384918187	-6.32192796028809	2.58319811400116e-10	6.80791907848072e-10	lysX;
lysZ, argB; LysW-gamma-L-alpha-aminoadipate/LysW-L-glutamate kinase	609.100132358054	-1.56247061755751	0.257726950399704	-6.06250380542005	1.34018636370808e-09	3.35763042756675e-09	lysZ, argB; LysW-gamma-L-alpha-aminoadipate/LysW-L-glutamate kinase
lysY, argC; LysW-gamma-L-alpha-aminoadipyl-6-phosphate/LysW-L-glutamyl-5-phosphate reductase	610.771525335287	-1.57223071957731	0.257794053446868	-6.0987858275069	1.06877152873752e-09	2.69544247212782e-09	lysY, argC; LysW-gamma-L-alpha-aminoadipyl-6-phosphate/LysW-L-glutamyl-5-phosphate reductase
lysJ, argD; LysW-gamma-L-lysine/LysW-L-ornithine aminotransferase	448.201031577837	-1.22721858000381	0.273212457869961	-4.49181047442542	7.06202557637291e-06	1.29103161466184e-05	lysJ, argD; LysW-gamma-L-lysine/LysW-L-ornithine aminotransferase
lysK, argE; LysW-gamma-L-lysine/LysW-L-ornithine carboxypeptidase	456.760697460161	-1.2569745177082	0.273192116789761	-4.60106438091522	4.20337471185896e-06	7.86663996461835e-06	lysK, argE; LysW-gamma-L-lysine/LysW-L-ornithine carboxypeptidase
ABC.X4.P; putative ABC transport system permease protein	968.004405774085	1.47828457944028	0.198212274993569	7.45808794883284	8.77870678324045e-14	3.4284292618665e-13	ABC.X4.P; putative ABC transport system permease protein
ABC.X4.A; putative ABC transport system ATP-binding protein	978.311629936501	1.50949040498309	0.19927629593197	7.57486181647218	3.59510087349099e-14	1.43569767714801e-13	ABC.X4.A; putative ABC transport system ATP-binding protein
rhtC; threonine efflux protein	175.215228195943	1.91992367946985	0.321773028876751	5.96670170328428	2.42097415300948e-09	5.94571549846687e-09	rhtC; threonine efflux protein
hutC; GntR family transcriptional regulator, histidine utilization repressor	2432.88921161686	0.688863835589489	0.145325114043892	4.74015685534871	2.13552832200801e-06	4.10167650468606e-06	hutC; GntR family transcriptional regulator, histidine utilization repressor
rodA, mrdB; rod shape determining protein RodA	6673.44307093478	-0.390310743675658	0.0864055511467447	-4.51719523219964	6.26641248391014e-06	1.15033429168922e-05	rodA, mrdB; rod shape determining protein RodA
hha; haemolysin expression modulating protein	122.686979376761	2.19997723383825	0.414774890552715	5.3040270371879	1.132755242796e-07	2.4266364666189e-07	hha; haemolysin expression modulating protein
E2.4.1.173; sterol 3beta-glucosyltransferase	142.75165231181	-1.48937982442474	0.335931461291367	-4.43358242987827	9.26800493132894e-06	1.67471524808114e-05	E2.4.1.173; sterol 3beta-glucosyltransferase
cyaA; adenylate cyclase, class 1	220.237665538677	2.66627202604833	0.319169566385121	8.35377901548142	6.61129827455323e-17	3.23738250481657e-16	cyaA; adenylate cyclase, class 1
ATP2A; Ca2+ transporting ATPase, sarcoplasmic/endoplasmic reticulum	6.2122616201512	-2.45078331060365	0.358935079266598	-6.8279292055022	8.61490774783168e-12	2.49854277491718e-11	ATP2A; Ca2+ transporting ATPase, sarcoplasmic/endoplasmic reticulum
E4.6.1.1B, cyaB; adenylate cyclase, class 2	738.437840585333	-1.52749682020649	0.264869451696384	-5.76697996097127	8.07046440841813e-09	1.91190573719498e-08	E4.6.1.1B, cyaB; adenylate cyclase, class 2
trg; methyl-accepting chemotaxis protein III, ribose and galactose sensor receptor	99.1944403425605	2.34093461305662	0.377421184937321	6.20244624965974	5.55921746670658e-10	1.43010285945274e-09	trg; methyl-accepting chemotaxis protein III, ribose and galactose sensor receptor
dhaR; transcriptional activator for dhaKLM operon	81.1566132439401	1.45662720144185	0.415404212671595	3.50652968123221	0.000453990800810504	0.000698371520628543	dhaR; transcriptional activator for dhaKLM operon
E1.1.1.91; aryl-alcohol dehydrogenase (NADP+)	415.496201669079	-1.22598146583005	0.21440986233779	-5.7179341120913	1.07826934176494e-08	2.53035989568227e-08	E1.1.1.91; aryl-alcohol dehydrogenase (NADP+)
comC; L-2-hydroxycarboxylate dehydrogenase (NAD+)	19.0041664332709	-0.957531528095746	0.260692482137259	-3.67303084555998	0.000239690537290901	0.000378966959832628	comC; L-2-hydroxycarboxylate dehydrogenase (NAD+)
sdh; serine 3-dehydrogenase (NADP+)	310.004027597075	1.59424889842385	0.207464850423329	7.6844289293864	1.53680961086667e-14	6.29499340348316e-14	sdh; serine 3-dehydrogenase (NADP+)
ydiB; quinate/shikimate dehydrogenase	6.34811110682342	4.88804579230538	0.317248473978137	15.4076258618733	1.4545836802682e-53	4.37308233233841e-52	ydiB; quinate/shikimate dehydrogenase
pvadh; polyvinyl alcohol dehydrogenase (cytochrome)	80.9941143242245	-2.42520252626154	0.223579440081257	-10.8471625359654	2.05712531425608e-27	1.69484150761925e-26	pvadh; polyvinyl alcohol dehydrogenase (cytochrome)
scpA; segregation and condensation protein A	7963.74835978869	-0.717900758083781	0.0845404811527398	-8.49179881986649	2.03462999665305e-17	1.0233520949075e-16	scpA; segregation and condensation protein A
kstD; 3-oxosteroid 1-dehydrogenase	568.836495048651	-1.58441163100709	0.219645422045949	-7.21349717307397	5.4532856601934e-13	1.85747442730914e-12	kstD; 3-oxosteroid 1-dehydrogenase
APR; adenylyl-sulfate reductase (glutathione)	1.87834438940666	1.63846867232844	0.264566631486259	6.19302843719936	5.90190758148284e-10	1.51239941144013e-09	APR; adenylyl-sulfate reductase (glutathione)
npr; NADH peroxidase	7.19711679177846	2.5687191333522	0.342182788733959	7.50686246627481	6.05612942728123e-14	2.39331265610861e-13	npr; NADH peroxidase
CYP51; sterol 14-demethylase	182.283878782291	-1.76046281058617	0.282764046169284	-6.2259075523775	4.78776334143499e-10	1.23603728260572e-09	CYP51; sterol 14-demethylase
hpaG; 5-oxopent-3-ene-1,2,5-tricarboxylate decarboxylase / 2-hydroxyhepta-2,4-diene-1,7-dioate isomerase	1289.08577950682	0.957675100892446	0.218818958672652	4.37656365198733	1.20564994323976e-05	2.1440654236141e-05	hpaG; 5-oxopent-3-ene-1,2,5-tricarboxylate decarboxylase / 2-hydroxyhepta-2,4-diene-1,7-dioate isomerase
hydB; quinone-reactive Ni/Fe-hydrogenase large subunit	3.02808198103214	3.40110014200105	0.287969161734777	11.810640144633	3.43932670105499e-32	3.50397900604924e-31	hydB; quinone-reactive Ni/Fe-hydrogenase large subunit
hydA; quinone-reactive Ni/Fe-hydrogenase small subunit	3.02808198103214	3.40110014200105	0.287969161734777	11.810640144633	3.43932670105499e-32	3.50397900604924e-31	hydA; quinone-reactive Ni/Fe-hydrogenase small subunit
E2.1.1.95; tocopherol O-methyltransferase	57.9952660143606	-2.43330279390481	0.247563126141519	-9.82901949829886	8.44368328112802e-23	5.65301047905436e-22	E2.1.1.95; tocopherol O-methyltransferase
E2.1.1.103, NMT; phosphoethanolamine N-methyltransferase	54.5335433312497	-1.98771752100953	0.215107805339431	-9.24056436665793	2.452004781043e-20	1.46770263640643e-19	E2.1.1.103, NMT; phosphoethanolamine N-methyltransferase
E2.1.1.131, cobJ, cbiH; precorrin-3B C17-methyltransferase	2010.10250935059	0.67443448589925	0.152989498330171	4.40837111867464	1.04150968073389e-05	1.86465339919257e-05	E2.1.1.131, cobJ, cbiH; precorrin-3B C17-methyltransferase
K05937; uncharacterized protein	116.013521474619	0.896671517612009	0.250425584686291	3.58059069218216	0.000342818324476911	0.000532819662720943	K05937; uncharacterized protein
aas; acyl-	1938.37741544819	-1.24387595851314	0.120927614393026	-10.286120045918	8.13902096757125e-25	6.07718650877602e-24	aas; acyl-
E2.4.1.217; mannosyl-3-phosphoglycerate synthase	268.473273808596	-2.41249507376617	0.317217980768706	-7.60516496549166	2.84540708652196e-14	1.1454956168934e-13	E2.4.1.217; mannosyl-3-phosphoglycerate synthase
draT; NAD+---dinitrogen-reductase ADP-D-ribosyltransferase	67.8265027636713	-1.82738999456853	0.340554610159543	-5.3659235260754	8.05360616187908e-08	1.74783656474232e-07	draT; NAD+---dinitrogen-reductase ADP-D-ribosyltransferase
K05952; uncharacterized protein	146.789090509991	2.40928191285012	0.382774349347421	6.29426166345166	3.08866436848121e-10	8.09986472142521e-10	K05952; uncharacterized protein
E2.5.1.43; nicotianamine synthase	2.41213463327043	1.2714217181336	0.267680564471686	4.74977225426495	2.03645862237091e-06	3.91849713573209e-06	E2.5.1.43; nicotianamine synthase
RABGGTB; geranylgeranyl transferase type-2 subunit beta	248.35276295017	-1.91124294529396	0.280667510316638	-6.80963373045129	9.78475399347224e-12	2.82958747970938e-11	RABGGTB; geranylgeranyl transferase type-2 subunit beta
stsC; L-glutamine:scyllo-inosose aminotransferase	5.31499190110502	-1.47584933311168	0.302504930205331	-4.87876125559315	1.06754190258988e-06	2.11359501439701e-06	stsC; L-glutamine:scyllo-inosose aminotransferase
citX; holo-ACP synthase	103.403511531445	1.86972173948324	0.41980766304647	4.45375800411789	8.43802020148921e-06	1.53098854350409e-05	citX; holo-ACP synthase
SIAE; sialate O-acetylesterase	4677.27295802472	-0.974161788540666	0.178895290301559	-5.44543004401372	5.16803718873053e-08	1.14244595678735e-07	SIAE; sialate O-acetylesterase
dszB; 2-hydroxybiphenyl-2-sulfinate desulfinase	52.7001131484072	5.11181178031324	0.360556345430318	14.177567099013	1.26144494476228e-45	2.40428992222993e-44	dszB; 2-hydroxybiphenyl-2-sulfinate desulfinase
stpA; glucosylglycerol 3-phosphatase	2.04333660019087	1.82116468241418	0.290766193331982	6.26333020886944	3.76841443392201e-10	9.808218815765e-10	stpA; glucosylglycerol 3-phosphatase
comB; 2-phosphosulfolactate phosphatase	1306.34333711004	-0.574475786985267	0.166233559089522	-3.45583521240675	0.000548590591643028	0.000837604684480644	comB; 2-phosphosulfolactate phosphatase
rnmV; ribonuclease M5	396.99906169242	2.68274149206852	0.249785444947819	10.7401834107225	6.59133102250671e-27	5.3421296293297e-26	rnmV; ribonuclease M5
E3.1.30.1; nuclease S1	27.8186579461539	-1.69744561196986	0.253867411102359	-6.68634703682172	2.28810066815659e-11	6.43462690547248e-11	E3.1.30.1; nuclease S1
dexA; dextranase	6.32273448592249	3.05127383043632	0.293194071897788	10.4070106557272	2.30341268015361e-25	1.75274964878546e-24	dexA; dextranase
E3.2.1.123; endoglycosylceramidase	83.4924411808576	-0.908321340565819	0.256462631863	-3.541729779374	0.000397512468540313	0.000615067360042858	E3.2.1.123; endoglycosylceramidase
amyM; maltogenic alpha-amylase	2.76026849972681	2.91279999393068	0.287054420759449	10.1472047921241	3.40990120314153e-24	2.47419698410096e-23	amyM; maltogenic alpha-amylase
E3.4.11.10; bacterial leucyl aminopeptidase	243.679366074228	-1.08070492553172	0.29098540231022	-3.71394893679094	0.000204049984147737	0.000324743552478031	E3.4.11.10; bacterial leucyl aminopeptidase
pepE; dipeptidase E	759.69313851774	1.23967768138928	0.175974823149498	7.04463092618721	1.85953728527217e-12	5.92360397911371e-12	pepE; dipeptidase E
cpt; carboxypeptidase T	26.6531708320627	-2.54862426589238	0.224702829329522	-11.3421992660131	8.10808240478849e-30	7.39943786013172e-29	cpt; carboxypeptidase T
sufA; Fe-S cluster assembly protein SufA	99.7652766119377	1.79275084331174	0.405800644644131	4.41781171856911	9.97052152495391e-06	1.79271372126626e-05	sufA; Fe-S cluster assembly protein SufA
E3.4.21.100; pseudomonalisin	258.242722261716	-2.2290997480379	0.358915939190919	-6.21064573800433	5.27673122369718e-10	1.35962864357036e-09	E3.4.21.100; pseudomonalisin
cpxP; periplasmic protein CpxP	123.473126925524	2.20986942734011	0.41016160984612	5.38780172081239	7.13246748578256e-08	1.55512776297837e-07	cpxP; periplasmic protein CpxP
STE24; STE24 endopeptidase	2122.39848055215	-0.932940377026432	0.152937629003643	-6.10013626538051	1.05978080277522e-09	2.67615646773698e-09	STE24; STE24 endopeptidase
E3.5.1.81; N-acyl-D-amino-acid deacylase	2252.81963154633	-0.829473315889035	0.177307316908003	-4.67816743467733	2.8945015401593e-06	5.49190135042848e-06	E3.5.1.81; N-acyl-D-amino-acid deacylase
ppaX; pyrophosphatase PpaX	388.409115970443	-0.813521455375771	0.221969022042922	-3.6650224787604	0.00024731685977649	0.000390327539984013	ppaX; pyrophosphatase PpaX
E3.6.3.27; phosphate-transporting ATPase	71.0551563113931	-3.9007302930919	0.19408144380087	-20.0984195948898	7.61812508521972e-90	1.06480004480606e-87	E3.6.3.27; phosphate-transporting ATPase
hprK, ptsK; HPr kinase/phosphorylase	3295.9862379181	-1.32681690471328	0.130445383944103	-10.1714362332808	2.65957762526443e-24	1.94393164591575e-23	hprK, ptsK; HPr kinase/phosphorylase
scpB; segregation and condensation protein B	7906.73180093411	-0.716972691672603	0.0858175788129431	-8.35461337397307	6.56473705152788e-17	3.21853908243216e-16	scpB; segregation and condensation protein B
NSF, SEC18; vesicle-fusing ATPase	1.74595082469698	1.93691592509824	0.262777011425122	7.37094890680788	1.69417770690353e-13	6.2604423891004e-13	NSF, SEC18; vesicle-fusing ATPase
E4.1.1.76; arylmalonate decarboxylase	53.1370708284526	4.17434800090836	0.354314319874605	11.7814826179921	4.86300805566982e-32	4.92294602026956e-31	E4.1.1.76; arylmalonate decarboxylase
comD; sulfopyruvate decarboxylase subunit alpha	170.614599969899	-3.45352335465311	0.253592569931	-13.6183932975354	3.11342082078551e-42	5.11435539777282e-41	comD; sulfopyruvate decarboxylase subunit alpha
ychN; uncharacterized protein involved in oxidation of intracellular sulfur	108.435660157639	1.62322320709383	0.406650596135906	3.99169021887118	6.56040354077176e-05	0.000109139141802732	ychN; uncharacterized protein involved in oxidation of intracellular sulfur
kdsD, kpsF; arabinose-5-phosphate isomerase	6051.54368197519	-0.37067462284971	0.0934368784266841	-3.9671126549948	7.27486107575276e-05	0.000120530875845754	kdsD, kpsF; arabinose-5-phosphate isomerase
shc; squalene-hopene/tetraprenyl-beta-curcumene cyclase	2974.92877664698	-2.17881967834084	0.195000009052903	-11.1734337291735	5.5012273713662e-29	4.84826089244187e-28	shc; squalene-hopene/tetraprenyl-beta-curcumene cyclase
TTL; tubulin---tyrosine ligase	7.71224700517544	-1.19119822448615	0.288873593910791	-4.12359678972253	3.73001614114954e-05	6.33895874499539e-05	TTL; tubulin---tyrosine ligase
gshA, ybdK; glutamate---cysteine ligase / carboxylate-amine ligase	5196.69771814697	-0.347342017415284	0.0903434206194253	-3.84468525802752	0.000120707265732082	0.000196020135769976	gshA, ybdK; glutamate---cysteine ligase / carboxylate-amine ligase
bchO; magnesium chelatase accessory protein	245.61369654959	3.41287640279081	0.239085385954338	14.2747177505973	3.14558776532915e-46	6.20319250652904e-45	bchO; magnesium chelatase accessory protein
DOHH; deoxyhypusine monooxygenase	256.46614309495	-2.3089741939359	0.331026462017462	-6.97519521510065	3.05446383359652e-12	9.20034531654574e-12	DOHH; deoxyhypusine monooxygenase
ABC.VB12.A, btuD; vitamin B12 transport system ATP-binding protein	100.141512688903	1.81943710734199	0.412537094969857	4.41036001253398	1.03198902771304e-05	1.84885463993473e-05	ABC.VB12.A, btuD; vitamin B12 transport system ATP-binding protein
slyA; MarR family transcriptional regulator, transcriptional regulator for hemolysin	2496.10616145374	0.674311468591873	0.127591404948995	5.28492862713935	1.25753776615542e-07	2.68456682287251e-07	slyA; MarR family transcriptional regulator, transcriptional regulator for hemolysin
[truncated: 3,302 more rows]
