# Supplementary material for: Effects of Inbreeding on Microbial Community Diversity of Zea mays
Source: Microorganisms. 2023 Mar 29;11(4):879. doi: 10.3390/microorganisms11040879 (PMC10145435; doi:10.3390/microorganisms11040879)
Supplement: Supplementary file 1 [file microorganisms-11-00879-s001.zip › TableS2_AlphaDpvalues.txt]

Text file of alpha diversity pvalues
###################################
> ## All Samples
#################################
> # Observed
> dunnTest(Observed ~ Inbred_or_Hybrid, data = big_a, 
+          method = "bh")
Dunn (1964) Kruskal-Wallis multiple comparison
  p-values adjusted with the Benjamini-Hochberg method.

                Comparison          Z   P.unadj     P.adj
1          Hybrid - Inbred -0.3113199 0.7555574 0.7555574
2 Hybrid - Open_Pollinated  0.7538018 0.4509682 0.6764523
3 Inbred - Open_Pollinated  0.9419069 0.3462403 1.0000000
Warning message:
Some rows deleted from 'x' and 'g' because missing data. 
> dunnTest(Observed ~ Experiment, data = big_a, 
+          method = "bh")
Dunn (1964) Kruskal-Wallis multiple comparison
  p-values adjusted with the Benjamini-Hochberg method.

  Comparison         Z      P.unadj        P.adj
1   END - GH  5.526943 3.258579e-08 9.775737e-08
2  END - MMH  1.238781 2.154266e-01 2.154266e-01
3   GH - MMH -2.133327 3.289793e-02 4.934689e-02
Warning message:
Some rows deleted from 'x' and 'g' because missing data. 
> dunnTest(Observed ~ Sample_Type, data = big_a, 
+          method = "bh")
Dunn (1964) Kruskal-Wallis multiple comparison
  p-values adjusted with the Benjamini-Hochberg method.

           Comparison         Z      P.unadj        P.adj
1  Rhizosphere - Root  2.306093 2.110545e-02 2.110545e-02
2 Rhizosphere - Stalk 11.928538 8.403675e-33 2.521103e-32
3        Root - Stalk  9.142430 6.106453e-20 9.159679e-20
Warning message:
Some rows deleted from 'x' and 'g' because missing data. 
> # Shannon
> dunnTest(Shannon ~ Inbred_or_Hybrid, data = big_a, 
+          method = "bh")
Dunn (1964) Kruskal-Wallis multiple comparison
  p-values adjusted with the Benjamini-Hochberg method.

                Comparison         Z   P.unadj     P.adj
1          Hybrid - Inbred 0.2245314 0.8223439 0.8223439
2 Hybrid - Open_Pollinated 0.9140353 0.3606983 1.0000000
3 Inbred - Open_Pollinated 0.7783694 0.4363513 0.6545269
Warning message:
Some rows deleted from 'x' and 'g' because missing data. 
> dunnTest(Shannon ~ Experiment, data = big_a, 
+          method = "bh")
Dunn (1964) Kruskal-Wallis multiple comparison
  p-values adjusted with the Benjamini-Hochberg method.

  Comparison          Z      P.unadj        P.adj
1   END - GH  4.3550534 1.330345e-05 3.991035e-05
2  END - MMH  2.3642997 1.806419e-02 2.709629e-02
3   GH - MMH -0.2600211 7.948475e-01 7.948475e-01
Warning message:
Some rows deleted from 'x' and 'g' because missing data. 
> dunnTest(Shannon ~ Sample_Type, data = big_a, 
+          method = "bh")
Dunn (1964) Kruskal-Wallis multiple comparison
  p-values adjusted with the Benjamini-Hochberg method.

           Comparison         Z      P.unadj        P.adj
1  Rhizosphere - Root  4.267036 1.980875e-05 1.980875e-05
2 Rhizosphere - Stalk 12.807693 1.484831e-37 4.454492e-37
3        Root - Stalk  8.082514 6.344525e-16 9.516788e-16
Warning message:
Some rows deleted from 'x' and 'g' because missing data. 
> # Hills q1
> dunnTest(Hillq1 ~ Inbred_or_Hybrid, data = big_a, 
+          method = "bh")
Dunn (1964) Kruskal-Wallis multiple comparison
  p-values adjusted with the Benjamini-Hochberg method.

                Comparison         Z   P.unadj     P.adj
1          Hybrid - Inbred 0.2245314 0.8223439 0.8223439
2 Hybrid - Open_Pollinated 0.9140353 0.3606983 1.0000000
3 Inbred - Open_Pollinated 0.7783694 0.4363513 0.6545269
Warning message:
Some rows deleted from 'x' and 'g' because missing data. 
> dunnTest(Hillq1 ~ Experiment, data = big_a, 
+          method = "bh")
Dunn (1964) Kruskal-Wallis multiple comparison
  p-values adjusted with the Benjamini-Hochberg method.

  Comparison          Z      P.unadj        P.adj
1   END - GH  4.3550534 1.330345e-05 3.991035e-05
2  END - MMH  2.3642997 1.806419e-02 2.709629e-02
3   GH - MMH -0.2600211 7.948475e-01 7.948475e-01
Warning message:
Some rows deleted from 'x' and 'g' because missing data. 
> dunnTest(Hillq1 ~ Sample_Type, data = big_a, 
+          method = "bh")
Dunn (1964) Kruskal-Wallis multiple comparison
  p-values adjusted with the Benjamini-Hochberg method.

           Comparison         Z      P.unadj        P.adj
1  Rhizosphere - Root  4.267036 1.980875e-05 1.980875e-05
2 Rhizosphere - Stalk 12.807693 1.484831e-37 4.454492e-37
3        Root - Stalk  8.082514 6.344525e-16 9.516788e-16
Warning message:
Some rows deleted from 'x' and 'g' because missing data. 
> 

#############################################################
Stalks
#############################################################
> # Observed
> dunnTest(Observed ~ Inbred_or_Hybrid, data = stalks_alpha, 
+          method = "bh")
Dunn (1964) Kruskal-Wallis multiple comparison
  p-values adjusted with the Benjamini-Hochberg method.

                Comparison          Z   P.unadj     P.adj
1          Hybrid - Inbred -0.5193176 0.6035393 0.6035393
2 Hybrid - Open_Pollinated  1.1724202 0.2410284 0.3615426
3 Inbred - Open_Pollinated  1.4968353 0.1344361 0.4033084
Warning message:
Some rows deleted from 'x' and 'g' because missing data. 
> dunnTest(Observed ~ Experiment, data = stalks_alpha, 
+          method = "bh")
Dunn (1964) Kruskal-Wallis multiple comparison
  p-values adjusted with the Benjamini-Hochberg method.

  Comparison          Z      P.unadj        P.adj
1   END - GH  4.7213794 2.342505e-06 7.027516e-06
2  END - MMH  0.8660885 3.864416e-01 3.864416e-01
3   GH - MMH -2.5441166 1.095545e-02 1.643318e-02
Warning message:
Some rows deleted from 'x' and 'g' because missing data. 
> # Shannon
> dunnTest(Shannon ~ Inbred_or_Hybrid, data = stalks_alpha, 
+          method = "bh")
Dunn (1964) Kruskal-Wallis multiple comparison
  p-values adjusted with the Benjamini-Hochberg method.

                Comparison         Z   P.unadj     P.adj
1          Hybrid - Inbred 0.5181235 0.6043721 0.6043721
2 Hybrid - Open_Pollinated 1.6422636 0.1005354 0.3016062
3 Inbred - Open_Pollinated 1.3185944 0.1873048 0.2809571
Warning message:
Some rows deleted from 'x' and 'g' because missing data. 
> dunnTest(Shannon ~ Experiment, data = stalks_alpha, 
+          method = "bh")
Dunn (1964) Kruskal-Wallis multiple comparison
  p-values adjusted with the Benjamini-Hochberg method.

  Comparison          Z      P.unadj       P.adj
1   END - GH  3.6632129 0.0002490713 0.000747214
2  END - MMH  0.4644372 0.6423345190 0.642334519
3   GH - MMH -2.1840431 0.0289590838 0.043438626
Warning message:
Some rows deleted from 'x' and 'g' because missing data. 
> # Hills q1
> dunnTest(Hillq1 ~ Inbred_or_Hybrid, data = stalks_alpha, 
+          method = "bh")
Dunn (1964) Kruskal-Wallis multiple comparison
  p-values adjusted with the Benjamini-Hochberg method.

                Comparison         Z   P.unadj     P.adj
1          Hybrid - Inbred 0.5181235 0.6043721 0.6043721
2 Hybrid - Open_Pollinated 1.6422636 0.1005354 0.3016062
3 Inbred - Open_Pollinated 1.3185944 0.1873048 0.2809571
Warning message:
Some rows deleted from 'x' and 'g' because missing data. 
> dunnTest(Hillq1 ~ Experiment, data = stalks_alpha, 
+          method = "bh")
Dunn (1964) Kruskal-Wallis multiple comparison
  p-values adjusted with the Benjamini-Hochberg method.

  Comparison          Z      P.unadj       P.adj
1   END - GH  3.6632129 0.0002490713 0.000747214
2  END - MMH  0.4644372 0.6423345190 0.642334519
3   GH - MMH -2.1840431 0.0289590838 0.043438626
Warning message:
Some rows deleted from 'x' and 'g' because missing data. 
> 
#######################################################
Roots
#######################################################
> # Observed
> dunnTest(Observed ~ Inbred_or_Hybrid, data = roots_alpha, 
+          method = "bh")
Dunn (1964) Kruskal-Wallis multiple comparison
  p-values adjusted with the Benjamini-Hochberg method.

                Comparison         Z   P.unadj     P.adj
1          Hybrid - Inbred 0.2442024 0.8070740 0.8070740
2 Hybrid - Open_Pollinated 0.6906993 0.4897545 1.0000000
3 Inbred - Open_Pollinated 0.5632943 0.5732345 0.8598517
> dunnTest(Observed ~ Experiment, data = roots_alpha, 
+          method = "bh")

> # Shannon
> dunnTest(Shannon ~ Inbred_or_Hybrid, data = roots_alpha, 
+          method = "bh")
Dunn (1964) Kruskal-Wallis multiple comparison
  p-values adjusted with the Benjamini-Hochberg method.

                Comparison          Z   P.unadj     P.adj
1          Hybrid - Inbred  1.5632534 0.1179930 0.3539790
2 Hybrid - Open_Pollinated  0.4530035 0.6505463 0.9758194
3 Inbred - Open_Pollinated -0.3544415 0.7230080 0.7230080
> dunnTest(Shannon ~ Experiment, data = roots_alpha, 
+          method = "bh")

> # Hills q1
> dunnTest(Hillq1 ~ Inbred_or_Hybrid, data = roots_alpha, 
+          method = "bh")
Dunn (1964) Kruskal-Wallis multiple comparison
  p-values adjusted with the Benjamini-Hochberg method.

                Comparison          Z   P.unadj     P.adj
1          Hybrid - Inbred  1.5632534 0.1179930 0.3539790
2 Hybrid - Open_Pollinated  0.4530035 0.6505463 0.9758194
3 Inbred - Open_Pollinated -0.3544415 0.7230080 0.7230080
> dunnTest(Hillq1 ~ Experiment, data = roots_alpha, 
+          method = "bh")

> # Hills q1
> dunnTest(Hillq1 ~ Inbred_or_Hybrid, data = roots_alpha, 
+          method = "bh")
Dunn (1964) Kruskal-Wallis multiple comparison
  p-values adjusted with the Benjamini-Hochberg method.

                Comparison          Z   P.unadj     P.adj
1          Hybrid - Inbred  1.5632534 0.1179930 0.3539790
2 Hybrid - Open_Pollinated  0.4530035 0.6505463 0.9758194
3 Inbred - Open_Pollinated -0.3544415 0.7230080 0.7230080
> dunnTest(Hillq1 ~ Experiment, data = roots_alpha, 
+          method = "bh")
#########################################################
Rhizosphere
#########################################################

> # Observed
> dunnTest(Observed ~ Inbred_or_Hybrid, data = rhizos_alpha, 
+          method = "bh")
Dunn (1964) Kruskal-Wallis multiple comparison
  p-values adjusted with the Benjamini-Hochberg method.

                Comparison          Z   P.unadj     P.adj
1          Hybrid - Inbred -0.7204617 0.4712408 0.7068612
2 Hybrid - Open_Pollinated  0.2723870 0.7853245 0.7853245
3 Inbred - Open_Pollinated  0.7413405 0.4584870 1.0000000
> dunnTest(Observed ~ Experiment, data = rhizos_alpha, 
+          method = "bh")
Dunn (1964) Kruskal-Wallis multiple comparison
  p-values adjusted with the Benjamini-Hochberg method.

  Comparison           Z      P.unadj        P.adj
1   END - GH  7.09899261 1.256695e-12 3.770086e-12
2  END - MMH -0.02866822 9.771292e-01 9.771292e-01
3   GH - MMH -5.20256795 1.965535e-07 2.948302e-07
> # Shannon
> dunnTest(Shannon ~ Inbred_or_Hybrid, data = rhizos_alpha, 
+          method = "bh")
Dunn (1964) Kruskal-Wallis multiple comparison
  p-values adjusted with the Benjamini-Hochberg method.

                Comparison         Z    P.unadj     P.adj
1          Hybrid - Inbred -1.106706 0.26842106 0.4026316
2 Hybrid - Open_Pollinated  1.053844 0.29195442 0.2919544
3 Inbred - Open_Pollinated  1.775993 0.07573409 0.2272023
> dunnTest(Shannon ~ Experiment, data = rhizos_alpha, 
+          method = "bh")
Dunn (1964) Kruskal-Wallis multiple comparison
  p-values adjusted with the Benjamini-Hochberg method.

  Comparison         Z      P.unadj        P.adj
1   END - GH  7.319002 2.498218e-13 7.494655e-13
2  END - MMH  4.084488 4.417414e-05 6.626121e-05
3   GH - MMH -1.059669 2.892952e-01 2.892952e-01
> # Hills q1
> dunnTest(Hillq1 ~ Inbred_or_Hybrid, data = rhizos_alpha, 
+          method = "bh")
Dunn (1964) Kruskal-Wallis multiple comparison
  p-values adjusted with the Benjamini-Hochberg method.

                Comparison         Z    P.unadj     P.adj
1          Hybrid - Inbred -1.106706 0.26842106 0.4026316
2 Hybrid - Open_Pollinated  1.053844 0.29195442 0.2919544
3 Inbred - Open_Pollinated  1.775993 0.07573409 0.2272023
> dunnTest(Hillq1 ~ Experiment, data = rhizos_alpha, 
+          method = "bh")
Dunn (1964) Kruskal-Wallis multiple comparison
  p-values adjusted with the Benjamini-Hochberg method.

  Comparison         Z      P.unadj        P.adj
1   END - GH  7.319002 2.498218e-13 7.494655e-13
2  END - MMH  4.084488 4.417414e-05 6.626121e-05
3   GH - MMH -1.059669 2.892952e-01 2.892952e-01
