# Supplementary material for: Effects of Inbreeding on Microbial Community Diversity of Zea mays
Source: Microorganisms. 2023 Mar 29;11(4):879. doi: 10.3390/microorganisms11040879 (PMC10145435; doi:10.3390/microorganisms11040879)
Supplement: Supplementary file 1 [file microorganisms-11-00879-s001.zip › TableS3_PERMANOVA.csv]

PERMANOVA results using adonis2
Comparison	Df	SumOfSqs	R2	F	Pr(>F)	Significance
Experiment	1	0.275	0.00862	3.9495	0.001	0.001
Sample_Type	2	11.271	0.35366	81.0405	0.001	0.001
Inbred_or_Hybrid	0	0	0	(-Inf)
Genotype	19	1.381	0.04334	1.0454	0.322
Location	0	0	0	(-Inf)
Residual	209	14.534	0.54604
Total	235	31.871	1
