# Supplementary material for: Effects of Inbreeding on Microbial Community Diversity of Zea mays
Source: Microorganisms. 2023 Mar 29;11(4):879. doi: 10.3390/microorganisms11040879 (PMC10145435; doi:10.3390/microorganisms11040879)
Supplement: Supplementary file 1 [file microorganisms-11-00879-s001.zip › TableS5_Metadata.csv]

SampleID	Location	Genotype	Block	Sample_Type	Sample_Type_Blanks_differentiated	Inbred_or_Hybrid	R1_Fastq_Name	R2_Fastq_Name	Experiment	n_reads	n_taxa
END10Kb	IH	B73	1	Stalk	Stalk	Inbred	END10Kb_S279_L001_R1_001.fastq.gz	END10Kb_S279_L001_R2_001.fastq.gz	END	2540	79
END10Ra	IH	B73	1	Root	Root	Inbred	END10Ra_S222_L001_R1_001.fastq.gz	END10Ra_S222_L001_R2_001.fastq.gz	END	12795	1240
END10Rb	IH	B73	1	Root	Root	Inbred	END10Rb_S234_L001_R1_001.fastq.gz	END10Rb_S234_L001_R2_001.fastq.gz	END	16393	855
END10Za	IH	B73	1	Rhizosphere	Rhizosphere	Inbred	END10Za_S285_L001_R1_001.fastq.gz	END10Za_S285_L001_R2_001.fastq.gz	END	11300	1814
END10Zb	IH	B73	1	Rhizosphere	Rhizosphere	Inbred	END10Zb_S249_L001_R1_001.fastq.gz	END10Zb_S249_L001_R2_001.fastq.gz	END	14906	2196
END11Ka	IH	B73xMo17	2	Stalk	Stalk	Hybrid	END11Ka_S208_L001_R1_001.fastq.gz	END11Ka_S208_L001_R2_001.fastq.gz	END	4501	65
END11Ra	IH	B73xMo17	2	Root	Root	Hybrid	END11Ra_S197_L001_R1_001.fastq.gz	END11Ra_S197_L001_R2_001.fastq.gz	END	30434	2038
END11Rb	IH	B73xMo17	2	Root	Root	Hybrid	END11Rb_S209_L001_R1_001.fastq.gz	END11Rb_S209_L001_R2_001.fastq.gz	END	13876	1729
END11Za	IH	B73xMo17	2	Rhizosphere	Rhizosphere	Hybrid	END11Za_S202_L001_R1_001.fastq.gz	END11Za_S202_L001_R2_001.fastq.gz	END	10671	1730
END11Zb	IH	B73xMo17	2	Rhizosphere	Rhizosphere	Hybrid	END11Zb_S286_L001_R1_001.fastq.gz	END11Zb_S286_L001_R2_001.fastq.gz	END	11127	1794
END12Ka	IH	DKC70-27	2	Stalk	Stalk	Hybrid	END12Ka_S253_L001_R1_001.fastq.gz	END12Ka_S253_L001_R2_001.fastq.gz	END	18845	96
END12Kb	IH	DKC70-27	2	Stalk	Stalk	Hybrid	END12Kb_S265_L001_R1_001.fastq.gz	END12Kb_S265_L001_R2_001.fastq.gz	END	6987	78
END12Ra	IH	DKC70-27	2	Root	Root	Hybrid	END12Ra_S199_L001_R1_001.fastq.gz	END12Ra_S199_L001_R2_001.fastq.gz	END	25014	2147
END12Rb	IH	DKC70-27	2	Root	Root	Hybrid	END12Rb_S211_L001_R1_001.fastq.gz	END12Rb_S211_L001_R2_001.fastq.gz	END	13722	1921
END12Za	IH	DKC70-27	2	Rhizosphere	Rhizosphere	Hybrid	END12Za_S204_L001_R1_001.fastq.gz	END12Za_S204_L001_R2_001.fastq.gz	END	13929	2050
END12Zb	IH	DKC70-27	2	Rhizosphere	Rhizosphere	Hybrid	END12Zb_S288_L001_R1_001.fastq.gz	END12Zb_S288_L001_R2_001.fastq.gz	END	20143	2626
END13Ka	IH	903VIP	2	Stalk	Stalk	Hybrid	END13Ka_S243_L001_R1_001.fastq.gz	END13Ka_S243_L001_R2_001.fastq.gz	END	11838	56
END13Kb	IH	903VIP	2	Stalk	Stalk	Hybrid	END13Kb_S231_L001_R1_001.fastq.gz	END13Kb_S231_L001_R2_001.fastq.gz	END	5458	79
END13Ra	IH	903VIP	2	Root	Root	Hybrid	END13Ra_S269_L001_R1_001.fastq.gz	END13Ra_S269_L001_R2_001.fastq.gz	END	11029	1648
END13Rb	IH	903VIP	2	Root	Root	Hybrid	END13Rb_S281_L001_R1_001.fastq.gz	END13Rb_S281_L001_R2_001.fastq.gz	END	15451	1933
END13Za	IH	903VIP	2	Rhizosphere	Rhizosphere	Hybrid	END13Za_S273_L001_R1_001.fastq.gz	END13Za_S273_L001_R2_001.fastq.gz	END	9199	1702
END13Zb	IH	903VIP	2	Rhizosphere	Rhizosphere	Hybrid	END13Zb_S213_L001_R1_001.fastq.gz	END13Zb_S213_L001_R2_001.fastq.gz	END	13823	2182
END14Ka	IH	903VIP	3	Stalk	Stalk	Hybrid	END14Ka_S207_L001_R1_001.fastq.gz	END14Ka_S207_L001_R2_001.fastq.gz	END	2474	44
END14Kb	IH	903VIP	3	Stalk	Stalk	Hybrid	END14Kb_S219_L001_R1_001.fastq.gz	END14Kb_S219_L001_R2_001.fastq.gz	END	5136	39
END14Ra	IH	903VIP	3	Root	Root	Hybrid	END14Ra_S233_L001_R1_001.fastq.gz	END14Ra_S233_L001_R2_001.fastq.gz	END	10449	1489
END14Rb	IH	903VIP	3	Root	Root	Hybrid	END14Rb_S221_L001_R1_001.fastq.gz	END14Rb_S221_L001_R2_001.fastq.gz	END	11910	1650
END14Za	IH	903VIP	3	Rhizosphere	Rhizosphere	Hybrid	END14Za_S225_L001_R1_001.fastq.gz	END14Za_S225_L001_R2_001.fastq.gz	END	9234	1653
END15Ka	IH	DKC70-27	3	Stalk	Stalk	Hybrid	END15Ka_S229_L001_R1_001.fastq.gz	END15Ka_S229_L001_R2_001.fastq.gz	END	18350	74
END15Kb	IH	DKC70-27	3	Stalk	Stalk	Hybrid	END15Kb_S241_L001_R1_001.fastq.gz	END15Kb_S241_L001_R2_001.fastq.gz	END	5624	55
END15Ra	IH	DKC70-27	3	Root	Root	Hybrid	END15Ra_S246_L001_R1_001.fastq.gz	END15Ra_S246_L001_R2_001.fastq.gz	END	10487	1444
END15Rb	IH	DKC70-27	3	Root	Root	Hybrid	END15Rb_S258_L001_R1_001.fastq.gz	END15Rb_S258_L001_R2_001.fastq.gz	END	18626	2127
END15Za	IH	DKC70-27	3	Rhizosphere	Rhizosphere	Hybrid	END15Za_S250_L001_R1_001.fastq.gz	END15Za_S250_L001_R2_001.fastq.gz	END	9583	1628
END15Zb	IH	DKC70-27	3	Rhizosphere	Rhizosphere	Hybrid	END15Zb_S201_L001_R1_001.fastq.gz	END15Zb_S201_L001_R2_001.fastq.gz	END	18454	2259
END16Ka	IH	B73xMo17	3	Stalk	Stalk	Hybrid	END16Ka_S267_L001_R1_001.fastq.gz	END16Ka_S267_L001_R2_001.fastq.gz	END	3142	96
END16Kb	IH	B73xMo17	3	Stalk	Stalk	Hybrid	END16Kb_S255_L001_R1_001.fastq.gz	END16Kb_S255_L001_R2_001.fastq.gz	END	12700	95
END16Ra	IH	B73xMo17	3	Root	Root	Hybrid	END16Ra_S245_L001_R1_001.fastq.gz	END16Ra_S245_L001_R2_001.fastq.gz	END	15934	1696
END16Rb	IH	B73xMo17	3	Root	Root	Hybrid	END16Rb_S257_L001_R1_001.fastq.gz	END16Rb_S257_L001_R2_001.fastq.gz	END	16947	1592
END16Za	IH	B73xMo17	3	Rhizosphere	Rhizosphere	Hybrid	END16Za_S261_L001_R1_001.fastq.gz	END16Za_S261_L001_R2_001.fastq.gz	END	10845	1723
END16Zb	IH	B73xMo17	3	Rhizosphere	Rhizosphere	Hybrid	END16Zb_S262_L001_R1_001.fastq.gz	END16Zb_S262_L001_R2_001.fastq.gz	END	12717	2014
END1Ka	IH	Mo17	0	Stalk	Stalk	Inbred	END1Ka_S266_L001_R1_001.fastq.gz	END1Ka_S266_L001_R2_001.fastq.gz	END	820	38
END1Kb	IH	Mo17	0	Stalk	Stalk	Inbred	END1Kb_S254_L001_R1_001.fastq.gz	END1Kb_S254_L001_R2_001.fastq.gz	END	687	14
END1Ra	IH	Mo17	0	Root	Root	Inbred	END1Ra_S271_L001_R1_001.fastq.gz	END1Ra_S271_L001_R2_001.fastq.gz	END	15311	1426
END1Rb	IH	Mo17	0	Root	Root	Inbred	END1Rb_S259_L001_R1_001.fastq.gz	END1Rb_S259_L001_R2_001.fastq.gz	END	18844	935
END1Za	IH	Mo17	0	Rhizosphere	Rhizosphere	Inbred	END1Za_S240_L001_R1_001.fastq.gz	END1Za_S240_L001_R2_001.fastq.gz	END	15742	2157
END1Zb	IH	Mo17	0	Rhizosphere	Rhizosphere	Inbred	END1Zb_S239_L001_R1_001.fastq.gz	END1Zb_S239_L001_R2_001.fastq.gz	END	10872	1650
END2Ra	IH	CML322	0	Root	Root	Inbred	END2Ra_S247_L001_R1_001.fastq.gz	END2Ra_S247_L001_R2_001.fastq.gz	END	16198	1244
END2Za	IH	CML322	0	Rhizosphere	Rhizosphere	Inbred	END2Za_S203_L001_R1_001.fastq.gz	END2Za_S203_L001_R2_001.fastq.gz	END	10793	1661
END3Ka	IH	HP301	0	Stalk	Stalk	Inbred	END3Ka_S193_L001_R1_001.fastq.gz	END3Ka_S193_L001_R2_001.fastq.gz	END	783	17
END3Ra	IH	HP301	0	Root	Root	Inbred	END3Ra_S223_L001_R1_001.fastq.gz	END3Ra_S223_L001_R2_001.fastq.gz	END	17460	1886
END3Rb	IH	HP301	0	Root	Root	Inbred	END3Rb_S235_L001_R1_001.fastq.gz	END3Rb_S235_L001_R2_001.fastq.gz	END	13949	1423
END3Za	IH	HP301	0	Rhizosphere	Rhizosphere	Inbred	END3Za_S276_L001_R1_001.fastq.gz	END3Za_S276_L001_R2_001.fastq.gz	END	13193	1677
END3Zb	IH	HP301	0	Rhizosphere	Rhizosphere	Inbred	END3Zb_S275_L001_R1_001.fastq.gz	END3Zb_S275_L001_R2_001.fastq.gz	END	9742	1580
END4Ka	IH	PH207	0	Stalk	Stalk	Inbred	END4Ka_S242_L001_R1_001.fastq.gz	END4Ka_S242_L001_R2_001.fastq.gz	END	3630	65
END4Kb	IH	PH207	0	Stalk	Stalk	Inbred	END4Kb_S230_L001_R1_001.fastq.gz	END4Kb_S230_L001_R2_001.fastq.gz	END	12861	96
END4Ra	IH	PH207	0	Root	Root	Inbred	END4Ra_S236_L001_R1_001.fastq.gz	END4Ra_S236_L001_R2_001.fastq.gz	END	4253	843
END4Rb	IH	PH207	0	Root	Root	Inbred	END4Rb_S260_L001_R1_001.fastq.gz	END4Rb_S260_L001_R2_001.fastq.gz	END	24875	2292
END4Za	IH	PH207	0	Rhizosphere	Rhizosphere	Inbred	END4Za_S252_L001_R1_001.fastq.gz	END4Za_S252_L001_R2_001.fastq.gz	END	7044	1280
END4Zb	IH	PH207	0	Rhizosphere	Rhizosphere	Inbred	END4Zb_S263_L001_R1_001.fastq.gz	END4Zb_S263_L001_R2_001.fastq.gz	END	8980	1483
END5Ka	IH	B73	0	Stalk	Stalk	Inbred	END5Ka_S194_L001_R1_001.fastq.gz	END5Ka_S194_L001_R2_001.fastq.gz	END	6102	45
END5Ra	IH	B73	0	Root	Root	Inbred	END5Ra_S212_L001_R1_001.fastq.gz	END5Ra_S212_L001_R2_001.fastq.gz	END	17449	1079
END5Rb	IH	B73	0	Root	Root	Inbred	END5Rb_S224_L001_R1_001.fastq.gz	END5Rb_S224_L001_R2_001.fastq.gz	END	10676	1033
END5Za	IH	B73	0	Rhizosphere	Rhizosphere	Inbred	END5Za_S287_L001_R1_001.fastq.gz	END5Za_S287_L001_R2_001.fastq.gz	END	9658	1580
END5Zb	IH	B73	0	Rhizosphere	Rhizosphere	Inbred	END5Zb_S228_L001_R1_001.fastq.gz	END5Zb_S228_L001_R2_001.fastq.gz	END	13908	1825
END6Ka	IH	CML322	1	Stalk	Stalk	Inbred	END6Ka_S195_L001_R1_001.fastq.gz	END6Ka_S195_L001_R2_001.fastq.gz	END	2988	26
END6Kb	IH	CML322	1	Stalk	Stalk	Inbred	END6Kb_S278_L001_R1_001.fastq.gz	END6Kb_S278_L001_R2_001.fastq.gz	END	1099	93
END6Ra	IH	CML322	1	Root	Root	Inbred	END6Ra_S272_L001_R1_001.fastq.gz	END6Ra_S272_L001_R2_001.fastq.gz	END	13998	1345
END6Rb	IH	CML322	1	Root	Root	Inbred	END6Rb_S284_L001_R1_001.fastq.gz	END6Rb_S284_L001_R2_001.fastq.gz	END	10934	1169
END6Za	IH	CML322	1	Rhizosphere	Rhizosphere	Inbred	END6Za_S251_L001_R1_001.fastq.gz	END6Za_S251_L001_R2_001.fastq.gz	END	7032	1333
END6Zb	IH	CML322	1	Rhizosphere	Rhizosphere	Inbred	END6Zb_S215_L001_R1_001.fastq.gz	END6Zb_S215_L001_R2_001.fastq.gz	END	8633	1462
END7Ka	IH	HP301	1	Stalk	Stalk	Inbred	END7Ka_S256_L001_R1_001.fastq.gz	END7Ka_S256_L001_R2_001.fastq.gz	END	784	50
END7Kb	IH	HP301	1	Stalk	Stalk	Inbred	END7Kb_S244_L001_R1_001.fastq.gz	END7Kb_S244_L001_R2_001.fastq.gz	END	965	78
END7Ra	IH	HP301	1	Root	Root	Inbred	END7Ra_S198_L001_R1_001.fastq.gz	END7Ra_S198_L001_R2_001.fastq.gz	END	28843	2156
END7Rb	IH	HP301	1	Root	Root	Inbred	END7Rb_S210_L001_R1_001.fastq.gz	END7Rb_S210_L001_R2_001.fastq.gz	END	14090	1576
END7Za	IH	HP301	1	Rhizosphere	Rhizosphere	Inbred	END7Za_S237_L001_R1_001.fastq.gz	END7Za_S237_L001_R2_001.fastq.gz	END	12803	1972
END7Zb	IH	HP301	1	Rhizosphere	Rhizosphere	Inbred	END7Zb_S226_L001_R1_001.fastq.gz	END7Zb_S226_L001_R2_001.fastq.gz	END	9032	1546
END8Ka	IH	Mo17	1	Stalk	Stalk	Inbred	END8Ka_S206_L001_R1_001.fastq.gz	END8Ka_S206_L001_R2_001.fastq.gz	END	3260	101
END8Kb	IH	Mo17	1	Stalk	Stalk	Inbred	END8Kb_S218_L001_R1_001.fastq.gz	END8Kb_S218_L001_R2_001.fastq.gz	END	796	29
END8Ra	IH	Mo17	1	Root	Root	Inbred	END8Ra_S283_L001_R1_001.fastq.gz	END8Ra_S283_L001_R2_001.fastq.gz	END	10665	1467
END8Rb	IH	Mo17	1	Root	Root	Inbred	END8Rb_S200_L001_R1_001.fastq.gz	END8Rb_S200_L001_R2_001.fastq.gz	END	17557	1694
END8Za	IH	Mo17	1	Rhizosphere	Rhizosphere	Inbred	END8Za_S216_L001_R1_001.fastq.gz	END8Za_S216_L001_R2_001.fastq.gz	END	20348	2470
END8Zb	IH	Mo17	1	Rhizosphere	Rhizosphere	Inbred	END8Zb_S227_L001_R1_001.fastq.gz	END8Zb_S227_L001_R2_001.fastq.gz	END	11683	1791
END9Ka	IH	PH207	1	Stalk	Stalk	Inbred	END9Ka_S268_L001_R1_001.fastq.gz	END9Ka_S268_L001_R2_001.fastq.gz	END	13362	58
END9Kb	IH	PH207	1	Stalk	Stalk	Inbred	END9Kb_S280_L001_R1_001.fastq.gz	END9Kb_S280_L001_R2_001.fastq.gz	END	2022	88
END9Ra	IH	PH207	1	Root	Root	Inbred	END9Ra_S282_L001_R1_001.fastq.gz	END9Ra_S282_L001_R2_001.fastq.gz	END	14613	1907
END9Za	IH	PH207	1	Rhizosphere	Rhizosphere	Inbred	END9Za_S214_L001_R1_001.fastq.gz	END9Za_S214_L001_R2_001.fastq.gz	END	11086	1763
END9Zb	IH	PH207	1	Rhizosphere	Rhizosphere	Inbred	END9Zb_S274_L001_R1_001.fastq.gz	END9Zb_S274_L001_R2_001.fastq.gz	END	13539	2016
MMH-23-1K	IH	B73	0	Stalk	Stalk	Inbred	MMH-23-1K_S51_L001_R1_001.fastq.gz	MMH-23-1K_S51_L001_R2_001.fastq.gz	MMH	6401	88
MMH-23-1Z	IH	B73	0	Rhizosphere	Rhizosphere	Inbred	MMH-23-1Z_S63_L001_R1_001.fastq.gz	MMH-23-1Z_S63_L001_R2_001.fastq.gz	MMH	42709	3369
MMH-23-2K	IH	B73	0	Stalk	Stalk	Inbred	MMH-23-2K_S52_L001_R1_001.fastq.gz	MMH-23-2K_S52_L001_R2_001.fastq.gz	MMH	3532	79
MMH-23-2Z	IH	B73	0	Rhizosphere	Rhizosphere	Inbred	MMH-23-2Z_S64_L001_R1_001.fastq.gz	MMH-23-2Z_S64_L001_R2_001.fastq.gz	MMH	35979	3219
MMH-2GH-10K	GH	CML247	0	Stalk	Stalk	Inbred	MMH-2GH-10K_S123_L001_R1_001.trimmed.fastq.gz	MMH-2GH-10K_S123_L001_R2_001.trimmed.fastq.gz	GH	3817	54
MMH-2GH-10R	GH	CML247	0	Root	Root	Inbred	MMH-2GH-10R_S79_L001_R1_001.trimmed.fastq.gz	MMH-2GH-10R_S79_L001_R2_001.trimmed.fastq.gz	GH	10593	503
MMH-2GH-10Z	GH	CML247	0	Rhizosphere	Rhizosphere	Inbred	MMH-2GH-10Z_S34_L001_R1_001.trimmed.fastq.gz	MMH-2GH-10Z_S34_L001_R2_001.trimmed.fastq.gz	GH	28280	848
MMH-2GH-11Z-soil	GH	Soil	0	Soil	Soil	Soil	MMH-2GH-11Z-soil_S33_L001_R1_001.trimmed.fastq.gz	MMH-2GH-11Z-soil_S33_L001_R2_001.trimmed.fastq.gz	GH	25005	1094
MMH-2GH-12K	GH	Mo17xPh207	0	Stalk	Stalk	Hybrid	MMH-2GH-12K_S116_L001_R1_001.trimmed.fastq.gz	MMH-2GH-12K_S116_L001_R2_001.trimmed.fastq.gz	GH	997	27
MMH-2GH-12R	GH	Mo17xPh207	0	Root	Root	Hybrid	MMH-2GH-12R_S80_L001_R1_001.trimmed.fastq.gz	MMH-2GH-12R_S80_L001_R2_001.trimmed.fastq.gz	GH	22560	902
MMH-2GH-12Z	GH	Mo17xPh207	0	Rhizosphere	Rhizosphere	Hybrid	MMH-2GH-12Z_S35_L001_R1_001.trimmed.fastq.gz	MMH-2GH-12Z_S35_L001_R2_001.trimmed.fastq.gz	GH	27032	1205
MMH-2GH-13R	GH	Mo17	0	Root	Root	Inbred	MMH-2GH-13R_S81_L001_R1_001.trimmed.fastq.gz	MMH-2GH-13R_S81_L001_R2_001.trimmed.fastq.gz	GH	17859	962
MMH-2GH-13Z	GH	Mo17	0	Rhizosphere	Rhizosphere	Inbred	MMH-2GH-13Z_S36_L001_R1_001.trimmed.fastq.gz	MMH-2GH-13Z_S36_L001_R2_001.trimmed.fastq.gz	GH	21779	1130
MMH-2GH-14R	GH	Reid_yellow_dent	0	Root	Root	Open_Pollinated	MMH-2GH-14R_S82_L001_R1_001.trimmed.fastq.gz	MMH-2GH-14R_S82_L001_R2_001.trimmed.fastq.gz	GH	23415	896
MMH-2GH-14Z	GH	Reid_yellow_dent	0	Rhizosphere	Rhizosphere	Open_Pollinated	MMH-2GH-14Z_S37_L001_R1_001.trimmed.fastq.gz	MMH-2GH-14Z_S37_L001_R2_001.trimmed.fastq.gz	GH	16570	876
MMH-2GH-15K	GH	Ph207	0	Stalk	Stalk	Inbred	MMH-2GH-15K_S125_L001_R1_001.trimmed.fastq.gz	MMH-2GH-15K_S125_L001_R2_001.trimmed.fastq.gz	GH	1443	37
MMH-2GH-15R	GH	Ph207	0	Root	Root	Inbred	MMH-2GH-15R_S83_L001_R1_001.trimmed.fastq.gz	MMH-2GH-15R_S83_L001_R2_001.trimmed.fastq.gz	GH	25992	865
MMH-2GH-15Z	GH	Ph207	0	Rhizosphere	Rhizosphere	Inbred	MMH-2GH-15Z_S38_L001_R1_001.trimmed.fastq.gz	MMH-2GH-15Z_S38_L001_R2_001.trimmed.fastq.gz	GH	15262	766
MMH-2GH-16K	GH	Ph207xB73	1	Stalk	Stalk	Hybrid	MMH-2GH-16K_S121_L001_R1_001.trimmed.fastq.gz	MMH-2GH-16K_S121_L001_R2_001.trimmed.fastq.gz	GH	544	11
MMH-2GH-16R	GH	Ph207xB73	1	Root	Root	Hybrid	MMH-2GH-16R_S84_L001_R1_001.trimmed.fastq.gz	MMH-2GH-16R_S84_L001_R2_001.trimmed.fastq.gz	GH	23186	637
MMH-2GH-16Z	GH	Ph207xB73	1	Rhizosphere	Rhizosphere	Hybrid	MMH-2GH-16Z_S39_L001_R1_001.trimmed.fastq.gz	MMH-2GH-16Z_S39_L001_R2_001.trimmed.fastq.gz	GH	36654	791
MMH-2GH-17K	GH	B73	1	Stalk	Stalk	Inbred	MMH-2GH-17K_S133_L001_R1_001.trimmed.fastq.gz	MMH-2GH-17K_S133_L001_R2_001.trimmed.fastq.gz	GH	9837	44
MMH-2GH-17R	GH	B73	1	Root	Root	Inbred	MMH-2GH-17R_S85_L001_R1_001.trimmed.fastq.gz	MMH-2GH-17R_S85_L001_R2_001.trimmed.fastq.gz	GH	14204	230
MMH-2GH-17Z	GH	B73	1	Rhizosphere	Rhizosphere	Inbred	MMH-2GH-17Z_S40_L001_R1_001.trimmed.fastq.gz	MMH-2GH-17Z_S40_L001_R2_001.trimmed.fastq.gz	GH	21443	763
MMH-2GH-18K	GH	Oh43	1	Stalk	Stalk	Inbred	MMH-2GH-18K_S132_L001_R1_001.trimmed.fastq.gz	MMH-2GH-18K_S132_L001_R2_001.trimmed.fastq.gz	GH	4604	37
MMH-2GH-18R	GH	Oh43	1	Root	Root	Inbred	MMH-2GH-18R_S86_L001_R1_001.trimmed.fastq.gz	MMH-2GH-18R_S86_L001_R2_001.trimmed.fastq.gz	GH	13057	481
MMH-2GH-18Z	GH	Oh43	1	Rhizosphere	Rhizosphere	Inbred	MMH-2GH-18Z_S41_L001_R1_001.trimmed.fastq.gz	MMH-2GH-18Z_S41_L001_R2_001.trimmed.fastq.gz	GH	13159	597
MMH-2GH-19K	GH	B73xCML247	1	Stalk	Stalk	Hybrid	MMH-2GH-19K_S131_L001_R1_001.trimmed.fastq.gz	MMH-2GH-19K_S131_L001_R2_001.trimmed.fastq.gz	GH	1248	34
MMH-2GH-19R	GH	B73xCML247	1	Root	Root	Hybrid	MMH-2GH-19R_S87_L001_R1_001.trimmed.fastq.gz	MMH-2GH-19R_S87_L001_R2_001.trimmed.fastq.gz	GH	11633	495
MMH-2GH-19Z	GH	B73xCML247	1	Rhizosphere	Rhizosphere	Hybrid	MMH-2GH-19Z_S42_L001_R1_001.trimmed.fastq.gz	MMH-2GH-19Z_S42_L001_R2_001.trimmed.fastq.gz	GH	21665	828
MMH-2GH-1K	GH	B73xOh43	0	Stalk	Stalk	Hybrid	MMH-2GH-1K_S143_L001_R1_001.trimmed.fastq.gz	MMH-2GH-1K_S143_L001_R2_001.trimmed.fastq.gz	GH	9474	29
MMH-2GH-1R	GH	B73xOh43	0	Root	Root	Hybrid	MMH-2GH-1R_S70_L001_R1_001.trimmed.fastq.gz	MMH-2GH-1R_S70_L001_R2_001.trimmed.fastq.gz	GH	18473	766
MMH-2GH-1Z	GH	B73xOh43	0	Rhizosphere	Rhizosphere	Hybrid	MMH-2GH-1Z_S24_L001_R1_001.trimmed.fastq.gz	MMH-2GH-1Z_S24_L001_R2_001.trimmed.fastq.gz	GH	6787	597
MMH-2GH-20K	GH	B73xOh43	1	Stalk	Stalk	Hybrid	MMH-2GH-20K_S130_L001_R1_001.trimmed.fastq.gz	MMH-2GH-20K_S130_L001_R2_001.trimmed.fastq.gz	GH	3646	27
MMH-2GH-20R	GH	B73xOh43	1	Root	Root	Hybrid	MMH-2GH-20R_S88_L001_R1_001.trimmed.fastq.gz	MMH-2GH-20R_S88_L001_R2_001.trimmed.fastq.gz	GH	13827	591
MMH-2GH-20Z	GH	B73xOh43	1	Rhizosphere	Rhizosphere	Hybrid	MMH-2GH-20Z_S43_L001_R1_001.trimmed.fastq.gz	MMH-2GH-20Z_S43_L001_R2_001.trimmed.fastq.gz	GH	14545	669
MMH-2GH-21Z-soil	GH	Soil	1	Soil	Soil	Soil	MMH-2GH-21Z-soil_S44_L001_R1_001.trimmed.fastq.gz	MMH-2GH-21Z-soil_S44_L001_R2_001.trimmed.fastq.gz	GH	30829	860
MMH-2GH-22R	GH	Ph207	1	Root	Root	Inbred	MMH-2GH-22R_S89_L001_R1_001.trimmed.fastq.gz	MMH-2GH-22R_S89_L001_R2_001.trimmed.fastq.gz	GH	12752	504
MMH-2GH-22Z	GH	Ph207	1	Rhizosphere	Rhizosphere	Inbred	MMH-2GH-22Z_S45_L001_R1_001.trimmed.fastq.gz	MMH-2GH-22Z_S45_L001_R2_001.trimmed.fastq.gz	GH	23275	826
MMH-2GH-23K	GH	Mo17xPh207	1	Stalk	Stalk	Hybrid	MMH-2GH-23K_S137_L001_R1_001.trimmed.fastq.gz	MMH-2GH-23K_S137_L001_R2_001.trimmed.fastq.gz	GH	520	15
MMH-2GH-23R	GH	Mo17xPh207	1	Root	Root	Hybrid	MMH-2GH-23R_S90_L001_R1_001.trimmed.fastq.gz	MMH-2GH-23R_S90_L001_R2_001.trimmed.fastq.gz	GH	22536	726
MMH-2GH-23Z	GH	Mo17xPh207	1	Rhizosphere	Rhizosphere	Hybrid	MMH-2GH-23Z_S46_L001_R1_001.trimmed.fastq.gz	MMH-2GH-23Z_S46_L001_R2_001.trimmed.fastq.gz	GH	23087	827
MMH-2GH-24K	GH	Mo17xB73	1	Stalk	Stalk	Hybrid	MMH-2GH-24K_S124_L001_R1_001.trimmed.fastq.gz	MMH-2GH-24K_S124_L001_R2_001.trimmed.fastq.gz	GH	543	15
MMH-2GH-24R	GH	Mo17xB73	1	Root	Root	Hybrid	MMH-2GH-24R_S91_L001_R1_001.trimmed.fastq.gz	MMH-2GH-24R_S91_L001_R2_001.trimmed.fastq.gz	GH	14319	628
MMH-2GH-24Z	GH	Mo17xB73	1	Rhizosphere	Rhizosphere	Hybrid	MMH-2GH-24Z_S47_L001_R1_001.trimmed.fastq.gz	MMH-2GH-24Z_S47_L001_R2_001.trimmed.fastq.gz	GH	28431	1086
MMH-2GH-25K	GH	Mo17	1	Stalk	Stalk	Inbred	MMH-2GH-25K_S122_L001_R1_001.trimmed.fastq.gz	MMH-2GH-25K_S122_L001_R2_001.trimmed.fastq.gz	GH	1076	28
MMH-2GH-25R	GH	Mo17	1	Root	Root	Inbred	MMH-2GH-25R_S92_L001_R1_001.trimmed.fastq.gz	MMH-2GH-25R_S92_L001_R2_001.trimmed.fastq.gz	GH	19930	676
MMH-2GH-25Z	GH	Mo17	1	Rhizosphere	Rhizosphere	Inbred	MMH-2GH-25Z_S48_L001_R1_001.trimmed.fastq.gz	MMH-2GH-25Z_S48_L001_R2_001.trimmed.fastq.gz	GH	11613	670
MMH-2GH-26K	GH	B73xMo17	1	Stalk	Stalk	Hybrid	MMH-2GH-26K_S140_L001_R1_001.trimmed.fastq.gz	MMH-2GH-26K_S140_L001_R2_001.trimmed.fastq.gz	GH	5571	91
MMH-2GH-26R	GH	B73xMo17	1	Root	Root	Hybrid	MMH-2GH-26R_S93_L001_R1_001.trimmed.fastq.gz	MMH-2GH-26R_S93_L001_R2_001.trimmed.fastq.gz	GH	23337	872
MMH-2GH-26Z	GH	B73xMo17	1	Rhizosphere	Rhizosphere	Hybrid	MMH-2GH-26Z_S49_L001_R1_001.trimmed.fastq.gz	MMH-2GH-26Z_S49_L001_R2_001.trimmed.fastq.gz	GH	12373	775
MMH-2GH-27R	GH	Reid_yellow_dent	1	Root	Root	Open_Pollinated	MMH-2GH-27R_S94_L001_R1_001.trimmed.fastq.gz	MMH-2GH-27R_S94_L001_R2_001.trimmed.fastq.gz	GH	23343	810
MMH-2GH-27Z	GH	Reid_yellow_dent	1	Rhizosphere	Rhizosphere	Open_Pollinated	MMH-2GH-27Z_S50_L001_R1_001.trimmed.fastq.gz	MMH-2GH-27Z_S50_L001_R2_001.trimmed.fastq.gz	GH	18618	822
MMH-2GH-28K	GH	Hopi_blue	1	Stalk	Stalk	Open_Pollinated	MMH-2GH-28K_S115_L001_R1_001.trimmed.fastq.gz	MMH-2GH-28K_S115_L001_R2_001.trimmed.fastq.gz	GH	1010	17
MMH-2GH-28R	GH	Hopi_blue	1	Root	Root	Open_Pollinated	MMH-2GH-28R_S95_L001_R1_001.trimmed.fastq.gz	MMH-2GH-28R_S95_L001_R2_001.trimmed.fastq.gz	GH	25300	690
MMH-2GH-28Z	GH	Hopi_blue	1	Rhizosphere	Rhizosphere	Open_Pollinated	MMH-2GH-28Z_S51_L001_R1_001.trimmed.fastq.gz	MMH-2GH-28Z_S51_L001_R2_001.trimmed.fastq.gz	GH	13148	693
MMH-2GH-29R	GH	B73xPh207	1	Root	Root	Hybrid	MMH-2GH-29R_S96_L001_R1_001.trimmed.fastq.gz	MMH-2GH-29R_S96_L001_R2_001.trimmed.fastq.gz	GH	12655	532
MMH-2GH-29Z	GH	B73xPh207	1	Rhizosphere	Rhizosphere	Hybrid	MMH-2GH-29Z_S52_L001_R1_001.trimmed.fastq.gz	MMH-2GH-29Z_S52_L001_R2_001.trimmed.fastq.gz	GH	11220	632
MMH-2GH-2R	GH	B73xMo17	0	Root	Root	Hybrid	MMH-2GH-2R_S71_L001_R1_001.trimmed.fastq.gz	MMH-2GH-2R_S71_L001_R2_001.trimmed.fastq.gz	GH	43557	1194
MMH-2GH-2Z	GH	B73xMo17	0	Rhizosphere	Rhizosphere	Hybrid	MMH-2GH-2Z_S25_L001_R1_001.trimmed.fastq.gz	MMH-2GH-2Z_S25_L001_R2_001.trimmed.fastq.gz	GH	14086	856
MMH-2GH-30K	GH	CML247	1	Stalk	Stalk	Inbred	MMH-2GH-30K_S112_L001_R1_001.trimmed.fastq.gz	MMH-2GH-30K_S112_L001_R2_001.trimmed.fastq.gz	GH	1067	14
MMH-2GH-30R	GH	CML247	1	Root	Root	Inbred	MMH-2GH-30R_S97_L001_R1_001.trimmed.fastq.gz	MMH-2GH-30R_S97_L001_R2_001.trimmed.fastq.gz	GH	18579	616
MMH-2GH-30Z	GH	CML247	1	Rhizosphere	Rhizosphere	Inbred	MMH-2GH-30Z_S53_L001_R1_001.trimmed.fastq.gz	MMH-2GH-30Z_S53_L001_R2_001.trimmed.fastq.gz	GH	16271	847
MMH-2GH-31K	GH	Mo17	2	Stalk	Stalk	Inbred	MMH-2GH-31K_S135_L001_R1_001.trimmed.fastq.gz	MMH-2GH-31K_S135_L001_R2_001.trimmed.fastq.gz	GH	2220	17
MMH-2GH-31R	GH	Mo17	2	Root	Root	Inbred	MMH-2GH-31R_S98_L001_R1_001.trimmed.fastq.gz	MMH-2GH-31R_S98_L001_R2_001.trimmed.fastq.gz	GH	41910	1024
MMH-2GH-31Z	GH	Mo17	2	Rhizosphere	Rhizosphere	Inbred	MMH-2GH-31Z_S54_L001_R1_001.trimmed.fastq.gz	MMH-2GH-31Z_S54_L001_R2_001.trimmed.fastq.gz	GH	18088	961
MMH-2GH-32K	GH	Ph207xB73	2	Stalk	Stalk	Hybrid	MMH-2GH-32K_S118_L001_R1_001.trimmed.fastq.gz	MMH-2GH-32K_S118_L001_R2_001.trimmed.fastq.gz	GH	3162	22
MMH-2GH-32R	GH	Ph207xB73	2	Root	Root	Hybrid	MMH-2GH-32R_S99_L001_R1_001.trimmed.fastq.gz	MMH-2GH-32R_S99_L001_R2_001.trimmed.fastq.gz	GH	108986	1277
MMH-2GH-32Z	GH	Ph207xB73	2	Rhizosphere	Rhizosphere	Hybrid	MMH-2GH-32Z_S55_L001_R1_001.trimmed.fastq.gz	MMH-2GH-32Z_S55_L001_R2_001.trimmed.fastq.gz	GH	14419	767
MMH-2GH-33K	GH	CML247	2	Stalk	Stalk	Inbred	MMH-2GH-33K_S149_L001_R1_001.trimmed.fastq.gz	MMH-2GH-33K_S149_L001_R2_001.trimmed.fastq.gz	GH	12781	14
MMH-2GH-33Z	GH	CML247	2	Rhizosphere	Rhizosphere	Inbred	MMH-2GH-33Z_S56_L001_R1_001.trimmed.fastq.gz	MMH-2GH-33Z_S56_L001_R2_001.trimmed.fastq.gz	GH	18799	977
MMH-2GH-34R	GH	Ph207xMo17	2	Root	Root	Hybrid	MMH-2GH-34R_S100_L001_R1_001.trimmed.fastq.gz	MMH-2GH-34R_S100_L001_R2_001.trimmed.fastq.gz	GH	13341	737
MMH-2GH-34Z	GH	Ph207xMo17	2	Rhizosphere	Rhizosphere	Hybrid	MMH-2GH-34Z_S57_L001_R1_001.trimmed.fastq.gz	MMH-2GH-34Z_S57_L001_R2_001.trimmed.fastq.gz	GH	20049	1102
MMH-2GH-35R	GH	B73xMo17	2	Root	Root	Hybrid	MMH-2GH-35R_S101_L001_R1_001.trimmed.fastq.gz	MMH-2GH-35R_S101_L001_R2_001.trimmed.fastq.gz	GH	26487	600
MMH-2GH-35Z	GH	B73xMo17	2	Rhizosphere	Rhizosphere	Hybrid	MMH-2GH-35Z_S58_L001_R1_001.trimmed.fastq.gz	MMH-2GH-35Z_S58_L001_R2_001.trimmed.fastq.gz	GH	23349	835
MMH-2GH-36R	GH	Mo17xPh207	2	Root	Root	Hybrid	MMH-2GH-36R_S102_L001_R1_001.trimmed.fastq.gz	MMH-2GH-36R_S102_L001_R2_001.trimmed.fastq.gz	GH	11680	465
MMH-2GH-36Z	GH	Mo17xPh207	2	Rhizosphere	Rhizosphere	Hybrid	MMH-2GH-36Z_S59_L001_R1_001.trimmed.fastq.gz	MMH-2GH-36Z_S59_L001_R2_001.trimmed.fastq.gz	GH	26069	961
MMH-2GH-37R	GH	B73xPh207	2	Root	Root	Hybrid	MMH-2GH-37R_S103_L001_R1_001.trimmed.fastq.gz	MMH-2GH-37R_S103_L001_R2_001.trimmed.fastq.gz	GH	20154	554
MMH-2GH-37Z	GH	B73xPh207	2	Rhizosphere	Rhizosphere	Hybrid	MMH-2GH-37Z_S60_L001_R1_001.trimmed.fastq.gz	MMH-2GH-37Z_S60_L001_R2_001.trimmed.fastq.gz	GH	16777	682
MMH-2GH-38K	GH	B73	2	Stalk	Stalk	Inbred	MMH-2GH-38K_S120_L001_R1_001.trimmed.fastq.gz	MMH-2GH-38K_S120_L001_R2_001.trimmed.fastq.gz	GH	7460	29
MMH-2GH-38R	GH	B73	2	Root	Root	Inbred	MMH-2GH-38R_S104_L001_R1_001.trimmed.fastq.gz	MMH-2GH-38R_S104_L001_R2_001.trimmed.fastq.gz	GH	30206	656
MMH-2GH-38Z	GH	B73	2	Rhizosphere	Rhizosphere	Inbred	MMH-2GH-38Z_S61_L001_R1_001.trimmed.fastq.gz	MMH-2GH-38Z_S61_L001_R2_001.trimmed.fastq.gz	GH	11549	693
MMH-2GH-39K	GH	Hopi_blue	2	Stalk	Stalk	Open_Pollinated	MMH-2GH-39K_S142_L001_R1_001.trimmed.fastq.gz	MMH-2GH-39K_S142_L001_R2_001.trimmed.fastq.gz	GH	843	19
MMH-2GH-39R	GH	Hopi_blue	2	Root	Root	Open_Pollinated	MMH-2GH-39R_S105_L001_R1_001.trimmed.fastq.gz	MMH-2GH-39R_S105_L001_R2_001.trimmed.fastq.gz	GH	25122	715
MMH-2GH-39Z	GH	Hopi_blue	2	Rhizosphere	Rhizosphere	Open_Pollinated	MMH-2GH-39Z_S62_L001_R1_001.trimmed.fastq.gz	MMH-2GH-39Z_S62_L001_R2_001.trimmed.fastq.gz	GH	13161	686
MMH-2GH-3K	GH	Oh43	0	Stalk	Stalk	Inbred	MMH-2GH-3K_S147_L001_R1_001.trimmed.fastq.gz	MMH-2GH-3K_S147_L001_R2_001.trimmed.fastq.gz	GH	11257	63
MMH-2GH-3R	GH	Oh43	0	Root	Root	Inbred	MMH-2GH-3R_S72_L001_R1_001.trimmed.fastq.gz	MMH-2GH-3R_S72_L001_R2_001.trimmed.fastq.gz	GH	21087	730
MMH-2GH-3Z	GH	Oh43	0	Rhizosphere	Rhizosphere	Inbred	MMH-2GH-3Z_S26_L001_R1_001.trimmed.fastq.gz	MMH-2GH-3Z_S26_L001_R2_001.trimmed.fastq.gz	GH	18271	934
MMH-2GH-40K	GH	Reid_yellow_dent	2	Stalk	Stalk	Open_Pollinated	MMH-2GH-40K_S114_L001_R1_001.trimmed.fastq.gz	MMH-2GH-40K_S114_L001_R2_001.trimmed.fastq.gz	GH	2367	30
MMH-2GH-40Z	GH	Reid_yellow_dent	2	Rhizosphere	Rhizosphere	Open_Pollinated	MMH-2GH-40Z_S63_L001_R1_001.trimmed.fastq.gz	MMH-2GH-40Z_S63_L001_R2_001.trimmed.fastq.gz	GH	11302	660
MMH-2GH-41K	GH	B73xOh43	2	Stalk	Stalk	Hybrid	MMH-2GH-41K_S119_L001_R1_001.trimmed.fastq.gz	MMH-2GH-41K_S119_L001_R2_001.trimmed.fastq.gz	GH	13151	22
MMH-2GH-41Z	GH	B73xOh43	2	Rhizosphere	Rhizosphere	Hybrid	MMH-2GH-41Z_S64_L001_R1_001.trimmed.fastq.gz	MMH-2GH-41Z_S64_L001_R2_001.trimmed.fastq.gz	GH	10933	608
MMH-2GH-42R	GH	Ph207	2	Root	Root	Inbred	MMH-2GH-42R_S107_L001_R1_001.trimmed.fastq.gz	MMH-2GH-42R_S107_L001_R2_001.trimmed.fastq.gz	GH	9850	402
MMH-2GH-42Z	GH	Ph207	2	Rhizosphere	Rhizosphere	Inbred	MMH-2GH-42Z_S65_L001_R1_001.trimmed.fastq.gz	MMH-2GH-42Z_S65_L001_R2_001.trimmed.fastq.gz	GH	17637	779
MMH-2GH-43K	GH	B73xCML247	2	Stalk	Stalk	Hybrid	MMH-2GH-43K_S139_L001_R1_001.trimmed.fastq.gz	MMH-2GH-43K_S139_L001_R2_001.trimmed.fastq.gz	GH	707	22
MMH-2GH-43R	GH	B73xCML247	2	Root	Root	Hybrid	MMH-2GH-43R_S108_L001_R1_001.trimmed.fastq.gz	MMH-2GH-43R_S108_L001_R2_001.trimmed.fastq.gz	GH	20304	371
MMH-2GH-43Z	GH	B73xCML247	2	Rhizosphere	Rhizosphere	Hybrid	MMH-2GH-43Z_S66_L001_R1_001.trimmed.fastq.gz	MMH-2GH-43Z_S66_L001_R2_001.trimmed.fastq.gz	GH	30502	792
MMH-2GH-44K	GH	Oh43	2	Stalk	Stalk	Inbred	MMH-2GH-44K_S136_L001_R1_001.trimmed.fastq.gz	MMH-2GH-44K_S136_L001_R2_001.trimmed.fastq.gz	GH	8814	27
MMH-2GH-44R	GH	Oh43	2	Root	Root	Inbred	MMH-2GH-44R_S109_L001_R1_001.trimmed.fastq.gz	MMH-2GH-44R_S109_L001_R2_001.trimmed.fastq.gz	GH	25978	392
MMH-2GH-44Z	GH	Oh43	2	Rhizosphere	Rhizosphere	Inbred	MMH-2GH-44Z_S67_L001_R1_001.trimmed.fastq.gz	MMH-2GH-44Z_S67_L001_R2_001.trimmed.fastq.gz	GH	20500	616
MMH-2GH-45K	GH	Mo17xB73	2	Stalk	Stalk	Hybrid	MMH-2GH-45K_S127_L001_R1_001.trimmed.fastq.gz	MMH-2GH-45K_S127_L001_R2_001.trimmed.fastq.gz	GH	686	19
MMH-2GH-45R	GH	Mo17xB73	2	Root	Root	Hybrid	MMH-2GH-45R_S110_L001_R1_001.trimmed.fastq.gz	MMH-2GH-45R_S110_L001_R2_001.trimmed.fastq.gz	GH	16974	570
MMH-2GH-45Z	GH	Mo17xB73	2	Rhizosphere	Rhizosphere	Hybrid	MMH-2GH-45Z_S68_L001_R1_001.trimmed.fastq.gz	MMH-2GH-45Z_S68_L001_R2_001.trimmed.fastq.gz	GH	19015	759
MMH-2GH-4K	GH	B73xCML247	0	Stalk	Stalk	Hybrid	MMH-2GH-4K_S128_L001_R1_001.trimmed.fastq.gz	MMH-2GH-4K_S128_L001_R2_001.trimmed.fastq.gz	GH	704	21
MMH-2GH-4R	GH	B73xCML247	0	Root	Root	Hybrid	MMH-2GH-4R_S73_L001_R1_001.trimmed.fastq.gz	MMH-2GH-4R_S73_L001_R2_001.trimmed.fastq.gz	GH	31137	847
MMH-2GH-4Z	GH	B73xCML247	0	Rhizosphere	Rhizosphere	Hybrid	MMH-2GH-4Z_S27_L001_R1_001.trimmed.fastq.gz	MMH-2GH-4Z_S27_L001_R2_001.trimmed.fastq.gz	GH	28355	1042
MMH-2GH-5K	GH	B73	0	Stalk	Stalk	Inbred	MMH-2GH-5K_S148_L001_R1_001.trimmed.fastq.gz	MMH-2GH-5K_S148_L001_R2_001.trimmed.fastq.gz	GH	2304	24
MMH-2GH-5R	GH	B73	0	Root	Root	Inbred	MMH-2GH-5R_S74_L001_R1_001.trimmed.fastq.gz	MMH-2GH-5R_S74_L001_R2_001.trimmed.fastq.gz	GH	11696	548
MMH-2GH-5Z	GH	B73	0	Rhizosphere	Rhizosphere	Inbred	MMH-2GH-5Z_S28_L001_R1_001.trimmed.fastq.gz	MMH-2GH-5Z_S28_L001_R2_001.trimmed.fastq.gz	GH	14429	764
MMH-2GH-6K	GH	B73xPh207	0	Stalk	Stalk	Hybrid	MMH-2GH-6K_S129_L001_R1_001.trimmed.fastq.gz	MMH-2GH-6K_S129_L001_R2_001.trimmed.fastq.gz	GH	796	24
MMH-2GH-6R	GH	B73xPh207	0	Root	Root	Hybrid	MMH-2GH-6R_S75_L001_R1_001.trimmed.fastq.gz	MMH-2GH-6R_S75_L001_R2_001.trimmed.fastq.gz	GH	12326	783
MMH-2GH-6Z	GH	B73xPh207	0	Rhizosphere	Rhizosphere	Hybrid	MMH-2GH-6Z_S29_L001_R1_001.trimmed.fastq.gz	MMH-2GH-6Z_S29_L001_R2_001.trimmed.fastq.gz	GH	30427	1205
MMH-2GH-7K	GH	Hopi_blue	0	Stalk	Stalk	Open_Pollinated	MMH-2GH-7K_S134_L001_R1_001.trimmed.fastq.gz	MMH-2GH-7K_S134_L001_R2_001.trimmed.fastq.gz	GH	1958	23
MMH-2GH-7R	GH	Hopi_blue	0	Root	Root	Open_Pollinated	MMH-2GH-7R_S76_L001_R1_001.trimmed.fastq.gz	MMH-2GH-7R_S76_L001_R2_001.trimmed.fastq.gz	GH	14129	626
MMH-2GH-7Z	GH	Hopi_blue	0	Rhizosphere	Rhizosphere	Open_Pollinated	MMH-2GH-7Z_S30_L001_R1_001.trimmed.fastq.gz	MMH-2GH-7Z_S30_L001_R2_001.trimmed.fastq.gz	GH	26194	903
MMH-2GH-8R	GH	Ph207xB73	0	Root	Root	Hybrid	MMH-2GH-8R_S77_L001_R1_001.trimmed.fastq.gz	MMH-2GH-8R_S77_L001_R2_001.trimmed.fastq.gz	GH	14055	496
MMH-2GH-8Z	GH	Ph207xB73	0	Rhizosphere	Rhizosphere	Hybrid	MMH-2GH-8Z_S31_L001_R1_001.trimmed.fastq.gz	MMH-2GH-8Z_S31_L001_R2_001.trimmed.fastq.gz	GH	20066	801
MMH-2GH-9K	GH	Mo17xB73	0	Stalk	Stalk	Hybrid	MMH-2GH-9K_S117_L001_R1_001.trimmed.fastq.gz	MMH-2GH-9K_S117_L001_R2_001.trimmed.fastq.gz	GH	1603	16
MMH-2GH-9R	GH	Mo17xB73	0	Root	Root	Hybrid	MMH-2GH-9R_S78_L001_R1_001.trimmed.fastq.gz	MMH-2GH-9R_S78_L001_R2_001.trimmed.fastq.gz	GH	22319	664
MMH-2GH-9Z	GH	Mo17xB73	0	Rhizosphere	Rhizosphere	Hybrid	MMH-2GH-9Z_S32_L001_R1_001.trimmed.fastq.gz	MMH-2GH-9Z_S32_L001_R2_001.trimmed.fastq.gz	GH	18738	635
MMH-2GH-BK	Blank	Blank	Blank	Stalk	Blank-Stalk	Blank	MMH-2GH-BK_S150_L001_R1_001.trimmed.fastq.gz	MMH-2GH-BK_S150_L001_R2_001.trimmed.fastq.gz	GH	14673	116
MMH-2GH-BR	Blank	Blank	Blank	Root	Blank-Root	Blank	MMH-2GH-BR_S111_L001_R1_001.trimmed.fastq.gz	MMH-2GH-BR_S111_L001_R2_001.trimmed.fastq.gz	GH	7652	211
MMH-2GH-BZ	Blank	Blank	Blank	Rhizosphere	Blank-Rhizosphere	Blank	MMH-2GH-BZ_S69_L001_R1_001.trimmed.fastq.gz	MMH-2GH-BZ_S69_L001_R2_001.trimmed.fastq.gz	GH	14248	494
MMH-33-1Z	IH	Ph207	0	Rhizosphere	Rhizosphere	Inbred	MMH-33-1Z_S65_L001_R1_001.fastq.gz	MMH-33-1Z_S65_L001_R2_001.fastq.gz	MMH	30016	1995
MMH-33-2K	IH	Ph207	0	Stalk	Stalk	Inbred	MMH-33-2K_S55_L001_R1_001.fastq.gz	MMH-33-2K_S55_L001_R2_001.fastq.gz	MMH	3813	52
MMH-33-2Z	IH	Ph207	0	Rhizosphere	Rhizosphere	Inbred	MMH-33-2Z_S66_L001_R1_001.fastq.gz	MMH-33-2Z_S66_L001_R2_001.fastq.gz	MMH	45759	2377
MMH-48-1K	IH	Ried_Yellow_Dent	0	Stalk	Stalk	Open_Pollinated	MMH-48-1K_S53_L001_R1_001.fastq.gz	MMH-48-1K_S53_L001_R2_001.fastq.gz	MMH	27819	93
MMH-48-1Z	IH	Ried_Yellow_Dent	0	Rhizosphere	Rhizosphere	Open_Pollinated	MMH-48-1Z_S67_L001_R1_001.fastq.gz	MMH-48-1Z_S67_L001_R2_001.fastq.gz	MMH	35766	2581
MMH-48-2K	IH	Ried_Yellow_Dent	0	Stalk	Stalk	Open_Pollinated	MMH-48-2K_S54_L001_R1_001.fastq.gz	MMH-48-2K_S54_L001_R2_001.fastq.gz	MMH	49994	55
MMH-48-2Z	IH	Ried_Yellow_Dent	0	Rhizosphere	Rhizosphere	Open_Pollinated	MMH-48-2Z_S68_L001_R1_001.fastq.gz	MMH-48-2Z_S68_L001_R2_001.fastq.gz	MMH	45529	2501
MMH-50-1K	IH	Ph207xB73	0	Stalk	Stalk	Hybrid	MMH-50-1K_S60_L001_R1_001.fastq.gz	MMH-50-1K_S60_L001_R2_001.fastq.gz	MMH	18079	68
MMH-50-1Z	IH	Ph207xB73	0	Rhizosphere	Rhizosphere	Hybrid	MMH-50-1Z_S69_L001_R1_001.fastq.gz	MMH-50-1Z_S69_L001_R2_001.fastq.gz	MMH	47788	2273
MMH-50-2K	IH	Ph207xB73	0	Stalk	Stalk	Hybrid	MMH-50-2K_S61_L001_R1_001.fastq.gz	MMH-50-2K_S61_L001_R2_001.fastq.gz	MMH	8870	57
MMH-50-2Z	IH	Ph207xB73	0	Rhizosphere	Rhizosphere	Hybrid	MMH-50-2Z_S70_L001_R1_001.fastq.gz	MMH-50-2Z_S70_L001_R2_001.fastq.gz	MMH	40081	1752
MMH-52-1K	IH	B73xPh207	0	Stalk	Stalk	Hybrid	MMH-52-1K_S56_L001_R1_001.fastq.gz	MMH-52-1K_S56_L001_R2_001.fastq.gz	MMH	1378	46
MMH-52-1Z	IH	B73xPh207	0	Rhizosphere	Rhizosphere	Hybrid	MMH-52-1Z_S71_L001_R1_001.fastq.gz	MMH-52-1Z_S71_L001_R2_001.fastq.gz	MMH	74152	3206
MMH-52-2K	IH	B73xPh207	0	Stalk	Stalk	Hybrid	MMH-52-2K_S58_L001_R1_001.fastq.gz	MMH-52-2K_S58_L001_R2_001.fastq.gz	MMH	2552	28
MMH-52-2Z	IH	B73xPh207	0	Rhizosphere	Rhizosphere	Hybrid	MMH-52-2Z_S72_L001_R1_001.fastq.gz	MMH-52-2Z_S72_L001_R2_001.fastq.gz	MMH	83851	3618
MMH-55-1K	IH	Bloody_Butcher_corn	0	Stalk	Stalk	Open_Pollinated	MMH-55-1K_S59_L001_R1_001.fastq.gz	MMH-55-1K_S59_L001_R2_001.fastq.gz	MMH	1603	41
MMH-55-1Z	IH	Bloody_Butcher_corn	0	Rhizosphere	Rhizosphere	Open_Pollinated	MMH-55-1Z_S73_L001_R1_001.fastq.gz	MMH-55-1Z_S73_L001_R2_001.fastq.gz	MMH	50605	3372
MMH-55-2K	IH	Bloody_Butcher_corn	0	Stalk	Stalk	Open_Pollinated	MMH-55-2K_S57_L001_R1_001.fastq.gz	MMH-55-2K_S57_L001_R2_001.fastq.gz	MMH	4201	40
MMH-55-2Z	IH	Bloody_Butcher_corn	0	Rhizosphere	Rhizosphere	Open_Pollinated	MMH-55-2Z_S74_L001_R1_001.fastq.gz	MMH-55-2Z_S74_L001_R2_001.fastq.gz	MMH	48287	3641
MMH-BK	Blank	Blank	Blank	Stalk	Blank-Stalk	Blank	MMH-BK_S62_L001_R1_001.fastq.gz	MMH-BK_S62_L001_R2_001.fastq.gz	MMH	34274	19
P1BK	Blank	Blank	Blank	Stalk	Blank-Stalk	Blank	P1BK_S66_L001_R1_001.fastq.gz	P1BK_S66_L001_R2_001.fastq.gz	END	5651	14
P2BI	Blank	Blank	Blank	Soil	Blank-Soil	Blank	P2BI_S144_L001_R1_001.fastq.gz	P2BI_S144_L001_R2_001.fastq.gz	END	26586	10
P2BK	Blank	Blank	Blank	Stalk	Blank-Stalk	Blank	P2BK_S159_L001_R1_001.fastq.gz	P2BK_S159_L001_R2_001.fastq.gz	END	32770	5
P2BR	Blank	Blank	Blank	Root	Blank-Root	Blank	P2BR_S213_L001_R1_001.fastq.gz	P2BR_S213_L001_R2_001.fastq.gz	END	506	19
P2BS	Blank	Blank	Blank	Soil	Blank-Soil	Blank	P2BS_S152_L001_R1_001.fastq.gz	P2BS_S152_L001_R2_001.fastq.gz	END	30105	8
P3BR	Blank	Blank	Blank	Root	Blank-Root	Blank	P3BR_S51_L001_R1_001.fastq.gz	P3BR_S51_L001_R2_001.fastq.gz	END	17993	751
P3BZ	Blank	Blank	Blank	Rhizosphere	Blank-Rhizosphere	Blank	P3BZ_S264_L001_R1_001.fastq.gz	P3BZ_S264_L001_R2_001.fastq.gz	END	16602	464
P4BZ	Blank	Blank	Blank	Rhizosphere	Blank-Rhizosphere	Blank	P4BZ_S60_L001_R1_001.fastq.gz	P4BZ_S60_L001_R2_001.fastq.gz	END	6861	731
P5BS	Blank	Blank	Blank	Soil	Blank-Soil	Blank	P5BS_S166_L001_R1_001.fastq.gz	P5BS_S166_L001_R2_001.fastq.gz	END	2546	599
P5BZ	Blank	Blank	Blank	Rhizosphere	Blank-Rhizosphere	Blank	P5BZ_S125_L001_R1_001.fastq.gz	P5BZ_S125_L001_R2_001.fastq.gz	END	3292	681
P6BK	Blank	Blank	Blank	Stalk	Blank-Stalk	Blank	P6BK_S220_L001_R1_001.fastq.gz	P6BK_S220_L001_R2_001.fastq.gz	END	15139	19
P6BR	Blank	Blank	Blank	Root	Blank-Root	Blank	P6BR_S248_L001_R1_001.fastq.gz	P6BR_S248_L001_R2_001.fastq.gz	END	10101	45
